# Supplementary material for: Global burden and trends in ovarian cancer attributable to environmental risks and occupational risks in females aged 20–49 from 1990 to 2021, with projections to 2050: a cross-sectional study
Source: BMC Public Health. 2025 Jul 25;25:2547. doi: 10.1186/s12889-025-23303-0 (PMC12291373; doi:10.1186/s12889-025-23303-0)
Supplement: Supplementary file 19 — Supplementary Material 19. [file 12889_2025_23303_MOESM19_ESM.zip]

Archive with 29 entries (26 files):
- Supplementary Material /
- Supplementary Material /Environmental factors influence ovarian cancer./
- Supplementary Material /Occupational factors influence ovarian cancer./
- Supplementary Material /Environmental factors influence ovarian cancer./IHME-GBD_2021_DATA-1751023b-2.zip
- Supplementary Material /Environmental factors influence ovarian cancer./citation.txt
- Supplementary Material /Environmental factors influence ovarian cancer./IHME-GBD_2021_DATA-1751023b-1.zip
- Supplementary Material /Environmental factors influence ovarian cancer./age.csv
- Supplementary Material /Environmental factors influence ovarian cancer./IHME-GBD_2021_DATA-1751023b-2.csv
- Supplementary Material /Environmental factors influence ovarian cancer./IHME-GBD_2021_DATA-1751023b-1.csv
- Supplementary Material /Environmental factors influence ovarian cancer./alldata.csv
- Supplementary Material /Environmental factors influence ovarian cancer./Globals.csv
- Supplementary Material /Environmental factors influence ovarian cancer./country.csv
- Supplementary Material /Environmental factors influence ovarian cancer./sex.csv
- Supplementary Material /Environmental factors influence ovarian cancer./SDI.csv
- Supplementary Material /Environmental factors influence ovarian cancer./region.csv
- Supplementary Material /Environmental factors influence ovarian cancer./global.csv
- Supplementary Material /Occupational factors influence ovarian cancer./citation.txt
- Supplementary Material /Occupational factors influence ovarian cancer./age.csv
- Supplementary Material /Occupational factors influence ovarian cancer./alldata.csv
- Supplementary Material /Occupational factors influence ovarian cancer./Globals.csv
- Supplementary Material /Occupational factors influence ovarian cancer./country.csv
- Supplementary Material /Occupational factors influence ovarian cancer./sex.csv
- Supplementary Material /Occupational factors influence ovarian cancer./SDI.csv
- Supplementary Material /Occupational factors influence ovarian cancer./IHME-GBD_2021_DATA-44eadda8-2.csv
- Supplementary Material /Occupational factors influence ovarian cancer./region.csv
- Supplementary Material /Occupational factors influence ovarian cancer./IHME-GBD_2021_DATA-44eadda8-1.csv
- Supplementary Material /Occupational factors influence ovarian cancer./global.csv
- Supplementary Material /Occupational factors influence ovarian cancer./IHME-GBD_2021_DATA-44eadda8-2.zip
- Supplementary Material /Occupational factors influence ovarian cancer./IHME-GBD_2021_DATA-44eadda8-1.zip
