# Supplementary material for: Global burden and trends in ovarian cancer attributable to environmental risks and occupational risks in females aged 20–49 from 1990 to 2021, with projections to 2050: a cross-sectional study
Source: BMC Public Health. 2025 Jul 25;25:2547. doi: 10.1186/s12889-025-23303-0 (PMC12291373; doi:10.1186/s12889-025-23303-0)
Supplement: Supplementary file 19 — Supplementary Material 19. [file 12889_2025_23303_MOESM19_ESM.zip › Supplementary Material /Environmental factors influence ovarian cancer./IHME-GBD_2021_DATA-1751023b-2.csv]

measure_id	measure_name	location_id	location_name	sex_id	sex_name	age_id	age_name	cause_id	cause_name	rei_id	rei_name	metric_id	metric_name	year	val	upper	lower
4	YLLs (Years of Life Lost)	44568	Western Pacific Region	2	Female	22	All ages	465	Ovarian cancer	202	Environmental/occupational risks	3	Rate	1995	0.9118583047	1.5471586067499998	0.44557399743000004
4	YLLs (Years of Life Lost)	44568	Western Pacific Region	2	Female	22	All ages	465	Ovarian cancer	202	Environmental/occupational risks	1	Number	1996	7425.312139209187	12138.334606561028	3478.314021076884
4	YLLs (Years of Life Lost)	44568	Western Pacific Region	2	Female	22	All ages	465	Ovarian cancer	202	Environmental/occupational risks	3	Rate	1996	0.9302317599300001	1.52067201378	0.43575786617
4	YLLs (Years of Life Lost)	44568	Western Pacific Region	2	Female	22	All ages	465	Ovarian cancer	202	Environmental/occupational risks	1	Number	1997	7460.997037314334	12094.940488840104	3452.3005602188614
4	YLLs (Years of Life Lost)	44568	Western Pacific Region	2	Female	22	All ages	465	Ovarian cancer	202	Environmental/occupational risks	3	Rate	1997	0.92857422487	1.5053014943	0.42966339494
4	YLLs (Years of Life Lost)	44568	Western Pacific Region	2	Female	22	All ages	465	Ovarian cancer	202	Environmental/occupational risks	1	Number	1998	7456.017981646763	12299.84808737728	3348.4194762826496
4	YLLs (Years of Life Lost)	44568	Western Pacific Region	2	Female	22	All ages	465	Ovarian cancer	202	Environmental/occupational risks	3	Rate	1998	0.92210776357	1.52115853798	0.41410892549
4	YLLs (Years of Life Lost)	44568	Western Pacific Region	2	Female	22	All ages	465	Ovarian cancer	202	Environmental/occupational risks	1	Number	1999	7718.835920999847	12883.516513280912	3547.601754701471
4	YLLs (Years of Life Lost)	44568	Western Pacific Region	2	Female	22	All ages	465	Ovarian cancer	202	Environmental/occupational risks	3	Rate	1999	0.94865234964	1.58339655578	0.43600366359000003
4	YLLs (Years of Life Lost)	44568	Western Pacific Region	2	Female	22	All ages	465	Ovarian cancer	202	Environmental/occupational risks	1	Number	2000	8037.1471282696975	13439.119592655185	3832.060607724941
4	YLLs (Years of Life Lost)	44568	Western Pacific Region	2	Female	22	All ages	465	Ovarian cancer	202	Environmental/occupational risks	3	Rate	2000	0.9814175032	1.64105334708	0.46793362044000003
4	YLLs (Years of Life Lost)	44568	Western Pacific Region	2	Female	22	All ages	465	Ovarian cancer	202	Environmental/occupational risks	1	Number	2001	8537.471497212313	14062.663917754113	4059.289533201848
4	YLLs (Years of Life Lost)	44568	Western Pacific Region	2	Female	22	All ages	465	Ovarian cancer	202	Environmental/occupational risks	3	Rate	2001	1.03539556583	1.70547214932	0.49229685679999996
4	YLLs (Years of Life Lost)	44568	Western Pacific Region	2	Female	22	All ages	465	Ovarian cancer	202	Environmental/occupational risks	1	Number	2002	8814.24020636213	14189.448425546658	4180.855796384194
4	YLLs (Years of Life Lost)	44568	Western Pacific Region	2	Female	22	All ages	465	Ovarian cancer	202	Environmental/occupational risks	3	Rate	2002	1.06138890235	1.70865811876	0.50344826561
4	YLLs (Years of Life Lost)	44568	Western Pacific Region	2	Female	22	All ages	465	Ovarian cancer	202	Environmental/occupational risks	1	Number	2003	8994.174294171307	14943.961466772324	4275.108317812075
4	YLLs (Years of Life Lost)	44568	Western Pacific Region	2	Female	22	All ages	465	Ovarian cancer	202	Environmental/occupational risks	3	Rate	2003	1.07526893191	1.78657617246	0.51109651696
4	YLLs (Years of Life Lost)	44568	Western Pacific Region	2	Female	22	All ages	465	Ovarian cancer	202	Environmental/occupational risks	1	Number	2004	9357.349495616976	15334.748833565756	4414.112080389226
4	YLLs (Years of Life Lost)	44568	Western Pacific Region	2	Female	22	All ages	465	Ovarian cancer	202	Environmental/occupational risks	3	Rate	2004	1.11048403236	1.8198522699100002	0.5238450252
4	YLLs (Years of Life Lost)	44568	Western Pacific Region	2	Female	22	All ages	465	Ovarian cancer	202	Environmental/occupational risks	1	Number	2005	9533.951330423304	16093.743203370375	4646.734378642886
4	YLLs (Years of Life Lost)	44568	Western Pacific Region	2	Female	22	All ages	465	Ovarian cancer	202	Environmental/occupational risks	3	Rate	2005	1.1228917438100001	1.89549230364	0.54728406813
4	YLLs (Years of Life Lost)	44568	Western Pacific Region	2	Female	22	All ages	465	Ovarian cancer	202	Environmental/occupational risks	1	Number	2006	9706.4424984969	15962.439683579312	4606.538377216533
4	YLLs (Years of Life Lost)	44568	Western Pacific Region	2	Female	22	All ages	465	Ovarian cancer	202	Environmental/occupational risks	3	Rate	2006	1.1341340929700001	1.8651062997499999	0.53824377211
4	YLLs (Years of Life Lost)	44568	Western Pacific Region	2	Female	22	All ages	465	Ovarian cancer	202	Environmental/occupational risks	1	Number	2007	10129.298141008045	16640.628047088092	4811.981518526609
4	YLLs (Years of Life Lost)	44568	Western Pacific Region	2	Female	22	All ages	465	Ovarian cancer	202	Environmental/occupational risks	3	Rate	2007	1.1737511783899999	1.9282635882099999	0.55759726875
4	YLLs (Years of Life Lost)	44568	Western Pacific Region	2	Female	22	All ages	465	Ovarian cancer	202	Environmental/occupational risks	1	Number	2008	10809.398912418608	17530.36505249907	5083.582345894187
4	YLLs (Years of Life Lost)	44568	Western Pacific Region	2	Female	22	All ages	465	Ovarian cancer	202	Environmental/occupational risks	3	Rate	2008	1.24217231112	2.01451849898	0.58418467877
4	YLLs (Years of Life Lost)	44568	Western Pacific Region	2	Female	22	All ages	465	Ovarian cancer	202	Environmental/occupational risks	1	Number	2009	11120.095452913674	18364.119541788787	5605.84534979239
4	YLLs (Years of Life Lost)	44568	Western Pacific Region	2	Female	22	All ages	465	Ovarian cancer	202	Environmental/occupational risks	3	Rate	2009	1.2676631569499999	2.0934638422400003	0.63905239335
4	YLLs (Years of Life Lost)	44568	Western Pacific Region	2	Female	22	All ages	465	Ovarian cancer	202	Environmental/occupational risks	1	Number	2010	11233.554180459092	19185.99667812944	5491.328729677931
4	YLLs (Years of Life Lost)	44568	Western Pacific Region	2	Female	22	All ages	465	Ovarian cancer	202	Environmental/occupational risks	3	Rate	2010	1.2712191453300001	2.17113888514	0.62141349945
4	YLLs (Years of Life Lost)	44568	Western Pacific Region	2	Female	22	All ages	465	Ovarian cancer	202	Environmental/occupational risks	1	Number	2011	11925.387015867413	19847.41442968731	5623.7493899155215
4	YLLs (Years of Life Lost)	44568	Western Pacific Region	2	Female	22	All ages	465	Ovarian cancer	202	Environmental/occupational risks	3	Rate	2011	1.34050749012	2.23100580862	0.63215375482
4	YLLs (Years of Life Lost)	44568	Western Pacific Region	2	Female	22	All ages	465	Ovarian cancer	202	Environmental/occupational risks	1	Number	2012	12042.50917154438	20100.30567607611	5692.412834273488
4	YLLs (Years of Life Lost)	44568	Western Pacific Region	2	Female	22	All ages	465	Ovarian cancer	202	Environmental/occupational risks	3	Rate	2012	1.34457309385	2.2442441027199997	0.63557062959
4	YLLs (Years of Life Lost)	44568	Western Pacific Region	2	Female	22	All ages	465	Ovarian cancer	202	Environmental/occupational risks	1	Number	2013	12177.341835539375	21025.957659111344	5926.070034595661
4	YLLs (Years of Life Lost)	44568	Western Pacific Region	2	Female	22	All ages	465	Ovarian cancer	202	Environmental/occupational risks	3	Rate	2013	1.35017671148	2.33127711707	0.6570597967399999
4	YLLs (Years of Life Lost)	44568	Western Pacific Region	2	Female	22	All ages	465	Ovarian cancer	202	Environmental/occupational risks	1	Number	2014	12173.00133800657	20979.428869042255	5805.059093723562
4	YLLs (Years of Life Lost)	44568	Western Pacific Region	2	Female	22	All ages	465	Ovarian cancer	202	Environmental/occupational risks	3	Rate	2014	1.34031386853	2.30994959142	0.63916868116
4	YLLs (Years of Life Lost)	44568	Western Pacific Region	2	Female	22	All ages	465	Ovarian cancer	202	Environmental/occupational risks	1	Number	2015	11705.4784855612	19962.625350270257	5579.749509224787
4	YLLs (Years of Life Lost)	44568	Western Pacific Region	2	Female	22	All ages	465	Ovarian cancer	202	Environmental/occupational risks	3	Rate	2015	1.2795837219900001	2.18221326688	0.60995000363
4	YLLs (Years of Life Lost)	44568	Western Pacific Region	2	Female	22	All ages	465	Ovarian cancer	202	Environmental/occupational risks	1	Number	2016	11657.647173610483	20233.983920651623	5359.4256457574975
4	YLLs (Years of Life Lost)	44568	Western Pacific Region	2	Female	22	All ages	465	Ovarian cancer	202	Environmental/occupational risks	3	Rate	2016	1.26484115718	2.19536371751	0.58149144803
4	YLLs (Years of Life Lost)	44568	Western Pacific Region	2	Female	22	All ages	465	Ovarian cancer	202	Environmental/occupational risks	1	Number	2017	11838.46975096391	20308.95493110188	5607.751444238125
4	YLLs (Years of Life Lost)	44568	Western Pacific Region	2	Female	22	All ages	465	Ovarian cancer	202	Environmental/occupational risks	3	Rate	2017	1.27525895048	2.18771320074	0.60407598041
4	YLLs (Years of Life Lost)	44568	Western Pacific Region	2	Female	22	All ages	465	Ovarian cancer	202	Environmental/occupational risks	1	Number	2018	12171.960889744045	20273.55567561248	5615.855802728228
4	YLLs (Years of Life Lost)	44568	Western Pacific Region	2	Female	22	All ages	465	Ovarian cancer	202	Environmental/occupational risks	3	Rate	2018	1.3028669902	2.1700485815799997	0.60111211442
4	YLLs (Years of Life Lost)	44568	Western Pacific Region	2	Female	22	All ages	465	Ovarian cancer	202	Environmental/occupational risks	1	Number	2019	12599.546446059388	21712.290765341124	5880.050124272593
4	YLLs (Years of Life Lost)	44568	Western Pacific Region	2	Female	22	All ages	465	Ovarian cancer	202	Environmental/occupational risks	3	Rate	2019	1.34146691927	2.3116958953999998	0.62604576753
4	YLLs (Years of Life Lost)	44568	Western Pacific Region	2	Female	22	All ages	465	Ovarian cancer	202	Environmental/occupational risks	1	Number	2020	12910.893203412354	21641.67629116035	5957.276078036564
4	YLLs (Years of Life Lost)	44568	Western Pacific Region	2	Female	22	All ages	465	Ovarian cancer	202	Environmental/occupational risks	3	Rate	2020	1.3687972131300001	2.29442422984	0.63158317283
4	YLLs (Years of Life Lost)	44568	Western Pacific Region	2	Female	22	All ages	465	Ovarian cancer	202	Environmental/occupational risks	1	Number	2021	13371.422657490575	23160.75323743067	6144.529864311475
4	YLLs (Years of Life Lost)	44568	Western Pacific Region	2	Female	22	All ages	465	Ovarian cancer	202	Environmental/occupational risks	3	Rate	2021	1.4130896020600001	2.44762434141	0.6493528387499999
4	YLLs (Years of Life Lost)	44568	Western Pacific Region	2	Female	27	Age-standardized	465	Ovarian cancer	202	Environmental/occupational risks	3	Rate	1990	1.11276882406	1.9546833787799998	0.49454263909
4	YLLs (Years of Life Lost)	44568	Western Pacific Region	2	Female	27	Age-standardized	465	Ovarian cancer	202	Environmental/occupational risks	3	Rate	1991	1.09965398505	1.91572571256	0.5112914055700001
4	YLLs (Years of Life Lost)	44568	Western Pacific Region	2	Female	27	Age-standardized	465	Ovarian cancer	202	Environmental/occupational risks	3	Rate	1992	1.09243535557	1.83714776762	0.49175643313
4	YLLs (Years of Life Lost)	44568	Western Pacific Region	2	Female	27	Age-standardized	465	Ovarian cancer	202	Environmental/occupational risks	3	Rate	1993	1.09290773625	1.84437494619	0.51887897181
4	YLLs (Years of Life Lost)	44568	Western Pacific Region	2	Female	27	Age-standardized	465	Ovarian cancer	202	Environmental/occupational risks	3	Rate	1994	1.0916742265000001	1.82452923345	0.49599885859
4	YLLs (Years of Life Lost)	44568	Western Pacific Region	2	Female	27	Age-standardized	465	Ovarian cancer	202	Environmental/occupational risks	3	Rate	1995	1.09206273757	1.8520996007	0.53324993142
4	YLLs (Years of Life Lost)	44568	Western Pacific Region	2	Female	27	Age-standardized	465	Ovarian cancer	202	Environmental/occupational risks	3	Rate	1996	1.09161170237	1.7901522152300002	0.51075848767
4	YLLs (Years of Life Lost)	44568	Western Pacific Region	2	Female	27	Age-standardized	465	Ovarian cancer	202	Environmental/occupational risks	3	Rate	1997	1.0685453945899999	1.7385632328299998	0.49582140674999997
4	YLLs (Years of Life Lost)	44568	Western Pacific Region	2	Female	27	Age-standardized	465	Ovarian cancer	202	Environmental/occupational risks	3	Rate	1998	1.03961694076	1.72605255929	0.46443573242
4	YLLs (Years of Life Lost)	44568	Western Pacific Region	2	Female	27	Age-standardized	465	Ovarian cancer	202	Environmental/occupational risks	3	Rate	1999	1.0482584664699999	1.7501030114999998	0.47827122235
4	YLLs (Years of Life Lost)	44568	Western Pacific Region	2	Female	27	Age-standardized	465	Ovarian cancer	202	Environmental/occupational risks	3	Rate	2000	1.06343150988	1.76655620326	0.50738670849
4	YLLs (Years of Life Lost)	44568	Western Pacific Region	2	Female	27	Age-standardized	465	Ovarian cancer	202	Environmental/occupational risks	3	Rate	2001	1.09902921847	1.79112123164	0.52429292428
4	YLLs (Years of Life Lost)	44568	Western Pacific Region	2	Female	27	Age-standardized	465	Ovarian cancer	202	Environmental/occupational risks	3	Rate	2002	1.1001094815899999	1.7736465784100002	0.52339388023
4	YLLs (Years of Life Lost)	44568	Western Pacific Region	2	Female	27	Age-standardized	465	Ovarian cancer	202	Environmental/occupational risks	3	Rate	2003	1.0897846894499998	1.81093596191	0.51924084177
4	YLLs (Years of Life Lost)	44568	Western Pacific Region	2	Female	27	Age-standardized	465	Ovarian cancer	202	Environmental/occupational risks	3	Rate	2004	1.10085487965	1.799710354	0.52084153727
4	YLLs (Years of Life Lost)	44568	Western Pacific Region	2	Female	27	Age-standardized	465	Ovarian cancer	202	Environmental/occupational risks	3	Rate	2005	1.08856814759	1.8420314544699998	0.5311582382300001
4	YLLs (Years of Life Lost)	44568	Western Pacific Region	2	Female	27	Age-standardized	465	Ovarian cancer	202	Environmental/occupational risks	3	Rate	2006	1.0708543860300002	1.75931630844	0.50978154699
4	YLLs (Years of Life Lost)	44568	Western Pacific Region	2	Female	27	Age-standardized	465	Ovarian cancer	202	Environmental/occupational risks	3	Rate	2007	1.0790919129	1.7620927714899999	0.51109476879
4	YLLs (Years of Life Lost)	44568	Western Pacific Region	2	Female	27	Age-standardized	465	Ovarian cancer	202	Environmental/occupational risks	3	Rate	2008	1.11170776279	1.8052594288400001	0.52342841282
4	YLLs (Years of Life Lost)	44568	Western Pacific Region	2	Female	27	Age-standardized	465	Ovarian cancer	202	Environmental/occupational risks	3	Rate	2009	1.10235767194	1.8229638010300002	0.55667896785
4	YLLs (Years of Life Lost)	44568	Western Pacific Region	2	Female	27	Age-standardized	465	Ovarian cancer	202	Environmental/occupational risks	3	Rate	2010	1.07498395492	1.8340398509	0.52691026944
4	YLLs (Years of Life Lost)	44568	Western Pacific Region	2	Female	27	Age-standardized	465	Ovarian cancer	202	Environmental/occupational risks	3	Rate	2011	1.10353283732	1.82052198303	0.5223643487999999
4	YLLs (Years of Life Lost)	44568	Western Pacific Region	2	Female	27	Age-standardized	465	Ovarian cancer	202	Environmental/occupational risks	3	Rate	2012	1.07558295543	1.79897383439	0.51015128235
4	YLLs (Years of Life Lost)	44568	Western Pacific Region	2	Female	27	Age-standardized	465	Ovarian cancer	202	Environmental/occupational risks	3	Rate	2013	1.0490891784	1.7956100664499999	0.50927111144
4	YLLs (Years of Life Lost)	44568	Western Pacific Region	2	Female	27	Age-standardized	465	Ovarian cancer	202	Environmental/occupational risks	3	Rate	2014	1.01119661767	1.7426771537699999	0.48143571592
4	YLLs (Years of Life Lost)	44568	Western Pacific Region	2	Female	27	Age-standardized	465	Ovarian cancer	202	Environmental/occupational risks	3	Rate	2015	0.94053909207	1.6037543851	0.44811754975
4	YLLs (Years of Life Lost)	44568	Western Pacific Region	2	Female	27	Age-standardized	465	Ovarian cancer	202	Environmental/occupational risks	3	Rate	2016	0.90370127614	1.56960075207	0.41571782318
4	YLLs (Years of Life Lost)	44568	Western Pacific Region	2	Female	27	Age-standardized	465	Ovarian cancer	202	Environmental/occupational risks	3	Rate	2017	0.8835181201899999	1.51462632915	0.41853426165
4	YLLs (Years of Life Lost)	44568	Western Pacific Region	2	Female	27	Age-standardized	465	Ovarian cancer	202	Environmental/occupational risks	3	Rate	2018	0.87604631546	1.45969264743	0.40446589875
4	YLLs (Years of Life Lost)	44568	Western Pacific Region	2	Female	27	Age-standardized	465	Ovarian cancer	202	Environmental/occupational risks	3	Rate	2019	0.87334159337	1.50645647725	0.40813674381000004
4	YLLs (Years of Life Lost)	44568	Western Pacific Region	2	Female	27	Age-standardized	465	Ovarian cancer	202	Environmental/occupational risks	3	Rate	2020	0.8646624678900001	1.44958294551	0.40001112352
4	YLLs (Years of Life Lost)	44568	Western Pacific Region	2	Female	27	Age-standardized	465	Ovarian cancer	202	Environmental/occupational risks	3	Rate	2021	0.8647320408899999	1.49985374393	0.39517911307
4	YLLs (Years of Life Lost)	44576	World Bank Upper Middle Income	2	Female	9	20-24 years	465	Ovarian cancer	202	Environmental/occupational risks	1	Number	1990	0.3310149936751962	1.3055208977244137	0.0369727075219685
4	YLLs (Years of Life Lost)	44576	World Bank Upper Middle Income	2	Female	9	20-24 years	465	Ovarian cancer	202	Environmental/occupational risks	3	Rate	1990	0.00031794729	0.00125398195	3.551311e-05
4	YLLs (Years of Life Lost)	44576	World Bank Upper Middle Income	2	Female	9	20-24 years	465	Ovarian cancer	202	Environmental/occupational risks	1	Number	1991	0.3355991661058898	1.3104233111831087	0.0353771068050199
4	YLLs (Years of Life Lost)	44576	World Bank Upper Middle Income	2	Female	9	20-24 years	465	Ovarian cancer	202	Environmental/occupational risks	3	Rate	1991	0.00032336480000000003	0.00126265143	3.4087419999999996e-05
4	YLLs (Years of Life Lost)	44576	World Bank Upper Middle Income	2	Female	9	20-24 years	465	Ovarian cancer	202	Environmental/occupational risks	1	Number	1992	0.4210968961571533	1.499664378269238	0.048943987057809
4	YLLs (Years of Life Lost)	44576	World Bank Upper Middle Income	2	Female	9	20-24 years	465	Ovarian cancer	202	Environmental/occupational risks	3	Rate	1992	0.00040809951000000006	0.00145337642	4.74333e-05
4	YLLs (Years of Life Lost)	44576	World Bank Upper Middle Income	2	Female	9	20-24 years	465	Ovarian cancer	202	Environmental/occupational risks	1	Number	1993	0.4591220649746282	1.6672782894599063	0.0462110466901115
4	YLLs (Years of Life Lost)	44576	World Bank Upper Middle Income	2	Female	9	20-24 years	465	Ovarian cancer	202	Environmental/occupational risks	3	Rate	1993	0.00044781119999999996	0.00162620347	4.50726e-05
4	YLLs (Years of Life Lost)	44576	World Bank Upper Middle Income	2	Female	9	20-24 years	465	Ovarian cancer	202	Environmental/occupational risks	1	Number	1994	0.5347911442802712	1.971477014232668	0.0518714788577359
4	YLLs (Years of Life Lost)	44576	World Bank Upper Middle Income	2	Female	9	20-24 years	465	Ovarian cancer	202	Environmental/occupational risks	3	Rate	1994	0.0005259763500000001	0.00193898179	5.1016499999999995e-05
4	YLLs (Years of Life Lost)	44576	World Bank Upper Middle Income	2	Female	9	20-24 years	465	Ovarian cancer	202	Environmental/occupational risks	1	Number	1995	0.6042140340136701	2.2377423945024493	0.0454920180223235
4	YLLs (Years of Life Lost)	44576	World Bank Upper Middle Income	2	Female	9	20-24 years	465	Ovarian cancer	202	Environmental/occupational risks	3	Rate	1995	0.00060159566	0.00222804509	4.529488e-05
4	YLLs (Years of Life Lost)	44576	World Bank Upper Middle Income	2	Female	9	20-24 years	465	Ovarian cancer	202	Environmental/occupational risks	1	Number	1996	0.6928068450760522	2.437981194711337	0.0550193582159202
4	YLLs (Years of Life Lost)	44576	World Bank Upper Middle Income	2	Female	9	20-24 years	465	Ovarian cancer	202	Environmental/occupational risks	3	Rate	1996	0.0007019424700000001	0.00247012939	5.574487e-05
4	YLLs (Years of Life Lost)	44576	World Bank Upper Middle Income	2	Female	9	20-24 years	465	Ovarian cancer	202	Environmental/occupational risks	1	Number	1997	0.7303357194145682	2.4089475190097254	0.1022406643251071
4	YLLs (Years of Life Lost)	44576	World Bank Upper Middle Income	2	Female	9	20-24 years	465	Ovarian cancer	202	Environmental/occupational risks	3	Rate	1997	0.0007559878700000001	0.00249355887	0.00010583174
4	YLLs (Years of Life Lost)	44576	World Bank Upper Middle Income	2	Female	9	20-24 years	465	Ovarian cancer	202	Environmental/occupational risks	1	Number	1998	0.7180223771283808	2.521181858405896	0.1086769918617744
4	YLLs (Years of Life Lost)	44576	World Bank Upper Middle Income	2	Female	9	20-24 years	465	Ovarian cancer	202	Environmental/occupational risks	3	Rate	1998	0.0007593664000000001	0.00266635255	0.00011493465999999999
4	YLLs (Years of Life Lost)	44576	World Bank Upper Middle Income	2	Female	9	20-24 years	465	Ovarian cancer	202	Environmental/occupational risks	1	Number	1999	0.8308824780864488	2.735017691316552	0.1249095104171171
4	YLLs (Years of Life Lost)	44576	World Bank Upper Middle Income	2	Female	9	20-24 years	465	Ovarian cancer	202	Environmental/occupational risks	3	Rate	1999	0.0008934488999999999	0.00294096773	0.00013431534
4	YLLs (Years of Life Lost)	44576	World Bank Upper Middle Income	2	Female	9	20-24 years	465	Ovarian cancer	202	Environmental/occupational risks	1	Number	2000	0.931231547226042	3.2086741563441907	0.1515265357623196
4	YLLs (Years of Life Lost)	44576	World Bank Upper Middle Income	2	Female	9	20-24 years	465	Ovarian cancer	202	Environmental/occupational risks	3	Rate	2000	0.00101106678	0.00348375638	0.00016451703
4	YLLs (Years of Life Lost)	44576	World Bank Upper Middle Income	2	Female	9	20-24 years	465	Ovarian cancer	202	Environmental/occupational risks	1	Number	2001	0.8760344986831161	2.8202726955244364	0.1542266331063305
4	YLLs (Years of Life Lost)	44576	World Bank Upper Middle Income	2	Female	9	20-24 years	465	Ovarian cancer	202	Environmental/occupational risks	3	Rate	2001	0.00095507685	0.0030747386900000003	0.00016814211
4	YLLs (Years of Life Lost)	44576	World Bank Upper Middle Income	2	Female	9	20-24 years	465	Ovarian cancer	202	Environmental/occupational risks	1	Number	2002	0.8511505295384	2.7411536950266258	0.1433315195080025
4	YLLs (Years of Life Lost)	44576	World Bank Upper Middle Income	2	Female	9	20-24 years	465	Ovarian cancer	202	Environmental/occupational risks	3	Rate	2002	0.00092622546	0.0029829345700000003	0.00015597394000000002
4	YLLs (Years of Life Lost)	44576	World Bank Upper Middle Income	2	Female	9	20-24 years	465	Ovarian cancer	202	Environmental/occupational risks	1	Number	2003	0.8678064146929937	2.88395600646036	0.1497684166318553
4	YLLs (Years of Life Lost)	44576	World Bank Upper Middle Income	2	Female	9	20-24 years	465	Ovarian cancer	202	Environmental/occupational risks	3	Rate	2003	0.00093436695	0.00310515472	0.00016125562
4	YLLs (Years of Life Lost)	44576	World Bank Upper Middle Income	2	Female	9	20-24 years	465	Ovarian cancer	202	Environmental/occupational risks	1	Number	2004	0.8800379196406207	3.073037700549513	0.1577920079483858
4	YLLs (Years of Life Lost)	44576	World Bank Upper Middle Income	2	Female	9	20-24 years	465	Ovarian cancer	202	Environmental/occupational risks	3	Rate	2004	0.0009276534399999999	0.00323930815	0.00016632954
4	YLLs (Years of Life Lost)	44576	World Bank Upper Middle Income	2	Female	9	20-24 years	465	Ovarian cancer	202	Environmental/occupational risks	1	Number	2005	0.8678073593478998	3.269192464528889	0.169908531133239
4	YLLs (Years of Life Lost)	44576	World Bank Upper Middle Income	2	Female	9	20-24 years	465	Ovarian cancer	202	Environmental/occupational risks	3	Rate	2005	0.00088635708	0.0033390727199999995	0.00017354039
4	YLLs (Years of Life Lost)	44576	World Bank Upper Middle Income	2	Female	9	20-24 years	465	Ovarian cancer	202	Environmental/occupational risks	1	Number	2006	0.8379927381400252	3.0835450059203566	0.1636130330986082
4	YLLs (Years of Life Lost)	44576	World Bank Upper Middle Income	2	Female	9	20-24 years	465	Ovarian cancer	202	Environmental/occupational risks	3	Rate	2006	0.0008224770800000001	0.0030264523399999997	0.00016058368999999998
4	YLLs (Years of Life Lost)	44576	World Bank Upper Middle Income	2	Female	9	20-24 years	465	Ovarian cancer	202	Environmental/occupational risks	1	Number	2007	0.7270534068912162	2.3384464022520444	0.1428138904439564
4	YLLs (Years of Life Lost)	44576	World Bank Upper Middle Income	2	Female	9	20-24 years	465	Ovarian cancer	202	Environmental/occupational risks	3	Rate	2007	0.00068581425	0.00220580752	0.00013471335
4	YLLs (Years of Life Lost)	44576	World Bank Upper Middle Income	2	Female	9	20-24 years	465	Ovarian cancer	202	Environmental/occupational risks	1	Number	2008	0.7037145436287336	2.2636125825372053	0.1462696013561146
4	YLLs (Years of Life Lost)	44576	World Bank Upper Middle Income	2	Female	9	20-24 years	465	Ovarian cancer	202	Environmental/occupational risks	3	Rate	2008	0.00064230452	0.00206607722	0.00013350531
4	YLLs (Years of Life Lost)	44576	World Bank Upper Middle Income	2	Female	9	20-24 years	465	Ovarian cancer	202	Environmental/occupational risks	1	Number	2009	0.6987360934585206	2.269606453985598	0.1351682300151383
4	YLLs (Years of Life Lost)	44576	World Bank Upper Middle Income	2	Female	9	20-24 years	465	Ovarian cancer	202	Environmental/occupational risks	3	Rate	2009	0.0006243944500000001	0.00202813293	0.00012078708
4	YLLs (Years of Life Lost)	44576	World Bank Upper Middle Income	2	Female	9	20-24 years	465	Ovarian cancer	202	Environmental/occupational risks	1	Number	2010	0.6698400273191927	2.04000184698543	0.1251437888572988
4	YLLs (Years of Life Lost)	44576	World Bank Upper Middle Income	2	Female	9	20-24 years	465	Ovarian cancer	202	Environmental/occupational risks	3	Rate	2010	0.00059658581	0.0018169056699999999	0.00011145797
4	YLLs (Years of Life Lost)	44576	World Bank Upper Middle Income	2	Female	9	20-24 years	465	Ovarian cancer	202	Environmental/occupational risks	1	Number	2011	0.5766895191053923	1.887090595850712	0.092368307881834
4	YLLs (Years of Life Lost)	44576	World Bank Upper Middle Income	2	Female	9	20-24 years	465	Ovarian cancer	202	Environmental/occupational risks	3	Rate	2011	0.00052244147	0.0017095756800000002	8.36794e-05
4	YLLs (Years of Life Lost)	44576	World Bank Upper Middle Income	2	Female	9	20-24 years	465	Ovarian cancer	202	Environmental/occupational risks	1	Number	2012	0.4934501788728844	1.5421274053870777	0.0796928989282074
4	YLLs (Years of Life Lost)	44576	World Bank Upper Middle Income	2	Female	9	20-24 years	465	Ovarian cancer	202	Environmental/occupational risks	3	Rate	2012	0.00046100971	0.00144074467	7.445372000000001e-05
4	YLLs (Years of Life Lost)	44576	World Bank Upper Middle Income	2	Female	9	20-24 years	465	Ovarian cancer	202	Environmental/occupational risks	1	Number	2013	0.4328492672287296	1.152978830293546	0.0837002973596738
4	YLLs (Years of Life Lost)	44576	World Bank Upper Middle Income	2	Female	9	20-24 years	465	Ovarian cancer	202	Environmental/occupational risks	3	Rate	2013	0.0004208384	0.00112098554	8.137775e-05
4	YLLs (Years of Life Lost)	44576	World Bank Upper Middle Income	2	Female	9	20-24 years	465	Ovarian cancer	202	Environmental/occupational risks	1	Number	2014	0.3789303790624839	1.1236043099586066	0.0619122848584175
4	YLLs (Years of Life Lost)	44576	World Bank Upper Middle Income	2	Female	9	20-24 years	465	Ovarian cancer	202	Environmental/occupational risks	3	Rate	2014	0.00038552831999999997	0.00114316853	6.29903e-05
4	YLLs (Years of Life Lost)	44576	World Bank Upper Middle Income	2	Female	9	20-24 years	465	Ovarian cancer	202	Environmental/occupational risks	1	Number	2015	0.3568536611986324	1.107050178309662	0.0451217679406569
4	YLLs (Years of Life Lost)	44576	World Bank Upper Middle Income	2	Female	9	20-24 years	465	Ovarian cancer	202	Environmental/occupational risks	3	Rate	2015	0.00038029608	0.00117977447	4.8085909999999994e-05
4	YLLs (Years of Life Lost)	44576	World Bank Upper Middle Income	2	Female	9	20-24 years	465	Ovarian cancer	202	Environmental/occupational risks	1	Number	2016	0.3597403395889165	1.0989156417981325	0.0360980418438421
4	YLLs (Years of Life Lost)	44576	World Bank Upper Middle Income	2	Female	9	20-24 years	465	Ovarian cancer	202	Environmental/occupational risks	3	Rate	2016	0.00039944626	0.00122020718	4.008232e-05
4	YLLs (Years of Life Lost)	44576	World Bank Upper Middle Income	2	Female	9	20-24 years	465	Ovarian cancer	202	Environmental/occupational risks	1	Number	2017	0.333195653858033	1.0510057759363731	0.0460628095425501
4	YLLs (Years of Life Lost)	44576	World Bank Upper Middle Income	2	Female	9	20-24 years	465	Ovarian cancer	202	Environmental/occupational risks	3	Rate	2017	0.00038318598	0.00120869127	5.297375e-05
4	YLLs (Years of Life Lost)	44576	World Bank Upper Middle Income	2	Female	9	20-24 years	465	Ovarian cancer	202	Environmental/occupational risks	1	Number	2018	0.3638761309865276	1.1592938335805314	0.0374151070739596
4	YLLs (Years of Life Lost)	44576	World Bank Upper Middle Income	2	Female	9	20-24 years	465	Ovarian cancer	202	Environmental/occupational risks	3	Rate	2018	0.00043143523999999994	0.00137453426	4.436179e-05
4	YLLs (Years of Life Lost)	44576	World Bank Upper Middle Income	2	Female	9	20-24 years	465	Ovarian cancer	202	Environmental/occupational risks	1	Number	2019	0.3946288859342647	1.421630975801944	0.0317846115317247
4	YLLs (Years of Life Lost)	44576	World Bank Upper Middle Income	2	Female	9	20-24 years	465	Ovarian cancer	202	Environmental/occupational risks	3	Rate	2019	0.00048072945	0.00173180397	3.871941e-05
4	YLLs (Years of Life Lost)	44576	World Bank Upper Middle Income	2	Female	9	20-24 years	465	Ovarian cancer	202	Environmental/occupational risks	1	Number	2020	0.438672791877055	1.4928691722312084	0.0402424581719364
4	YLLs (Years of Life Lost)	44576	World Bank Upper Middle Income	2	Female	9	20-24 years	465	Ovarian cancer	202	Environmental/occupational risks	3	Rate	2020	0.00054677722	0.0018607647099999998	5.015962e-05
4	YLLs (Years of Life Lost)	44576	World Bank Upper Middle Income	2	Female	9	20-24 years	465	Ovarian cancer	202	Environmental/occupational risks	1	Number	2021	0.4833386011875923	1.530666680329631	0.0331789364501844
4	YLLs (Years of Life Lost)	44576	World Bank Upper Middle Income	2	Female	9	20-24 years	465	Ovarian cancer	202	Environmental/occupational risks	3	Rate	2021	0.0006140127299999999	0.0019444936399999999	4.214911e-05
4	YLLs (Years of Life Lost)	44576	World Bank Upper Middle Income	2	Female	10	25-29 years	465	Ovarian cancer	202	Environmental/occupational risks	1	Number	1990	5.7151153843732585	12.576955443281433	1.48124341547914
4	YLLs (Years of Life Lost)	44576	World Bank Upper Middle Income	2	Female	10	25-29 years	465	Ovarian cancer	202	Environmental/occupational risks	3	Rate	1990	0.00628345508	0.013827670870000001	0.00162854568
4	YLLs (Years of Life Lost)	44576	World Bank Upper Middle Income	2	Female	10	25-29 years	465	Ovarian cancer	202	Environmental/occupational risks	1	Number	1991	5.609593009174995	12.974481289669711	1.3745168135753691
4	YLLs (Years of Life Lost)	44576	World Bank Upper Middle Income	2	Female	10	25-29 years	465	Ovarian cancer	202	Environmental/occupational risks	3	Rate	1991	0.0058700375	0.013576865850000001	0.00143833345
4	YLLs (Years of Life Lost)	44576	World Bank Upper Middle Income	2	Female	10	25-29 years	465	Ovarian cancer	202	Environmental/occupational risks	1	Number	1992	6.088290384708953	14.070114234238616	1.6290281093168002
4	YLLs (Years of Life Lost)	44576	World Bank Upper Middle Income	2	Female	10	25-29 years	465	Ovarian cancer	202	Environmental/occupational risks	3	Rate	1992	0.00614997124	0.01421265945	0.0016455319
4	YLLs (Years of Life Lost)	44576	World Bank Upper Middle Income	2	Female	10	25-29 years	465	Ovarian cancer	202	Environmental/occupational risks	1	Number	1993	6.369751938484164	14.913797841171212	1.7996649699352891
4	YLLs (Years of Life Lost)	44576	World Bank Upper Middle Income	2	Female	10	25-29 years	465	Ovarian cancer	202	Environmental/occupational risks	3	Rate	1993	0.00631914826	0.01479531708	0.00178536776
4	YLLs (Years of Life Lost)	44576	World Bank Upper Middle Income	2	Female	10	25-29 years	465	Ovarian cancer	202	Environmental/occupational risks	1	Number	1994	6.841467122900011	15.024154675559911	2.060866701590389
4	YLLs (Years of Life Lost)	44576	World Bank Upper Middle Income	2	Female	10	25-29 years	465	Ovarian cancer	202	Environmental/occupational risks	3	Rate	1994	0.006744345	0.01481087034	0.00203161044
4	YLLs (Years of Life Lost)	44576	World Bank Upper Middle Income	2	Female	10	25-29 years	465	Ovarian cancer	202	Environmental/occupational risks	1	Number	1995	7.120395872596052	15.722936723336083	2.081034266787584
4	YLLs (Years of Life Lost)	44576	World Bank Upper Middle Income	2	Female	10	25-29 years	465	Ovarian cancer	202	Environmental/occupational risks	3	Rate	1995	0.0070237588900000005	0.015509547299999999	0.00205279077
4	YLLs (Years of Life Lost)	44576	World Bank Upper Middle Income	2	Female	10	25-29 years	465	Ovarian cancer	202	Environmental/occupational risks	1	Number	1996	6.967545263372701	16.855752600541347	1.9074823727761685
4	YLLs (Years of Life Lost)	44576	World Bank Upper Middle Income	2	Female	10	25-29 years	465	Ovarian cancer	202	Environmental/occupational risks	3	Rate	1996	0.006902788629999999	0.01669909459	0.00188975416
4	YLLs (Years of Life Lost)	44576	World Bank Upper Middle Income	2	Female	10	25-29 years	465	Ovarian cancer	202	Environmental/occupational risks	1	Number	1997	6.7919928486751004	15.90779645476198	1.71801379284353
4	YLLs (Years of Life Lost)	44576	World Bank Upper Middle Income	2	Female	10	25-29 years	465	Ovarian cancer	202	Environmental/occupational risks	3	Rate	1997	0.00675781955	0.01582775782	0.00170936976
4	YLLs (Years of Life Lost)	44576	World Bank Upper Middle Income	2	Female	10	25-29 years	465	Ovarian cancer	202	Environmental/occupational risks	1	Number	1998	7.474402534914675	18.071594856507527	2.0340689346542318
4	YLLs (Years of Life Lost)	44576	World Bank Upper Middle Income	2	Female	10	25-29 years	465	Ovarian cancer	202	Environmental/occupational risks	3	Rate	1998	0.007464520739999999	0.01804770267	0.00203137972
4	YLLs (Years of Life Lost)	44576	World Bank Upper Middle Income	2	Female	10	25-29 years	465	Ovarian cancer	202	Environmental/occupational risks	1	Number	1999	8.350881893348296	19.468430594328147	2.2148036892968856
4	YLLs (Years of Life Lost)	44576	World Bank Upper Middle Income	2	Female	10	25-29 years	465	Ovarian cancer	202	Environmental/occupational risks	3	Rate	1999	0.00838241357	0.01954194046	0.00222316646
4	YLLs (Years of Life Lost)	44576	World Bank Upper Middle Income	2	Female	10	25-29 years	465	Ovarian cancer	202	Environmental/occupational risks	1	Number	2000	9.163161491250612	20.59240211932064	2.4799596197008027
4	YLLs (Years of Life Lost)	44576	World Bank Upper Middle Income	2	Female	10	25-29 years	465	Ovarian cancer	202	Environmental/occupational risks	3	Rate	2000	0.00928398465	0.020863928389999998	0.00251265975
4	YLLs (Years of Life Lost)	44576	World Bank Upper Middle Income	2	Female	10	25-29 years	465	Ovarian cancer	202	Environmental/occupational risks	1	Number	2001	9.032342322400414	19.67228111113544	2.4498445423048247
4	YLLs (Years of Life Lost)	44576	World Bank Upper Middle Income	2	Female	10	25-29 years	465	Ovarian cancer	202	Environmental/occupational risks	3	Rate	2001	0.00929362266	0.02024134504	0.00252071168
4	YLLs (Years of Life Lost)	44576	World Bank Upper Middle Income	2	Female	10	25-29 years	465	Ovarian cancer	202	Environmental/occupational risks	1	Number	2002	9.28113212593196	19.128045615787013	2.572924140733158
4	YLLs (Years of Life Lost)	44576	World Bank Upper Middle Income	2	Female	10	25-29 years	465	Ovarian cancer	202	Environmental/occupational risks	3	Rate	2002	0.00974312458	0.02008019377	0.00270099812
4	YLLs (Years of Life Lost)	44576	World Bank Upper Middle Income	2	Female	10	25-29 years	465	Ovarian cancer	202	Environmental/occupational risks	1	Number	2003	9.15937743899211	18.705381518662254	2.671086160391682
4	YLLs (Years of Life Lost)	44576	World Bank Upper Middle Income	2	Female	10	25-29 years	465	Ovarian cancer	202	Environmental/occupational risks	3	Rate	2003	0.009814720170000001	0.02004372967	0.00286219925
4	YLLs (Years of Life Lost)	44576	World Bank Upper Middle Income	2	Female	10	25-29 years	465	Ovarian cancer	202	Environmental/occupational risks	1	Number	2004	9.174057974338748	19.497698276407	2.7875043693164843
4	YLLs (Years of Life Lost)	44576	World Bank Upper Middle Income	2	Female	10	25-29 years	465	Ovarian cancer	202	Environmental/occupational risks	3	Rate	2004	0.00998532182	0.02122188377	0.00303400396
4	YLLs (Years of Life Lost)	44576	World Bank Upper Middle Income	2	Female	10	25-29 years	465	Ovarian cancer	202	Environmental/occupational risks	1	Number	2005	9.101548042190046	19.723803874004847	2.8299820310056814
4	YLLs (Years of Life Lost)	44576	World Bank Upper Middle Income	2	Female	10	25-29 years	465	Ovarian cancer	202	Environmental/occupational risks	3	Rate	2005	0.00998786533	0.02164452641	0.00310556834
4	YLLs (Years of Life Lost)	44576	World Bank Upper Middle Income	2	Female	10	25-29 years	465	Ovarian cancer	202	Environmental/occupational risks	1	Number	2006	8.516232366880466	18.25381510584893	2.5037885822344164
4	YLLs (Years of Life Lost)	44576	World Bank Upper Middle Income	2	Female	10	25-29 years	465	Ovarian cancer	202	Environmental/occupational risks	3	Rate	2006	0.00937199377	0.02008806643	0.00275538407
4	YLLs (Years of Life Lost)	44576	World Bank Upper Middle Income	2	Female	10	25-29 years	465	Ovarian cancer	202	Environmental/occupational risks	1	Number	2007	7.811423785885901	16.821946552201034	2.3177049996167645
4	YLLs (Years of Life Lost)	44576	World Bank Upper Middle Income	2	Female	10	25-29 years	465	Ovarian cancer	202	Environmental/occupational risks	3	Rate	2007	0.00857295604	0.0184619107	0.0025436570400000002
4	YLLs (Years of Life Lost)	44576	World Bank Upper Middle Income	2	Female	10	25-29 years	465	Ovarian cancer	202	Environmental/occupational risks	1	Number	2008	7.750633173429579	16.200999197633177	2.1828986315386243
4	YLLs (Years of Life Lost)	44576	World Bank Upper Middle Income	2	Female	10	25-29 years	465	Ovarian cancer	202	Environmental/occupational risks	3	Rate	2008	0.008406215560000001	0.01757135043	0.00236753773
4	YLLs (Years of Life Lost)	44576	World Bank Upper Middle Income	2	Female	10	25-29 years	465	Ovarian cancer	202	Environmental/occupational risks	1	Number	2009	7.64635399953341	15.540569375043118	2.0181290310540145
4	YLLs (Years of Life Lost)	44576	World Bank Upper Middle Income	2	Female	10	25-29 years	465	Ovarian cancer	202	Environmental/occupational risks	3	Rate	2009	0.00810603878	0.016474839919999998	0.00213945525
4	YLLs (Years of Life Lost)	44576	World Bank Upper Middle Income	2	Female	10	25-29 years	465	Ovarian cancer	202	Environmental/occupational risks	1	Number	2010	7.570455917651461	16.547379774209002	2.004945755491697
4	YLLs (Years of Life Lost)	44576	World Bank Upper Middle Income	2	Female	10	25-29 years	465	Ovarian cancer	202	Environmental/occupational risks	3	Rate	2010	0.00777516763	0.016994835320000002	0.00205916123
4	YLLs (Years of Life Lost)	44576	World Bank Upper Middle Income	2	Female	10	25-29 years	465	Ovarian cancer	202	Environmental/occupational risks	1	Number	2011	7.139071663717912	15.601271969195052	1.8656033036375748
4	YLLs (Years of Life Lost)	44576	World Bank Upper Middle Income	2	Female	10	25-29 years	465	Ovarian cancer	202	Environmental/occupational risks	3	Rate	2011	0.007052343660000001	0.015411742130000001	0.00184293929
4	YLLs (Years of Life Lost)	44576	World Bank Upper Middle Income	2	Female	10	25-29 years	465	Ovarian cancer	202	Environmental/occupational risks	1	Number	2012	6.471810074125232	14.270840536581684	1.5346368419675382
4	YLLs (Years of Life Lost)	44576	World Bank Upper Middle Income	2	Female	10	25-29 years	465	Ovarian cancer	202	Environmental/occupational risks	3	Rate	2012	0.00614836763	0.013557624980000002	0.00145794011
4	YLLs (Years of Life Lost)	44576	World Bank Upper Middle Income	2	Female	10	25-29 years	465	Ovarian cancer	202	Environmental/occupational risks	1	Number	2013	5.967990675606661	13.461833532865969	1.4159718196954143
4	YLLs (Years of Life Lost)	44576	World Bank Upper Middle Income	2	Female	10	25-29 years	465	Ovarian cancer	202	Environmental/occupational risks	3	Rate	2013	0.0054971077	0.01239967567	0.0013042496199999999
4	YLLs (Years of Life Lost)	44576	World Bank Upper Middle Income	2	Female	10	25-29 years	465	Ovarian cancer	202	Environmental/occupational risks	1	Number	2014	5.682632328403082	12.524751417764984	1.3723578899081377
4	YLLs (Years of Life Lost)	44576	World Bank Upper Middle Income	2	Female	10	25-29 years	465	Ovarian cancer	202	Environmental/occupational risks	3	Rate	2014	0.00514674773	0.01134364011	0.00124294155
4	YLLs (Years of Life Lost)	44576	World Bank Upper Middle Income	2	Female	10	25-29 years	465	Ovarian cancer	202	Environmental/occupational risks	1	Number	2015	5.378146380175936	11.272818774892391	1.2823627913638944
4	YLLs (Years of Life Lost)	44576	World Bank Upper Middle Income	2	Female	10	25-29 years	465	Ovarian cancer	202	Environmental/occupational risks	3	Rate	2015	0.00487616571	0.01022064638	0.00116267075
4	YLLs (Years of Life Lost)	44576	World Bank Upper Middle Income	2	Female	10	25-29 years	465	Ovarian cancer	202	Environmental/occupational risks	1	Number	2016	5.402746284069708	11.86046040039005	1.3897111503409718
4	YLLs (Years of Life Lost)	44576	World Bank Upper Middle Income	2	Female	10	25-29 years	465	Ovarian cancer	202	Environmental/occupational risks	3	Rate	2016	0.00500289084	0.0109826717	0.0012868590899999999
4	YLLs (Years of Life Lost)	44576	World Bank Upper Middle Income	2	Female	10	25-29 years	465	Ovarian cancer	202	Environmental/occupational risks	1	Number	2017	5.114401400101418	11.154113278935808	1.2215397377141797
4	YLLs (Years of Life Lost)	44576	World Bank Upper Middle Income	2	Female	10	25-29 years	465	Ovarian cancer	202	Environmental/occupational risks	3	Rate	2017	0.00490824798	0.01070450864	0.00117230141
4	YLLs (Years of Life Lost)	44576	World Bank Upper Middle Income	2	Female	10	25-29 years	465	Ovarian cancer	202	Environmental/occupational risks	1	Number	2018	5.219675618306154	11.696321567732683	1.308185593023965
4	YLLs (Years of Life Lost)	44576	World Bank Upper Middle Income	2	Female	10	25-29 years	465	Ovarian cancer	202	Environmental/occupational risks	3	Rate	2018	0.00524186908	0.011746053	0.0013137478500000002
4	YLLs (Years of Life Lost)	44576	World Bank Upper Middle Income	2	Female	10	25-29 years	465	Ovarian cancer	202	Environmental/occupational risks	1	Number	2019	5.516515525814893	12.667487041108462	1.4530294841733546
4	YLLs (Years of Life Lost)	44576	World Bank Upper Middle Income	2	Female	10	25-29 years	465	Ovarian cancer	202	Environmental/occupational risks	3	Rate	2019	0.0058251229	0.01337613725	0.0015343155099999998
4	YLLs (Years of Life Lost)	44576	World Bank Upper Middle Income	2	Female	10	25-29 years	465	Ovarian cancer	202	Environmental/occupational risks	1	Number	2020	5.726817662669922	13.352666977903928	1.4478698121439797
4	YLLs (Years of Life Lost)	44576	World Bank Upper Middle Income	2	Female	10	25-29 years	465	Ovarian cancer	202	Environmental/occupational risks	3	Rate	2020	0.006350919609999999	0.01480782515	0.00160565699
4	YLLs (Years of Life Lost)	44576	World Bank Upper Middle Income	2	Female	10	25-29 years	465	Ovarian cancer	202	Environmental/occupational risks	1	Number	2021	5.967698938732997	14.025297229539747	1.5580459810873837
4	YLLs (Years of Life Lost)	44576	World Bank Upper Middle Income	2	Female	10	25-29 years	465	Ovarian cancer	202	Environmental/occupational risks	3	Rate	2021	0.00689376129	0.01620173071	0.00179982221
4	YLLs (Years of Life Lost)	44576	World Bank Upper Middle Income	2	Female	11	30-34 years	465	Ovarian cancer	202	Environmental/occupational risks	1	Number	1990	10.814494746776868	24.931421395113283	3.428374126732229
4	YLLs (Years of Life Lost)	44576	World Bank Upper Middle Income	2	Female	11	30-34 years	465	Ovarian cancer	202	Environmental/occupational risks	3	Rate	1990	0.01417437483	0.03267719114	0.00449351182
4	YLLs (Years of Life Lost)	44576	World Bank Upper Middle Income	2	Female	11	30-34 years	465	Ovarian cancer	202	Environmental/occupational risks	1	Number	1991	10.690004830050263	24.74006207982339	3.4590105057235
4	YLLs (Years of Life Lost)	44576	World Bank Upper Middle Income	2	Female	11	30-34 years	465	Ovarian cancer	202	Environmental/occupational risks	3	Rate	1991	0.014037332999999999	0.03248684124	0.00454211977
4	YLLs (Years of Life Lost)	44576	World Bank Upper Middle Income	2	Female	11	30-34 years	465	Ovarian cancer	202	Environmental/occupational risks	1	Number	1992	11.609719150235382	24.942693490544706	3.873741145364674
4	YLLs (Years of Life Lost)	44576	World Bank Upper Middle Income	2	Female	11	30-34 years	465	Ovarian cancer	202	Environmental/occupational risks	3	Rate	1992	0.01494024746	0.03209810749	0.00498501734
4	YLLs (Years of Life Lost)	44576	World Bank Upper Middle Income	2	Female	11	30-34 years	465	Ovarian cancer	202	Environmental/occupational risks	1	Number	1993	12.931031803115488	28.444108956720356	4.236400276516003
4	YLLs (Years of Life Lost)	44576	World Bank Upper Middle Income	2	Female	11	30-34 years	465	Ovarian cancer	202	Environmental/occupational risks	3	Rate	1993	0.01588687762	0.034946018599999996	0.00520477977
4	YLLs (Years of Life Lost)	44576	World Bank Upper Middle Income	2	Female	11	30-34 years	465	Ovarian cancer	202	Environmental/occupational risks	1	Number	1994	14.515199843562078	31.13684683614597	4.679492003961073
4	YLLs (Years of Life Lost)	44576	World Bank Upper Middle Income	2	Female	11	30-34 years	465	Ovarian cancer	202	Environmental/occupational risks	3	Rate	1994	0.01685607266	0.03615830014	0.00543415579
4	YLLs (Years of Life Lost)	44576	World Bank Upper Middle Income	2	Female	11	30-34 years	465	Ovarian cancer	202	Environmental/occupational risks	1	Number	1995	15.19377562649957	33.29326153885485	4.929094358746439
4	YLLs (Years of Life Lost)	44576	World Bank Upper Middle Income	2	Female	11	30-34 years	465	Ovarian cancer	202	Environmental/occupational risks	3	Rate	1995	0.01670631276	0.03660759865	0.0054197846499999995
4	YLLs (Years of Life Lost)	44576	World Bank Upper Middle Income	2	Female	11	30-34 years	465	Ovarian cancer	202	Environmental/occupational risks	1	Number	1996	15.293443259293491	34.82279857129549	4.963999973549615
4	YLLs (Years of Life Lost)	44576	World Bank Upper Middle Income	2	Female	11	30-34 years	465	Ovarian cancer	202	Environmental/occupational risks	3	Rate	1996	0.01605824045	0.03656422317	0.0052122405499999995
4	YLLs (Years of Life Lost)	44576	World Bank Upper Middle Income	2	Female	11	30-34 years	465	Ovarian cancer	202	Environmental/occupational risks	1	Number	1997	16.078981433031558	34.95993160572735	5.162782031274579
4	YLLs (Years of Life Lost)	44576	World Bank Upper Middle Income	2	Female	11	30-34 years	465	Ovarian cancer	202	Environmental/occupational risks	3	Rate	1997	0.016346373810000002	0.03554131292	0.00524863875
4	YLLs (Years of Life Lost)	44576	World Bank Upper Middle Income	2	Female	11	30-34 years	465	Ovarian cancer	202	Environmental/occupational risks	1	Number	1998	16.974593519840855	35.92997993381995	5.72840218528072
4	YLLs (Years of Life Lost)	44576	World Bank Upper Middle Income	2	Female	11	30-34 years	465	Ovarian cancer	202	Environmental/occupational risks	3	Rate	1998	0.01698891117	0.03596028599	0.0057332339500000004
4	YLLs (Years of Life Lost)	44576	World Bank Upper Middle Income	2	Female	11	30-34 years	465	Ovarian cancer	202	Environmental/occupational risks	1	Number	1999	18.22790005799568	38.68170670034247	5.99477677160422
4	YLLs (Years of Life Lost)	44576	World Bank Upper Middle Income	2	Female	11	30-34 years	465	Ovarian cancer	202	Environmental/occupational risks	3	Rate	1999	0.01815657327	0.038530343019999996	0.00597131888
4	YLLs (Years of Life Lost)	44576	World Bank Upper Middle Income	2	Female	11	30-34 years	465	Ovarian cancer	202	Environmental/occupational risks	1	Number	2000	19.42454162976662	40.25371580524994	7.10444223900147
4	YLLs (Years of Life Lost)	44576	World Bank Upper Middle Income	2	Female	11	30-34 years	465	Ovarian cancer	202	Environmental/occupational risks	3	Rate	2000	0.01936857439	0.0401377342	0.007083972460000001
4	YLLs (Years of Life Lost)	44576	World Bank Upper Middle Income	2	Female	11	30-34 years	465	Ovarian cancer	202	Environmental/occupational risks	1	Number	2001	18.86849116053602	39.49788855747214	6.934060189307788
4	YLLs (Years of Life Lost)	44576	World Bank Upper Middle Income	2	Female	11	30-34 years	465	Ovarian cancer	202	Environmental/occupational risks	3	Rate	2001	0.01887529488	0.03951213096	0.00693656052
4	YLLs (Years of Life Lost)	44576	World Bank Upper Middle Income	2	Female	11	30-34 years	465	Ovarian cancer	202	Environmental/occupational risks	1	Number	2002	19.003794108395542	40.442639197501386	6.8547186344459465
4	YLLs (Years of Life Lost)	44576	World Bank Upper Middle Income	2	Female	11	30-34 years	465	Ovarian cancer	202	Environmental/occupational risks	3	Rate	2002	0.01905715488	0.04055619813	0.0068739660099999995
4	YLLs (Years of Life Lost)	44576	World Bank Upper Middle Income	2	Female	11	30-34 years	465	Ovarian cancer	202	Environmental/occupational risks	1	Number	2003	19.720110471030605	42.18277207407444	7.369654952377076
4	YLLs (Years of Life Lost)	44576	World Bank Upper Middle Income	2	Female	11	30-34 years	465	Ovarian cancer	202	Environmental/occupational risks	3	Rate	2003	0.019810591239999998	0.04237631712	0.00740346876
4	YLLs (Years of Life Lost)	44576	World Bank Upper Middle Income	2	Female	11	30-34 years	465	Ovarian cancer	202	Environmental/occupational risks	1	Number	2004	19.80130284119561	44.22552648353414	7.343618734151303
4	YLLs (Years of Life Lost)	44576	World Bank Upper Middle Income	2	Female	11	30-34 years	465	Ovarian cancer	202	Environmental/occupational risks	3	Rate	2004	0.019956603790000003	0.0445723858	0.00740121449
4	YLLs (Years of Life Lost)	44576	World Bank Upper Middle Income	2	Female	11	30-34 years	465	Ovarian cancer	202	Environmental/occupational risks	1	Number	2005	19.41157854769062	42.83565002534306	7.652080880175392
4	YLLs (Years of Life Lost)	44576	World Bank Upper Middle Income	2	Female	11	30-34 years	465	Ovarian cancer	202	Environmental/occupational risks	3	Rate	2005	0.01971518993	0.04350563112	0.0077717650600000006
4	YLLs (Years of Life Lost)	44576	World Bank Upper Middle Income	2	Female	11	30-34 years	465	Ovarian cancer	202	Environmental/occupational risks	1	Number	2006	18.546116305551053	41.18515831556329	7.078384361900488
4	YLLs (Years of Life Lost)	44576	World Bank Upper Middle Income	2	Female	11	30-34 years	465	Ovarian cancer	202	Environmental/occupational risks	3	Rate	2006	0.019101721909999998	0.04241898563	0.007290439
4	YLLs (Years of Life Lost)	44576	World Bank Upper Middle Income	2	Female	11	30-34 years	465	Ovarian cancer	202	Environmental/occupational risks	1	Number	2007	17.52314668014898	38.452925710845925	6.309528032427077
4	YLLs (Years of Life Lost)	44576	World Bank Upper Middle Income	2	Female	11	30-34 years	465	Ovarian cancer	202	Environmental/occupational risks	3	Rate	2007	0.01839536138	0.04036692025	0.00662358482
4	YLLs (Years of Life Lost)	44576	World Bank Upper Middle Income	2	Female	11	30-34 years	465	Ovarian cancer	202	Environmental/occupational risks	1	Number	2008	17.594309995715903	36.74698242156096	6.333256410898731
4	YLLs (Years of Life Lost)	44576	World Bank Upper Middle Income	2	Female	11	30-34 years	465	Ovarian cancer	202	Environmental/occupational risks	3	Rate	2008	0.0188320643	0.03933212136	0.00677879906
4	YLLs (Years of Life Lost)	44576	World Bank Upper Middle Income	2	Female	11	30-34 years	465	Ovarian cancer	202	Environmental/occupational risks	1	Number	2009	17.796765152139198	37.27038019835618	6.476517118220322
4	YLLs (Years of Life Lost)	44576	World Bank Upper Middle Income	2	Female	11	30-34 years	465	Ovarian cancer	202	Environmental/occupational risks	3	Rate	2009	0.01932533442	0.04047154385	0.007032787029999999
4	YLLs (Years of Life Lost)	44576	World Bank Upper Middle Income	2	Female	11	30-34 years	465	Ovarian cancer	202	Environmental/occupational risks	1	Number	2010	18.15715685216783	39.65531958581967	6.790324497532263
4	YLLs (Years of Life Lost)	44576	World Bank Upper Middle Income	2	Female	11	30-34 years	465	Ovarian cancer	202	Environmental/occupational risks	3	Rate	2010	0.01988008732	0.04341820818	0.00743465759
4	YLLs (Years of Life Lost)	44576	World Bank Upper Middle Income	2	Female	11	30-34 years	465	Ovarian cancer	202	Environmental/occupational risks	1	Number	2011	17.11547961420413	35.86049595287186	6.11946756507054
4	YLLs (Years of Life Lost)	44576	World Bank Upper Middle Income	2	Female	11	30-34 years	465	Ovarian cancer	202	Environmental/occupational risks	3	Rate	2011	0.018821881840000002	0.039435764150000004	0.006729574510000001
4	YLLs (Years of Life Lost)	44576	World Bank Upper Middle Income	2	Female	11	30-34 years	465	Ovarian cancer	202	Environmental/occupational risks	1	Number	2012	16.003442912910806	34.560781566789274	5.453382109177602
4	YLLs (Years of Life Lost)	44576	World Bank Upper Middle Income	2	Female	11	30-34 years	465	Ovarian cancer	202	Environmental/occupational risks	3	Rate	2012	0.017572840870000002	0.03795002852	0.005988174949999999
4	YLLs (Years of Life Lost)	44576	World Bank Upper Middle Income	2	Female	11	30-34 years	465	Ovarian cancer	202	Environmental/occupational risks	1	Number	2013	14.958911079599384	31.38599166229934	4.861153724703739
4	YLLs (Years of Life Lost)	44576	World Bank Upper Middle Income	2	Female	11	30-34 years	465	Ovarian cancer	202	Environmental/occupational risks	3	Rate	2013	0.016256412	0.03410833908	0.00528279881
4	YLLs (Years of Life Lost)	44576	World Bank Upper Middle Income	2	Female	11	30-34 years	465	Ovarian cancer	202	Environmental/occupational risks	1	Number	2014	14.435353385499406	29.876691282721737	4.782525771854239
4	YLLs (Years of Life Lost)	44576	World Bank Upper Middle Income	2	Female	11	30-34 years	465	Ovarian cancer	202	Environmental/occupational risks	3	Rate	2014	0.01537043857	0.03181202675	0.0050923255300000005
4	YLLs (Years of Life Lost)	44576	World Bank Upper Middle Income	2	Female	11	30-34 years	465	Ovarian cancer	202	Environmental/occupational risks	1	Number	2015	13.717451202031754	29.161676357423158	4.226631427361415
4	YLLs (Years of Life Lost)	44576	World Bank Upper Middle Income	2	Female	11	30-34 years	465	Ovarian cancer	202	Environmental/occupational risks	3	Rate	2015	0.014177016570000001	0.030138657880000003	0.00436823305
4	YLLs (Years of Life Lost)	44576	World Bank Upper Middle Income	2	Female	11	30-34 years	465	Ovarian cancer	202	Environmental/occupational risks	1	Number	2016	13.522868534745758	28.962868330713796	4.418878213103312
4	YLLs (Years of Life Lost)	44576	World Bank Upper Middle Income	2	Female	11	30-34 years	465	Ovarian cancer	202	Environmental/occupational risks	3	Rate	2016	0.013461755139999998	0.02883197753	0.00439890814
4	YLLs (Years of Life Lost)	44576	World Bank Upper Middle Income	2	Female	11	30-34 years	465	Ovarian cancer	202	Environmental/occupational risks	1	Number	2017	13.3777191584146	27.50875991441892	4.511996093416545
4	YLLs (Years of Life Lost)	44576	World Bank Upper Middle Income	2	Female	11	30-34 years	465	Ovarian cancer	202	Environmental/occupational risks	3	Rate	2017	0.01283803336	0.02639899771	0.00432997252
4	YLLs (Years of Life Lost)	44576	World Bank Upper Middle Income	2	Female	11	30-34 years	465	Ovarian cancer	202	Environmental/occupational risks	1	Number	2018	13.497315960103789	28.762303096415543	4.064303042662137
4	YLLs (Years of Life Lost)	44576	World Bank Upper Middle Income	2	Female	11	30-34 years	465	Ovarian cancer	202	Environmental/occupational risks	3	Rate	2018	0.012599839989999998	0.026849813530000002	0.00379405566
4	YLLs (Years of Life Lost)	44576	World Bank Upper Middle Income	2	Female	11	30-34 years	465	Ovarian cancer	202	Environmental/occupational risks	1	Number	2019	13.95790364672149	31.145311074427603	4.148335148026833
4	YLLs (Years of Life Lost)	44576	World Bank Upper Middle Income	2	Female	11	30-34 years	465	Ovarian cancer	202	Environmental/occupational risks	3	Rate	2019	0.012855204050000001	0.02868477525	0.0038206091799999997
4	YLLs (Years of Life Lost)	44576	World Bank Upper Middle Income	2	Female	11	30-34 years	465	Ovarian cancer	202	Environmental/occupational risks	1	Number	2020	14.402218081915944	29.930237492044224	4.590306028668366
4	YLLs (Years of Life Lost)	44576	World Bank Upper Middle Income	2	Female	11	30-34 years	465	Ovarian cancer	202	Environmental/occupational risks	3	Rate	2020	0.01331484042	0.02767048336	0.00424373467
4	YLLs (Years of Life Lost)	44576	World Bank Upper Middle Income	2	Female	11	30-34 years	465	Ovarian cancer	202	Environmental/occupational risks	1	Number	2021	14.968701019522523	31.695344439442728	4.626085633563624
4	YLLs (Years of Life Lost)	44576	World Bank Upper Middle Income	2	Female	11	30-34 years	465	Ovarian cancer	202	Environmental/occupational risks	3	Rate	2021	0.014156420610000001	0.02997538843	0.0043750499100000005
4	YLLs (Years of Life Lost)	44576	World Bank Upper Middle Income	2	Female	12	35-39 years	465	Ovarian cancer	202	Environmental/occupational risks	1	Number	1990	88.29920974482258	154.04472916743302	38.65210122599792
4	YLLs (Years of Life Lost)	44576	World Bank Upper Middle Income	2	Female	12	35-39 years	465	Ovarian cancer	202	Environmental/occupational risks	3	Rate	1990	0.12015608469	0.2096214856	0.05259713152
4	YLLs (Years of Life Lost)	44576	World Bank Upper Middle Income	2	Female	12	35-39 years	465	Ovarian cancer	202	Environmental/occupational risks	1	Number	1991	89.03362361570423	157.1941630341909	39.02740750396107
4	YLLs (Years of Life Lost)	44576	World Bank Upper Middle Income	2	Female	12	35-39 years	465	Ovarian cancer	202	Environmental/occupational risks	3	Rate	1991	0.11738366984	0.20724785744	0.05145449698000001
4	YLLs (Years of Life Lost)	44576	World Bank Upper Middle Income	2	Female	12	35-39 years	465	Ovarian cancer	202	Environmental/occupational risks	1	Number	1992	95.0232370215856	169.2196237743616	41.20180045765106
4	YLLs (Years of Life Lost)	44576	World Bank Upper Middle Income	2	Female	12	35-39 years	465	Ovarian cancer	202	Environmental/occupational risks	3	Rate	1992	0.12310101834	0.21922119959999997	0.05337624514
4	YLLs (Years of Life Lost)	44576	World Bank Upper Middle Income	2	Female	12	35-39 years	465	Ovarian cancer	202	Environmental/occupational risks	1	Number	1993	110.27111876250646	196.25062641344323	47.49716537936976
4	YLLs (Years of Life Lost)	44576	World Bank Upper Middle Income	2	Female	12	35-39 years	465	Ovarian cancer	202	Environmental/occupational risks	3	Rate	1993	0.14311393533	0.25470131953999997	0.061643577490000004
4	YLLs (Years of Life Lost)	44576	World Bank Upper Middle Income	2	Female	12	35-39 years	465	Ovarian cancer	202	Environmental/occupational risks	1	Number	1994	116.08856659916944	213.59496761553171	49.8933203316491
4	YLLs (Years of Life Lost)	44576	World Bank Upper Middle Income	2	Female	12	35-39 years	465	Ovarian cancer	202	Environmental/occupational risks	3	Rate	1994	0.15269481093	0.28094793615	0.06562619676999999
4	YLLs (Years of Life Lost)	44576	World Bank Upper Middle Income	2	Female	12	35-39 years	465	Ovarian cancer	202	Environmental/occupational risks	1	Number	1995	113.30769996581267	199.01390989439332	49.58744691487928
4	YLLs (Years of Life Lost)	44576	World Bank Upper Middle Income	2	Female	12	35-39 years	465	Ovarian cancer	202	Environmental/occupational risks	3	Rate	1995	0.15120884197	0.26558356457	0.06617432378
4	YLLs (Years of Life Lost)	44576	World Bank Upper Middle Income	2	Female	12	35-39 years	465	Ovarian cancer	202	Environmental/occupational risks	1	Number	1996	109.66453631547698	193.8189288804458	46.90104414745817
4	YLLs (Years of Life Lost)	44576	World Bank Upper Middle Income	2	Female	12	35-39 years	465	Ovarian cancer	202	Environmental/occupational risks	3	Rate	1996	0.14650644373	0.25893258616000003	0.06265749545
4	YLLs (Years of Life Lost)	44576	World Bank Upper Middle Income	2	Female	12	35-39 years	465	Ovarian cancer	202	Environmental/occupational risks	1	Number	1997	105.6502984398466	183.46197990516544	44.61958947244851
4	YLLs (Years of Life Lost)	44576	World Bank Upper Middle Income	2	Female	12	35-39 years	465	Ovarian cancer	202	Environmental/occupational risks	3	Rate	1997	0.13810704425	0.23982319172	0.058327138769999995
4	YLLs (Years of Life Lost)	44576	World Bank Upper Middle Income	2	Female	12	35-39 years	465	Ovarian cancer	202	Environmental/occupational risks	1	Number	1998	101.34889500005394	180.65255860491115	42.561493277442615
4	YLLs (Years of Life Lost)	44576	World Bank Upper Middle Income	2	Female	12	35-39 years	465	Ovarian cancer	202	Environmental/occupational risks	3	Rate	1998	0.12627545437	0.22508369648999998	0.05302940799
4	YLLs (Years of Life Lost)	44576	World Bank Upper Middle Income	2	Female	12	35-39 years	465	Ovarian cancer	202	Environmental/occupational risks	1	Number	1999	103.43543664905502	179.64638487451788	43.03809028027817
4	YLLs (Years of Life Lost)	44576	World Bank Upper Middle Income	2	Female	12	35-39 years	465	Ovarian cancer	202	Environmental/occupational risks	3	Rate	1999	0.1216278196	0.21124286607	0.05060769549
4	YLLs (Years of Life Lost)	44576	World Bank Upper Middle Income	2	Female	12	35-39 years	465	Ovarian cancer	202	Environmental/occupational risks	1	Number	2000	105.1605516872225	188.77715823118228	45.69752950475901
4	YLLs (Years of Life Lost)	44576	World Bank Upper Middle Income	2	Female	12	35-39 years	465	Ovarian cancer	202	Environmental/occupational risks	3	Rate	2000	0.11694141907000001	0.20992537998	0.05081690675
4	YLLs (Years of Life Lost)	44576	World Bank Upper Middle Income	2	Female	12	35-39 years	465	Ovarian cancer	202	Environmental/occupational risks	1	Number	2001	102.5167629124103	180.82320666418653	45.522371490279816
4	YLLs (Years of Life Lost)	44576	World Bank Upper Middle Income	2	Female	12	35-39 years	465	Ovarian cancer	202	Environmental/occupational risks	3	Rate	2001	0.10878515283	0.19187964596	0.04830583798
4	YLLs (Years of Life Lost)	44576	World Bank Upper Middle Income	2	Female	12	35-39 years	465	Ovarian cancer	202	Environmental/occupational risks	1	Number	2002	100.08759072326012	181.80957492331677	45.551597051458735
4	YLLs (Years of Life Lost)	44576	World Bank Upper Middle Income	2	Female	12	35-39 years	465	Ovarian cancer	202	Environmental/occupational risks	3	Rate	2002	0.10277044236	0.18668298742	0.046772609320000005
4	YLLs (Years of Life Lost)	44576	World Bank Upper Middle Income	2	Female	12	35-39 years	465	Ovarian cancer	202	Environmental/occupational risks	1	Number	2003	97.19561218398267	175.68507697640592	43.324745999061946
4	YLLs (Years of Life Lost)	44576	World Bank Upper Middle Income	2	Female	12	35-39 years	465	Ovarian cancer	202	Environmental/occupational risks	3	Rate	2003	0.09818917532999999	0.17748098334	0.04376762475
4	YLLs (Years of Life Lost)	44576	World Bank Upper Middle Income	2	Female	12	35-39 years	465	Ovarian cancer	202	Environmental/occupational risks	1	Number	2004	95.31688704707928	173.84116765911605	43.1626872121459
4	YLLs (Years of Life Lost)	44576	World Bank Upper Middle Income	2	Female	12	35-39 years	465	Ovarian cancer	202	Environmental/occupational risks	3	Rate	2004	0.09576091894	0.17465100342	0.04336375977
4	YLLs (Years of Life Lost)	44576	World Bank Upper Middle Income	2	Female	12	35-39 years	465	Ovarian cancer	202	Environmental/occupational risks	1	Number	2005	96.2334813704864	177.72444610422173	42.98413269839606
4	YLLs (Years of Life Lost)	44576	World Bank Upper Middle Income	2	Female	12	35-39 years	465	Ovarian cancer	202	Environmental/occupational risks	3	Rate	2005	0.09669374998	0.17857447233999998	0.0431897186
4	YLLs (Years of Life Lost)	44576	World Bank Upper Middle Income	2	Female	12	35-39 years	465	Ovarian cancer	202	Environmental/occupational risks	1	Number	2006	92.2563942589466	167.49426962759685	41.17469026570476
4	YLLs (Years of Life Lost)	44576	World Bank Upper Middle Income	2	Female	12	35-39 years	465	Ovarian cancer	202	Environmental/occupational risks	3	Rate	2006	0.09292883761	0.16871511083000001	0.04147480655
4	YLLs (Years of Life Lost)	44576	World Bank Upper Middle Income	2	Female	12	35-39 years	465	Ovarian cancer	202	Environmental/occupational risks	1	Number	2007	88.07344605007835	160.43475236968595	38.854617222173474
4	YLLs (Years of Life Lost)	44576	World Bank Upper Middle Income	2	Female	12	35-39 years	465	Ovarian cancer	202	Environmental/occupational risks	3	Rate	2007	0.08888366427	0.16191064738	0.03921205434
4	YLLs (Years of Life Lost)	44576	World Bank Upper Middle Income	2	Female	12	35-39 years	465	Ovarian cancer	202	Environmental/occupational risks	1	Number	2008	90.67616757984018	164.07677979318777	39.32632530653625
4	YLLs (Years of Life Lost)	44576	World Bank Upper Middle Income	2	Female	12	35-39 years	465	Ovarian cancer	202	Environmental/occupational risks	3	Rate	2008	0.09161119738	0.16576869821999998	0.039731848470000004
4	YLLs (Years of Life Lost)	44576	World Bank Upper Middle Income	2	Female	12	35-39 years	465	Ovarian cancer	202	Environmental/occupational risks	1	Number	2009	90.49749591561584	162.71592801188075	39.829952694583696
4	YLLs (Years of Life Lost)	44576	World Bank Upper Middle Income	2	Female	12	35-39 years	465	Ovarian cancer	202	Environmental/occupational risks	3	Rate	2009	0.09166574093	0.16481645101999998	0.04034412321
4	YLLs (Years of Life Lost)	44576	World Bank Upper Middle Income	2	Female	12	35-39 years	465	Ovarian cancer	202	Environmental/occupational risks	1	Number	2010	90.58046219781257	167.87377467942213	39.790845670538985
4	YLLs (Years of Life Lost)	44576	World Bank Upper Middle Income	2	Female	12	35-39 years	465	Ovarian cancer	202	Environmental/occupational risks	3	Rate	2010	0.09250057413	0.17143233941	0.04063432644
4	YLLs (Years of Life Lost)	44576	World Bank Upper Middle Income	2	Female	12	35-39 years	465	Ovarian cancer	202	Environmental/occupational risks	1	Number	2011	88.1673569545051	158.23946065553298	39.26680811735649
4	YLLs (Years of Life Lost)	44576	World Bank Upper Middle Income	2	Female	12	35-39 years	465	Ovarian cancer	202	Environmental/occupational risks	3	Rate	2011	0.09143375271	0.16410186508000002	0.04072155214
4	YLLs (Years of Life Lost)	44576	World Bank Upper Middle Income	2	Female	12	35-39 years	465	Ovarian cancer	202	Environmental/occupational risks	1	Number	2012	86.52928028194198	156.9928706085613	38.91497572720294
4	YLLs (Years of Life Lost)	44576	World Bank Upper Middle Income	2	Female	12	35-39 years	465	Ovarian cancer	202	Environmental/occupational risks	3	Rate	2012	0.09158076350000001	0.16615793991	0.041186788759999995
4	YLLs (Years of Life Lost)	44576	World Bank Upper Middle Income	2	Female	12	35-39 years	465	Ovarian cancer	202	Environmental/occupational risks	1	Number	2013	84.28480392151977	150.2288205933753	36.90646599072202
4	YLLs (Years of Life Lost)	44576	World Bank Upper Middle Income	2	Female	12	35-39 years	465	Ovarian cancer	202	Environmental/occupational risks	3	Rate	2013	0.09108445209999999	0.16234848012	0.03988388271
4	YLLs (Years of Life Lost)	44576	World Bank Upper Middle Income	2	Female	12	35-39 years	465	Ovarian cancer	202	Environmental/occupational risks	1	Number	2014	86.21661273362041	154.6509856243706	38.10417098291636
4	YLLs (Years of Life Lost)	44576	World Bank Upper Middle Income	2	Female	12	35-39 years	465	Ovarian cancer	202	Environmental/occupational risks	3	Rate	2014	0.09471369472	0.16989262019	0.0418595292
4	YLLs (Years of Life Lost)	44576	World Bank Upper Middle Income	2	Female	12	35-39 years	465	Ovarian cancer	202	Environmental/occupational risks	1	Number	2015	85.40581072427462	153.4156288437315	38.16710388956416
4	YLLs (Years of Life Lost)	44576	World Bank Upper Middle Income	2	Female	12	35-39 years	465	Ovarian cancer	202	Environmental/occupational risks	3	Rate	2015	0.09472231041000001	0.17015098498	0.04233056547
4	YLLs (Years of Life Lost)	44576	World Bank Upper Middle Income	2	Female	12	35-39 years	465	Ovarian cancer	202	Environmental/occupational risks	1	Number	2016	85.51688030675321	153.23153270125562	37.64455064185295
4	YLLs (Years of Life Lost)	44576	World Bank Upper Middle Income	2	Female	12	35-39 years	465	Ovarian cancer	202	Environmental/occupational risks	3	Rate	2016	0.09531745929	0.17079248363000002	0.04195876779
4	YLLs (Years of Life Lost)	44576	World Bank Upper Middle Income	2	Female	12	35-39 years	465	Ovarian cancer	202	Environmental/occupational risks	1	Number	2017	84.24148384716383	152.421612693753	37.89118762282905
4	YLLs (Years of Life Lost)	44576	World Bank Upper Middle Income	2	Female	12	35-39 years	465	Ovarian cancer	202	Environmental/occupational risks	3	Rate	2017	0.09385228776	0.16981083906	0.04221405514
4	YLLs (Years of Life Lost)	44576	World Bank Upper Middle Income	2	Female	12	35-39 years	465	Ovarian cancer	202	Environmental/occupational risks	1	Number	2018	84.9994521801658	149.61155813572458	37.279509653478456
4	YLLs (Years of Life Lost)	44576	World Bank Upper Middle Income	2	Female	12	35-39 years	465	Ovarian cancer	202	Environmental/occupational risks	3	Rate	2018	0.09387742247	0.16523809376999998	0.04117325686
4	YLLs (Years of Life Lost)	44576	World Bank Upper Middle Income	2	Female	12	35-39 years	465	Ovarian cancer	202	Environmental/occupational risks	1	Number	2019	88.93498703751459	162.24219220945392	38.91261504856092
4	YLLs (Years of Life Lost)	44576	World Bank Upper Middle Income	2	Female	12	35-39 years	465	Ovarian cancer	202	Environmental/occupational risks	3	Rate	2019	0.09642445600999999	0.17590507006	0.04218955737
4	YLLs (Years of Life Lost)	44576	World Bank Upper Middle Income	2	Female	12	35-39 years	465	Ovarian cancer	202	Environmental/occupational risks	1	Number	2020	89.54760437750751	165.0148728516113	39.5797480832504
4	YLLs (Years of Life Lost)	44576	World Bank Upper Middle Income	2	Female	12	35-39 years	465	Ovarian cancer	202	Environmental/occupational risks	3	Rate	2020	0.0944000769	0.17395682214	0.04172452506
4	YLLs (Years of Life Lost)	44576	World Bank Upper Middle Income	2	Female	12	35-39 years	465	Ovarian cancer	202	Environmental/occupational risks	1	Number	2021	93.13582608212047	171.49755891312384	39.07653502708338
4	YLLs (Years of Life Lost)	44576	World Bank Upper Middle Income	2	Female	12	35-39 years	465	Ovarian cancer	202	Environmental/occupational risks	3	Rate	2021	0.09467123894	0.17432482279	0.039720740559999995
4	YLLs (Years of Life Lost)	44576	World Bank Upper Middle Income	2	Female	13	40-44 years	465	Ovarian cancer	202	Environmental/occupational risks	1	Number	1990	186.03470309921863	339.86924316815805	79.25939149443997
4	YLLs (Years of Life Lost)	44576	World Bank Upper Middle Income	2	Female	13	40-44 years	465	Ovarian cancer	202	Environmental/occupational risks	3	Rate	1990	0.33594152633999996	0.6137359879900001	0.1431266345
4	YLLs (Years of Life Lost)	44576	World Bank Upper Middle Income	2	Female	13	40-44 years	465	Ovarian cancer	202	Environmental/occupational risks	1	Number	1991	196.4198977930596	358.558310211051	84.24955564379397
4	YLLs (Years of Life Lost)	44576	World Bank Upper Middle Income	2	Female	13	40-44 years	465	Ovarian cancer	202	Environmental/occupational risks	3	Rate	1991	0.33330785221	0.60844294091	0.14296432671
4	YLLs (Years of Life Lost)	44576	World Bank Upper Middle Income	2	Female	13	40-44 years	465	Ovarian cancer	202	Environmental/occupational risks	1	Number	1992	212.80647167666424	385.3189047222799	90.66195093086375
4	YLLs (Years of Life Lost)	44576	World Bank Upper Middle Income	2	Female	13	40-44 years	465	Ovarian cancer	202	Environmental/occupational risks	3	Rate	1992	0.3435742205	0.62209406176	0.14637294099
4	YLLs (Years of Life Lost)	44576	World Bank Upper Middle Income	2	Female	13	40-44 years	465	Ovarian cancer	202	Environmental/occupational risks	1	Number	1993	236.3376640930809	417.24977660322605	101.493728402213
4	YLLs (Years of Life Lost)	44576	World Bank Upper Middle Income	2	Female	13	40-44 years	465	Ovarian cancer	202	Environmental/occupational risks	3	Rate	1993	0.35993923973	0.6354660732699999	0.15457365028
4	YLLs (Years of Life Lost)	44576	World Bank Upper Middle Income	2	Female	13	40-44 years	465	Ovarian cancer	202	Environmental/occupational risks	1	Number	1994	250.78955446443345	445.5334600039452	107.25772932565206
4	YLLs (Years of Life Lost)	44576	World Bank Upper Middle Income	2	Female	13	40-44 years	465	Ovarian cancer	202	Environmental/occupational risks	3	Rate	1994	0.36750196565	0.6528757653599999	0.15717331786
4	YLLs (Years of Life Lost)	44576	World Bank Upper Middle Income	2	Female	13	40-44 years	465	Ovarian cancer	202	Environmental/occupational risks	1	Number	1995	258.7647378883629	454.219437174079	114.15023551665354
4	YLLs (Years of Life Lost)	44576	World Bank Upper Middle Income	2	Female	13	40-44 years	465	Ovarian cancer	202	Environmental/occupational risks	3	Rate	1995	0.35979496448000003	0.6315615782899999	0.15871822517
4	YLLs (Years of Life Lost)	44576	World Bank Upper Middle Income	2	Female	13	40-44 years	465	Ovarian cancer	202	Environmental/occupational risks	1	Number	1996	260.2828924764812	457.2700941668603	109.83658905811104
4	YLLs (Years of Life Lost)	44576	World Bank Upper Middle Income	2	Female	13	40-44 years	465	Ovarian cancer	202	Environmental/occupational risks	3	Rate	1996	0.35230199438000004	0.6189310584800001	0.14866766315000002
4	YLLs (Years of Life Lost)	44576	World Bank Upper Middle Income	2	Female	13	40-44 years	465	Ovarian cancer	202	Environmental/occupational risks	1	Number	1997	264.5959681628512	474.7488624673806	111.02270132730769
4	YLLs (Years of Life Lost)	44576	World Bank Upper Middle Income	2	Female	13	40-44 years	465	Ovarian cancer	202	Environmental/occupational risks	3	Rate	1997	0.35312242988000003	0.63358664556	0.1481678135
4	YLLs (Years of Life Lost)	44576	World Bank Upper Middle Income	2	Female	13	40-44 years	465	Ovarian cancer	202	Environmental/occupational risks	1	Number	1998	267.8231400122182	475.0201047268384	111.87945457487618
4	YLLs (Years of Life Lost)	44576	World Bank Upper Middle Income	2	Female	13	40-44 years	465	Ovarian cancer	202	Environmental/occupational risks	3	Rate	1998	0.35881228035999996	0.6364014961	0.14988892379
4	YLLs (Years of Life Lost)	44576	World Bank Upper Middle Income	2	Female	13	40-44 years	465	Ovarian cancer	202	Environmental/occupational risks	1	Number	1999	273.5548083133753	485.8860989536252	114.07384259099356
4	YLLs (Years of Life Lost)	44576	World Bank Upper Middle Income	2	Female	13	40-44 years	465	Ovarian cancer	202	Environmental/occupational risks	3	Rate	1999	0.37166614418	0.66015075378	0.15498680315
4	YLLs (Years of Life Lost)	44576	World Bank Upper Middle Income	2	Female	13	40-44 years	465	Ovarian cancer	202	Environmental/occupational risks	1	Number	2000	281.88931795094464	496.90670196906615	122.42725426518078
4	YLLs (Years of Life Lost)	44576	World Bank Upper Middle Income	2	Female	13	40-44 years	465	Ovarian cancer	202	Environmental/occupational risks	3	Rate	2000	0.38829448701999997	0.68447479436	0.16864004723
4	YLLs (Years of Life Lost)	44576	World Bank Upper Middle Income	2	Female	13	40-44 years	465	Ovarian cancer	202	Environmental/occupational risks	1	Number	2001	281.64503273400027	495.26967110248495	128.35812904894777
4	YLLs (Years of Life Lost)	44576	World Bank Upper Middle Income	2	Female	13	40-44 years	465	Ovarian cancer	202	Environmental/occupational risks	3	Rate	2001	0.3875945612	0.68158074361	0.17664402678
4	YLLs (Years of Life Lost)	44576	World Bank Upper Middle Income	2	Female	13	40-44 years	465	Ovarian cancer	202	Environmental/occupational risks	1	Number	2002	289.1699396221519	497.1732827052296	130.6387483642432
4	YLLs (Years of Life Lost)	44576	World Bank Upper Middle Income	2	Female	13	40-44 years	465	Ovarian cancer	202	Environmental/occupational risks	3	Rate	2002	0.38838606785	0.66775674042	0.17546177121
4	YLLs (Years of Life Lost)	44576	World Bank Upper Middle Income	2	Female	13	40-44 years	465	Ovarian cancer	202	Environmental/occupational risks	1	Number	2003	289.6997677199651	500.0745966287813	130.80647934256922
4	YLLs (Years of Life Lost)	44576	World Bank Upper Middle Income	2	Female	13	40-44 years	465	Ovarian cancer	202	Environmental/occupational risks	3	Rate	2003	0.36990779508	0.63852826969	0.16702235123
4	YLLs (Years of Life Lost)	44576	World Bank Upper Middle Income	2	Female	13	40-44 years	465	Ovarian cancer	202	Environmental/occupational risks	1	Number	2004	291.02393433340643	498.001738026593	130.95972531857237
4	YLLs (Years of Life Lost)	44576	World Bank Upper Middle Income	2	Female	13	40-44 years	465	Ovarian cancer	202	Environmental/occupational risks	3	Rate	2004	0.34984350478000004	0.5986541066300001	0.15742832078
4	YLLs (Years of Life Lost)	44576	World Bank Upper Middle Income	2	Female	13	40-44 years	465	Ovarian cancer	202	Environmental/occupational risks	1	Number	2005	303.5232128945013	538.3698483908669	138.386865702202
4	YLLs (Years of Life Lost)	44576	World Bank Upper Middle Income	2	Female	13	40-44 years	465	Ovarian cancer	202	Environmental/occupational risks	3	Rate	2005	0.34428329051	0.6106674384099999	0.15697081298
4	YLLs (Years of Life Lost)	44576	World Bank Upper Middle Income	2	Female	13	40-44 years	465	Ovarian cancer	202	Environmental/occupational risks	1	Number	2006	304.8640650771651	532.4904823590384	135.86973710799185
4	YLLs (Years of Life Lost)	44576	World Bank Upper Middle Income	2	Female	13	40-44 years	465	Ovarian cancer	202	Environmental/occupational risks	3	Rate	2006	0.32934927577	0.57525754856	0.1467821388
4	YLLs (Years of Life Lost)	44576	World Bank Upper Middle Income	2	Female	13	40-44 years	465	Ovarian cancer	202	Environmental/occupational risks	1	Number	2007	302.69698617707235	531.0789972963009	131.25337383268004
4	YLLs (Years of Life Lost)	44576	World Bank Upper Middle Income	2	Female	13	40-44 years	465	Ovarian cancer	202	Environmental/occupational risks	3	Rate	2007	0.31593314644	0.55430171521	0.13699274611
4	YLLs (Years of Life Lost)	44576	World Bank Upper Middle Income	2	Female	13	40-44 years	465	Ovarian cancer	202	Environmental/occupational risks	1	Number	2008	308.33869841513393	529.0616324068776	132.3093997516999
4	YLLs (Years of Life Lost)	44576	World Bank Upper Middle Income	2	Female	13	40-44 years	465	Ovarian cancer	202	Environmental/occupational risks	3	Rate	2008	0.31620684837	0.54256216373	0.13568565516
4	YLLs (Years of Life Lost)	44576	World Bank Upper Middle Income	2	Female	13	40-44 years	465	Ovarian cancer	202	Environmental/occupational risks	1	Number	2009	305.6095577773566	532.7146526283036	133.58755373949913
4	YLLs (Years of Life Lost)	44576	World Bank Upper Middle Income	2	Female	13	40-44 years	465	Ovarian cancer	202	Environmental/occupational risks	3	Rate	2009	0.31133887887	0.5427015565600001	0.13609194527
4	YLLs (Years of Life Lost)	44576	World Bank Upper Middle Income	2	Female	13	40-44 years	465	Ovarian cancer	202	Environmental/occupational risks	1	Number	2010	307.99572254608705	547.7352117236456	133.27806288821904
4	YLLs (Years of Life Lost)	44576	World Bank Upper Middle Income	2	Female	13	40-44 years	465	Ovarian cancer	202	Environmental/occupational risks	3	Rate	2010	0.31366765632	0.55782209807	0.13573246174
4	YLLs (Years of Life Lost)	44576	World Bank Upper Middle Income	2	Female	13	40-44 years	465	Ovarian cancer	202	Environmental/occupational risks	1	Number	2011	302.36468199697435	534.6371259441406	126.17541583323784
4	YLLs (Years of Life Lost)	44576	World Bank Upper Middle Income	2	Female	13	40-44 years	465	Ovarian cancer	202	Environmental/occupational risks	3	Rate	2011	0.30874562656000004	0.54591982549	0.12883815517
4	YLLs (Years of Life Lost)	44576	World Bank Upper Middle Income	2	Female	13	40-44 years	465	Ovarian cancer	202	Environmental/occupational risks	1	Number	2012	301.95442782015704	527.5019524041164	129.16197227979077
4	YLLs (Years of Life Lost)	44576	World Bank Upper Middle Income	2	Female	13	40-44 years	465	Ovarian cancer	202	Environmental/occupational risks	3	Rate	2012	0.30894104009	0.53970727636	0.13215051802
4	YLLs (Years of Life Lost)	44576	World Bank Upper Middle Income	2	Female	13	40-44 years	465	Ovarian cancer	202	Environmental/occupational risks	1	Number	2013	292.1672944976336	517.4008312760417	129.22100209951597
4	YLLs (Years of Life Lost)	44576	World Bank Upper Middle Income	2	Female	13	40-44 years	465	Ovarian cancer	202	Environmental/occupational risks	3	Rate	2013	0.2993606492	0.53013958668	0.13240250982000001
4	YLLs (Years of Life Lost)	44576	World Bank Upper Middle Income	2	Female	13	40-44 years	465	Ovarian cancer	202	Environmental/occupational risks	1	Number	2014	293.93443487519903	523.3532362378304	133.60342637452473
4	YLLs (Years of Life Lost)	44576	World Bank Upper Middle Income	2	Female	13	40-44 years	465	Ovarian cancer	202	Environmental/occupational risks	3	Rate	2014	0.30221012376	0.53808818406	0.13736501488
4	YLLs (Years of Life Lost)	44576	World Bank Upper Middle Income	2	Female	13	40-44 years	465	Ovarian cancer	202	Environmental/occupational risks	1	Number	2015	289.84300690625	504.691834872441	134.5231389750873
4	YLLs (Years of Life Lost)	44576	World Bank Upper Middle Income	2	Female	13	40-44 years	465	Ovarian cancer	202	Environmental/occupational risks	3	Rate	2015	0.30064396381999997	0.52349910167	0.13953612391
4	YLLs (Years of Life Lost)	44576	World Bank Upper Middle Income	2	Female	13	40-44 years	465	Ovarian cancer	202	Environmental/occupational risks	1	Number	2016	282.31133653884694	495.87238535266346	122.47015835822825
4	YLLs (Years of Life Lost)	44576	World Bank Upper Middle Income	2	Female	13	40-44 years	465	Ovarian cancer	202	Environmental/occupational risks	3	Rate	2016	0.29745921565	0.5224792338	0.12904149614
4	YLLs (Years of Life Lost)	44576	World Bank Upper Middle Income	2	Female	13	40-44 years	465	Ovarian cancer	202	Environmental/occupational risks	1	Number	2017	277.3588619158197	498.87302514192015	120.71547445516094
4	YLLs (Years of Life Lost)	44576	World Bank Upper Middle Income	2	Female	13	40-44 years	465	Ovarian cancer	202	Environmental/occupational risks	3	Rate	2017	0.29841861411	0.53675226294	0.12988135421
4	YLLs (Years of Life Lost)	44576	World Bank Upper Middle Income	2	Female	13	40-44 years	465	Ovarian cancer	202	Environmental/occupational risks	1	Number	2018	272.296410995149	482.2768270272395	114.9860176433678
4	YLLs (Years of Life Lost)	44576	World Bank Upper Middle Income	2	Female	13	40-44 years	465	Ovarian cancer	202	Environmental/occupational risks	3	Rate	2018	0.2994263674	0.53032795354	0.1264425243
4	YLLs (Years of Life Lost)	44576	World Bank Upper Middle Income	2	Female	13	40-44 years	465	Ovarian cancer	202	Environmental/occupational risks	1	Number	2019	274.5034021094217	488.9029898976325	114.50393654188568
4	YLLs (Years of Life Lost)	44576	World Bank Upper Middle Income	2	Female	13	40-44 years	465	Ovarian cancer	202	Environmental/occupational risks	3	Rate	2019	0.3071490985	0.54704645352	0.12812147541
4	YLLs (Years of Life Lost)	44576	World Bank Upper Middle Income	2	Female	13	40-44 years	465	Ovarian cancer	202	Environmental/occupational risks	1	Number	2020	276.7434765660517	504.745432615127	116.8166958039981
4	YLLs (Years of Life Lost)	44576	World Bank Upper Middle Income	2	Female	13	40-44 years	465	Ovarian cancer	202	Environmental/occupational risks	3	Rate	2020	0.31282354769	0.57055096246	0.13204652071
4	YLLs (Years of Life Lost)	44576	World Bank Upper Middle Income	2	Female	13	40-44 years	465	Ovarian cancer	202	Environmental/occupational risks	1	Number	2021	281.47218509986453	534.7376847185154	117.15225463951673
4	YLLs (Years of Life Lost)	44576	World Bank Upper Middle Income	2	Female	13	40-44 years	465	Ovarian cancer	202	Environmental/occupational risks	3	Rate	2021	0.31984622210999997	0.60764024771	0.13312401026
4	YLLs (Years of Life Lost)	44576	World Bank Upper Middle Income	2	Female	14	45-49 years	465	Ovarian cancer	202	Environmental/occupational risks	1	Number	1990	383.95335625275607	672.9065394447244	165.12907036184492
4	YLLs (Years of Life Lost)	44576	World Bank Upper Middle Income	2	Female	14	45-49 years	465	Ovarian cancer	202	Environmental/occupational risks	3	Rate	1990	0.8904258326000001	1.5605368618	0.38295065681
4	YLLs (Years of Life Lost)	44576	World Bank Upper Middle Income	2	Female	14	45-49 years	465	Ovarian cancer	202	Environmental/occupational risks	1	Number	1991	381.44134288407895	669.7549216797939	167.67574491576283
4	YLLs (Years of Life Lost)	44576	World Bank Upper Middle Income	2	Female	14	45-49 years	465	Ovarian cancer	202	Environmental/occupational risks	3	Rate	1991	0.86651723382	1.52147687423	0.38090764248
4	YLLs (Years of Life Lost)	44576	World Bank Upper Middle Income	2	Female	14	45-49 years	465	Ovarian cancer	202	Environmental/occupational risks	1	Number	1992	401.8989244704752	738.3254037706712	175.996914928134
4	YLLs (Years of Life Lost)	44576	World Bank Upper Middle Income	2	Female	14	45-49 years	465	Ovarian cancer	202	Environmental/occupational risks	3	Rate	1992	0.87735275074	1.61177794838	0.38420450523999994
4	YLLs (Years of Life Lost)	44576	World Bank Upper Middle Income	2	Female	14	45-49 years	465	Ovarian cancer	202	Environmental/occupational risks	1	Number	1993	451.13531993827206	807.7738816220326	195.84487978840932
4	YLLs (Years of Life Lost)	44576	World Bank Upper Middle Income	2	Female	14	45-49 years	465	Ovarian cancer	202	Environmental/occupational risks	3	Rate	1993	0.9417078096099999	1.6861614223	0.40881005015
4	YLLs (Years of Life Lost)	44576	World Bank Upper Middle Income	2	Female	14	45-49 years	465	Ovarian cancer	202	Environmental/occupational risks	1	Number	1994	514.9995203526673	932.7831961973848	223.3291563739189
4	YLLs (Years of Life Lost)	44576	World Bank Upper Middle Income	2	Female	14	45-49 years	465	Ovarian cancer	202	Environmental/occupational risks	3	Rate	1994	0.9947305190900001	1.8016869458699998	0.43136414475999996
4	YLLs (Years of Life Lost)	44576	World Bank Upper Middle Income	2	Female	14	45-49 years	465	Ovarian cancer	202	Environmental/occupational risks	1	Number	1995	559.2451972721678	1001.5652064739452	248.4442310892349
4	YLLs (Years of Life Lost)	44576	World Bank Upper Middle Income	2	Female	14	45-49 years	465	Ovarian cancer	202	Environmental/occupational risks	3	Rate	1995	1.0262767135300002	1.8379827909100002	0.45592260821999997
4	YLLs (Years of Life Lost)	44576	World Bank Upper Middle Income	2	Female	14	45-49 years	465	Ovarian cancer	202	Environmental/occupational risks	1	Number	1996	573.80471604749	994.196856821507	249.3969860989933
4	YLLs (Years of Life Lost)	44576	World Bank Upper Middle Income	2	Female	14	45-49 years	465	Ovarian cancer	202	Environmental/occupational risks	3	Rate	1996	0.99237120964	1.7194217994899998	0.43132163584
4	YLLs (Years of Life Lost)	44576	World Bank Upper Middle Income	2	Female	14	45-49 years	465	Ovarian cancer	202	Environmental/occupational risks	1	Number	1997	588.6549918974408	1018.9098015787052	254.8929064312079
4	YLLs (Years of Life Lost)	44576	World Bank Upper Middle Income	2	Female	14	45-49 years	465	Ovarian cancer	202	Environmental/occupational risks	3	Rate	1997	0.97156757603	1.68169766627	0.42069749965000003
4	YLLs (Years of Life Lost)	44576	World Bank Upper Middle Income	2	Female	14	45-49 years	465	Ovarian cancer	202	Environmental/occupational risks	1	Number	1998	598.3441528763798	1025.844229443578	261.7890330156798
4	YLLs (Years of Life Lost)	44576	World Bank Upper Middle Income	2	Female	14	45-49 years	465	Ovarian cancer	202	Environmental/occupational risks	3	Rate	1998	0.93395444191	1.60123863532	0.4086260876
4	YLLs (Years of Life Lost)	44576	World Bank Upper Middle Income	2	Female	14	45-49 years	465	Ovarian cancer	202	Environmental/occupational risks	1	Number	1999	605.5659620804505	1059.4728875374012	264.5422565822528
4	YLLs (Years of Life Lost)	44576	World Bank Upper Middle Income	2	Female	14	45-49 years	465	Ovarian cancer	202	Environmental/occupational risks	3	Rate	1999	0.91127426259	1.59432734794	0.39809131438
4	YLLs (Years of Life Lost)	44576	World Bank Upper Middle Income	2	Female	14	45-49 years	465	Ovarian cancer	202	Environmental/occupational risks	1	Number	2000	634.9208262971725	1109.6360205849123	272.6241547114422
4	YLLs (Years of Life Lost)	44576	World Bank Upper Middle Income	2	Female	14	45-49 years	465	Ovarian cancer	202	Environmental/occupational risks	3	Rate	2000	0.90736075257	1.58577279719	0.38960520421
4	YLLs (Years of Life Lost)	44576	World Bank Upper Middle Income	2	Female	14	45-49 years	465	Ovarian cancer	202	Environmental/occupational risks	1	Number	2001	646.7720906855776	1123.5655733271292	286.1648723499056
4	YLLs (Years of Life Lost)	44576	World Bank Upper Middle Income	2	Female	14	45-49 years	465	Ovarian cancer	202	Environmental/occupational risks	3	Rate	2001	0.89956734186	1.56271878573	0.39801435043
4	YLLs (Years of Life Lost)	44576	World Bank Upper Middle Income	2	Female	14	45-49 years	465	Ovarian cancer	202	Environmental/occupational risks	1	Number	2002	671.9927982081379	1148.8457578627826	299.0045602730568
4	YLLs (Years of Life Lost)	44576	World Bank Upper Middle Income	2	Female	14	45-49 years	465	Ovarian cancer	202	Environmental/occupational risks	3	Rate	2002	0.92053907391	1.5737630118	0.40959573041
4	YLLs (Years of Life Lost)	44576	World Bank Upper Middle Income	2	Female	14	45-49 years	465	Ovarian cancer	202	Environmental/occupational risks	1	Number	2003	681.9293106406063	1177.184693890717	303.2970197560107
4	YLLs (Years of Life Lost)	44576	World Bank Upper Middle Income	2	Female	14	45-49 years	465	Ovarian cancer	202	Environmental/occupational risks	3	Rate	2003	0.9362547032299999	1.6162154772100001	0.41641157931000006
4	YLLs (Years of Life Lost)	44576	World Bank Upper Middle Income	2	Female	14	45-49 years	465	Ovarian cancer	202	Environmental/occupational risks	1	Number	2004	675.9996539716807	1141.7982494256364	298.43218875538406
4	YLLs (Years of Life Lost)	44576	World Bank Upper Middle Income	2	Female	14	45-49 years	465	Ovarian cancer	202	Environmental/occupational risks	3	Rate	2004	0.93961206209	1.5870531905199998	0.41480862101
4	YLLs (Years of Life Lost)	44576	World Bank Upper Middle Income	2	Female	14	45-49 years	465	Ovarian cancer	202	Environmental/occupational risks	1	Number	2005	703.9207038401153	1185.8726710537594	321.9907503951523
4	YLLs (Years of Life Lost)	44576	World Bank Upper Middle Income	2	Female	14	45-49 years	465	Ovarian cancer	202	Environmental/occupational risks	3	Rate	2005	0.99037942386	1.6684605046	0.45302405814
4	YLLs (Years of Life Lost)	44576	World Bank Upper Middle Income	2	Female	14	45-49 years	465	Ovarian cancer	202	Environmental/occupational risks	1	Number	2006	677.4069199316991	1155.572950934708	313.5183428272584
4	YLLs (Years of Life Lost)	44576	World Bank Upper Middle Income	2	Female	14	45-49 years	465	Ovarian cancer	202	Environmental/occupational risks	3	Rate	2006	0.95086393671	1.62205701323	0.4400800714
4	YLLs (Years of Life Lost)	44576	World Bank Upper Middle Income	2	Female	14	45-49 years	465	Ovarian cancer	202	Environmental/occupational risks	1	Number	2007	665.6745447752177	1106.1295495878644	307.0084430474409
4	YLLs (Years of Life Lost)	44576	World Bank Upper Middle Income	2	Female	14	45-49 years	465	Ovarian cancer	202	Environmental/occupational risks	3	Rate	2007	0.91052544129	1.5129902505200001	0.41993343486
4	YLLs (Years of Life Lost)	44576	World Bank Upper Middle Income	2	Female	14	45-49 years	465	Ovarian cancer	202	Environmental/occupational risks	1	Number	2008	711.1086554311676	1190.6211997535152	324.9569502663121
4	YLLs (Years of Life Lost)	44576	World Bank Upper Middle Income	2	Female	14	45-49 years	465	Ovarian cancer	202	Environmental/occupational risks	3	Rate	2008	0.92291882826	1.54525853987	0.42174832986
4	YLLs (Years of Life Lost)	44576	World Bank Upper Middle Income	2	Female	14	45-49 years	465	Ovarian cancer	202	Environmental/occupational risks	1	Number	2009	747.6721223464618	1241.108001437068	343.6040309941468
4	YLLs (Years of Life Lost)	44576	World Bank Upper Middle Income	2	Female	14	45-49 years	465	Ovarian cancer	202	Environmental/occupational risks	3	Rate	2009	0.91174205975	1.51345801425	0.41900485198
4	YLLs (Years of Life Lost)	44576	World Bank Upper Middle Income	2	Female	14	45-49 years	465	Ovarian cancer	202	Environmental/occupational risks	1	Number	2010	785.3607305031602	1332.755410874513	364.1615404470885
4	YLLs (Years of Life Lost)	44576	World Bank Upper Middle Income	2	Female	14	45-49 years	465	Ovarian cancer	202	Environmental/occupational risks	3	Rate	2010	0.90234496424	1.5312773950299998	0.41840560577
4	YLLs (Years of Life Lost)	44576	World Bank Upper Middle Income	2	Female	14	45-49 years	465	Ovarian cancer	202	Environmental/occupational risks	1	Number	2011	762.8743693003717	1278.9344955922386	341.3458015647119
4	YLLs (Years of Life Lost)	44576	World Bank Upper Middle Income	2	Female	14	45-49 years	465	Ovarian cancer	202	Environmental/occupational risks	3	Rate	2011	0.8340928942699999	1.39833007628	0.37321231258
4	YLLs (Years of Life Lost)	44576	World Bank Upper Middle Income	2	Female	14	45-49 years	465	Ovarian cancer	202	Environmental/occupational risks	1	Number	2012	733.7519736121814	1239.0820660552529	336.55625541951804
4	YLLs (Years of Life Lost)	44576	World Bank Upper Middle Income	2	Female	14	45-49 years	465	Ovarian cancer	202	Environmental/occupational risks	3	Rate	2012	0.77459635568	1.3080557017499999	0.35529069536
4	YLLs (Years of Life Lost)	44576	World Bank Upper Middle Income	2	Female	14	45-49 years	465	Ovarian cancer	202	Environmental/occupational risks	1	Number	2013	712.2954799567065	1237.260841510492	331.0850312443566
4	YLLs (Years of Life Lost)	44576	World Bank Upper Middle Income	2	Female	14	45-49 years	465	Ovarian cancer	202	Environmental/occupational risks	3	Rate	2013	0.73868164324	1.28309374022	0.34334969379
4	YLLs (Years of Life Lost)	44576	World Bank Upper Middle Income	2	Female	14	45-49 years	465	Ovarian cancer	202	Environmental/occupational risks	1	Number	2014	689.9347321269674	1228.6537144712593	321.705025191358
4	YLLs (Years of Life Lost)	44576	World Bank Upper Middle Income	2	Female	14	45-49 years	465	Ovarian cancer	202	Environmental/occupational risks	3	Rate	2014	0.71098016497	1.2661319686299999	0.33151815851
4	YLLs (Years of Life Lost)	44576	World Bank Upper Middle Income	2	Female	14	45-49 years	465	Ovarian cancer	202	Environmental/occupational risks	1	Number	2015	660.3490621322464	1141.595006876627	301.33319491106033
4	YLLs (Years of Life Lost)	44576	World Bank Upper Middle Income	2	Female	14	45-49 years	465	Ovarian cancer	202	Environmental/occupational risks	3	Rate	2015	0.68035979364	1.1761890609599999	0.31046457406
4	YLLs (Years of Life Lost)	44576	World Bank Upper Middle Income	2	Female	14	45-49 years	465	Ovarian cancer	202	Environmental/occupational risks	1	Number	2016	651.273833194889	1156.3828926789306	286.83744484150304
4	YLLs (Years of Life Lost)	44576	World Bank Upper Middle Income	2	Female	14	45-49 years	465	Ovarian cancer	202	Environmental/occupational risks	3	Rate	2016	0.67262467127	1.1942928203199998	0.29624089317
4	YLLs (Years of Life Lost)	44576	World Bank Upper Middle Income	2	Female	14	45-49 years	465	Ovarian cancer	202	Environmental/occupational risks	1	Number	2017	644.0744895105314	1114.5290566844646	294.807832477634
4	YLLs (Years of Life Lost)	44576	World Bank Upper Middle Income	2	Female	14	45-49 years	465	Ovarian cancer	202	Environmental/occupational risks	3	Rate	2017	0.6664437587500001	1.1532376237000002	0.30504676584
4	YLLs (Years of Life Lost)	44576	World Bank Upper Middle Income	2	Female	14	45-49 years	465	Ovarian cancer	202	Environmental/occupational risks	1	Number	2018	646.1653151083898	1115.960514063304	279.1685033043542
4	YLLs (Years of Life Lost)	44576	World Bank Upper Middle Income	2	Female	14	45-49 years	465	Ovarian cancer	202	Environmental/occupational risks	3	Rate	2018	0.66965492778	1.1565282753100001	0.28931692796
4	YLLs (Years of Life Lost)	44576	World Bank Upper Middle Income	2	Female	14	45-49 years	465	Ovarian cancer	202	Environmental/occupational risks	1	Number	2019	657.8667209537274	1156.447460786405	296.35113679018895
4	YLLs (Years of Life Lost)	44576	World Bank Upper Middle Income	2	Female	14	45-49 years	465	Ovarian cancer	202	Environmental/occupational risks	3	Rate	2019	0.68435535563	1.2030111694199999	0.30828354916
4	YLLs (Years of Life Lost)	44576	World Bank Upper Middle Income	2	Female	14	45-49 years	465	Ovarian cancer	202	Environmental/occupational risks	1	Number	2020	669.8893836688796	1180.38219328505	305.3855227646284
4	YLLs (Years of Life Lost)	44576	World Bank Upper Middle Income	2	Female	14	45-49 years	465	Ovarian cancer	202	Environmental/occupational risks	3	Rate	2020	0.70343831524	1.23949726869	0.32067962692
4	YLLs (Years of Life Lost)	44576	World Bank Upper Middle Income	2	Female	14	45-49 years	465	Ovarian cancer	202	Environmental/occupational risks	1	Number	2021	679.2638891166702	1205.126287880732	304.9705410285218
4	YLLs (Years of Life Lost)	44576	World Bank Upper Middle Income	2	Female	14	45-49 years	465	Ovarian cancer	202	Environmental/occupational risks	3	Rate	2021	0.72500706781	1.28628223923	0.32550795244999997
4	YLLs (Years of Life Lost)	44576	World Bank Upper Middle Income	2	Female	22	All ages	465	Ovarian cancer	202	Environmental/occupational risks	1	Number	1990	12130.336876651983	20082.85253248697	5696.910773864383
4	YLLs (Years of Life Lost)	44576	World Bank Upper Middle Income	2	Female	22	All ages	465	Ovarian cancer	202	Environmental/occupational risks	3	Rate	1990	1.18546161911	1.9626372393200002	0.5567420871000001
4	YLLs (Years of Life Lost)	44576	World Bank Upper Middle Income	2	Female	22	All ages	465	Ovarian cancer	202	Environmental/occupational risks	1	Number	1991	12572.16834161628	20440.62052162421	5949.140807285786
4	YLLs (Years of Life Lost)	44576	World Bank Upper Middle Income	2	Female	22	All ages	465	Ovarian cancer	202	Environmental/occupational risks	3	Rate	1991	1.2124164047600001	1.97122270164	0.5737145505
4	YLLs (Years of Life Lost)	44576	World Bank Upper Middle Income	2	Female	22	All ages	465	Ovarian cancer	202	Environmental/occupational risks	1	Number	1992	13264.73218676992	21822.23188976792	6051.697940155031
4	YLLs (Years of Life Lost)	44576	World Bank Upper Middle Income	2	Female	22	All ages	465	Ovarian cancer	202	Environmental/occupational risks	3	Rate	1992	1.26415374079	2.07969943814	0.5767381113700001
4	YLLs (Years of Life Lost)	44576	World Bank Upper Middle Income	2	Female	22	All ages	465	Ovarian cancer	202	Environmental/occupational risks	1	Number	1993	14256.043786738928	23254.57101691601	6706.229956485167
4	YLLs (Years of Life Lost)	44576	World Bank Upper Middle Income	2	Female	22	All ages	465	Ovarian cancer	202	Environmental/occupational risks	3	Rate	1993	1.34414679693	2.19258285216	0.6323042809299999
4	YLLs (Years of Life Lost)	44576	World Bank Upper Middle Income	2	Female	22	All ages	465	Ovarian cancer	202	Environmental/occupational risks	1	Number	1994	14918.704331093071	24674.856759736205	6847.968595671744
4	YLLs (Years of Life Lost)	44576	World Bank Upper Middle Income	2	Female	22	All ages	465	Ovarian cancer	202	Environmental/occupational risks	3	Rate	1994	1.39305824052	2.30405481468	0.63944018672
4	YLLs (Years of Life Lost)	44576	World Bank Upper Middle Income	2	Female	22	All ages	465	Ovarian cancer	202	Environmental/occupational risks	1	Number	1995	15101.078274698104	24445.25371101248	7122.045513243666
4	YLLs (Years of Life Lost)	44576	World Bank Upper Middle Income	2	Female	22	All ages	465	Ovarian cancer	202	Environmental/occupational risks	3	Rate	1995	1.39765457792	2.26248881941	0.6591687914400001
4	YLLs (Years of Life Lost)	44576	World Bank Upper Middle Income	2	Female	22	All ages	465	Ovarian cancer	202	Environmental/occupational risks	1	Number	1996	14938.956336703632	23986.909474091044	6953.326539922244
4	YLLs (Years of Life Lost)	44576	World Bank Upper Middle Income	2	Female	22	All ages	465	Ovarian cancer	202	Environmental/occupational risks	3	Rate	1996	1.37128495034	2.2018196737199998	0.63826359915
4	YLLs (Years of Life Lost)	44576	World Bank Upper Middle Income	2	Female	22	All ages	465	Ovarian cancer	202	Environmental/occupational risks	1	Number	1997	15115.385454420908	24046.63647203608	7064.763359681415
4	YLLs (Years of Life Lost)	44576	World Bank Upper Middle Income	2	Female	22	All ages	465	Ovarian cancer	202	Environmental/occupational risks	3	Rate	1997	1.37668717529	2.19013244087	0.6434483026
4	YLLs (Years of Life Lost)	44576	World Bank Upper Middle Income	2	Female	22	All ages	465	Ovarian cancer	202	Environmental/occupational risks	1	Number	1998	15066.19891183725	24289.85107028277	7132.300220785186
4	YLLs (Years of Life Lost)	44576	World Bank Upper Middle Income	2	Female	22	All ages	465	Ovarian cancer	202	Environmental/occupational risks	3	Rate	1998	1.36186756375	2.19561420199	0.6447046386699999
4	YLLs (Years of Life Lost)	44576	World Bank Upper Middle Income	2	Female	22	All ages	465	Ovarian cancer	202	Environmental/occupational risks	1	Number	1999	15214.115356090408	24792.952855017124	7133.357817397191
4	YLLs (Years of Life Lost)	44576	World Bank Upper Middle Income	2	Female	22	All ages	465	Ovarian cancer	202	Environmental/occupational risks	3	Rate	1999	1.3650758276000001	2.22453030262	0.6400355261
4	YLLs (Years of Life Lost)	44576	World Bank Upper Middle Income	2	Female	22	All ages	465	Ovarian cancer	202	Environmental/occupational risks	1	Number	2000	15994.088236034138	25876.67767120092	7507.922877494189
4	YLLs (Years of Life Lost)	44576	World Bank Upper Middle Income	2	Female	22	All ages	465	Ovarian cancer	202	Environmental/occupational risks	3	Rate	2000	1.424489943	2.30466823472	0.66868210766
4	YLLs (Years of Life Lost)	44576	World Bank Upper Middle Income	2	Female	22	All ages	465	Ovarian cancer	202	Environmental/occupational risks	1	Number	2001	16299.441505070625	26277.306652976997	7802.062707306804
4	YLLs (Years of Life Lost)	44576	World Bank Upper Middle Income	2	Female	22	All ages	465	Ovarian cancer	202	Environmental/occupational risks	3	Rate	2001	1.44074245794	2.32270727579	0.68964099159
4	YLLs (Years of Life Lost)	44576	World Bank Upper Middle Income	2	Female	22	All ages	465	Ovarian cancer	202	Environmental/occupational risks	1	Number	2002	16827.748975046492	27115.37707159528	7967.389599962176
4	YLLs (Years of Life Lost)	44576	World Bank Upper Middle Income	2	Female	22	All ages	465	Ovarian cancer	202	Environmental/occupational risks	3	Rate	2002	1.47612576244	2.3785538228000003	0.6988973430400001
4	YLLs (Years of Life Lost)	44576	World Bank Upper Middle Income	2	Female	22	All ages	465	Ovarian cancer	202	Environmental/occupational risks	1	Number	2003	17207.13797017383	27802.653781852656	8104.254591968714
4	YLLs (Years of Life Lost)	44576	World Bank Upper Middle Income	2	Female	22	All ages	465	Ovarian cancer	202	Environmental/occupational risks	3	Rate	2003	1.49794898161	2.4203302717	0.70550721066
4	YLLs (Years of Life Lost)	44576	World Bank Upper Middle Income	2	Female	22	All ages	465	Ovarian cancer	202	Environmental/occupational risks	1	Number	2004	17370.16260567861	27339.079937373248	8251.266396978672
4	YLLs (Years of Life Lost)	44576	World Bank Upper Middle Income	2	Female	22	All ages	465	Ovarian cancer	202	Environmental/occupational risks	3	Rate	2004	1.50056997486	2.36176272068	0.71280867606
4	YLLs (Years of Life Lost)	44576	World Bank Upper Middle Income	2	Female	22	All ages	465	Ovarian cancer	202	Environmental/occupational risks	1	Number	2005	18290.184387250363	29108.520079774164	8819.458644717046
4	YLLs (Years of Life Lost)	44576	World Bank Upper Middle Income	2	Female	22	All ages	465	Ovarian cancer	202	Environmental/occupational risks	3	Rate	2005	1.56767777462	2.49493274726	0.75592837168
4	YLLs (Years of Life Lost)	44576	World Bank Upper Middle Income	2	Female	22	All ages	465	Ovarian cancer	202	Environmental/occupational risks	1	Number	2006	18716.237850583268	30295.27396502562	8908.632519708648
4	YLLs (Years of Life Lost)	44576	World Bank Upper Middle Income	2	Female	22	All ages	465	Ovarian cancer	202	Environmental/occupational risks	3	Rate	2006	1.59133279533	2.57583085816	0.75744918414
4	YLLs (Years of Life Lost)	44576	World Bank Upper Middle Income	2	Female	22	All ages	465	Ovarian cancer	202	Environmental/occupational risks	1	Number	2007	19304.721407155525	30815.44433388061	9223.607098515557
4	YLLs (Years of Life Lost)	44576	World Bank Upper Middle Income	2	Female	22	All ages	465	Ovarian cancer	202	Environmental/occupational risks	3	Rate	2007	1.62805418061	2.59880533456	0.777868366
4	YLLs (Years of Life Lost)	44576	World Bank Upper Middle Income	2	Female	22	All ages	465	Ovarian cancer	202	Environmental/occupational risks	1	Number	2008	20409.455484120437	32383.024729788653	9485.702151165651
4	YLLs (Years of Life Lost)	44576	World Bank Upper Middle Income	2	Female	22	All ages	465	Ovarian cancer	202	Environmental/occupational risks	3	Rate	2008	1.7066316454200001	2.70785738607	0.7931911501900001
4	YLLs (Years of Life Lost)	44576	World Bank Upper Middle Income	2	Female	22	All ages	465	Ovarian cancer	202	Environmental/occupational risks	1	Number	2009	21338.34194876372	33644.097949646384	10327.39066474214
4	YLLs (Years of Life Lost)	44576	World Bank Upper Middle Income	2	Female	22	All ages	465	Ovarian cancer	202	Environmental/occupational risks	3	Rate	2009	1.76863091932	2.7885949165799997	0.8559869595
4	YLLs (Years of Life Lost)	44576	World Bank Upper Middle Income	2	Female	22	All ages	465	Ovarian cancer	202	Environmental/occupational risks	1	Number	2010	22413.453769491203	36223.39286768998	10903.352572075331
4	YLLs (Years of Life Lost)	44576	World Bank Upper Middle Income	2	Female	22	All ages	465	Ovarian cancer	202	Environmental/occupational risks	3	Rate	2010	1.84322342745	2.97891645982	0.8966630089800001
4	YLLs (Years of Life Lost)	44576	World Bank Upper Middle Income	2	Female	22	All ages	465	Ovarian cancer	202	Environmental/occupational risks	1	Number	2011	22427.243749420017	35871.55869472507	10702.839991812489
4	YLLs (Years of Life Lost)	44576	World Bank Upper Middle Income	2	Female	22	All ages	465	Ovarian cancer	202	Environmental/occupational risks	3	Rate	2011	1.83182275676	2.92993371239	0.87419150021
4	YLLs (Years of Life Lost)	44576	World Bank Upper Middle Income	2	Female	22	All ages	465	Ovarian cancer	202	Environmental/occupational risks	1	Number	2012	22544.144707886346	36873.08700828317	10750.656205891864
4	YLLs (Years of Life Lost)	44576	World Bank Upper Middle Income	2	Female	22	All ages	465	Ovarian cancer	202	Environmental/occupational risks	3	Rate	2012	1.8279445870900002	2.98977675488	0.87169436117
4	YLLs (Years of Life Lost)	44576	World Bank Upper Middle Income	2	Female	22	All ages	465	Ovarian cancer	202	Environmental/occupational risks	1	Number	2013	22699.363846857657	37483.91302730821	11050.98749426974
4	YLLs (Years of Life Lost)	44576	World Bank Upper Middle Income	2	Female	22	All ages	465	Ovarian cancer	202	Environmental/occupational risks	3	Rate	2013	1.82576647649	3.01492465933	0.88885849997
4	YLLs (Years of Life Lost)	44576	World Bank Upper Middle Income	2	Female	22	All ages	465	Ovarian cancer	202	Environmental/occupational risks	1	Number	2014	23101.84109646196	38199.75189122729	11154.58119020339
4	YLLs (Years of Life Lost)	44576	World Bank Upper Middle Income	2	Female	22	All ages	465	Ovarian cancer	202	Environmental/occupational risks	3	Rate	2014	1.8429810826	3.04743763934	0.8898720250000001
4	YLLs (Years of Life Lost)	44576	World Bank Upper Middle Income	2	Female	22	All ages	465	Ovarian cancer	202	Environmental/occupational risks	1	Number	2015	23240.543603908965	37723.83693072527	10825.862739773607
4	YLLs (Years of Life Lost)	44576	World Bank Upper Middle Income	2	Female	22	All ages	465	Ovarian cancer	202	Environmental/occupational risks	3	Rate	2015	1.8389301002699998	2.98493444955	0.85660667809
4	YLLs (Years of Life Lost)	44576	World Bank Upper Middle Income	2	Female	22	All ages	465	Ovarian cancer	202	Environmental/occupational risks	1	Number	2016	23748.92584810597	38635.70993163738	10896.402510100315
4	YLLs (Years of Life Lost)	44576	World Bank Upper Middle Income	2	Female	22	All ages	465	Ovarian cancer	202	Environmental/occupational risks	3	Rate	2016	1.86401687991	3.03245780211	0.8552419734300001
4	YLLs (Years of Life Lost)	44576	World Bank Upper Middle Income	2	Female	22	All ages	465	Ovarian cancer	202	Environmental/occupational risks	1	Number	2017	23839.289714873707	39029.948056360896	11443.22302769813
4	YLLs (Years of Life Lost)	44576	World Bank Upper Middle Income	2	Female	22	All ages	465	Ovarian cancer	202	Environmental/occupational risks	3	Rate	2017	1.8567052430800002	3.03981830248	0.89124686379
4	YLLs (Years of Life Lost)	44576	World Bank Upper Middle Income	2	Female	22	All ages	465	Ovarian cancer	202	Environmental/occupational risks	1	Number	2018	24144.27977289561	39330.24476523261	11207.468651662935
4	YLLs (Years of Life Lost)	44576	World Bank Upper Middle Income	2	Female	22	All ages	465	Ovarian cancer	202	Environmental/occupational risks	3	Rate	2018	1.86750940065	3.04211194203	0.86687419386
4	YLLs (Years of Life Lost)	44576	World Bank Upper Middle Income	2	Female	22	All ages	465	Ovarian cancer	202	Environmental/occupational risks	1	Number	2019	24898.44746312624	41386.73957670851	11483.389364033232
4	YLLs (Years of Life Lost)	44576	World Bank Upper Middle Income	2	Female	22	All ages	465	Ovarian cancer	202	Environmental/occupational risks	3	Rate	2019	1.914555503	3.1824156958	0.8830103295599999
4	YLLs (Years of Life Lost)	44576	World Bank Upper Middle Income	2	Female	22	All ages	465	Ovarian cancer	202	Environmental/occupational risks	1	Number	2020	25810.555704759445	42544.8235265276	12312.937003976967
4	YLLs (Years of Life Lost)	44576	World Bank Upper Middle Income	2	Female	22	All ages	465	Ovarian cancer	202	Environmental/occupational risks	3	Rate	2020	1.9754461206	3.25622615601	0.94238744473
4	YLLs (Years of Life Lost)	44576	World Bank Upper Middle Income	2	Female	22	All ages	465	Ovarian cancer	202	Environmental/occupational risks	1	Number	2021	26501.54707610615	44785.73064028237	12176.267792948764
4	YLLs (Years of Life Lost)	44576	World Bank Upper Middle Income	2	Female	22	All ages	465	Ovarian cancer	202	Environmental/occupational risks	3	Rate	2021	2.02133069851	3.4159051899299997	0.92871045651
4	YLLs (Years of Life Lost)	44576	World Bank Upper Middle Income	2	Female	27	Age-standardized	465	Ovarian cancer	202	Environmental/occupational risks	3	Rate	1990	1.50418959295	2.49275713633	0.70556492448
4	YLLs (Years of Life Lost)	44576	World Bank Upper Middle Income	2	Female	27	Age-standardized	465	Ovarian cancer	202	Environmental/occupational risks	3	Rate	1991	1.5194385289899999	2.46480876193	0.71968527475
4	YLLs (Years of Life Lost)	44576	World Bank Upper Middle Income	2	Female	27	Age-standardized	465	Ovarian cancer	202	Environmental/occupational risks	3	Rate	1992	1.56525898813	2.56792451529	0.71331937425
4	YLLs (Years of Life Lost)	44576	World Bank Upper Middle Income	2	Female	27	Age-standardized	465	Ovarian cancer	202	Environmental/occupational risks	3	Rate	1993	1.64390704115	2.67827620588	0.77342200131
4	YLLs (Years of Life Lost)	44576	World Bank Upper Middle Income	2	Female	27	Age-standardized	465	Ovarian cancer	202	Environmental/occupational risks	3	Rate	1994	1.68220698244	2.78071982129	0.77172700421
4	YLLs (Years of Life Lost)	44576	World Bank Upper Middle Income	2	Female	27	Age-standardized	465	Ovarian cancer	202	Environmental/occupational risks	3	Rate	1995	1.6683453882000001	2.69716164492	0.789068474
4	YLLs (Years of Life Lost)	44576	World Bank Upper Middle Income	2	Female	27	Age-standardized	465	Ovarian cancer	202	Environmental/occupational risks	3	Rate	1996	1.61286439879	2.5709136185	0.75185741567
4	YLLs (Years of Life Lost)	44576	World Bank Upper Middle Income	2	Female	27	Age-standardized	465	Ovarian cancer	202	Environmental/occupational risks	3	Rate	1997	1.59547444847	2.53767370313	0.74537481031
4	YLLs (Years of Life Lost)	44576	World Bank Upper Middle Income	2	Female	27	Age-standardized	465	Ovarian cancer	202	Environmental/occupational risks	3	Rate	1998	1.55496403741	2.50614961875	0.73549610935
4	YLLs (Years of Life Lost)	44576	World Bank Upper Middle Income	2	Female	27	Age-standardized	465	Ovarian cancer	202	Environmental/occupational risks	3	Rate	1999	1.5335140065800001	2.49284798113	0.7197827103700001
4	YLLs (Years of Life Lost)	44576	World Bank Upper Middle Income	2	Female	27	Age-standardized	465	Ovarian cancer	202	Environmental/occupational risks	3	Rate	2000	1.5732413533899998	2.53884241571	0.74027952291
4	YLLs (Years of Life Lost)	44576	World Bank Upper Middle Income	2	Female	27	Age-standardized	465	Ovarian cancer	202	Environmental/occupational risks	3	Rate	2001	1.56330808921	2.51287661762	0.74974863534
4	YLLs (Years of Life Lost)	44576	World Bank Upper Middle Income	2	Female	27	Age-standardized	465	Ovarian cancer	202	Environmental/occupational risks	3	Rate	2002	1.5708964178800002	2.52585974667	0.74306179911
4	YLLs (Years of Life Lost)	44576	World Bank Upper Middle Income	2	Female	27	Age-standardized	465	Ovarian cancer	202	Environmental/occupational risks	3	Rate	2003	1.56615501881	2.5240811024000003	0.73813390979
4	YLLs (Years of Life Lost)	44576	World Bank Upper Middle Income	2	Female	27	Age-standardized	465	Ovarian cancer	202	Environmental/occupational risks	3	Rate	2004	1.5389722072899998	2.41120602899	0.72999069353
4	YLLs (Years of Life Lost)	44576	World Bank Upper Middle Income	2	Female	27	Age-standardized	465	Ovarian cancer	202	Environmental/occupational risks	3	Rate	2005	1.5753925366200001	2.50771722518	0.75818256183
4	YLLs (Years of Life Lost)	44576	World Bank Upper Middle Income	2	Female	27	Age-standardized	465	Ovarian cancer	202	Environmental/occupational risks	3	Rate	2006	1.56817168531	2.53595758127	0.7432808718
4	YLLs (Years of Life Lost)	44576	World Bank Upper Middle Income	2	Female	27	Age-standardized	465	Ovarian cancer	202	Environmental/occupational risks	3	Rate	2007	1.5689201700200002	2.50494604159	0.74962544187
4	YLLs (Years of Life Lost)	44576	World Bank Upper Middle Income	2	Female	27	Age-standardized	465	Ovarian cancer	202	Environmental/occupational risks	3	Rate	2008	1.60924746105	2.55481504818	0.7468184963700001
4	YLLs (Years of Life Lost)	44576	World Bank Upper Middle Income	2	Female	27	Age-standardized	465	Ovarian cancer	202	Environmental/occupational risks	3	Rate	2009	1.6308098578099999	2.57552018805	0.7893337825800001
4	YLLs (Years of Life Lost)	44576	World Bank Upper Middle Income	2	Female	27	Age-standardized	465	Ovarian cancer	202	Environmental/occupational risks	3	Rate	2010	1.66070539521	2.6810696856100003	0.80792132821
4	YLLs (Years of Life Lost)	44576	World Bank Upper Middle Income	2	Female	27	Age-standardized	465	Ovarian cancer	202	Environmental/occupational risks	3	Rate	2011	1.6100878939	2.57737508606	0.76950574388
4	YLLs (Years of Life Lost)	44576	World Bank Upper Middle Income	2	Female	27	Age-standardized	465	Ovarian cancer	202	Environmental/occupational risks	3	Rate	2012	1.56710753369	2.56381040103	0.7485607935999999
4	YLLs (Years of Life Lost)	44576	World Bank Upper Middle Income	2	Female	27	Age-standardized	465	Ovarian cancer	202	Environmental/occupational risks	3	Rate	2013	1.5286972996200001	2.52348907935	0.74443400835
4	YLLs (Years of Life Lost)	44576	World Bank Upper Middle Income	2	Female	27	Age-standardized	465	Ovarian cancer	202	Environmental/occupational risks	3	Rate	2014	1.50518867793	2.4880877290299996	0.72704295834
4	YLLs (Years of Life Lost)	44576	World Bank Upper Middle Income	2	Female	27	Age-standardized	465	Ovarian cancer	202	Environmental/occupational risks	3	Rate	2015	1.46747928401	2.3828486403799998	0.68437935821
4	YLLs (Years of Life Lost)	44576	World Bank Upper Middle Income	2	Female	27	Age-standardized	465	Ovarian cancer	202	Environmental/occupational risks	3	Rate	2016	1.45125922003	2.3617269568799997	0.66525441851
4	YLLs (Years of Life Lost)	44576	World Bank Upper Middle Income	2	Female	27	Age-standardized	465	Ovarian cancer	202	Environmental/occupational risks	3	Rate	2017	1.40829812713	2.3028629994300003	0.6761748224599999
4	YLLs (Years of Life Lost)	44576	World Bank Upper Middle Income	2	Female	27	Age-standardized	465	Ovarian cancer	202	Environmental/occupational risks	3	Rate	2018	1.3799162442200001	2.24518705362	0.64028446783
4	YLLs (Years of Life Lost)	44576	World Bank Upper Middle Income	2	Female	27	Age-standardized	465	Ovarian cancer	202	Environmental/occupational risks	3	Rate	2019	1.37589407534	2.28431606118	0.6343349479
4	YLLs (Years of Life Lost)	44576	World Bank Upper Middle Income	2	Female	27	Age-standardized	465	Ovarian cancer	202	Environmental/occupational risks	3	Rate	2020	1.38168824222	2.2754995461600003	0.6592037067700001
4	YLLs (Years of Life Lost)	44576	World Bank Upper Middle Income	2	Female	27	Age-standardized	465	Ovarian cancer	202	Environmental/occupational risks	3	Rate	2021	1.37662056528	2.3243051166399997	0.63416305994
4	YLLs (Years of Life Lost)	44578	World Bank Low Income	2	Female	9	20-24 years	465	Ovarian cancer	202	Environmental/occupational risks	1	Number	1990	0.0	0.0	0.0
4	YLLs (Years of Life Lost)	44578	World Bank Low Income	2	Female	9	20-24 years	465	Ovarian cancer	202	Environmental/occupational risks	3	Rate	1990	0.0	0.0	0.0
4	YLLs (Years of Life Lost)	44578	World Bank Low Income	2	Female	9	20-24 years	465	Ovarian cancer	202	Environmental/occupational risks	1	Number	1991	0.0	0.0	0.0
4	YLLs (Years of Life Lost)	44578	World Bank Low Income	2	Female	9	20-24 years	465	Ovarian cancer	202	Environmental/occupational risks	3	Rate	1991	0.0	0.0	0.0
4	YLLs (Years of Life Lost)	44578	World Bank Low Income	2	Female	9	20-24 years	465	Ovarian cancer	202	Environmental/occupational risks	1	Number	1992	0.0	0.0	0.0
4	YLLs (Years of Life Lost)	44578	World Bank Low Income	2	Female	9	20-24 years	465	Ovarian cancer	202	Environmental/occupational risks	3	Rate	1992	0.0	0.0	0.0
4	YLLs (Years of Life Lost)	44578	World Bank Low Income	2	Female	9	20-24 years	465	Ovarian cancer	202	Environmental/occupational risks	1	Number	1993	2.29939692e-08	0.0	0.0
4	YLLs (Years of Life Lost)	44578	World Bank Low Income	2	Female	9	20-24 years	465	Ovarian cancer	202	Environmental/occupational risks	3	Rate	1993	1.4e-10	0.0	0.0
4	YLLs (Years of Life Lost)	44578	World Bank Low Income	2	Female	9	20-24 years	465	Ovarian cancer	202	Environmental/occupational risks	1	Number	1994	3.866527e-08	0.0	0.0
4	YLLs (Years of Life Lost)	44578	World Bank Low Income	2	Female	9	20-24 years	465	Ovarian cancer	202	Environmental/occupational risks	3	Rate	1994	2.2999999999999998e-10	0.0	0.0
4	YLLs (Years of Life Lost)	44578	World Bank Low Income	2	Female	9	20-24 years	465	Ovarian cancer	202	Environmental/occupational risks	1	Number	1995	1.69900743e-08	0.0	0.0
4	YLLs (Years of Life Lost)	44578	World Bank Low Income	2	Female	9	20-24 years	465	Ovarian cancer	202	Environmental/occupational risks	3	Rate	1995	1e-10	0.0	0.0
4	YLLs (Years of Life Lost)	44578	World Bank Low Income	2	Female	9	20-24 years	465	Ovarian cancer	202	Environmental/occupational risks	1	Number	1996	6.9167502e-08	0.0	0.0
4	YLLs (Years of Life Lost)	44578	World Bank Low Income	2	Female	9	20-24 years	465	Ovarian cancer	202	Environmental/occupational risks	3	Rate	1996	3.9000000000000005e-10	0.0	0.0
4	YLLs (Years of Life Lost)	44578	World Bank Low Income	2	Female	9	20-24 years	465	Ovarian cancer	202	Environmental/occupational risks	1	Number	1997	8.81561563e-08	0.0	0.0
4	YLLs (Years of Life Lost)	44578	World Bank Low Income	2	Female	9	20-24 years	465	Ovarian cancer	202	Environmental/occupational risks	3	Rate	1997	4.9e-10	0.0	0.0
4	YLLs (Years of Life Lost)	44578	World Bank Low Income	2	Female	9	20-24 years	465	Ovarian cancer	202	Environmental/occupational risks	1	Number	1998	1.2363018e-07	0.0	0.0
4	YLLs (Years of Life Lost)	44578	World Bank Low Income	2	Female	9	20-24 years	465	Ovarian cancer	202	Environmental/occupational risks	3	Rate	1998	6.6e-10	0.0	0.0
4	YLLs (Years of Life Lost)	44578	World Bank Low Income	2	Female	9	20-24 years	465	Ovarian cancer	202	Environmental/occupational risks	1	Number	1999	1.839078258e-07	0.0	0.0
4	YLLs (Years of Life Lost)	44578	World Bank Low Income	2	Female	9	20-24 years	465	Ovarian cancer	202	Environmental/occupational risks	3	Rate	1999	9.6e-10	0.0	0.0
4	YLLs (Years of Life Lost)	44578	World Bank Low Income	2	Female	9	20-24 years	465	Ovarian cancer	202	Environmental/occupational risks	1	Number	2000	1.909750451e-07	0.0	0.0
4	YLLs (Years of Life Lost)	44578	World Bank Low Income	2	Female	9	20-24 years	465	Ovarian cancer	202	Environmental/occupational risks	3	Rate	2000	9.700000000000002e-10	0.0	0.0
4	YLLs (Years of Life Lost)	44578	World Bank Low Income	2	Female	9	20-24 years	465	Ovarian cancer	202	Environmental/occupational risks	1	Number	2001	2.329185202e-07	0.0	0.0
4	YLLs (Years of Life Lost)	44578	World Bank Low Income	2	Female	9	20-24 years	465	Ovarian cancer	202	Environmental/occupational risks	3	Rate	2001	1.15e-09	0.0	0.0
4	YLLs (Years of Life Lost)	44578	World Bank Low Income	2	Female	9	20-24 years	465	Ovarian cancer	202	Environmental/occupational risks	1	Number	2002	2.593484796e-07	0.0	0.0
4	YLLs (Years of Life Lost)	44578	World Bank Low Income	2	Female	9	20-24 years	465	Ovarian cancer	202	Environmental/occupational risks	3	Rate	2002	1.2399999999999999e-09	0.0	0.0
4	YLLs (Years of Life Lost)	44578	World Bank Low Income	2	Female	9	20-24 years	465	Ovarian cancer	202	Environmental/occupational risks	1	Number	2003	3.382830205e-07	0.0	0.0
4	YLLs (Years of Life Lost)	44578	World Bank Low Income	2	Female	9	20-24 years	465	Ovarian cancer	202	Environmental/occupational risks	3	Rate	2003	1.57e-09	0.0	0.0
4	YLLs (Years of Life Lost)	44578	World Bank Low Income	2	Female	9	20-24 years	465	Ovarian cancer	202	Environmental/occupational risks	1	Number	2004	3.458020842e-07	0.0	0.0
4	YLLs (Years of Life Lost)	44578	World Bank Low Income	2	Female	9	20-24 years	465	Ovarian cancer	202	Environmental/occupational risks	3	Rate	2004	1.5600000000000002e-09	0.0	0.0
4	YLLs (Years of Life Lost)	44578	World Bank Low Income	2	Female	9	20-24 years	465	Ovarian cancer	202	Environmental/occupational risks	1	Number	2005	3.791357027e-07	0.0	0.0
4	YLLs (Years of Life Lost)	44578	World Bank Low Income	2	Female	9	20-24 years	465	Ovarian cancer	202	Environmental/occupational risks	3	Rate	2005	1.66e-09	0.0	0.0
4	YLLs (Years of Life Lost)	44578	World Bank Low Income	2	Female	9	20-24 years	465	Ovarian cancer	202	Environmental/occupational risks	1	Number	2006	3.677603696e-07	0.0	0.0
4	YLLs (Years of Life Lost)	44578	World Bank Low Income	2	Female	9	20-24 years	465	Ovarian cancer	202	Environmental/occupational risks	3	Rate	2006	1.57e-09	0.0	0.0
4	YLLs (Years of Life Lost)	44578	World Bank Low Income	2	Female	9	20-24 years	465	Ovarian cancer	202	Environmental/occupational risks	1	Number	2007	8.1758029674e-06	0.0	0.0
4	YLLs (Years of Life Lost)	44578	World Bank Low Income	2	Female	9	20-24 years	465	Ovarian cancer	202	Environmental/occupational risks	3	Rate	2007	3.397e-08	0.0	0.0
4	YLLs (Years of Life Lost)	44578	World Bank Low Income	2	Female	9	20-24 years	465	Ovarian cancer	202	Environmental/occupational risks	1	Number	2008	3.07929540584e-05	0.0	0.0
4	YLLs (Years of Life Lost)	44578	World Bank Low Income	2	Female	9	20-24 years	465	Ovarian cancer	202	Environmental/occupational risks	3	Rate	2008	1.2467e-07	0.0	0.0
4	YLLs (Years of Life Lost)	44578	World Bank Low Income	2	Female	9	20-24 years	465	Ovarian cancer	202	Environmental/occupational risks	1	Number	2009	7.39068675956e-05	0.0	0.0
4	YLLs (Years of Life Lost)	44578	World Bank Low Income	2	Female	9	20-24 years	465	Ovarian cancer	202	Environmental/occupational risks	3	Rate	2009	2.9189e-07	0.0	0.0
4	YLLs (Years of Life Lost)	44578	World Bank Low Income	2	Female	9	20-24 years	465	Ovarian cancer	202	Environmental/occupational risks	1	Number	2010	2.21163100713e-05	0.0	0.0
4	YLLs (Years of Life Lost)	44578	World Bank Low Income	2	Female	9	20-24 years	465	Ovarian cancer	202	Environmental/occupational risks	3	Rate	2010	8.519e-08	0.0	0.0
4	YLLs (Years of Life Lost)	44578	World Bank Low Income	2	Female	9	20-24 years	465	Ovarian cancer	202	Environmental/occupational risks	1	Number	2011	1.88582725867e-05	0.0	0.0
4	YLLs (Years of Life Lost)	44578	World Bank Low Income	2	Female	9	20-24 years	465	Ovarian cancer	202	Environmental/occupational risks	3	Rate	2011	7.083e-08	0.0	0.0
4	YLLs (Years of Life Lost)	44578	World Bank Low Income	2	Female	9	20-24 years	465	Ovarian cancer	202	Environmental/occupational risks	1	Number	2012	3.421053513e-07	0.0	0.0
4	YLLs (Years of Life Lost)	44578	World Bank Low Income	2	Female	9	20-24 years	465	Ovarian cancer	202	Environmental/occupational risks	3	Rate	2012	1.25e-09	0.0	0.0
4	YLLs (Years of Life Lost)	44578	World Bank Low Income	2	Female	9	20-24 years	465	Ovarian cancer	202	Environmental/occupational risks	1	Number	2013	4.268242416e-07	0.0	0.0
4	YLLs (Years of Life Lost)	44578	World Bank Low Income	2	Female	9	20-24 years	465	Ovarian cancer	202	Environmental/occupational risks	3	Rate	2013	1.5299999999999999e-09	0.0	0.0
4	YLLs (Years of Life Lost)	44578	World Bank Low Income	2	Female	9	20-24 years	465	Ovarian cancer	202	Environmental/occupational risks	1	Number	2014	7.7306695261e-06	0.0	0.0
4	YLLs (Years of Life Lost)	44578	World Bank Low Income	2	Female	9	20-24 years	465	Ovarian cancer	202	Environmental/occupational risks	3	Rate	2014	2.71e-08	0.0	0.0
4	YLLs (Years of Life Lost)	44578	World Bank Low Income	2	Female	9	20-24 years	465	Ovarian cancer	202	Environmental/occupational risks	1	Number	2015	4.77231241777e-05	0.0	0.0
4	YLLs (Years of Life Lost)	44578	World Bank Low Income	2	Female	9	20-24 years	465	Ovarian cancer	202	Environmental/occupational risks	3	Rate	2015	1.635e-07	0.0	0.0
4	YLLs (Years of Life Lost)	44578	World Bank Low Income	2	Female	9	20-24 years	465	Ovarian cancer	202	Environmental/occupational risks	1	Number	2016	5.50201187223e-05	0.0	0.0
4	YLLs (Years of Life Lost)	44578	World Bank Low Income	2	Female	9	20-24 years	465	Ovarian cancer	202	Environmental/occupational risks	3	Rate	2016	1.8373e-07	0.0	0.0
4	YLLs (Years of Life Lost)	44578	World Bank Low Income	2	Female	9	20-24 years	465	Ovarian cancer	202	Environmental/occupational risks	1	Number	2017	8.29160060606e-05	0.0	0.0
4	YLLs (Years of Life Lost)	44578	World Bank Low Income	2	Female	9	20-24 years	465	Ovarian cancer	202	Environmental/occupational risks	3	Rate	2017	2.6958999999999997e-07	0.0	0.0
4	YLLs (Years of Life Lost)	44578	World Bank Low Income	2	Female	9	20-24 years	465	Ovarian cancer	202	Environmental/occupational risks	1	Number	2018	8.83836055763e-05	0.0	0.0
4	YLLs (Years of Life Lost)	44578	World Bank Low Income	2	Female	9	20-24 years	465	Ovarian cancer	202	Environmental/occupational risks	3	Rate	2018	2.7941e-07	0.0	0.0
4	YLLs (Years of Life Lost)	44578	World Bank Low Income	2	Female	9	20-24 years	465	Ovarian cancer	202	Environmental/occupational risks	1	Number	2019	0.000101013391483	0.0	0.0
4	YLLs (Years of Life Lost)	44578	World Bank Low Income	2	Female	9	20-24 years	465	Ovarian cancer	202	Environmental/occupational risks	3	Rate	2019	3.0967e-07	0.0	0.0
4	YLLs (Years of Life Lost)	44578	World Bank Low Income	2	Female	9	20-24 years	465	Ovarian cancer	202	Environmental/occupational risks	1	Number	2020	0.0001263973321153	0.0	0.0
4	YLLs (Years of Life Lost)	44578	World Bank Low Income	2	Female	9	20-24 years	465	Ovarian cancer	202	Environmental/occupational risks	3	Rate	2020	3.7518e-07	0.0	0.0
4	YLLs (Years of Life Lost)	44578	World Bank Low Income	2	Female	9	20-24 years	465	Ovarian cancer	202	Environmental/occupational risks	1	Number	2021	0.000116147849955	0.0	0.0
4	YLLs (Years of Life Lost)	44578	World Bank Low Income	2	Female	9	20-24 years	465	Ovarian cancer	202	Environmental/occupational risks	3	Rate	2021	3.3411e-07	0.0	0.0
4	YLLs (Years of Life Lost)	44578	World Bank Low Income	2	Female	10	25-29 years	465	Ovarian cancer	202	Environmental/occupational risks	1	Number	1990	0.0025964522166332	0.0304208919608922	0.0
4	YLLs (Years of Life Lost)	44578	World Bank Low Income	2	Female	10	25-29 years	465	Ovarian cancer	202	Environmental/occupational risks	3	Rate	1990	2.056771e-05	0.00024097814	0.0
4	YLLs (Years of Life Lost)	44578	World Bank Low Income	2	Female	10	25-29 years	465	Ovarian cancer	202	Environmental/occupational risks	1	Number	1991	0.0027430229467355	0.0270623377835119	0.0
4	YLLs (Years of Life Lost)	44578	World Bank Low Income	2	Female	10	25-29 years	465	Ovarian cancer	202	Environmental/occupational risks	3	Rate	1991	2.122422e-05	0.00020939566999999998	0.0
4	YLLs (Years of Life Lost)	44578	World Bank Low Income	2	Female	10	25-29 years	465	Ovarian cancer	202	Environmental/occupational risks	1	Number	1992	0.0029045520402851	0.0294965426981375	0.0
4	YLLs (Years of Life Lost)	44578	World Bank Low Income	2	Female	10	25-29 years	465	Ovarian cancer	202	Environmental/occupational risks	3	Rate	1992	2.192513e-05	0.00022265588	0.0
4	YLLs (Years of Life Lost)	44578	World Bank Low Income	2	Female	10	25-29 years	465	Ovarian cancer	202	Environmental/occupational risks	1	Number	1993	0.0029501340806584	0.0311947753560745	0.0
4	YLLs (Years of Life Lost)	44578	World Bank Low Income	2	Female	10	25-29 years	465	Ovarian cancer	202	Environmental/occupational risks	3	Rate	1993	2.1706329999999998e-05	0.00022952318	0.0
4	YLLs (Years of Life Lost)	44578	World Bank Low Income	2	Female	10	25-29 years	465	Ovarian cancer	202	Environmental/occupational risks	1	Number	1994	0.0029693339258343	0.0321458534662506	0.0
4	YLLs (Years of Life Lost)	44578	World Bank Low Income	2	Female	10	25-29 years	465	Ovarian cancer	202	Environmental/occupational risks	3	Rate	1994	2.131637e-05	0.00023076993	0.0
4	YLLs (Years of Life Lost)	44578	World Bank Low Income	2	Female	10	25-29 years	465	Ovarian cancer	202	Environmental/occupational risks	1	Number	1995	0.0019585879713258	0.0041386492591401	0.0
4	YLLs (Years of Life Lost)	44578	World Bank Low Income	2	Female	10	25-29 years	465	Ovarian cancer	202	Environmental/occupational risks	3	Rate	1995	1.3707939999999999e-05	2.896595e-05	0.0
4	YLLs (Years of Life Lost)	44578	World Bank Low Income	2	Female	10	25-29 years	465	Ovarian cancer	202	Environmental/occupational risks	1	Number	1996	0.0023981270209145	0.0196042474312812	0.0
4	YLLs (Years of Life Lost)	44578	World Bank Low Income	2	Female	10	25-29 years	465	Ovarian cancer	202	Environmental/occupational risks	3	Rate	1996	1.629939e-05	0.00013324454	0.0
4	YLLs (Years of Life Lost)	44578	World Bank Low Income	2	Female	10	25-29 years	465	Ovarian cancer	202	Environmental/occupational risks	1	Number	1997	0.0024070515392488	0.0125507257617566	0.0
4	YLLs (Years of Life Lost)	44578	World Bank Low Income	2	Female	10	25-29 years	465	Ovarian cancer	202	Environmental/occupational risks	3	Rate	1997	1.586007e-05	8.269679000000001e-05	0.0
4	YLLs (Years of Life Lost)	44578	World Bank Low Income	2	Female	10	25-29 years	465	Ovarian cancer	202	Environmental/occupational risks	1	Number	1998	0.0025010427909649	0.0086992045062243	0.0
4	YLLs (Years of Life Lost)	44578	World Bank Low Income	2	Female	10	25-29 years	465	Ovarian cancer	202	Environmental/occupational risks	3	Rate	1998	1.598483e-05	5.5598939999999997e-05	0.0
4	YLLs (Years of Life Lost)	44578	World Bank Low Income	2	Female	10	25-29 years	465	Ovarian cancer	202	Environmental/occupational risks	1	Number	1999	0.0023944129361029	0.0048607112317552	0.0
4	YLLs (Years of Life Lost)	44578	World Bank Low Income	2	Female	10	25-29 years	465	Ovarian cancer	202	Environmental/occupational risks	3	Rate	1999	1.4869999999999998e-05	3.018643e-05	0.0
4	YLLs (Years of Life Lost)	44578	World Bank Low Income	2	Female	10	25-29 years	465	Ovarian cancer	202	Environmental/occupational risks	1	Number	2000	0.0022128753585042	0.0081684374083231	0.0
4	YLLs (Years of Life Lost)	44578	World Bank Low Income	2	Female	10	25-29 years	465	Ovarian cancer	202	Environmental/occupational risks	3	Rate	2000	1.3375530000000001e-05	4.9373400000000004e-05	0.0
4	YLLs (Years of Life Lost)	44578	World Bank Low Income	2	Female	10	25-29 years	465	Ovarian cancer	202	Environmental/occupational risks	1	Number	2001	0.00224462893375	0.0081778440328714	0.0
4	YLLs (Years of Life Lost)	44578	World Bank Low Income	2	Female	10	25-29 years	465	Ovarian cancer	202	Environmental/occupational risks	3	Rate	2001	1.3230069999999999e-05	4.820103e-05	0.0
4	YLLs (Years of Life Lost)	44578	World Bank Low Income	2	Female	10	25-29 years	465	Ovarian cancer	202	Environmental/occupational risks	1	Number	2002	0.0025286769444793	0.013127139548916	0.0
4	YLLs (Years of Life Lost)	44578	World Bank Low Income	2	Female	10	25-29 years	465	Ovarian cancer	202	Environmental/occupational risks	3	Rate	2002	1.4520969999999998e-05	7.538282000000001e-05	0.0
4	YLLs (Years of Life Lost)	44578	World Bank Low Income	2	Female	10	25-29 years	465	Ovarian cancer	202	Environmental/occupational risks	1	Number	2003	0.003317863043136	0.0324832930470484	0.0
4	YLLs (Years of Life Lost)	44578	World Bank Low Income	2	Female	10	25-29 years	465	Ovarian cancer	202	Environmental/occupational risks	3	Rate	2003	1.851981e-05	0.00018131682	0.0
4	YLLs (Years of Life Lost)	44578	World Bank Low Income	2	Female	10	25-29 years	465	Ovarian cancer	202	Environmental/occupational risks	1	Number	2004	0.003881620634875	0.0384537710836958	0.0
4	YLLs (Years of Life Lost)	44578	World Bank Low Income	2	Female	10	25-29 years	465	Ovarian cancer	202	Environmental/occupational risks	3	Rate	2004	2.103787e-05	0.00020841439	0.0
4	YLLs (Years of Life Lost)	44578	World Bank Low Income	2	Female	10	25-29 years	465	Ovarian cancer	202	Environmental/occupational risks	1	Number	2005	0.004952896000878	0.050379387725875	0.0
4	YLLs (Years of Life Lost)	44578	World Bank Low Income	2	Female	10	25-29 years	465	Ovarian cancer	202	Environmental/occupational risks	3	Rate	2005	2.60538e-05	0.00026501154	0.0
4	YLLs (Years of Life Lost)	44578	World Bank Low Income	2	Female	10	25-29 years	465	Ovarian cancer	202	Environmental/occupational risks	1	Number	2006	0.0059167179617819	0.0531037424642133	0.0
4	YLLs (Years of Life Lost)	44578	World Bank Low Income	2	Female	10	25-29 years	465	Ovarian cancer	202	Environmental/occupational risks	3	Rate	2006	3.01796e-05	0.00027086804	0.0
4	YLLs (Years of Life Lost)	44578	World Bank Low Income	2	Female	10	25-29 years	465	Ovarian cancer	202	Environmental/occupational risks	1	Number	2007	0.0064556183679023	0.0592700825150872	0.0
4	YLLs (Years of Life Lost)	44578	World Bank Low Income	2	Female	10	25-29 years	465	Ovarian cancer	202	Environmental/occupational risks	3	Rate	2007	3.191113e-05	0.00029298126	0.0
4	YLLs (Years of Life Lost)	44578	World Bank Low Income	2	Female	10	25-29 years	465	Ovarian cancer	202	Environmental/occupational risks	1	Number	2008	0.0069457895805734	0.0591577625861089	0.0
4	YLLs (Years of Life Lost)	44578	World Bank Low Income	2	Female	10	25-29 years	465	Ovarian cancer	202	Environmental/occupational risks	3	Rate	2008	3.330779e-05	0.00028368469	0.0
4	YLLs (Years of Life Lost)	44578	World Bank Low Income	2	Female	10	25-29 years	465	Ovarian cancer	202	Environmental/occupational risks	1	Number	2009	0.0073825663313564	0.064982110054459	0.0
4	YLLs (Years of Life Lost)	44578	World Bank Low Income	2	Female	10	25-29 years	465	Ovarian cancer	202	Environmental/occupational risks	3	Rate	2009	3.441933e-05	0.00030296245	0.0
4	YLLs (Years of Life Lost)	44578	World Bank Low Income	2	Female	10	25-29 years	465	Ovarian cancer	202	Environmental/occupational risks	1	Number	2010	0.0075461236527051	0.0775097265846366	0.0
4	YLLs (Years of Life Lost)	44578	World Bank Low Income	2	Female	10	25-29 years	465	Ovarian cancer	202	Environmental/occupational risks	3	Rate	2010	3.424595e-05	0.00035175595	0.0
4	YLLs (Years of Life Lost)	44578	World Bank Low Income	2	Female	10	25-29 years	465	Ovarian cancer	202	Environmental/occupational risks	1	Number	2011	0.0077719558235713	0.0887580924122466	0.0
4	YLLs (Years of Life Lost)	44578	World Bank Low Income	2	Female	10	25-29 years	465	Ovarian cancer	202	Environmental/occupational risks	3	Rate	2011	3.436141e-05	0.00039241771000000003	0.0
4	YLLs (Years of Life Lost)	44578	World Bank Low Income	2	Female	10	25-29 years	465	Ovarian cancer	202	Environmental/occupational risks	1	Number	2012	0.0078913342437252	0.0907638693585188	0.0
4	YLLs (Years of Life Lost)	44578	World Bank Low Income	2	Female	10	25-29 years	465	Ovarian cancer	202	Environmental/occupational risks	3	Rate	2012	3.405971e-05	0.00039174507000000003	0.0
4	YLLs (Years of Life Lost)	44578	World Bank Low Income	2	Female	10	25-29 years	465	Ovarian cancer	202	Environmental/occupational risks	1	Number	2013	0.0079667952045605	0.0905832319980545	0.0
4	YLLs (Years of Life Lost)	44578	World Bank Low Income	2	Female	10	25-29 years	465	Ovarian cancer	202	Environmental/occupational risks	3	Rate	2013	3.367889e-05	0.00038293226000000004	0.0
4	YLLs (Years of Life Lost)	44578	World Bank Low Income	2	Female	10	25-29 years	465	Ovarian cancer	202	Environmental/occupational risks	1	Number	2014	0.009260055595937	0.1031750166751808	0.0
4	YLLs (Years of Life Lost)	44578	World Bank Low Income	2	Female	10	25-29 years	465	Ovarian cancer	202	Environmental/occupational risks	3	Rate	2014	3.84178e-05	0.00042804895	0.0
4	YLLs (Years of Life Lost)	44578	World Bank Low Income	2	Female	10	25-29 years	465	Ovarian cancer	202	Environmental/occupational risks	1	Number	2015	0.0097496808715252	0.1135617141718814	0.0
4	YLLs (Years of Life Lost)	44578	World Bank Low Income	2	Female	10	25-29 years	465	Ovarian cancer	202	Environmental/occupational risks	3	Rate	2015	3.965218e-05	0.00046185810000000003	0.0
4	YLLs (Years of Life Lost)	44578	World Bank Low Income	2	Female	10	25-29 years	465	Ovarian cancer	202	Environmental/occupational risks	1	Number	2016	0.0097952967160787	0.1206151714228087	0.0
4	YLLs (Years of Life Lost)	44578	World Bank Low Income	2	Female	10	25-29 years	465	Ovarian cancer	202	Environmental/occupational risks	3	Rate	2016	3.8978470000000004e-05	0.00047996449000000004	0.0
4	YLLs (Years of Life Lost)	44578	World Bank Low Income	2	Female	10	25-29 years	465	Ovarian cancer	202	Environmental/occupational risks	1	Number	2017	0.009804020892107	0.1277542757086639	0.0
4	YLLs (Years of Life Lost)	44578	World Bank Low Income	2	Female	10	25-29 years	465	Ovarian cancer	202	Environmental/occupational risks	3	Rate	2017	3.809227e-05	0.00049637284	0.0
4	YLLs (Years of Life Lost)	44578	World Bank Low Income	2	Female	10	25-29 years	465	Ovarian cancer	202	Environmental/occupational risks	1	Number	2018	0.0091890137345259	0.1029743241463525	0.0
4	YLLs (Years of Life Lost)	44578	World Bank Low Income	2	Female	10	25-29 years	465	Ovarian cancer	202	Environmental/occupational risks	3	Rate	2018	3.4771099999999996e-05	0.0003896534	0.0
4	YLLs (Years of Life Lost)	44578	World Bank Low Income	2	Female	10	25-29 years	465	Ovarian cancer	202	Environmental/occupational risks	1	Number	2019	0.0087108965864104	0.1000300139107301	0.0
4	YLLs (Years of Life Lost)	44578	World Bank Low Income	2	Female	10	25-29 years	465	Ovarian cancer	202	Environmental/occupational risks	3	Rate	2019	3.2026e-05	0.00036776484	0.0
4	YLLs (Years of Life Lost)	44578	World Bank Low Income	2	Female	10	25-29 years	465	Ovarian cancer	202	Environmental/occupational risks	1	Number	2020	0.0088196403393669	0.1099811720937533	0.0
4	YLLs (Years of Life Lost)	44578	World Bank Low Income	2	Female	10	25-29 years	465	Ovarian cancer	202	Environmental/occupational risks	3	Rate	2020	3.146283e-05	0.00039234240000000003	0.0
4	YLLs (Years of Life Lost)	44578	World Bank Low Income	2	Female	10	25-29 years	465	Ovarian cancer	202	Environmental/occupational risks	1	Number	2021	0.0090030652540162	0.1092842623739996	0.0
4	YLLs (Years of Life Lost)	44578	World Bank Low Income	2	Female	10	25-29 years	465	Ovarian cancer	202	Environmental/occupational risks	3	Rate	2021	3.1124299999999996e-05	0.00037780417	0.0
4	YLLs (Years of Life Lost)	44578	World Bank Low Income	2	Female	11	30-34 years	465	Ovarian cancer	202	Environmental/occupational risks	1	Number	1990	0.0086003105148559	0.1112613771171768	0.0
4	YLLs (Years of Life Lost)	44578	World Bank Low Income	2	Female	11	30-34 years	465	Ovarian cancer	202	Environmental/occupational risks	3	Rate	1990	8.427128e-05	0.00109020932	0.0
4	YLLs (Years of Life Lost)	44578	World Bank Low Income	2	Female	11	30-34 years	465	Ovarian cancer	202	Environmental/occupational risks	1	Number	1991	0.0093685297539285	0.1130461970491508	0.0
4	YLLs (Years of Life Lost)	44578	World Bank Low Income	2	Female	11	30-34 years	465	Ovarian cancer	202	Environmental/occupational risks	3	Rate	1991	8.930536e-05	0.00107761111	0.0
4	YLLs (Years of Life Lost)	44578	World Bank Low Income	2	Female	11	30-34 years	465	Ovarian cancer	202	Environmental/occupational risks	1	Number	1992	0.0100746128407205	0.1222744227424463	0.0
4	YLLs (Years of Life Lost)	44578	World Bank Low Income	2	Female	11	30-34 years	465	Ovarian cancer	202	Environmental/occupational risks	3	Rate	1992	9.333698e-05	0.00113282025	0.0
4	YLLs (Years of Life Lost)	44578	World Bank Low Income	2	Female	11	30-34 years	465	Ovarian cancer	202	Environmental/occupational risks	1	Number	1993	0.0109825122740313	0.1346697980950008	0.0
4	YLLs (Years of Life Lost)	44578	World Bank Low Income	2	Female	11	30-34 years	465	Ovarian cancer	202	Environmental/occupational risks	3	Rate	1993	9.874987999999999e-05	0.00121089109	0.0
4	YLLs (Years of Life Lost)	44578	World Bank Low Income	2	Female	11	30-34 years	465	Ovarian cancer	202	Environmental/occupational risks	1	Number	1994	0.011334869933073	0.1464594328356336	0.0
4	YLLs (Years of Life Lost)	44578	World Bank Low Income	2	Female	11	30-34 years	465	Ovarian cancer	202	Environmental/occupational risks	3	Rate	1994	9.908155e-05	0.0012802465300000001	0.0
4	YLLs (Years of Life Lost)	44578	World Bank Low Income	2	Female	11	30-34 years	465	Ovarian cancer	202	Environmental/occupational risks	1	Number	1995	0.0088206634571458	0.1216232578388143	0.0
4	YLLs (Years of Life Lost)	44578	World Bank Low Income	2	Female	11	30-34 years	465	Ovarian cancer	202	Environmental/occupational risks	3	Rate	1995	7.507825e-05	0.00103521247	0.0
4	YLLs (Years of Life Lost)	44578	World Bank Low Income	2	Female	11	30-34 years	465	Ovarian cancer	202	Environmental/occupational risks	1	Number	1996	0.0102355663420734	0.1121108355424982	0.0
4	YLLs (Years of Life Lost)	44578	World Bank Low Income	2	Female	11	30-34 years	465	Ovarian cancer	202	Environmental/occupational risks	3	Rate	1996	8.468718000000001e-05	0.0009275843	0.0
4	YLLs (Years of Life Lost)	44578	World Bank Low Income	2	Female	11	30-34 years	465	Ovarian cancer	202	Environmental/occupational risks	1	Number	1997	0.0104319405594559	0.1099921592847095	0.0
4	YLLs (Years of Life Lost)	44578	World Bank Low Income	2	Female	11	30-34 years	465	Ovarian cancer	202	Environmental/occupational risks	3	Rate	1997	8.387138e-05	0.0008843219500000001	0.0
4	YLLs (Years of Life Lost)	44578	World Bank Low Income	2	Female	11	30-34 years	465	Ovarian cancer	202	Environmental/occupational risks	1	Number	1998	0.0100746658612366	0.1003715009762347	0.0
4	YLLs (Years of Life Lost)	44578	World Bank Low Income	2	Female	11	30-34 years	465	Ovarian cancer	202	Environmental/occupational risks	3	Rate	1998	7.882487000000001e-05	0.0007853134500000001	0.0
4	YLLs (Years of Life Lost)	44578	World Bank Low Income	2	Female	11	30-34 years	465	Ovarian cancer	202	Environmental/occupational risks	1	Number	1999	0.0101680691086315	0.1209103895025709	0.0
4	YLLs (Years of Life Lost)	44578	World Bank Low Income	2	Female	11	30-34 years	465	Ovarian cancer	202	Environmental/occupational risks	3	Rate	1999	7.743692e-05	0.0009208166800000001	0.0
4	YLLs (Years of Life Lost)	44578	World Bank Low Income	2	Female	11	30-34 years	465	Ovarian cancer	202	Environmental/occupational risks	1	Number	2000	0.0101060573004431	0.1326492475454395	0.0
4	YLLs (Years of Life Lost)	44578	World Bank Low Income	2	Female	11	30-34 years	465	Ovarian cancer	202	Environmental/occupational risks	3	Rate	2000	7.490594e-05	0.0009831941799999999	0.0
4	YLLs (Years of Life Lost)	44578	World Bank Low Income	2	Female	11	30-34 years	465	Ovarian cancer	202	Environmental/occupational risks	1	Number	2001	0.0105915914665425	0.1248212034676406	0.0
4	YLLs (Years of Life Lost)	44578	World Bank Low Income	2	Female	11	30-34 years	465	Ovarian cancer	202	Environmental/occupational risks	3	Rate	2001	7.636075999999999e-05	0.0008999065199999999	0.0
4	YLLs (Years of Life Lost)	44578	World Bank Low Income	2	Female	11	30-34 years	465	Ovarian cancer	202	Environmental/occupational risks	1	Number	2002	0.0114019063573083	0.128530174703872	0.0
4	YLLs (Years of Life Lost)	44578	World Bank Low Income	2	Female	11	30-34 years	465	Ovarian cancer	202	Environmental/occupational risks	3	Rate	2002	7.977628e-05	0.0008992934400000001	0.0
4	YLLs (Years of Life Lost)	44578	World Bank Low Income	2	Female	11	30-34 years	465	Ovarian cancer	202	Environmental/occupational risks	1	Number	2003	0.0145971128406365	0.1762683571193789	0.0
4	YLLs (Years of Life Lost)	44578	World Bank Low Income	2	Female	11	30-34 years	465	Ovarian cancer	202	Environmental/occupational risks	3	Rate	2003	9.895293e-05	0.00119491234	0.0
4	YLLs (Years of Life Lost)	44578	World Bank Low Income	2	Female	11	30-34 years	465	Ovarian cancer	202	Environmental/occupational risks	1	Number	2004	0.0155228816985705	0.1646885785894615	0.0
4	YLLs (Years of Life Lost)	44578	World Bank Low Income	2	Female	11	30-34 years	465	Ovarian cancer	202	Environmental/occupational risks	3	Rate	2004	0.00010210591	0.00108328317	0.0
4	YLLs (Years of Life Lost)	44578	World Bank Low Income	2	Female	11	30-34 years	465	Ovarian cancer	202	Environmental/occupational risks	1	Number	2005	0.0170291819183925	0.1869592968061945	0.0
4	YLLs (Years of Life Lost)	44578	World Bank Low Income	2	Female	11	30-34 years	465	Ovarian cancer	202	Environmental/occupational risks	3	Rate	2005	0.00010883628	0.00119488733	0.0
4	YLLs (Years of Life Lost)	44578	World Bank Low Income	2	Female	11	30-34 years	465	Ovarian cancer	202	Environmental/occupational risks	1	Number	2006	0.0182749314172992	0.1950132166641298	0.0
4	YLLs (Years of Life Lost)	44578	World Bank Low Income	2	Female	11	30-34 years	465	Ovarian cancer	202	Environmental/occupational risks	3	Rate	2006	0.00011355825999999999	0.00121178905	0.0
4	YLLs (Years of Life Lost)	44578	World Bank Low Income	2	Female	11	30-34 years	465	Ovarian cancer	202	Environmental/occupational risks	1	Number	2007	0.0185616863019327	0.1672168670514328	0.0
4	YLLs (Years of Life Lost)	44578	World Bank Low Income	2	Female	11	30-34 years	465	Ovarian cancer	202	Environmental/occupational risks	3	Rate	2007	0.0001121837	0.0010106305	0.0
4	YLLs (Years of Life Lost)	44578	World Bank Low Income	2	Female	11	30-34 years	465	Ovarian cancer	202	Environmental/occupational risks	1	Number	2008	0.0183233577593871	0.1858069794106707	0.0
4	YLLs (Years of Life Lost)	44578	World Bank Low Income	2	Female	11	30-34 years	465	Ovarian cancer	202	Environmental/occupational risks	3	Rate	2008	0.0001076504	0.00109162288	0.0
4	YLLs (Years of Life Lost)	44578	World Bank Low Income	2	Female	11	30-34 years	465	Ovarian cancer	202	Environmental/occupational risks	1	Number	2009	0.0194049621265385	0.2026002852668398	0.0
4	YLLs (Years of Life Lost)	44578	World Bank Low Income	2	Female	11	30-34 years	465	Ovarian cancer	202	Environmental/occupational risks	3	Rate	2009	0.00011066046999999999	0.00115536651	0.0
4	YLLs (Years of Life Lost)	44578	World Bank Low Income	2	Female	11	30-34 years	465	Ovarian cancer	202	Environmental/occupational risks	1	Number	2010	0.0203886858333587	0.2363398737924426	0.0
4	YLLs (Years of Life Lost)	44578	World Bank Low Income	2	Female	11	30-34 years	465	Ovarian cancer	202	Environmental/occupational risks	3	Rate	2010	0.00011270057999999999	0.00130639316	0.0
4	YLLs (Years of Life Lost)	44578	World Bank Low Income	2	Female	11	30-34 years	465	Ovarian cancer	202	Environmental/occupational risks	1	Number	2011	0.0228116083474886	0.2580606331997783	0.0
4	YLLs (Years of Life Lost)	44578	World Bank Low Income	2	Female	11	30-34 years	465	Ovarian cancer	202	Environmental/occupational risks	3	Rate	2011	0.00012213047	0.00138162399	0.0
4	YLLs (Years of Life Lost)	44578	World Bank Low Income	2	Female	11	30-34 years	465	Ovarian cancer	202	Environmental/occupational risks	1	Number	2012	0.0254539852445382	0.2800769948849202	0.0
4	YLLs (Years of Life Lost)	44578	World Bank Low Income	2	Female	11	30-34 years	465	Ovarian cancer	202	Environmental/occupational risks	3	Rate	2012	0.00013209571	0.0014534844200000002	0.0
4	YLLs (Years of Life Lost)	44578	World Bank Low Income	2	Female	11	30-34 years	465	Ovarian cancer	202	Environmental/occupational risks	1	Number	2013	0.0273986178319809	0.2682017669445026	0.0
4	YLLs (Years of Life Lost)	44578	World Bank Low Income	2	Female	11	30-34 years	465	Ovarian cancer	202	Environmental/occupational risks	3	Rate	2013	0.00013820952	0.00135291637	0.0
4	YLLs (Years of Life Lost)	44578	World Bank Low Income	2	Female	11	30-34 years	465	Ovarian cancer	202	Environmental/occupational risks	1	Number	2014	0.029703303722396	0.2713074807166628	0.0
4	YLLs (Years of Life Lost)	44578	World Bank Low Income	2	Female	11	30-34 years	465	Ovarian cancer	202	Environmental/occupational risks	3	Rate	2014	0.00014613085	0.0013347468899999998	0.0
4	YLLs (Years of Life Lost)	44578	World Bank Low Income	2	Female	11	30-34 years	465	Ovarian cancer	202	Environmental/occupational risks	1	Number	2015	0.0303161188515849	0.2779805739648781	0.0
4	YLLs (Years of Life Lost)	44578	World Bank Low Income	2	Female	11	30-34 years	465	Ovarian cancer	202	Environmental/occupational risks	3	Rate	2015	0.00014564291	0.00133545792	0.0
4	YLLs (Years of Life Lost)	44578	World Bank Low Income	2	Female	11	30-34 years	465	Ovarian cancer	202	Environmental/occupational risks	1	Number	2016	0.0291130921414701	0.2831311100544054	0.0
4	YLLs (Years of Life Lost)	44578	World Bank Low Income	2	Female	11	30-34 years	465	Ovarian cancer	202	Environmental/occupational risks	3	Rate	2016	0.0001365739	0.00132821065	0.0
4	YLLs (Years of Life Lost)	44578	World Bank Low Income	2	Female	11	30-34 years	465	Ovarian cancer	202	Environmental/occupational risks	1	Number	2017	0.028667477174421	0.295804445014993	0.0
4	YLLs (Years of Life Lost)	44578	World Bank Low Income	2	Female	11	30-34 years	465	Ovarian cancer	202	Environmental/occupational risks	3	Rate	2017	0.00013134754	0.00135530537	0.0
4	YLLs (Years of Life Lost)	44578	World Bank Low Income	2	Female	11	30-34 years	465	Ovarian cancer	202	Environmental/occupational risks	1	Number	2018	0.0277936029450098	0.2710648818421163	0.0
4	YLLs (Years of Life Lost)	44578	World Bank Low Income	2	Female	11	30-34 years	465	Ovarian cancer	202	Environmental/occupational risks	3	Rate	2018	0.00012430470000000002	0.00121231632	0.0
4	YLLs (Years of Life Lost)	44578	World Bank Low Income	2	Female	11	30-34 years	465	Ovarian cancer	202	Environmental/occupational risks	1	Number	2019	0.0269815775405784	0.2617826013946592	0.0
4	YLLs (Years of Life Lost)	44578	World Bank Low Income	2	Female	11	30-34 years	465	Ovarian cancer	202	Environmental/occupational risks	3	Rate	2019	0.00011759993000000001	0.0011409864999999998	0.0
4	YLLs (Years of Life Lost)	44578	World Bank Low Income	2	Female	11	30-34 years	465	Ovarian cancer	202	Environmental/occupational risks	1	Number	2020	0.0271362244797971	0.2578378278949643	0.0
4	YLLs (Years of Life Lost)	44578	World Bank Low Income	2	Female	11	30-34 years	465	Ovarian cancer	202	Environmental/occupational risks	3	Rate	2020	0.00011514859	0.00109409706	0.0
4	YLLs (Years of Life Lost)	44578	World Bank Low Income	2	Female	11	30-34 years	465	Ovarian cancer	202	Environmental/occupational risks	1	Number	2021	0.0277262442291763	0.2628391557212273	0.0
4	YLLs (Years of Life Lost)	44578	World Bank Low Income	2	Female	11	30-34 years	465	Ovarian cancer	202	Environmental/occupational risks	3	Rate	2021	0.00011452054	0.0010856314200000002	0.0
4	YLLs (Years of Life Lost)	44578	World Bank Low Income	2	Female	12	35-39 years	465	Ovarian cancer	202	Environmental/occupational risks	1	Number	1990	0.0757484312012749	0.5008120864275893	0.0
4	YLLs (Years of Life Lost)	44578	World Bank Low Income	2	Female	12	35-39 years	465	Ovarian cancer	202	Environmental/occupational risks	3	Rate	1990	0.0008959306899999999	0.00592346154	0.0
4	YLLs (Years of Life Lost)	44578	World Bank Low Income	2	Female	12	35-39 years	465	Ovarian cancer	202	Environmental/occupational risks	1	Number	1991	0.0803211073427134	0.5486410433011568	0.0
4	YLLs (Years of Life Lost)	44578	World Bank Low Income	2	Female	12	35-39 years	465	Ovarian cancer	202	Environmental/occupational risks	3	Rate	1991	0.00093076744	0.00635769645	0.0
4	YLLs (Years of Life Lost)	44578	World Bank Low Income	2	Female	12	35-39 years	465	Ovarian cancer	202	Environmental/occupational risks	1	Number	1992	0.0845042691310335	0.5728165474002038	0.0
4	YLLs (Years of Life Lost)	44578	World Bank Low Income	2	Female	12	35-39 years	465	Ovarian cancer	202	Environmental/occupational risks	3	Rate	1992	0.00095668157	0.0064849154	0.0
4	YLLs (Years of Life Lost)	44578	World Bank Low Income	2	Female	12	35-39 years	465	Ovarian cancer	202	Environmental/occupational risks	1	Number	1993	0.0901187813171357	0.5696424238704325	0.0
4	YLLs (Years of Life Lost)	44578	World Bank Low Income	2	Female	12	35-39 years	465	Ovarian cancer	202	Environmental/occupational risks	3	Rate	1993	0.0009940069400000001	0.00628313557	0.0
4	YLLs (Years of Life Lost)	44578	World Bank Low Income	2	Female	12	35-39 years	465	Ovarian cancer	202	Environmental/occupational risks	1	Number	1994	0.0941339966800918	0.5775409024832292	0.0
4	YLLs (Years of Life Lost)	44578	World Bank Low Income	2	Female	12	35-39 years	465	Ovarian cancer	202	Environmental/occupational risks	3	Rate	1994	0.00101271234	0.00621330041	0.0
4	YLLs (Years of Life Lost)	44578	World Bank Low Income	2	Female	12	35-39 years	465	Ovarian cancer	202	Environmental/occupational risks	1	Number	1995	0.0845512480022783	0.5256767262638262	0.0
4	YLLs (Years of Life Lost)	44578	World Bank Low Income	2	Female	12	35-39 years	465	Ovarian cancer	202	Environmental/occupational risks	3	Rate	1995	0.0008872447500000001	0.005516227449999999	0.0
4	YLLs (Years of Life Lost)	44578	World Bank Low Income	2	Female	12	35-39 years	465	Ovarian cancer	202	Environmental/occupational risks	1	Number	1996	0.0935723129728218	0.621715391345264	0.0
4	YLLs (Years of Life Lost)	44578	World Bank Low Income	2	Female	12	35-39 years	465	Ovarian cancer	202	Environmental/occupational risks	3	Rate	1996	0.0009539739199999999	0.0063384162299999994	0.0
4	YLLs (Years of Life Lost)	44578	World Bank Low Income	2	Female	12	35-39 years	465	Ovarian cancer	202	Environmental/occupational risks	1	Number	1997	0.0974492451668364	0.638408932156461	0.0
4	YLLs (Years of Life Lost)	44578	World Bank Low Income	2	Female	12	35-39 years	465	Ovarian cancer	202	Environmental/occupational risks	3	Rate	1997	0.0009631131699999999	0.00630954146	0.0
4	YLLs (Years of Life Lost)	44578	World Bank Low Income	2	Female	12	35-39 years	465	Ovarian cancer	202	Environmental/occupational risks	1	Number	1998	0.1002131068083464	0.6653089383114307	0.0
4	YLLs (Years of Life Lost)	44578	World Bank Low Income	2	Female	12	35-39 years	465	Ovarian cancer	202	Environmental/occupational risks	3	Rate	1998	0.0009598092900000001	0.0063721175699999995	0.0
4	YLLs (Years of Life Lost)	44578	World Bank Low Income	2	Female	12	35-39 years	465	Ovarian cancer	202	Environmental/occupational risks	1	Number	1999	0.1058666999061069	0.6851365604332562	0.0
4	YLLs (Years of Life Lost)	44578	World Bank Low Income	2	Female	12	35-39 years	465	Ovarian cancer	202	Environmental/occupational risks	3	Rate	1999	0.00098310758	0.00636236841	0.0
4	YLLs (Years of Life Lost)	44578	World Bank Low Income	2	Female	12	35-39 years	465	Ovarian cancer	202	Environmental/occupational risks	1	Number	2000	0.1111435941491426	0.6994803933082561	0.0
4	YLLs (Years of Life Lost)	44578	World Bank Low Income	2	Female	12	35-39 years	465	Ovarian cancer	202	Environmental/occupational risks	3	Rate	2000	0.00100221852	0.00630744589	0.0
4	YLLs (Years of Life Lost)	44578	World Bank Low Income	2	Female	12	35-39 years	465	Ovarian cancer	202	Environmental/occupational risks	1	Number	2001	0.1219013586758154	0.7727003735380058	0.0
4	YLLs (Years of Life Lost)	44578	World Bank Low Income	2	Female	12	35-39 years	465	Ovarian cancer	202	Environmental/occupational risks	3	Rate	2001	0.00106876364	0.00677460919	0.0
4	YLLs (Years of Life Lost)	44578	World Bank Low Income	2	Female	12	35-39 years	465	Ovarian cancer	202	Environmental/occupational risks	1	Number	2002	0.1342827209912217	0.8642373159092376	0.0
4	YLLs (Years of Life Lost)	44578	World Bank Low Income	2	Female	12	35-39 years	465	Ovarian cancer	202	Environmental/occupational risks	3	Rate	2002	0.00114456134	0.007366343290000001	0.0
4	YLLs (Years of Life Lost)	44578	World Bank Low Income	2	Female	12	35-39 years	465	Ovarian cancer	202	Environmental/occupational risks	1	Number	2003	0.1629026068524185	0.9400254504358172	0.0
4	YLLs (Years of Life Lost)	44578	World Bank Low Income	2	Female	12	35-39 years	465	Ovarian cancer	202	Environmental/occupational risks	3	Rate	2003	0.00134931415	0.0077861838300000005	0.0
4	YLLs (Years of Life Lost)	44578	World Bank Low Income	2	Female	12	35-39 years	465	Ovarian cancer	202	Environmental/occupational risks	1	Number	2004	0.182144190153853	1.0308794623298612	0.0
4	YLLs (Years of Life Lost)	44578	World Bank Low Income	2	Female	12	35-39 years	465	Ovarian cancer	202	Environmental/occupational risks	3	Rate	2004	0.00146466489	0.0082895477	0.0
4	YLLs (Years of Life Lost)	44578	World Bank Low Income	2	Female	12	35-39 years	465	Ovarian cancer	202	Environmental/occupational risks	1	Number	2005	0.2037597688714221	1.0863649185868014	0.0
4	YLLs (Years of Life Lost)	44578	World Bank Low Income	2	Female	12	35-39 years	465	Ovarian cancer	202	Environmental/occupational risks	3	Rate	2005	0.0015895440999999998	0.00847480813	0.0
4	YLLs (Years of Life Lost)	44578	World Bank Low Income	2	Female	12	35-39 years	465	Ovarian cancer	202	Environmental/occupational risks	1	Number	2006	0.221446330509301	1.131193026725914	0.0
4	YLLs (Years of Life Lost)	44578	World Bank Low Income	2	Female	12	35-39 years	465	Ovarian cancer	202	Environmental/occupational risks	3	Rate	2006	0.00167354546	0.008548811600000001	0.0
4	YLLs (Years of Life Lost)	44578	World Bank Low Income	2	Female	12	35-39 years	465	Ovarian cancer	202	Environmental/occupational risks	1	Number	2007	0.2301243892238169	1.1574410567345466	0.0
4	YLLs (Years of Life Lost)	44578	World Bank Low Income	2	Female	12	35-39 years	465	Ovarian cancer	202	Environmental/occupational risks	3	Rate	2007	0.0016824468700000002	0.0084620891	0.0
4	YLLs (Years of Life Lost)	44578	World Bank Low Income	2	Female	12	35-39 years	465	Ovarian cancer	202	Environmental/occupational risks	1	Number	2008	0.2357164050621079	1.1961012215980875	0.0
4	YLLs (Years of Life Lost)	44578	World Bank Low Income	2	Female	12	35-39 years	465	Ovarian cancer	202	Environmental/occupational risks	3	Rate	2008	0.0016679889500000001	0.00846391503	0.0
4	YLLs (Years of Life Lost)	44578	World Bank Low Income	2	Female	12	35-39 years	465	Ovarian cancer	202	Environmental/occupational risks	1	Number	2009	0.2339909894915324	1.1341604902720013	0.0
4	YLLs (Years of Life Lost)	44578	World Bank Low Income	2	Female	12	35-39 years	465	Ovarian cancer	202	Environmental/occupational risks	3	Rate	2009	0.00160584518	0.007783573889999999	0.0
4	YLLs (Years of Life Lost)	44578	World Bank Low Income	2	Female	12	35-39 years	465	Ovarian cancer	202	Environmental/occupational risks	1	Number	2010	0.2276621210925059	1.147247602441145	0.0
4	YLLs (Years of Life Lost)	44578	World Bank Low Income	2	Female	12	35-39 years	465	Ovarian cancer	202	Environmental/occupational risks	3	Rate	2010	0.00151654515	0.00764225852	0.0
4	YLLs (Years of Life Lost)	44578	World Bank Low Income	2	Female	12	35-39 years	465	Ovarian cancer	202	Environmental/occupational risks	1	Number	2011	0.2194853349564305	1.176168260421491	0.0
4	YLLs (Years of Life Lost)	44578	World Bank Low Income	2	Female	12	35-39 years	465	Ovarian cancer	202	Environmental/occupational risks	3	Rate	2011	0.00142059431	0.007612617669999999	0.0
4	YLLs (Years of Life Lost)	44578	World Bank Low Income	2	Female	12	35-39 years	465	Ovarian cancer	202	Environmental/occupational risks	1	Number	2012	0.2108303408785702	1.1443227084319596	0.0
4	YLLs (Years of Life Lost)	44578	World Bank Low Income	2	Female	12	35-39 years	465	Ovarian cancer	202	Environmental/occupational risks	3	Rate	2012	0.00132745916	0.00720504295	0.0
4	YLLs (Years of Life Lost)	44578	World Bank Low Income	2	Female	12	35-39 years	465	Ovarian cancer	202	Environmental/occupational risks	1	Number	2013	0.2019452711438607	1.1023898581759923	0.0
4	YLLs (Years of Life Lost)	44578	World Bank Low Income	2	Female	12	35-39 years	465	Ovarian cancer	202	Environmental/occupational risks	3	Rate	2013	0.00123748305	0.0067552399299999994	0.0
4	YLLs (Years of Life Lost)	44578	World Bank Low Income	2	Female	12	35-39 years	465	Ovarian cancer	202	Environmental/occupational risks	1	Number	2014	0.2022082574378731	1.0558312157794072	0.0
4	YLLs (Years of Life Lost)	44578	World Bank Low Income	2	Female	12	35-39 years	465	Ovarian cancer	202	Environmental/occupational risks	3	Rate	2014	0.00120523077	0.00629311725	0.0
4	YLLs (Years of Life Lost)	44578	World Bank Low Income	2	Female	12	35-39 years	465	Ovarian cancer	202	Environmental/occupational risks	1	Number	2015	0.203154229438698	0.9896680052670974	0.0
4	YLLs (Years of Life Lost)	44578	World Bank Low Income	2	Female	12	35-39 years	465	Ovarian cancer	202	Environmental/occupational risks	3	Rate	2015	0.00117635397	0.00573062099	0.0
4	YLLs (Years of Life Lost)	44578	World Bank Low Income	2	Female	12	35-39 years	465	Ovarian cancer	202	Environmental/occupational risks	1	Number	2016	0.2074455337684645	0.9633048480921416	0.0
4	YLLs (Years of Life Lost)	44578	World Bank Low Income	2	Female	12	35-39 years	465	Ovarian cancer	202	Environmental/occupational risks	3	Rate	2016	0.0011655537	0.00541242566	0.0
4	YLLs (Years of Life Lost)	44578	World Bank Low Income	2	Female	12	35-39 years	465	Ovarian cancer	202	Environmental/occupational risks	1	Number	2017	0.2084641698868891	1.1031379250915083	0.0
4	YLLs (Years of Life Lost)	44578	World Bank Low Income	2	Female	12	35-39 years	465	Ovarian cancer	202	Environmental/occupational risks	3	Rate	2017	0.0011361922099999999	0.00601243234	0.0
4	YLLs (Years of Life Lost)	44578	World Bank Low Income	2	Female	12	35-39 years	465	Ovarian cancer	202	Environmental/occupational risks	1	Number	2018	0.2088622503940202	1.0303583444814262	0.0
4	YLLs (Years of Life Lost)	44578	World Bank Low Income	2	Female	12	35-39 years	465	Ovarian cancer	202	Environmental/occupational risks	3	Rate	2018	0.0011047191	0.00544979544	0.0
4	YLLs (Years of Life Lost)	44578	World Bank Low Income	2	Female	12	35-39 years	465	Ovarian cancer	202	Environmental/occupational risks	1	Number	2019	0.2118846369703589	0.9922209515584558	0.0
4	YLLs (Years of Life Lost)	44578	World Bank Low Income	2	Female	12	35-39 years	465	Ovarian cancer	202	Environmental/occupational risks	3	Rate	2019	0.0010880536999999999	0.00509517674	0.0
4	YLLs (Years of Life Lost)	44578	World Bank Low Income	2	Female	12	35-39 years	465	Ovarian cancer	202	Environmental/occupational risks	1	Number	2020	0.2158633184039804	1.0129616009198723	0.0
4	YLLs (Years of Life Lost)	44578	World Bank Low Income	2	Female	12	35-39 years	465	Ovarian cancer	202	Environmental/occupational risks	3	Rate	2020	0.00107674475	0.00505273935	0.0
4	YLLs (Years of Life Lost)	44578	World Bank Low Income	2	Female	12	35-39 years	465	Ovarian cancer	202	Environmental/occupational risks	1	Number	2021	0.2207216433490124	1.1185919317969426	0.0
4	YLLs (Years of Life Lost)	44578	World Bank Low Income	2	Female	12	35-39 years	465	Ovarian cancer	202	Environmental/occupational risks	3	Rate	2021	0.00107045008	0.00542491802	0.0
4	YLLs (Years of Life Lost)	44578	World Bank Low Income	2	Female	13	40-44 years	465	Ovarian cancer	202	Environmental/occupational risks	1	Number	1990	0.8127451245795845	2.7380965997085407	0.0
4	YLLs (Years of Life Lost)	44578	World Bank Low Income	2	Female	13	40-44 years	465	Ovarian cancer	202	Environmental/occupational risks	3	Rate	1990	0.01251806053	0.04217270326	0.0
4	YLLs (Years of Life Lost)	44578	World Bank Low Income	2	Female	13	40-44 years	465	Ovarian cancer	202	Environmental/occupational risks	1	Number	1991	0.7980280310273336	2.673894434468997	0.0
4	YLLs (Years of Life Lost)	44578	World Bank Low Income	2	Female	13	40-44 years	465	Ovarian cancer	202	Environmental/occupational risks	3	Rate	1991	0.011900370090000001	0.039873703840000004	0.0
4	YLLs (Years of Life Lost)	44578	World Bank Low Income	2	Female	13	40-44 years	465	Ovarian cancer	202	Environmental/occupational risks	1	Number	1992	0.7938472484231252	2.5742572925720224	0.0
4	YLLs (Years of Life Lost)	44578	World Bank Low Income	2	Female	13	40-44 years	465	Ovarian cancer	202	Environmental/occupational risks	3	Rate	1992	0.011441355339999999	0.03710158659	0.0
4	YLLs (Years of Life Lost)	44578	World Bank Low Income	2	Female	13	40-44 years	465	Ovarian cancer	202	Environmental/occupational risks	1	Number	1993	0.8284764600228612	2.7250822842161577	0.0
4	YLLs (Years of Life Lost)	44578	World Bank Low Income	2	Female	13	40-44 years	465	Ovarian cancer	202	Environmental/occupational risks	3	Rate	1993	0.01151456648	0.037874511390000004	0.0
4	YLLs (Years of Life Lost)	44578	World Bank Low Income	2	Female	13	40-44 years	465	Ovarian cancer	202	Environmental/occupational risks	1	Number	1994	0.8505118834807411	2.866428648910471	0.0
4	YLLs (Years of Life Lost)	44578	World Bank Low Income	2	Female	13	40-44 years	465	Ovarian cancer	202	Environmental/occupational risks	3	Rate	1994	0.01143040333	0.03852319552	0.0
4	YLLs (Years of Life Lost)	44578	World Bank Low Income	2	Female	13	40-44 years	465	Ovarian cancer	202	Environmental/occupational risks	1	Number	1995	0.8762901381840495	3.0040375798643417	0.0
4	YLLs (Years of Life Lost)	44578	World Bank Low Income	2	Female	13	40-44 years	465	Ovarian cancer	202	Environmental/occupational risks	3	Rate	1995	0.011223222279999999	0.03847467867	0.0
4	YLLs (Years of Life Lost)	44578	World Bank Low Income	2	Female	13	40-44 years	465	Ovarian cancer	202	Environmental/occupational risks	1	Number	1996	0.9132817566868956	3.200143781528623	0.0
4	YLLs (Years of Life Lost)	44578	World Bank Low Income	2	Female	13	40-44 years	465	Ovarian cancer	202	Environmental/occupational risks	3	Rate	1996	0.011462141490000001	0.04016340032	0.0
4	YLLs (Years of Life Lost)	44578	World Bank Low Income	2	Female	13	40-44 years	465	Ovarian cancer	202	Environmental/occupational risks	1	Number	1997	0.947063332487758	3.0773504727574528	0.0
4	YLLs (Years of Life Lost)	44578	World Bank Low Income	2	Female	13	40-44 years	465	Ovarian cancer	202	Environmental/occupational risks	3	Rate	1997	0.01160261303	0.037701076029999996	0.0
4	YLLs (Years of Life Lost)	44578	World Bank Low Income	2	Female	13	40-44 years	465	Ovarian cancer	202	Environmental/occupational risks	1	Number	1998	0.9844261540893076	3.211906705974081	0.0
4	YLLs (Years of Life Lost)	44578	World Bank Low Income	2	Female	13	40-44 years	465	Ovarian cancer	202	Environmental/occupational risks	3	Rate	1998	0.01175827172	0.03836394596	0.0
4	YLLs (Years of Life Lost)	44578	World Bank Low Income	2	Female	13	40-44 years	465	Ovarian cancer	202	Environmental/occupational risks	1	Number	1999	1.0372215344051463	3.2410659393142307	0.0
4	YLLs (Years of Life Lost)	44578	World Bank Low Income	2	Female	13	40-44 years	465	Ovarian cancer	202	Environmental/occupational risks	3	Rate	1999	0.012077422769999999	0.03773901937	0.0
4	YLLs (Years of Life Lost)	44578	World Bank Low Income	2	Female	13	40-44 years	465	Ovarian cancer	202	Environmental/occupational risks	1	Number	2000	1.0981167166262598	3.268577546578487	0.0
4	YLLs (Years of Life Lost)	44578	World Bank Low Income	2	Female	13	40-44 years	465	Ovarian cancer	202	Environmental/occupational risks	3	Rate	2000	0.01245448765	0.03707115835	0.0
4	YLLs (Years of Life Lost)	44578	World Bank Low Income	2	Female	13	40-44 years	465	Ovarian cancer	202	Environmental/occupational risks	1	Number	2001	1.1712304122651835	3.43069198375724	0.0
4	YLLs (Years of Life Lost)	44578	World Bank Low Income	2	Female	13	40-44 years	465	Ovarian cancer	202	Environmental/occupational risks	3	Rate	2001	0.01292558255	0.03786077615	0.0
4	YLLs (Years of Life Lost)	44578	World Bank Low Income	2	Female	13	40-44 years	465	Ovarian cancer	202	Environmental/occupational risks	1	Number	2002	1.251847069231184	3.650591511161312	0.0
4	YLLs (Years of Life Lost)	44578	World Bank Low Income	2	Female	13	40-44 years	465	Ovarian cancer	202	Environmental/occupational risks	3	Rate	2002	0.01342334957	0.03914469044	0.0
4	YLLs (Years of Life Lost)	44578	World Bank Low Income	2	Female	13	40-44 years	465	Ovarian cancer	202	Environmental/occupational risks	1	Number	2003	1.35683418292804	3.870265809582913	0.0
4	YLLs (Years of Life Lost)	44578	World Bank Low Income	2	Female	13	40-44 years	465	Ovarian cancer	202	Environmental/occupational risks	3	Rate	2003	0.014104777130000001	0.04023279878	0.0
4	YLLs (Years of Life Lost)	44578	World Bank Low Income	2	Female	13	40-44 years	465	Ovarian cancer	202	Environmental/occupational risks	1	Number	2004	1.4585381642263195	4.055342212351023	0.0
4	YLLs (Years of Life Lost)	44578	World Bank Low Income	2	Female	13	40-44 years	465	Ovarian cancer	202	Environmental/occupational risks	3	Rate	2004	0.01467941709	0.040814879740000004	0.0
4	YLLs (Years of Life Lost)	44578	World Bank Low Income	2	Female	13	40-44 years	465	Ovarian cancer	202	Environmental/occupational risks	1	Number	2005	1.5830684025647273	4.614302725462723	0.0
4	YLLs (Years of Life Lost)	44578	World Bank Low Income	2	Female	13	40-44 years	465	Ovarian cancer	202	Environmental/occupational risks	3	Rate	2005	0.015433577200000001	0.04498554657	0.0
4	YLLs (Years of Life Lost)	44578	World Bank Low Income	2	Female	13	40-44 years	465	Ovarian cancer	202	Environmental/occupational risks	1	Number	2006	1.7101251068380046	5.223334047132465	0.0
4	YLLs (Years of Life Lost)	44578	World Bank Low Income	2	Female	13	40-44 years	465	Ovarian cancer	202	Environmental/occupational risks	3	Rate	2006	0.016155912640000002	0.04934593861000001	0.0
4	YLLs (Years of Life Lost)	44578	World Bank Low Income	2	Female	13	40-44 years	465	Ovarian cancer	202	Environmental/occupational risks	1	Number	2007	1.8280334392577104	5.4303887268951385	0.0
4	YLLs (Years of Life Lost)	44578	World Bank Low Income	2	Female	13	40-44 years	465	Ovarian cancer	202	Environmental/occupational risks	3	Rate	2007	0.01672974453	0.04969767739	0.0
4	YLLs (Years of Life Lost)	44578	World Bank Low Income	2	Female	13	40-44 years	465	Ovarian cancer	202	Environmental/occupational risks	1	Number	2008	1.94635968481419	5.753952059683488	0.0
4	YLLs (Years of Life Lost)	44578	World Bank Low Income	2	Female	13	40-44 years	465	Ovarian cancer	202	Environmental/occupational risks	3	Rate	2008	0.017258277500000002	0.051020015540000005	0.0
4	YLLs (Years of Life Lost)	44578	World Bank Low Income	2	Female	13	40-44 years	465	Ovarian cancer	202	Environmental/occupational risks	1	Number	2009	2.057354874177437	6.0422774917640005	0.0
4	YLLs (Years of Life Lost)	44578	World Bank Low Income	2	Female	13	40-44 years	465	Ovarian cancer	202	Environmental/occupational risks	3	Rate	2009	0.01766101514	0.05186890975	0.0
4	YLLs (Years of Life Lost)	44578	World Bank Low Income	2	Female	13	40-44 years	465	Ovarian cancer	202	Environmental/occupational risks	1	Number	2010	2.146065776654374	6.497228255345375	0.0
4	YLLs (Years of Life Lost)	44578	World Bank Low Income	2	Female	13	40-44 years	465	Ovarian cancer	202	Environmental/occupational risks	3	Rate	2010	0.01782012246	0.05395053798	0.0
4	YLLs (Years of Life Lost)	44578	World Bank Low Income	2	Female	13	40-44 years	465	Ovarian cancer	202	Environmental/occupational risks	1	Number	2011	2.213765213716148	6.7902814219776815	0.0
4	YLLs (Years of Life Lost)	44578	World Bank Low Income	2	Female	13	40-44 years	465	Ovarian cancer	202	Environmental/occupational risks	3	Rate	2011	0.017763736630000002	0.05448670441	0.0
4	YLLs (Years of Life Lost)	44578	World Bank Low Income	2	Female	13	40-44 years	465	Ovarian cancer	202	Environmental/occupational risks	1	Number	2012	2.255844461774516	7.097157203899874	0.0
4	YLLs (Years of Life Lost)	44578	World Bank Low Income	2	Female	13	40-44 years	465	Ovarian cancer	202	Environmental/occupational risks	3	Rate	2012	0.01748237694	0.0550016544	0.0
4	YLLs (Years of Life Lost)	44578	World Bank Low Income	2	Female	13	40-44 years	465	Ovarian cancer	202	Environmental/occupational risks	1	Number	2013	2.240710226081936	7.033988761726728	0.0
4	YLLs (Years of Life Lost)	44578	World Bank Low Income	2	Female	13	40-44 years	465	Ovarian cancer	202	Environmental/occupational risks	3	Rate	2013	0.01679458657	0.05272120054	0.0
4	YLLs (Years of Life Lost)	44578	World Bank Low Income	2	Female	13	40-44 years	465	Ovarian cancer	202	Environmental/occupational risks	1	Number	2014	2.209237495538196	7.129767243361876	0.0
4	YLLs (Years of Life Lost)	44578	World Bank Low Income	2	Female	13	40-44 years	465	Ovarian cancer	202	Environmental/occupational risks	3	Rate	2014	0.01606220154	0.05183678016	0.0
4	YLLs (Years of Life Lost)	44578	World Bank Low Income	2	Female	13	40-44 years	465	Ovarian cancer	202	Environmental/occupational risks	1	Number	2015	2.131881217931694	6.815037389445062	0.0
4	YLLs (Years of Life Lost)	44578	World Bank Low Income	2	Female	13	40-44 years	465	Ovarian cancer	202	Environmental/occupational risks	3	Rate	2015	0.0150545009	0.048125095160000006	0.0
4	YLLs (Years of Life Lost)	44578	World Bank Low Income	2	Female	13	40-44 years	465	Ovarian cancer	202	Environmental/occupational risks	1	Number	2016	2.0539472849350413	6.357189547861747	0.0
4	YLLs (Years of Life Lost)	44578	World Bank Low Income	2	Female	13	40-44 years	465	Ovarian cancer	202	Environmental/occupational risks	3	Rate	2016	0.014100701609999999	0.043643200359999995	0.0
4	YLLs (Years of Life Lost)	44578	World Bank Low Income	2	Female	13	40-44 years	465	Ovarian cancer	202	Environmental/occupational risks	1	Number	2017	1.9632309432546204	5.959998517631386	0.0
4	YLLs (Years of Life Lost)	44578	World Bank Low Income	2	Female	13	40-44 years	465	Ovarian cancer	202	Environmental/occupational risks	3	Rate	2017	0.013111483430000001	0.03980398845	0.0
4	YLLs (Years of Life Lost)	44578	World Bank Low Income	2	Female	13	40-44 years	465	Ovarian cancer	202	Environmental/occupational risks	1	Number	2018	1.8826343733271131	5.651599160008317	0.0
4	YLLs (Years of Life Lost)	44578	World Bank Low Income	2	Female	13	40-44 years	465	Ovarian cancer	202	Environmental/occupational risks	3	Rate	2018	0.01221822969	0.03667867623	0.0
4	YLLs (Years of Life Lost)	44578	World Bank Low Income	2	Female	13	40-44 years	465	Ovarian cancer	202	Environmental/occupational risks	1	Number	2019	1.8522061762097424	5.440359824169658	0.0
4	YLLs (Years of Life Lost)	44578	World Bank Low Income	2	Female	13	40-44 years	465	Ovarian cancer	202	Environmental/occupational risks	3	Rate	2019	0.011651666460000001	0.0342236512	0.0
4	YLLs (Years of Life Lost)	44578	World Bank Low Income	2	Female	13	40-44 years	465	Ovarian cancer	202	Environmental/occupational risks	1	Number	2020	1.8597853038757208	5.353941272443546	0.0
4	YLLs (Years of Life Lost)	44578	World Bank Low Income	2	Female	13	40-44 years	465	Ovarian cancer	202	Environmental/occupational risks	3	Rate	2020	0.01132065382	0.0325898455	0.0
4	YLLs (Years of Life Lost)	44578	World Bank Low Income	2	Female	13	40-44 years	465	Ovarian cancer	202	Environmental/occupational risks	1	Number	2021	1.8960526485049016	5.152286416334993	0.0186950255765772
4	YLLs (Years of Life Lost)	44578	World Bank Low Income	2	Female	13	40-44 years	465	Ovarian cancer	202	Environmental/occupational risks	3	Rate	2021	0.01116323697	0.03033470314	0.0001100692
4	YLLs (Years of Life Lost)	44578	World Bank Low Income	2	Female	14	45-49 years	465	Ovarian cancer	202	Environmental/occupational risks	1	Number	1990	2.711866979184822	7.864307534508754	0.2609682951419614
4	YLLs (Years of Life Lost)	44578	World Bank Low Income	2	Female	14	45-49 years	465	Ovarian cancer	202	Environmental/occupational risks	3	Rate	1990	0.04850840266	0.14067245902	0.00466805903
4	YLLs (Years of Life Lost)	44578	World Bank Low Income	2	Female	14	45-49 years	465	Ovarian cancer	202	Environmental/occupational risks	1	Number	1991	2.766137767535208	7.943076627278421	0.2810997345765272
4	YLLs (Years of Life Lost)	44578	World Bank Low Income	2	Female	14	45-49 years	465	Ovarian cancer	202	Environmental/occupational risks	3	Rate	1991	0.04860670729	0.13957612852999998	0.0049394982
4	YLLs (Years of Life Lost)	44578	World Bank Low Income	2	Female	14	45-49 years	465	Ovarian cancer	202	Environmental/occupational risks	1	Number	1992	2.7789599849775235	7.9228544379104	0.2888908889115947
4	YLLs (Years of Life Lost)	44578	World Bank Low Income	2	Female	14	45-49 years	465	Ovarian cancer	202	Environmental/occupational risks	3	Rate	1992	0.0481934173	0.13740011811	0.00501001786
4	YLLs (Years of Life Lost)	44578	World Bank Low Income	2	Female	14	45-49 years	465	Ovarian cancer	202	Environmental/occupational risks	1	Number	1993	2.729047912611801	7.581360096768988	0.2714808813863698
4	YLLs (Years of Life Lost)	44578	World Bank Low Income	2	Female	14	45-49 years	465	Ovarian cancer	202	Environmental/occupational risks	3	Rate	1993	0.046622505189999996	0.12951842978	0.00463792473
4	YLLs (Years of Life Lost)	44578	World Bank Low Income	2	Female	14	45-49 years	465	Ovarian cancer	202	Environmental/occupational risks	1	Number	1994	2.651734095137116	7.487806025463111	0.2674564173818572
4	YLLs (Years of Life Lost)	44578	World Bank Low Income	2	Female	14	45-49 years	465	Ovarian cancer	202	Environmental/occupational risks	3	Rate	1994	0.04471589087	0.12626602256	0.0045100871899999995
4	YLLs (Years of Life Lost)	44578	World Bank Low Income	2	Female	14	45-49 years	465	Ovarian cancer	202	Environmental/occupational risks	1	Number	1995	2.519741520067859	7.392158333220164	0.2671073935198446
4	YLLs (Years of Life Lost)	44578	World Bank Low Income	2	Female	14	45-49 years	465	Ovarian cancer	202	Environmental/occupational risks	3	Rate	1995	0.0429833262	0.12610005844	0.00455648491
4	YLLs (Years of Life Lost)	44578	World Bank Low Income	2	Female	14	45-49 years	465	Ovarian cancer	202	Environmental/occupational risks	1	Number	1996	2.4679680200891867	7.254578656278104	0.275271012054721
4	YLLs (Years of Life Lost)	44578	World Bank Low Income	2	Female	14	45-49 years	465	Ovarian cancer	202	Environmental/occupational risks	3	Rate	1996	0.04073600486	0.1197432661	0.00454359262
4	YLLs (Years of Life Lost)	44578	World Bank Low Income	2	Female	14	45-49 years	465	Ovarian cancer	202	Environmental/occupational risks	1	Number	1997	2.4580908094564307	7.209562898392612	0.3834582263676309
4	YLLs (Years of Life Lost)	44578	World Bank Low Income	2	Female	14	45-49 years	465	Ovarian cancer	202	Environmental/occupational risks	3	Rate	1997	0.03915912573	0.11485343783999999	0.00610876085
4	YLLs (Years of Life Lost)	44578	World Bank Low Income	2	Female	14	45-49 years	465	Ovarian cancer	202	Environmental/occupational risks	1	Number	1998	2.5579616652292207	7.759038000017085	0.4063092876783729
4	YLLs (Years of Life Lost)	44578	World Bank Low Income	2	Female	14	45-49 years	465	Ovarian cancer	202	Environmental/occupational risks	3	Rate	1998	0.03930853234	0.11923415439999999	0.0062438081
4	YLLs (Years of Life Lost)	44578	World Bank Low Income	2	Female	14	45-49 years	465	Ovarian cancer	202	Environmental/occupational risks	1	Number	1999	2.679936793663486	7.953897330760185	0.4372241170996925
4	YLLs (Years of Life Lost)	44578	World Bank Low Income	2	Female	14	45-49 years	465	Ovarian cancer	202	Environmental/occupational risks	3	Rate	1999	0.03980136476	0.11812814750999999	0.00649348022
4	YLLs (Years of Life Lost)	44578	World Bank Low Income	2	Female	14	45-49 years	465	Ovarian cancer	202	Environmental/occupational risks	1	Number	2000	2.902722417834779	8.586728052390031	0.5320871496181984
4	YLLs (Years of Life Lost)	44578	World Bank Low Income	2	Female	14	45-49 years	465	Ovarian cancer	202	Environmental/occupational risks	3	Rate	2000	0.04101719805	0.12133558586000001	0.0075187086
4	YLLs (Years of Life Lost)	44578	World Bank Low Income	2	Female	14	45-49 years	465	Ovarian cancer	202	Environmental/occupational risks	1	Number	2001	3.057155552440212	8.924196737664952	0.5879631249757397
4	YLLs (Years of Life Lost)	44578	World Bank Low Income	2	Female	14	45-49 years	465	Ovarian cancer	202	Environmental/occupational risks	3	Rate	2001	0.04234977985	0.12362398993	0.00814486161
4	YLLs (Years of Life Lost)	44578	World Bank Low Income	2	Female	14	45-49 years	465	Ovarian cancer	202	Environmental/occupational risks	1	Number	2002	3.265941253080629	9.228354182279285	0.6604618470865684
4	YLLs (Years of Life Lost)	44578	World Bank Low Income	2	Female	14	45-49 years	465	Ovarian cancer	202	Environmental/occupational risks	3	Rate	2002	0.044219745680000005	0.12494881058	0.00894243119
4	YLLs (Years of Life Lost)	44578	World Bank Low Income	2	Female	14	45-49 years	465	Ovarian cancer	202	Environmental/occupational risks	1	Number	2003	3.516098146914074	9.495738425368645	0.6795571283358675
4	YLLs (Years of Life Lost)	44578	World Bank Low Income	2	Female	14	45-49 years	465	Ovarian cancer	202	Environmental/occupational risks	3	Rate	2003	0.046410226660000005	0.12533761977	0.00896971559
4	YLLs (Years of Life Lost)	44578	World Bank Low Income	2	Female	14	45-49 years	465	Ovarian cancer	202	Environmental/occupational risks	1	Number	2004	3.782244800114953	9.922557419003487	0.7485422311744787
4	YLLs (Years of Life Lost)	44578	World Bank Low Income	2	Female	14	45-49 years	465	Ovarian cancer	202	Environmental/occupational risks	3	Rate	2004	0.04860521398	0.12751369941000001	0.00961943429
4	YLLs (Years of Life Lost)	44578	World Bank Low Income	2	Female	14	45-49 years	465	Ovarian cancer	202	Environmental/occupational risks	1	Number	2005	4.079034194837623	10.787776664815452	0.7553530500446737
4	YLLs (Years of Life Lost)	44578	World Bank Low Income	2	Female	14	45-49 years	465	Ovarian cancer	202	Environmental/occupational risks	3	Rate	2005	0.05096403618	0.13478402337	0.00943748896
4	YLLs (Years of Life Lost)	44578	World Bank Low Income	2	Female	14	45-49 years	465	Ovarian cancer	202	Environmental/occupational risks	1	Number	2006	4.381278430745149	11.838666700111226	0.733037337610295
4	YLLs (Years of Life Lost)	44578	World Bank Low Income	2	Female	14	45-49 years	465	Ovarian cancer	202	Environmental/occupational risks	3	Rate	2006	0.05314525947	0.14360397851	0.00889180182
4	YLLs (Years of Life Lost)	44578	World Bank Low Income	2	Female	14	45-49 years	465	Ovarian cancer	202	Environmental/occupational risks	1	Number	2007	4.656266585252499	12.07126460248842	0.7274376598293733
4	YLLs (Years of Life Lost)	44578	World Bank Low Income	2	Female	14	45-49 years	465	Ovarian cancer	202	Environmental/occupational risks	3	Rate	2007	0.05473312342	0.14189437035	0.00855082811
4	YLLs (Years of Life Lost)	44578	World Bank Low Income	2	Female	14	45-49 years	465	Ovarian cancer	202	Environmental/occupational risks	1	Number	2008	4.949856028353208	13.165257135022747	0.7911138127184949
4	YLLs (Years of Life Lost)	44578	World Bank Low Income	2	Female	14	45-49 years	465	Ovarian cancer	202	Environmental/occupational risks	3	Rate	2008	0.056241628860000004	0.1495872812	0.00898885325
4	YLLs (Years of Life Lost)	44578	World Bank Low Income	2	Female	14	45-49 years	465	Ovarian cancer	202	Environmental/occupational risks	1	Number	2009	5.248638036529962	13.635870436666732	0.8158084018311311
4	YLLs (Years of Life Lost)	44578	World Bank Low Income	2	Female	14	45-49 years	465	Ovarian cancer	202	Environmental/occupational risks	3	Rate	2009	0.05755629433	0.14953025278	0.00894611291
4	YLLs (Years of Life Lost)	44578	World Bank Low Income	2	Female	14	45-49 years	465	Ovarian cancer	202	Environmental/occupational risks	1	Number	2010	5.550473213247831	14.402746784075994	0.8039313593173136
4	YLLs (Years of Life Lost)	44578	World Bank Low Income	2	Female	14	45-49 years	465	Ovarian cancer	202	Environmental/occupational risks	3	Rate	2010	0.058755343200000004	0.15246237533999998	0.00851013258
4	YLLs (Years of Life Lost)	44578	World Bank Low Income	2	Female	14	45-49 years	465	Ovarian cancer	202	Environmental/occupational risks	1	Number	2011	5.845983847845861	15.374866564957518	0.8438814677276031
4	YLLs (Years of Life Lost)	44578	World Bank Low Income	2	Female	14	45-49 years	465	Ovarian cancer	202	Environmental/occupational risks	3	Rate	2011	0.05976558006	0.15718275016	0.00862730153
4	YLLs (Years of Life Lost)	44578	World Bank Low Income	2	Female	14	45-49 years	465	Ovarian cancer	202	Environmental/occupational risks	1	Number	2012	6.14776671849845	16.597101564711114	0.7560999617016329
4	YLLs (Years of Life Lost)	44578	World Bank Low Income	2	Female	14	45-49 years	465	Ovarian cancer	202	Environmental/occupational risks	3	Rate	2012	0.060716837559999993	0.1639170069	0.007467426899999999
4	YLLs (Years of Life Lost)	44578	World Bank Low Income	2	Female	14	45-49 years	465	Ovarian cancer	202	Environmental/occupational risks	1	Number	2013	6.400854968177598	17.363597383627493	0.771853510159386
4	YLLs (Years of Life Lost)	44578	World Bank Low Income	2	Female	14	45-49 years	465	Ovarian cancer	202	Environmental/occupational risks	3	Rate	2013	0.061118671799999996	0.16579660294999998	0.0073700562800000004
4	YLLs (Years of Life Lost)	44578	World Bank Low Income	2	Female	14	45-49 years	465	Ovarian cancer	202	Environmental/occupational risks	1	Number	2014	6.709070826111079	17.4891654860647	0.7912185585712379
4	YLLs (Years of Life Lost)	44578	World Bank Low Income	2	Female	14	45-49 years	465	Ovarian cancer	202	Environmental/occupational risks	3	Rate	2014	0.061923463879999995	0.16142171328	0.007302798720000001
4	YLLs (Years of Life Lost)	44578	World Bank Low Income	2	Female	14	45-49 years	465	Ovarian cancer	202	Environmental/occupational risks	1	Number	2015	6.958310442774145	18.18639059235491	0.8254160648946134
4	YLLs (Years of Life Lost)	44578	World Bank Low Income	2	Female	14	45-49 years	465	Ovarian cancer	202	Environmental/occupational risks	3	Rate	2015	0.062046763580000004	0.16216676256	0.00736017685
4	YLLs (Years of Life Lost)	44578	World Bank Low Income	2	Female	14	45-49 years	465	Ovarian cancer	202	Environmental/occupational risks	1	Number	2016	7.1824376951463575	19.27415928958886	0.8193112193077667
4	YLLs (Years of Life Lost)	44578	World Bank Low Income	2	Female	14	45-49 years	465	Ovarian cancer	202	Environmental/occupational risks	3	Rate	2016	0.06181167657	0.16587238911	0.007050948749999999
4	YLLs (Years of Life Lost)	44578	World Bank Low Income	2	Female	14	45-49 years	465	Ovarian cancer	202	Environmental/occupational risks	1	Number	2017	7.2844865578039375	19.805110296099343	0.8029197104338084
4	YLLs (Years of Life Lost)	44578	World Bank Low Income	2	Female	14	45-49 years	465	Ovarian cancer	202	Environmental/occupational risks	3	Rate	2017	0.06045457068000001	0.16436428712	0.00666349866
4	YLLs (Years of Life Lost)	44578	World Bank Low Income	2	Female	14	45-49 years	465	Ovarian cancer	202	Environmental/occupational risks	1	Number	2018	7.224417563935384	19.61831439739903	0.8741987118149834
4	YLLs (Years of Life Lost)	44578	World Bank Low Income	2	Female	14	45-49 years	465	Ovarian cancer	202	Environmental/occupational risks	3	Rate	2018	0.05785594464	0.15711108910000002	0.00700092316
4	YLLs (Years of Life Lost)	44578	World Bank Low Income	2	Female	14	45-49 years	465	Ovarian cancer	202	Environmental/occupational risks	1	Number	2019	7.060623134297841	19.280959376707564	0.9193213896613106
4	YLLs (Years of Life Lost)	44578	World Bank Low Income	2	Female	14	45-49 years	465	Ovarian cancer	202	Environmental/occupational risks	3	Rate	2019	0.054671356569999996	0.14929506717	0.00711842943
4	YLLs (Years of Life Lost)	44578	World Bank Low Income	2	Female	14	45-49 years	465	Ovarian cancer	202	Environmental/occupational risks	1	Number	2020	6.767528031416865	18.41808363958594	0.8909786224085172
4	YLLs (Years of Life Lost)	44578	World Bank Low Income	2	Female	14	45-49 years	465	Ovarian cancer	202	Environmental/occupational risks	3	Rate	2020	0.05073149663	0.1380676879	0.00667905309
4	YLLs (Years of Life Lost)	44578	World Bank Low Income	2	Female	14	45-49 years	465	Ovarian cancer	202	Environmental/occupational risks	1	Number	2021	6.454182118838271	17.374178895457007	0.8741052153220074
4	YLLs (Years of Life Lost)	44578	World Bank Low Income	2	Female	14	45-49 years	465	Ovarian cancer	202	Environmental/occupational risks	3	Rate	2021	0.04692732613	0.12632487654000002	0.0063554792500000006
4	YLLs (Years of Life Lost)	44578	World Bank Low Income	2	Female	22	All ages	465	Ovarian cancer	202	Environmental/occupational risks	1	Number	1990	53.86423916066264	117.87229520044409	15.591620668286186
4	YLLs (Years of Life Lost)	44578	World Bank Low Income	2	Female	22	All ages	465	Ovarian cancer	202	Environmental/occupational risks	3	Rate	1990	0.03215239452	0.07035978966	0.00930687868
4	YLLs (Years of Life Lost)	44578	World Bank Low Income	2	Female	22	All ages	465	Ovarian cancer	202	Environmental/occupational risks	1	Number	1991	56.2800127027953	127.05077433972076	15.58454760770114
4	YLLs (Years of Life Lost)	44578	World Bank Low Income	2	Female	22	All ages	465	Ovarian cancer	202	Environmental/occupational risks	3	Rate	1991	0.03278804105	0.07401821365	0.00907936516
4	YLLs (Years of Life Lost)	44578	World Bank Low Income	2	Female	22	All ages	465	Ovarian cancer	202	Environmental/occupational risks	1	Number	1992	58.64664886454682	131.6668983429261	16.36412195552326
4	YLLs (Years of Life Lost)	44578	World Bank Low Income	2	Female	22	All ages	465	Ovarian cancer	202	Environmental/occupational risks	3	Rate	1992	0.03329537231	0.07475104692000001	0.009290377939999999
4	YLLs (Years of Life Lost)	44578	World Bank Low Income	2	Female	22	All ages	465	Ovarian cancer	202	Environmental/occupational risks	1	Number	1993	61.06330749057481	138.63328292083062	17.116671586960592
4	YLLs (Years of Life Lost)	44578	World Bank Low Income	2	Female	22	All ages	465	Ovarian cancer	202	Environmental/occupational risks	3	Rate	1993	0.0337308332	0.07657980437	0.00945509862
4	YLLs (Years of Life Lost)	44578	World Bank Low Income	2	Female	22	All ages	465	Ovarian cancer	202	Environmental/occupational risks	1	Number	1994	63.49056752540351	144.76356595535094	18.284013694805378
4	YLLs (Years of Life Lost)	44578	World Bank Low Income	2	Female	22	All ages	465	Ovarian cancer	202	Environmental/occupational risks	3	Rate	1994	0.03418888758	0.07795339488	0.00984571588
4	YLLs (Years of Life Lost)	44578	World Bank Low Income	2	Female	22	All ages	465	Ovarian cancer	202	Environmental/occupational risks	1	Number	1995	65.74977356980294	150.80316138354445	19.329121563550437
4	YLLs (Years of Life Lost)	44578	World Bank Low Income	2	Female	22	All ages	465	Ovarian cancer	202	Environmental/occupational risks	3	Rate	1995	0.03454720009	0.07923718527	0.01015618753
4	YLLs (Years of Life Lost)	44578	World Bank Low Income	2	Female	22	All ages	465	Ovarian cancer	202	Environmental/occupational risks	1	Number	1996	68.02097115781211	155.86598142540146	20.82059363961508
4	YLLs (Years of Life Lost)	44578	World Bank Low Income	2	Female	22	All ages	465	Ovarian cancer	202	Environmental/occupational risks	3	Rate	1996	0.03478246218	0.07970192884999999	0.010646591759999999
4	YLLs (Years of Life Lost)	44578	World Bank Low Income	2	Female	22	All ages	465	Ovarian cancer	202	Environmental/occupational risks	1	Number	1997	70.33459232879116	159.85106123500358	22.409790997069084
4	YLLs (Years of Life Lost)	44578	World Bank Low Income	2	Female	22	All ages	465	Ovarian cancer	202	Environmental/occupational risks	3	Rate	1997	0.034968700660000004	0.07947417801	0.01114161961
4	YLLs (Years of Life Lost)	44578	World Bank Low Income	2	Female	22	All ages	465	Ovarian cancer	202	Environmental/occupational risks	1	Number	1998	72.5318264564281	167.1815776342958	23.41619871199144
4	YLLs (Years of Life Lost)	44578	World Bank Low Income	2	Female	22	All ages	465	Ovarian cancer	202	Environmental/occupational risks	3	Rate	1998	0.03509081924	0.08088226654	0.011328731619999999
4	YLLs (Years of Life Lost)	44578	World Bank Low Income	2	Female	22	All ages	465	Ovarian cancer	202	Environmental/occupational risks	1	Number	1999	75.07383341518842	176.51980947258565	24.742896533585174
4	YLLs (Years of Life Lost)	44578	World Bank Low Income	2	Female	22	All ages	465	Ovarian cancer	202	Environmental/occupational risks	3	Rate	1999	0.03537600776	0.08317899681	0.0116592541
4	YLLs (Years of Life Lost)	44578	World Bank Low Income	2	Female	22	All ages	465	Ovarian cancer	202	Environmental/occupational risks	1	Number	2000	78.17328899026143	180.34909022533577	26.340548259712293
4	YLLs (Years of Life Lost)	44578	World Bank Low Income	2	Female	22	All ages	465	Ovarian cancer	202	Environmental/occupational risks	3	Rate	2000	0.03590971691	0.08284523855999999	0.012099806
4	YLLs (Years of Life Lost)	44578	World Bank Low Income	2	Female	22	All ages	465	Ovarian cancer	202	Environmental/occupational risks	1	Number	2001	81.744349203972	184.67194465910296	27.06868826759548
4	YLLs (Years of Life Lost)	44578	World Bank Low Income	2	Female	22	All ages	465	Ovarian cancer	202	Environmental/occupational risks	3	Rate	2001	0.036626528219999996	0.08274446196	0.012128447829999998
4	YLLs (Years of Life Lost)	44578	World Bank Low Income	2	Female	22	All ages	465	Ovarian cancer	202	Environmental/occupational risks	1	Number	2002	86.23665381484885	189.6815061449888	28.39128694026145
4	YLLs (Years of Life Lost)	44578	World Bank Low Income	2	Female	22	All ages	465	Ovarian cancer	202	Environmental/occupational risks	3	Rate	2002	0.03764805063	0.08280862755	0.0123946902
4	YLLs (Years of Life Lost)	44578	World Bank Low Income	2	Female	22	All ages	465	Ovarian cancer	202	Environmental/occupational risks	1	Number	2003	91.31119746461424	195.75585409098125	29.93634597625844
4	YLLs (Years of Life Lost)	44578	World Bank Low Income	2	Female	22	All ages	465	Ovarian cancer	202	Environmental/occupational risks	3	Rate	2003	0.03878551432	0.08314962121	0.012715818080000002
4	YLLs (Years of Life Lost)	44578	World Bank Low Income	2	Female	22	All ages	465	Ovarian cancer	202	Environmental/occupational risks	1	Number	2004	96.91245932121954	205.0012763780665	31.606328279118912
4	YLLs (Years of Life Lost)	44578	World Bank Low Income	2	Female	22	All ages	465	Ovarian cancer	202	Environmental/occupational risks	3	Rate	2004	0.04005290037	0.08472487186000001	0.01306256313
4	YLLs (Years of Life Lost)	44578	World Bank Low Income	2	Female	22	All ages	465	Ovarian cancer	202	Environmental/occupational risks	1	Number	2005	102.86527249991204	208.15334673552496	33.16060833030136
4	YLLs (Years of Life Lost)	44578	World Bank Low Income	2	Female	22	All ages	465	Ovarian cancer	202	Environmental/occupational risks	3	Rate	2005	0.04139060673	0.08375609283999999	0.0133430619
4	YLLs (Years of Life Lost)	44578	World Bank Low Income	2	Female	22	All ages	465	Ovarian cancer	202	Environmental/occupational risks	1	Number	2006	109.12875113489568	220.0172911760257	34.925356037859075
4	YLLs (Years of Life Lost)	44578	World Bank Low Income	2	Female	22	All ages	465	Ovarian cancer	202	Environmental/occupational risks	3	Rate	2006	0.04274735357	0.08618404261	0.01368078098
4	YLLs (Years of Life Lost)	44578	World Bank Low Income	2	Female	22	All ages	465	Ovarian cancer	202	Environmental/occupational risks	1	Number	2007	115.16751340180026	234.2739618897596	35.946602653587234
4	YLLs (Years of Life Lost)	44578	World Bank Low Income	2	Female	22	All ages	465	Ovarian cancer	202	Environmental/occupational risks	3	Rate	2007	0.04390528867	0.08931221679	0.01370391632
4	YLLs (Years of Life Lost)	44578	World Bank Low Income	2	Female	22	All ages	465	Ovarian cancer	202	Environmental/occupational risks	1	Number	2008	121.0132261159588	256.6726629015956	38.31065479043967
4	YLLs (Years of Life Lost)	44578	World Bank Low Income	2	Female	22	All ages	465	Ovarian cancer	202	Environmental/occupational risks	3	Rate	2008	0.04491325171	0.09526234682000001	0.01421874399
4	YLLs (Years of Life Lost)	44578	World Bank Low Income	2	Female	22	All ages	465	Ovarian cancer	202	Environmental/occupational risks	1	Number	2009	126.12886906553034	277.24719106056	40.44733115876189
4	YLLs (Years of Life Lost)	44578	World Bank Low Income	2	Female	22	All ages	465	Ovarian cancer	202	Environmental/occupational risks	3	Rate	2009	0.04559610296	0.10022599553999999	0.01462187594
4	YLLs (Years of Life Lost)	44578	World Bank Low Income	2	Female	22	All ages	465	Ovarian cancer	202	Environmental/occupational risks	1	Number	2010	130.69127455863884	280.8143584762232	41.10411634861873
4	YLLs (Years of Life Lost)	44578	World Bank Low Income	2	Female	22	All ages	465	Ovarian cancer	202	Environmental/occupational risks	3	Rate	2010	0.046027383150000004	0.09889833974000001	0.01447621441
4	YLLs (Years of Life Lost)	44578	World Bank Low Income	2	Female	22	All ages	465	Ovarian cancer	202	Environmental/occupational risks	1	Number	2011	133.60551022468388	284.94142964416994	41.674345644572966
4	YLLs (Years of Life Lost)	44578	World Bank Low Income	2	Female	22	All ages	465	Ovarian cancer	202	Environmental/occupational risks	3	Rate	2011	0.045857669510000004	0.09780098057	0.01430396371
4	YLLs (Years of Life Lost)	44578	World Bank Low Income	2	Female	22	All ages	465	Ovarian cancer	202	Environmental/occupational risks	1	Number	2012	136.6142387924524	286.41012119033365	42.703640753325104
4	YLLs (Years of Life Lost)	44578	World Bank Low Income	2	Female	22	All ages	465	Ovarian cancer	202	Environmental/occupational risks	3	Rate	2012	0.04573256319	0.09587777293000001	0.01429533968
4	YLLs (Years of Life Lost)	44578	World Bank Low Income	2	Female	22	All ages	465	Ovarian cancer	202	Environmental/occupational risks	1	Number	2013	138.06023719744186	286.065064594144	42.86328564614976
4	YLLs (Years of Life Lost)	44578	World Bank Low Income	2	Female	22	All ages	465	Ovarian cancer	202	Environmental/occupational risks	3	Rate	2013	0.0451424098	0.09353646378	0.014015273659999999
4	YLLs (Years of Life Lost)	44578	World Bank Low Income	2	Female	22	All ages	465	Ovarian cancer	202	Environmental/occupational risks	1	Number	2014	140.35603680907838	289.56964190143947	44.66949329134663
4	YLLs (Years of Life Lost)	44578	World Bank Low Income	2	Female	22	All ages	465	Ovarian cancer	202	Environmental/occupational risks	3	Rate	2014	0.044886526430000004	0.09260574521	0.01428551587
4	YLLs (Years of Life Lost)	44578	World Bank Low Income	2	Female	22	All ages	465	Ovarian cancer	202	Environmental/occupational risks	1	Number	2015	142.50254226422626	299.44969654381714	45.5637591884171
4	YLLs (Years of Life Lost)	44578	World Bank Low Income	2	Female	22	All ages	465	Ovarian cancer	202	Environmental/occupational risks	3	Rate	2015	0.0445763193	0.09367106773	0.01425283118
4	YLLs (Years of Life Lost)	44578	World Bank Low Income	2	Female	22	All ages	465	Ovarian cancer	202	Environmental/occupational risks	1	Number	2016	145.69885312745495	297.7270143618315	45.11549420675059
4	YLLs (Years of Life Lost)	44578	World Bank Low Income	2	Female	22	All ages	465	Ovarian cancer	202	Environmental/occupational risks	3	Rate	2016	0.044565028560000004	0.09106600782999999	0.013799513480000001
4	YLLs (Years of Life Lost)	44578	World Bank Low Income	2	Female	22	All ages	465	Ovarian cancer	202	Environmental/occupational risks	1	Number	2017	148.23469688322206	306.7036535189212	47.64994152621448
4	YLLs (Years of Life Lost)	44578	World Bank Low Income	2	Female	22	All ages	465	Ovarian cancer	202	Environmental/occupational risks	3	Rate	2017	0.04432822724	0.09171691604	0.01424927821
4	YLLs (Years of Life Lost)	44578	World Bank Low Income	2	Female	22	All ages	465	Ovarian cancer	202	Environmental/occupational risks	1	Number	2018	151.43817534393665	314.0052117199284	47.79603291633357
4	YLLs (Years of Life Lost)	44578	World Bank Low Income	2	Female	22	All ages	465	Ovarian cancer	202	Environmental/occupational risks	3	Rate	2018	0.04425235089	0.09175671047	0.01396666867
4	YLLs (Years of Life Lost)	44578	World Bank Low Income	2	Female	22	All ages	465	Ovarian cancer	202	Environmental/occupational risks	1	Number	2019	155.0801420926907	316.25171702034174	46.97382559152436
4	YLLs (Years of Life Lost)	44578	World Bank Low Income	2	Female	22	All ages	465	Ovarian cancer	202	Environmental/occupational risks	3	Rate	2019	0.04423976418	0.09021723345	0.01340023899
4	YLLs (Years of Life Lost)	44578	World Bank Low Income	2	Female	22	All ages	465	Ovarian cancer	202	Environmental/occupational risks	1	Number	2020	158.09517723520042	328.726861115008	47.30684056267609
4	YLLs (Years of Life Lost)	44578	World Bank Low Income	2	Female	22	All ages	465	Ovarian cancer	202	Environmental/occupational risks	3	Rate	2020	0.04402188809	0.09153458914	0.01317267533
4	YLLs (Years of Life Lost)	44578	World Bank Low Income	2	Female	22	All ages	465	Ovarian cancer	202	Environmental/occupational risks	1	Number	2021	160.86452971981194	336.70687136786734	47.68553044714415
4	YLLs (Years of Life Lost)	44578	World Bank Low Income	2	Female	22	All ages	465	Ovarian cancer	202	Environmental/occupational risks	3	Rate	2021	0.043752888909999996	0.09157953194	0.0129697934
4	YLLs (Years of Life Lost)	44578	World Bank Low Income	2	Female	27	Age-standardized	465	Ovarian cancer	202	Environmental/occupational risks	3	Rate	1990	0.07437367840999999	0.15596060438	0.022885556629999998
4	YLLs (Years of Life Lost)	44578	World Bank Low Income	2	Female	27	Age-standardized	465	Ovarian cancer	202	Environmental/occupational risks	3	Rate	1991	0.07579817048	0.16348479904000002	0.02228707907
4	YLLs (Years of Life Lost)	44578	World Bank Low Income	2	Female	27	Age-standardized	465	Ovarian cancer	202	Environmental/occupational risks	3	Rate	1992	0.07708700854	0.1697916632	0.0227729535
4	YLLs (Years of Life Lost)	44578	World Bank Low Income	2	Female	27	Age-standardized	465	Ovarian cancer	202	Environmental/occupational risks	3	Rate	1993	0.07833958586999999	0.1742885597	0.02342409727
4	YLLs (Years of Life Lost)	44578	World Bank Low Income	2	Female	27	Age-standardized	465	Ovarian cancer	202	Environmental/occupational risks	3	Rate	1994	0.07965835304	0.17638082681	0.02363587831
4	YLLs (Years of Life Lost)	44578	World Bank Low Income	2	Female	27	Age-standardized	465	Ovarian cancer	202	Environmental/occupational risks	3	Rate	1995	0.08074022869	0.17836768027	0.02426547285
4	YLLs (Years of Life Lost)	44578	World Bank Low Income	2	Female	27	Age-standardized	465	Ovarian cancer	202	Environmental/occupational risks	3	Rate	1996	0.08145570333999999	0.17779696668	0.025185981759999997
4	YLLs (Years of Life Lost)	44578	World Bank Low Income	2	Female	27	Age-standardized	465	Ovarian cancer	202	Environmental/occupational risks	3	Rate	1997	0.08213139136	0.18489303614	0.02647985767
4	YLLs (Years of Life Lost)	44578	World Bank Low Income	2	Female	27	Age-standardized	465	Ovarian cancer	202	Environmental/occupational risks	3	Rate	1998	0.0826861923	0.18403902483	0.027013001489999997
4	YLLs (Years of Life Lost)	44578	World Bank Low Income	2	Female	27	Age-standardized	465	Ovarian cancer	202	Environmental/occupational risks	3	Rate	1999	0.08360115638	0.19096466143	0.02794454135
4	YLLs (Years of Life Lost)	44578	World Bank Low Income	2	Female	27	Age-standardized	465	Ovarian cancer	202	Environmental/occupational risks	3	Rate	2000	0.08512634787	0.19101954905000001	0.028601559080000002
4	YLLs (Years of Life Lost)	44578	World Bank Low Income	2	Female	27	Age-standardized	465	Ovarian cancer	202	Environmental/occupational risks	3	Rate	2001	0.08696661669	0.19746213625	0.02909329084
4	YLLs (Years of Life Lost)	44578	World Bank Low Income	2	Female	27	Age-standardized	465	Ovarian cancer	202	Environmental/occupational risks	3	Rate	2002	0.08962428045	0.19714977354	0.02973441462
4	YLLs (Years of Life Lost)	44578	World Bank Low Income	2	Female	27	Age-standardized	465	Ovarian cancer	202	Environmental/occupational risks	3	Rate	2003	0.09275221513	0.19888647286000002	0.03111086757
4	YLLs (Years of Life Lost)	44578	World Bank Low Income	2	Female	27	Age-standardized	465	Ovarian cancer	202	Environmental/occupational risks	3	Rate	2004	0.09627812855000001	0.20092501022	0.031476381160000004
4	YLLs (Years of Life Lost)	44578	World Bank Low Income	2	Female	27	Age-standardized	465	Ovarian cancer	202	Environmental/occupational risks	3	Rate	2005	0.09994712547	0.20396233668	0.03318912959
4	YLLs (Years of Life Lost)	44578	World Bank Low Income	2	Female	27	Age-standardized	465	Ovarian cancer	202	Environmental/occupational risks	3	Rate	2006	0.10343151298000001	0.21384732012000002	0.03483292713
4	YLLs (Years of Life Lost)	44578	World Bank Low Income	2	Female	27	Age-standardized	465	Ovarian cancer	202	Environmental/occupational risks	3	Rate	2007	0.10643676087000001	0.21919935301	0.03491874477
4	YLLs (Years of Life Lost)	44578	World Bank Low Income	2	Female	27	Age-standardized	465	Ovarian cancer	202	Environmental/occupational risks	3	Rate	2008	0.10899429528999999	0.23124466423	0.03563318111
4	YLLs (Years of Life Lost)	44578	World Bank Low Income	2	Female	27	Age-standardized	465	Ovarian cancer	202	Environmental/occupational risks	3	Rate	2009	0.11064559100999999	0.24199936534000002	0.03646595279
4	YLLs (Years of Life Lost)	44578	World Bank Low Income	2	Female	27	Age-standardized	465	Ovarian cancer	202	Environmental/occupational risks	3	Rate	2010	0.11175059533	0.23799520787	0.0359471949
4	YLLs (Years of Life Lost)	44578	World Bank Low Income	2	Female	27	Age-standardized	465	Ovarian cancer	202	Environmental/occupational risks	3	Rate	2011	0.11108080023999999	0.23544896499	0.03556540177
4	YLLs (Years of Life Lost)	44578	World Bank Low Income	2	Female	27	Age-standardized	465	Ovarian cancer	202	Environmental/occupational risks	3	Rate	2012	0.11039236927	0.23268172740999998	0.03570147631
4	YLLs (Years of Life Lost)	44578	World Bank Low Income	2	Female	27	Age-standardized	465	Ovarian cancer	202	Environmental/occupational risks	3	Rate	2013	0.10838064216	0.22318183019	0.03494945573
4	YLLs (Years of Life Lost)	44578	World Bank Low Income	2	Female	27	Age-standardized	465	Ovarian cancer	202	Environmental/occupational risks	3	Rate	2014	0.10698739378000001	0.22068693867	0.03477646075
4	YLLs (Years of Life Lost)	44578	World Bank Low Income	2	Female	27	Age-standardized	465	Ovarian cancer	202	Environmental/occupational risks	3	Rate	2015	0.10552858205	0.21867851460999999	0.034264185929999996
4	YLLs (Years of Life Lost)	44578	World Bank Low Income	2	Female	27	Age-standardized	465	Ovarian cancer	202	Environmental/occupational risks	3	Rate	2016	0.10461245388000001	0.21584846316	0.03290105542
4	YLLs (Years of Life Lost)	44578	World Bank Low Income	2	Female	27	Age-standardized	465	Ovarian cancer	202	Environmental/occupational risks	3	Rate	2017	0.10324437202	0.2087225084	0.03364436925
4	YLLs (Years of Life Lost)	44578	World Bank Low Income	2	Female	27	Age-standardized	465	Ovarian cancer	202	Environmental/occupational risks	3	Rate	2018	0.10239889546	0.20682603446	0.03244454643
4	YLLs (Years of Life Lost)	44578	World Bank Low Income	2	Female	27	Age-standardized	465	Ovarian cancer	202	Environmental/occupational risks	3	Rate	2019	0.10171439145	0.19961526318999998	0.03102721631
4	YLLs (Years of Life Lost)	44578	World Bank Low Income	2	Female	27	Age-standardized	465	Ovarian cancer	202	Environmental/occupational risks	3	Rate	2020	0.10093161823999999	0.20824777108	0.030367242059999997
4	YLLs (Years of Life Lost)	44578	World Bank Low Income	2	Female	27	Age-standardized	465	Ovarian cancer	202	Environmental/occupational risks	3	Rate	2021	0.10029919433000001	0.20412388295	0.029144369300000004
4	YLLs (Years of Life Lost)	44577	World Bank Lower Middle Income	2	Female	9	20-24 years	465	Ovarian cancer	202	Environmental/occupational risks	1	Number	1990	0.1246115281288302	0.8978151166607142	0.0
4	YLLs (Years of Life Lost)	44577	World Bank Lower Middle Income	2	Female	9	20-24 years	465	Ovarian cancer	202	Environmental/occupational risks	3	Rate	1990	0.00014406006	0.00103794009	0.0
4	YLLs (Years of Life Lost)	44577	World Bank Lower Middle Income	2	Female	9	20-24 years	465	Ovarian cancer	202	Environmental/occupational risks	1	Number	1991	0.1257642492941085	0.8996815374191807	0.0
4	YLLs (Years of Life Lost)	44577	World Bank Lower Middle Income	2	Female	9	20-24 years	465	Ovarian cancer	202	Environmental/occupational risks	3	Rate	1991	0.00014231467	0.00101807855	0.0
4	YLLs (Years of Life Lost)	44577	World Bank Lower Middle Income	2	Female	9	20-24 years	465	Ovarian cancer	202	Environmental/occupational risks	1	Number	1992	0.134968480470571	0.9575473535037832	0.0
4	YLLs (Years of Life Lost)	44577	World Bank Lower Middle Income	2	Female	9	20-24 years	465	Ovarian cancer	202	Environmental/occupational risks	3	Rate	1992	0.00014958305999999998	0.00106123197	0.0
4	YLLs (Years of Life Lost)	44577	World Bank Lower Middle Income	2	Female	9	20-24 years	465	Ovarian cancer	202	Environmental/occupational risks	1	Number	1993	0.1418951862985952	1.0160253135570705	0.0
4	YLLs (Years of Life Lost)	44577	World Bank Lower Middle Income	2	Female	9	20-24 years	465	Ovarian cancer	202	Environmental/occupational risks	3	Rate	1993	0.00015430114	0.00110485685	0.0
4	YLLs (Years of Life Lost)	44577	World Bank Lower Middle Income	2	Female	9	20-24 years	465	Ovarian cancer	202	Environmental/occupational risks	1	Number	1994	0.1442739578716465	0.9658461857475014	0.0
4	YLLs (Years of Life Lost)	44577	World Bank Lower Middle Income	2	Female	9	20-24 years	465	Ovarian cancer	202	Environmental/occupational risks	3	Rate	1994	0.00015403154000000001	0.00103116859	0.0
4	YLLs (Years of Life Lost)	44577	World Bank Lower Middle Income	2	Female	9	20-24 years	465	Ovarian cancer	202	Environmental/occupational risks	1	Number	1995	0.1573227615002613	0.9691715924260887	0.0
4	YLLs (Years of Life Lost)	44577	World Bank Lower Middle Income	2	Female	9	20-24 years	465	Ovarian cancer	202	Environmental/occupational risks	3	Rate	1995	0.00016471484	0.00101470976	0.0
4	YLLs (Years of Life Lost)	44577	World Bank Lower Middle Income	2	Female	9	20-24 years	465	Ovarian cancer	202	Environmental/occupational risks	1	Number	1996	0.1608583403560738	1.1098118396354817	0.0
4	YLLs (Years of Life Lost)	44577	World Bank Lower Middle Income	2	Female	9	20-24 years	465	Ovarian cancer	202	Environmental/occupational risks	3	Rate	1996	0.00016498560999999998	0.00113828717	0.0
4	YLLs (Years of Life Lost)	44577	World Bank Lower Middle Income	2	Female	9	20-24 years	465	Ovarian cancer	202	Environmental/occupational risks	1	Number	1997	0.1686826124680132	1.0633505320380814	0.0
4	YLLs (Years of Life Lost)	44577	World Bank Lower Middle Income	2	Female	9	20-24 years	465	Ovarian cancer	202	Environmental/occupational risks	3	Rate	1997	0.00016943929999999998	0.00106812056	0.0
4	YLLs (Years of Life Lost)	44577	World Bank Lower Middle Income	2	Female	9	20-24 years	465	Ovarian cancer	202	Environmental/occupational risks	1	Number	1998	0.1674959423596957	1.083150851251653	0.0
4	YLLs (Years of Life Lost)	44577	World Bank Lower Middle Income	2	Female	9	20-24 years	465	Ovarian cancer	202	Environmental/occupational risks	3	Rate	1998	0.00016456360000000002	0.00106418821	0.0
4	YLLs (Years of Life Lost)	44577	World Bank Lower Middle Income	2	Female	9	20-24 years	465	Ovarian cancer	202	Environmental/occupational risks	1	Number	1999	0.1726730709278755	1.113575356942872	0.0
4	YLLs (Years of Life Lost)	44577	World Bank Lower Middle Income	2	Female	9	20-24 years	465	Ovarian cancer	202	Environmental/occupational risks	3	Rate	1999	0.00016573305	0.00106881891	0.0
4	YLLs (Years of Life Lost)	44577	World Bank Lower Middle Income	2	Female	9	20-24 years	465	Ovarian cancer	202	Environmental/occupational risks	1	Number	2000	0.186898664019003	1.074503476828689	4.65590708961e-05
4	YLLs (Years of Life Lost)	44577	World Bank Lower Middle Income	2	Female	9	20-24 years	465	Ovarian cancer	202	Environmental/occupational risks	3	Rate	2000	0.00017510644	0.0010067085	4.362e-08
4	YLLs (Years of Life Lost)	44577	World Bank Lower Middle Income	2	Female	9	20-24 years	465	Ovarian cancer	202	Environmental/occupational risks	1	Number	2001	0.193640092511951	1.1798826374230944	0.0
4	YLLs (Years of Life Lost)	44577	World Bank Lower Middle Income	2	Female	9	20-24 years	465	Ovarian cancer	202	Environmental/occupational risks	3	Rate	2001	0.00017704445	0.00107876252	0.0
4	YLLs (Years of Life Lost)	44577	World Bank Lower Middle Income	2	Female	9	20-24 years	465	Ovarian cancer	202	Environmental/occupational risks	1	Number	2002	0.19688122958559	1.1225871496192172	0.0
4	YLLs (Years of Life Lost)	44577	World Bank Lower Middle Income	2	Female	9	20-24 years	465	Ovarian cancer	202	Environmental/occupational risks	3	Rate	2002	0.0001756858	0.0010017340200000001	0.0
4	YLLs (Years of Life Lost)	44577	World Bank Lower Middle Income	2	Female	9	20-24 years	465	Ovarian cancer	202	Environmental/occupational risks	1	Number	2003	0.1944130921215991	1.2055259810014678	0.0
4	YLLs (Years of Life Lost)	44577	World Bank Lower Middle Income	2	Female	9	20-24 years	465	Ovarian cancer	202	Environmental/occupational risks	3	Rate	2003	0.00016950156	0.00105105334	0.0
4	YLLs (Years of Life Lost)	44577	World Bank Lower Middle Income	2	Female	9	20-24 years	465	Ovarian cancer	202	Environmental/occupational risks	1	Number	2004	0.2103169823351337	1.2021208876278666	0.0
4	YLLs (Years of Life Lost)	44577	World Bank Lower Middle Income	2	Female	9	20-24 years	465	Ovarian cancer	202	Environmental/occupational risks	3	Rate	2004	0.00017940774999999998	0.00102545123	0.0
4	YLLs (Years of Life Lost)	44577	World Bank Lower Middle Income	2	Female	9	20-24 years	465	Ovarian cancer	202	Environmental/occupational risks	1	Number	2005	0.2120266801563129	1.2340436261209775	2.16435243859e-05
4	YLLs (Years of Life Lost)	44577	World Bank Lower Middle Income	2	Female	9	20-24 years	465	Ovarian cancer	202	Environmental/occupational risks	3	Rate	2005	0.00017719865	0.00103133653	1.809e-08
4	YLLs (Years of Life Lost)	44577	World Bank Lower Middle Income	2	Female	9	20-24 years	465	Ovarian cancer	202	Environmental/occupational risks	1	Number	2006	0.1999569239314256	0.993039953012827	0.0
4	YLLs (Years of Life Lost)	44577	World Bank Lower Middle Income	2	Female	9	20-24 years	465	Ovarian cancer	202	Environmental/occupational risks	3	Rate	2006	0.00016395298	0.00081423466	0.0
4	YLLs (Years of Life Lost)	44577	World Bank Lower Middle Income	2	Female	9	20-24 years	465	Ovarian cancer	202	Environmental/occupational risks	1	Number	2007	0.2002980975076803	1.0387905081290536	0.0
4	YLLs (Years of Life Lost)	44577	World Bank Lower Middle Income	2	Female	9	20-24 years	465	Ovarian cancer	202	Environmental/occupational risks	3	Rate	2007	0.00016136038	0.00083685083	0.0
4	YLLs (Years of Life Lost)	44577	World Bank Lower Middle Income	2	Female	9	20-24 years	465	Ovarian cancer	202	Environmental/occupational risks	1	Number	2008	0.1838558517259304	0.784625963908352	8.9990517157e-06
4	YLLs (Years of Life Lost)	44577	World Bank Lower Middle Income	2	Female	9	20-24 years	465	Ovarian cancer	202	Environmental/occupational risks	3	Rate	2008	0.0001457664	0.00062207484	7.13e-09
4	YLLs (Years of Life Lost)	44577	World Bank Lower Middle Income	2	Female	9	20-24 years	465	Ovarian cancer	202	Environmental/occupational risks	1	Number	2009	0.1806995006961065	0.803190920759617	0.0
4	YLLs (Years of Life Lost)	44577	World Bank Lower Middle Income	2	Female	9	20-24 years	465	Ovarian cancer	202	Environmental/occupational risks	3	Rate	2009	0.00014122392	0.00062772598	0.0
4	YLLs (Years of Life Lost)	44577	World Bank Lower Middle Income	2	Female	9	20-24 years	465	Ovarian cancer	202	Environmental/occupational risks	1	Number	2010	0.1732664842483287	0.7153363780424653	0.0
4	YLLs (Years of Life Lost)	44577	World Bank Lower Middle Income	2	Female	9	20-24 years	465	Ovarian cancer	202	Environmental/occupational risks	3	Rate	2010	0.00013366685	0.00055184801	0.0
4	YLLs (Years of Life Lost)	44577	World Bank Lower Middle Income	2	Female	9	20-24 years	465	Ovarian cancer	202	Environmental/occupational risks	1	Number	2011	0.1926840121843516	0.8316460106981985	0.0
4	YLLs (Years of Life Lost)	44577	World Bank Lower Middle Income	2	Female	9	20-24 years	465	Ovarian cancer	202	Environmental/occupational risks	3	Rate	2011	0.00014691407	0.00063409777	0.0
4	YLLs (Years of Life Lost)	44577	World Bank Lower Middle Income	2	Female	9	20-24 years	465	Ovarian cancer	202	Environmental/occupational risks	1	Number	2012	0.1955991622624282	0.7304990170456405	0.0
4	YLLs (Years of Life Lost)	44577	World Bank Lower Middle Income	2	Female	9	20-24 years	465	Ovarian cancer	202	Environmental/occupational risks	3	Rate	2012	0.00014755287	0.0005510618100000001	0.0
4	YLLs (Years of Life Lost)	44577	World Bank Lower Middle Income	2	Female	9	20-24 years	465	Ovarian cancer	202	Environmental/occupational risks	1	Number	2013	0.2102555837238201	0.8487919667208736	0.0
4	YLLs (Years of Life Lost)	44577	World Bank Lower Middle Income	2	Female	9	20-24 years	465	Ovarian cancer	202	Environmental/occupational risks	3	Rate	2013	0.0001569269	0.00063350657	0.0
4	YLLs (Years of Life Lost)	44577	World Bank Lower Middle Income	2	Female	9	20-24 years	465	Ovarian cancer	202	Environmental/occupational risks	1	Number	2014	0.2381150806497231	1.029548980043974	0.0
4	YLLs (Years of Life Lost)	44577	World Bank Lower Middle Income	2	Female	9	20-24 years	465	Ovarian cancer	202	Environmental/occupational risks	3	Rate	2014	0.00017577591	0.00076001028	0.0
4	YLLs (Years of Life Lost)	44577	World Bank Lower Middle Income	2	Female	9	20-24 years	465	Ovarian cancer	202	Environmental/occupational risks	1	Number	2015	0.2756037967973217	1.0698072576234314	4.28948742126e-05
4	YLLs (Years of Life Lost)	44577	World Bank Lower Middle Income	2	Female	9	20-24 years	465	Ovarian cancer	202	Environmental/occupational risks	3	Rate	2015	0.00020120165	0.00078100151	3.131e-08
4	YLLs (Years of Life Lost)	44577	World Bank Lower Middle Income	2	Female	9	20-24 years	465	Ovarian cancer	202	Environmental/occupational risks	1	Number	2016	0.2924606876482721	1.1174152187867858	0.0001444998640043
4	YLLs (Years of Life Lost)	44577	World Bank Lower Middle Income	2	Female	9	20-24 years	465	Ovarian cancer	202	Environmental/occupational risks	3	Rate	2016	0.00021111884	0.00080662945	1.0431000000000001e-07
4	YLLs (Years of Life Lost)	44577	World Bank Lower Middle Income	2	Female	9	20-24 years	465	Ovarian cancer	202	Environmental/occupational risks	1	Number	2017	0.2994117477571666	1.1708675344426815	0.0
4	YLLs (Years of Life Lost)	44577	World Bank Lower Middle Income	2	Female	9	20-24 years	465	Ovarian cancer	202	Environmental/occupational risks	3	Rate	2017	0.0002136933	0.00083566041	0.0
4	YLLs (Years of Life Lost)	44577	World Bank Lower Middle Income	2	Female	9	20-24 years	465	Ovarian cancer	202	Environmental/occupational risks	1	Number	2018	0.3072704172046043	1.1857987811943846	0.0002140370015958
4	YLLs (Years of Life Lost)	44577	World Bank Lower Middle Income	2	Female	9	20-24 years	465	Ovarian cancer	202	Environmental/occupational risks	3	Rate	2018	0.00021697385	0.0008373319200000001	1.5114e-07
4	YLLs (Years of Life Lost)	44577	World Bank Lower Middle Income	2	Female	9	20-24 years	465	Ovarian cancer	202	Environmental/occupational risks	1	Number	2019	0.3321911609944623	1.2849219162567338	7.14894139162e-05
4	YLLs (Years of Life Lost)	44577	World Bank Lower Middle Income	2	Female	9	20-24 years	465	Ovarian cancer	202	Environmental/occupational risks	3	Rate	2019	0.00023232829	0.0008986503800000001	5e-08
4	YLLs (Years of Life Lost)	44577	World Bank Lower Middle Income	2	Female	9	20-24 years	465	Ovarian cancer	202	Environmental/occupational risks	1	Number	2020	0.3354965244155375	1.4136820142414974	0.0002306453153056
4	YLLs (Years of Life Lost)	44577	World Bank Lower Middle Income	2	Female	9	20-24 years	465	Ovarian cancer	202	Environmental/occupational risks	3	Rate	2020	0.00023264373	0.00098029112	1.5994000000000001e-07
4	YLLs (Years of Life Lost)	44577	World Bank Lower Middle Income	2	Female	9	20-24 years	465	Ovarian cancer	202	Environmental/occupational risks	1	Number	2021	0.3884010777345226	1.5505697390691018	0.0004397991856768
4	YLLs (Years of Life Lost)	44577	World Bank Lower Middle Income	2	Female	9	20-24 years	465	Ovarian cancer	202	Environmental/occupational risks	3	Rate	2021	0.00026725834000000003	0.00106694529	3.0263e-07
4	YLLs (Years of Life Lost)	44577	World Bank Lower Middle Income	2	Female	10	25-29 years	465	Ovarian cancer	202	Environmental/occupational risks	1	Number	1990	1.398864016203236	4.173518219879181	0.0868615829411169
4	YLLs (Years of Life Lost)	44577	World Bank Lower Middle Income	2	Female	10	25-29 years	465	Ovarian cancer	202	Environmental/occupational risks	3	Rate	1990	0.00183596397	0.00547760826	0.00011400302999999999
4	YLLs (Years of Life Lost)	44577	World Bank Lower Middle Income	2	Female	10	25-29 years	465	Ovarian cancer	202	Environmental/occupational risks	1	Number	1991	1.468694065637132	4.134770453195096	0.1171912130291722
4	YLLs (Years of Life Lost)	44577	World Bank Lower Middle Income	2	Female	10	25-29 years	465	Ovarian cancer	202	Environmental/occupational risks	3	Rate	1991	0.00188412984	0.005304334359999999	0.00015034
4	YLLs (Years of Life Lost)	44577	World Bank Lower Middle Income	2	Female	10	25-29 years	465	Ovarian cancer	202	Environmental/occupational risks	1	Number	1992	1.5383370544672768	4.468492223020622	0.1473848009748577
4	YLLs (Years of Life Lost)	44577	World Bank Lower Middle Income	2	Female	10	25-29 years	465	Ovarian cancer	202	Environmental/occupational risks	3	Rate	1992	0.00192881908	0.00560274684	0.00018479605
4	YLLs (Years of Life Lost)	44577	World Bank Lower Middle Income	2	Female	10	25-29 years	465	Ovarian cancer	202	Environmental/occupational risks	1	Number	1993	1.703718085326468	4.730416381282913	0.1778768861185427
4	YLLs (Years of Life Lost)	44577	World Bank Lower Middle Income	2	Female	10	25-29 years	465	Ovarian cancer	202	Environmental/occupational risks	3	Rate	1993	0.00208840288	0.00579850344	0.00021803994999999998
4	YLLs (Years of Life Lost)	44577	World Bank Lower Middle Income	2	Female	10	25-29 years	465	Ovarian cancer	202	Environmental/occupational risks	1	Number	1994	1.803000327002556	4.703177041742412	0.2372893302224228
4	YLLs (Years of Life Lost)	44577	World Bank Lower Middle Income	2	Female	10	25-29 years	465	Ovarian cancer	202	Environmental/occupational risks	3	Rate	1994	0.00216099484	0.00563701578	0.00028440428
4	YLLs (Years of Life Lost)	44577	World Bank Lower Middle Income	2	Female	10	25-29 years	465	Ovarian cancer	202	Environmental/occupational risks	1	Number	1995	2.0455605984366048	5.630712468278256	0.3247535894168956
4	YLLs (Years of Life Lost)	44577	World Bank Lower Middle Income	2	Female	10	25-29 years	465	Ovarian cancer	202	Environmental/occupational risks	3	Rate	1995	0.00239629883	0.0065961720900000005	0.00038043686
4	YLLs (Years of Life Lost)	44577	World Bank Lower Middle Income	2	Female	10	25-29 years	465	Ovarian cancer	202	Environmental/occupational risks	1	Number	1996	1.996729781553288	5.13738435412612	0.3086830856164556
4	YLLs (Years of Life Lost)	44577	World Bank Lower Middle Income	2	Female	10	25-29 years	465	Ovarian cancer	202	Environmental/occupational risks	3	Rate	1996	0.00228607014	0.00588182793	0.00035341345999999996
4	YLLs (Years of Life Lost)	44577	World Bank Lower Middle Income	2	Female	10	25-29 years	465	Ovarian cancer	202	Environmental/occupational risks	1	Number	1997	1.9734510511693184	5.170219709716101	0.3077228039283548
4	YLLs (Years of Life Lost)	44577	World Bank Lower Middle Income	2	Female	10	25-29 years	465	Ovarian cancer	202	Environmental/occupational risks	3	Rate	1997	0.00220962961	0.00578898097	0.00034455044
4	YLLs (Years of Life Lost)	44577	World Bank Lower Middle Income	2	Female	10	25-29 years	465	Ovarian cancer	202	Environmental/occupational risks	1	Number	1998	1.890840743264277	5.371518445956124	0.2503624271500239
4	YLLs (Years of Life Lost)	44577	World Bank Lower Middle Income	2	Female	10	25-29 years	465	Ovarian cancer	202	Environmental/occupational risks	3	Rate	1998	0.00207293602	0.00588881645	0.0002744733
4	YLLs (Years of Life Lost)	44577	World Bank Lower Middle Income	2	Female	10	25-29 years	465	Ovarian cancer	202	Environmental/occupational risks	1	Number	1999	1.995278846904937	5.881416500837393	0.2871376982316281
4	YLLs (Years of Life Lost)	44577	World Bank Lower Middle Income	2	Female	10	25-29 years	465	Ovarian cancer	202	Environmental/occupational risks	3	Rate	1999	0.00214308157	0.00631708962	0.00030840777000000003
4	YLLs (Years of Life Lost)	44577	World Bank Lower Middle Income	2	Female	10	25-29 years	465	Ovarian cancer	202	Environmental/occupational risks	1	Number	2000	2.1456668907448107	6.062119131112048	0.2967421952739444
4	YLLs (Years of Life Lost)	44577	World Bank Lower Middle Income	2	Female	10	25-29 years	465	Ovarian cancer	202	Environmental/occupational risks	3	Rate	2000	0.00225760129	0.0063783656300000005	0.00031222254000000003
4	YLLs (Years of Life Lost)	44577	World Bank Lower Middle Income	2	Female	10	25-29 years	465	Ovarian cancer	202	Environmental/occupational risks	1	Number	2001	2.243144912356972	6.209837994785881	0.322821151040836
4	YLLs (Years of Life Lost)	44577	World Bank Lower Middle Income	2	Female	10	25-29 years	465	Ovarian cancer	202	Environmental/occupational risks	3	Rate	2001	0.00231157427	0.006399275260000001	0.00033266913
4	YLLs (Years of Life Lost)	44577	World Bank Lower Middle Income	2	Female	10	25-29 years	465	Ovarian cancer	202	Environmental/occupational risks	1	Number	2002	2.302474639840058	6.539858261842913	0.350537302193654
4	YLLs (Years of Life Lost)	44577	World Bank Lower Middle Income	2	Female	10	25-29 years	465	Ovarian cancer	202	Environmental/occupational risks	3	Rate	2002	0.00232477837	0.0066032089	0.00035393291
4	YLLs (Years of Life Lost)	44577	World Bank Lower Middle Income	2	Female	10	25-29 years	465	Ovarian cancer	202	Environmental/occupational risks	1	Number	2003	2.335789627682502	6.286575553119363	0.3002328051892532
4	YLLs (Years of Life Lost)	44577	World Bank Lower Middle Income	2	Female	10	25-29 years	465	Ovarian cancer	202	Environmental/occupational risks	3	Rate	2003	0.0023091588000000002	0.00621490098	0.00029680978999999997
4	YLLs (Years of Life Lost)	44577	World Bank Lower Middle Income	2	Female	10	25-29 years	465	Ovarian cancer	202	Environmental/occupational risks	1	Number	2004	2.515616376226457	6.9328605514388775	0.3405164861268039
4	YLLs (Years of Life Lost)	44577	World Bank Lower Middle Income	2	Female	10	25-29 years	465	Ovarian cancer	202	Environmental/occupational risks	3	Rate	2004	0.00243252456	0.00670386539	0.00032926909
4	YLLs (Years of Life Lost)	44577	World Bank Lower Middle Income	2	Female	10	25-29 years	465	Ovarian cancer	202	Environmental/occupational risks	1	Number	2005	2.5669802588006494	6.82318712883932	0.3299415251566809
4	YLLs (Years of Life Lost)	44577	World Bank Lower Middle Income	2	Female	10	25-29 years	465	Ovarian cancer	202	Environmental/occupational risks	3	Rate	2005	0.0024256458500000002	0.00644751182	0.0003117754
4	YLLs (Years of Life Lost)	44577	World Bank Lower Middle Income	2	Female	10	25-29 years	465	Ovarian cancer	202	Environmental/occupational risks	1	Number	2006	2.2793079450057627	6.253233217785509	0.2511950477520255
4	YLLs (Years of Life Lost)	44577	World Bank Lower Middle Income	2	Female	10	25-29 years	465	Ovarian cancer	202	Environmental/occupational risks	3	Rate	2006	0.00210394015	0.00577211538	0.00023186834
4	YLLs (Years of Life Lost)	44577	World Bank Lower Middle Income	2	Female	10	25-29 years	465	Ovarian cancer	202	Environmental/occupational risks	1	Number	2007	2.322835946903816	6.140848403976197	0.2810446493230336
4	YLLs (Years of Life Lost)	44577	World Bank Lower Middle Income	2	Female	10	25-29 years	465	Ovarian cancer	202	Environmental/occupational risks	3	Rate	2007	0.0020939948299999998	0.0055358644	0.00025335669999999996
4	YLLs (Years of Life Lost)	44577	World Bank Lower Middle Income	2	Female	10	25-29 years	465	Ovarian cancer	202	Environmental/occupational risks	1	Number	2008	2.212231878224468	5.709194707989944	0.2275996558936391
4	YLLs (Years of Life Lost)	44577	World Bank Lower Middle Income	2	Female	10	25-29 years	465	Ovarian cancer	202	Environmental/occupational risks	3	Rate	2008	0.0019487880699999998	0.00502931481	0.00020049593
4	YLLs (Years of Life Lost)	44577	World Bank Lower Middle Income	2	Female	10	25-29 years	465	Ovarian cancer	202	Environmental/occupational risks	1	Number	2009	1.9366620717093503	5.435486472658626	0.1508894304149385
4	YLLs (Years of Life Lost)	44577	World Bank Lower Middle Income	2	Female	10	25-29 years	465	Ovarian cancer	202	Environmental/occupational risks	3	Rate	2009	0.00166903667	0.00468436203	0.00013003817
4	YLLs (Years of Life Lost)	44577	World Bank Lower Middle Income	2	Female	10	25-29 years	465	Ovarian cancer	202	Environmental/occupational risks	1	Number	2010	1.8036389544482991	5.269305173613258	0.1162360637750777
4	YLLs (Years of Life Lost)	44577	World Bank Lower Middle Income	2	Female	10	25-29 years	465	Ovarian cancer	202	Environmental/occupational risks	3	Rate	2010	0.00152273906	0.00444866017	9.813337999999999e-05
4	YLLs (Years of Life Lost)	44577	World Bank Lower Middle Income	2	Female	10	25-29 years	465	Ovarian cancer	202	Environmental/occupational risks	1	Number	2011	1.73439304996873	4.984678666303038	0.0895464367019011
4	YLLs (Years of Life Lost)	44577	World Bank Lower Middle Income	2	Female	10	25-29 years	465	Ovarian cancer	202	Environmental/occupational risks	3	Rate	2011	0.00143631436	0.00412799483	7.415667999999999e-05
4	YLLs (Years of Life Lost)	44577	World Bank Lower Middle Income	2	Female	10	25-29 years	465	Ovarian cancer	202	Environmental/occupational risks	1	Number	2012	1.6757424396116185	4.627920056574233	0.0827134304427539
4	YLLs (Years of Life Lost)	44577	World Bank Lower Middle Income	2	Female	10	25-29 years	465	Ovarian cancer	202	Environmental/occupational risks	3	Rate	2012	0.0013629739	0.0037641430399999996	6.72754e-05
4	YLLs (Years of Life Lost)	44577	World Bank Lower Middle Income	2	Female	10	25-29 years	465	Ovarian cancer	202	Environmental/occupational risks	1	Number	2013	1.8143869366516283	5.3050986674486005	0.0927424875278798
4	YLLs (Years of Life Lost)	44577	World Bank Lower Middle Income	2	Female	10	25-29 years	465	Ovarian cancer	202	Environmental/occupational risks	3	Rate	2013	0.00145175261	0.00424478962	7.420641e-05
4	YLLs (Years of Life Lost)	44577	World Bank Lower Middle Income	2	Female	10	25-29 years	465	Ovarian cancer	202	Environmental/occupational risks	1	Number	2014	1.7343725092661006	5.145435172629236	0.0857377015994537
4	YLLs (Years of Life Lost)	44577	World Bank Lower Middle Income	2	Female	10	25-29 years	465	Ovarian cancer	202	Environmental/occupational risks	3	Rate	2014	0.00136730892	0.00405645233	6.759213e-05
4	YLLs (Years of Life Lost)	44577	World Bank Lower Middle Income	2	Female	10	25-29 years	465	Ovarian cancer	202	Environmental/occupational risks	1	Number	2015	1.8978718807508967	5.658459831864045	0.0973478708679131
4	YLLs (Years of Life Lost)	44577	World Bank Lower Middle Income	2	Female	10	25-29 years	465	Ovarian cancer	202	Environmental/occupational risks	3	Rate	2015	0.00147602901	0.0044007453500000005	7.571021e-05
4	YLLs (Years of Life Lost)	44577	World Bank Lower Middle Income	2	Female	10	25-29 years	465	Ovarian cancer	202	Environmental/occupational risks	1	Number	2016	1.8472905643209347	5.680541519823766	0.1283836882712617
4	YLLs (Years of Life Lost)	44577	World Bank Lower Middle Income	2	Female	10	25-29 years	465	Ovarian cancer	202	Environmental/occupational risks	3	Rate	2016	0.00141898803	0.00436348271	9.861736e-05
4	YLLs (Years of Life Lost)	44577	World Bank Lower Middle Income	2	Female	10	25-29 years	465	Ovarian cancer	202	Environmental/occupational risks	1	Number	2017	1.9530448156173497	6.376275794354617	0.0920880138557062
4	YLLs (Years of Life Lost)	44577	World Bank Lower Middle Income	2	Female	10	25-29 years	465	Ovarian cancer	202	Environmental/occupational risks	3	Rate	2017	0.00148307971	0.004841939700000001	6.992869e-05
4	YLLs (Years of Life Lost)	44577	World Bank Lower Middle Income	2	Female	10	25-29 years	465	Ovarian cancer	202	Environmental/occupational risks	1	Number	2018	2.064285699301707	6.535310603125932	0.1395627420035708
4	YLLs (Years of Life Lost)	44577	World Bank Lower Middle Income	2	Female	10	25-29 years	465	Ovarian cancer	202	Environmental/occupational risks	3	Rate	2018	0.00154960566	0.00490588793	0.00010476613
4	YLLs (Years of Life Lost)	44577	World Bank Lower Middle Income	2	Female	10	25-29 years	465	Ovarian cancer	202	Environmental/occupational risks	1	Number	2019	2.185528520630904	6.5506382814857975	0.1062866416199542
4	YLLs (Years of Life Lost)	44577	World Bank Lower Middle Income	2	Female	10	25-29 years	465	Ovarian cancer	202	Environmental/occupational risks	3	Rate	2019	0.00162159502	0.00486037237	7.886142e-05
4	YLLs (Years of Life Lost)	44577	World Bank Lower Middle Income	2	Female	10	25-29 years	465	Ovarian cancer	202	Environmental/occupational risks	1	Number	2020	2.239071579335946	6.6688061046183	0.1598121779097301
4	YLLs (Years of Life Lost)	44577	World Bank Lower Middle Income	2	Female	10	25-29 years	465	Ovarian cancer	202	Environmental/occupational risks	3	Rate	2020	0.00164238888	0.00489165826	0.00011722436
4	YLLs (Years of Life Lost)	44577	World Bank Lower Middle Income	2	Female	10	25-29 years	465	Ovarian cancer	202	Environmental/occupational risks	1	Number	2021	2.348656491252628	7.4261950653400035	0.1837792148905983
4	YLLs (Years of Life Lost)	44577	World Bank Lower Middle Income	2	Female	10	25-29 years	465	Ovarian cancer	202	Environmental/occupational risks	3	Rate	2021	0.00170323628	0.00538544692	0.00013327595
4	YLLs (Years of Life Lost)	44577	World Bank Lower Middle Income	2	Female	11	30-34 years	465	Ovarian cancer	202	Environmental/occupational risks	1	Number	1990	1.0094883785941473	3.959418205950298	0.0226165048636013
4	YLLs (Years of Life Lost)	44577	World Bank Lower Middle Income	2	Female	11	30-34 years	465	Ovarian cancer	202	Environmental/occupational risks	3	Rate	1990	0.00157246074	0.00616751001	3.52293e-05
4	YLLs (Years of Life Lost)	44577	World Bank Lower Middle Income	2	Female	11	30-34 years	465	Ovarian cancer	202	Environmental/occupational risks	1	Number	1991	1.1065185978596843	4.227117428664999	0.0246871738300741
4	YLLs (Years of Life Lost)	44577	World Bank Lower Middle Income	2	Female	11	30-34 years	465	Ovarian cancer	202	Environmental/occupational risks	3	Rate	1991	0.00166898805	0.006375860729999999	3.7236250000000005e-05
4	YLLs (Years of Life Lost)	44577	World Bank Lower Middle Income	2	Female	11	30-34 years	465	Ovarian cancer	202	Environmental/occupational risks	1	Number	1992	1.21522301028779	4.516430251398864	0.0306692839345914
4	YLLs (Years of Life Lost)	44577	World Bank Lower Middle Income	2	Female	11	30-34 years	465	Ovarian cancer	202	Environmental/occupational risks	3	Rate	1992	0.00177723918	0.0066051883	4.485321e-05
4	YLLs (Years of Life Lost)	44577	World Bank Lower Middle Income	2	Female	11	30-34 years	465	Ovarian cancer	202	Environmental/occupational risks	1	Number	1993	1.343166909542766	5.2764178167227	0.025154055234802
4	YLLs (Years of Life Lost)	44577	World Bank Lower Middle Income	2	Female	11	30-34 years	465	Ovarian cancer	202	Environmental/occupational risks	3	Rate	1993	0.00190751187	0.007493357359999999	3.572278e-05
4	YLLs (Years of Life Lost)	44577	World Bank Lower Middle Income	2	Female	11	30-34 years	465	Ovarian cancer	202	Environmental/occupational risks	1	Number	1994	1.4430893619634702	4.947383312364492	0.0325222615043892
4	YLLs (Years of Life Lost)	44577	World Bank Lower Middle Income	2	Female	11	30-34 years	465	Ovarian cancer	202	Environmental/occupational risks	3	Rate	1994	0.00199325498	0.00683353138	4.49211e-05
4	YLLs (Years of Life Lost)	44577	World Bank Lower Middle Income	2	Female	11	30-34 years	465	Ovarian cancer	202	Environmental/occupational risks	1	Number	1995	1.6429422198310497	5.7835791682163205	0.0479419915457344
4	YLLs (Years of Life Lost)	44577	World Bank Lower Middle Income	2	Female	11	30-34 years	465	Ovarian cancer	202	Environmental/occupational risks	3	Rate	1995	0.00221111091	0.0077836790999999995	6.452148e-05
4	YLLs (Years of Life Lost)	44577	World Bank Lower Middle Income	2	Female	11	30-34 years	465	Ovarian cancer	202	Environmental/occupational risks	1	Number	1996	1.5798917589620944	5.9262793629370485	0.0466556604532184
4	YLLs (Years of Life Lost)	44577	World Bank Lower Middle Income	2	Female	11	30-34 years	465	Ovarian cancer	202	Environmental/occupational risks	3	Rate	1996	0.00207383565	0.00777909584	6.124228e-05
4	YLLs (Years of Life Lost)	44577	World Bank Lower Middle Income	2	Female	11	30-34 years	465	Ovarian cancer	202	Environmental/occupational risks	1	Number	1997	1.577728839746403	5.806717970825325	0.0561915801244334
4	YLLs (Years of Life Lost)	44577	World Bank Lower Middle Income	2	Female	11	30-34 years	465	Ovarian cancer	202	Environmental/occupational risks	3	Rate	1997	0.00201993491	0.00743422573	7.194095999999999e-05
4	YLLs (Years of Life Lost)	44577	World Bank Lower Middle Income	2	Female	11	30-34 years	465	Ovarian cancer	202	Environmental/occupational risks	1	Number	1998	1.5081509430518585	5.5983291323202735	0.0329012695268946
4	YLLs (Years of Life Lost)	44577	World Bank Lower Middle Income	2	Female	11	30-34 years	465	Ovarian cancer	202	Environmental/occupational risks	3	Rate	1998	0.00188304562	0.00698995627	4.107983e-05
4	YLLs (Years of Life Lost)	44577	World Bank Lower Middle Income	2	Female	11	30-34 years	465	Ovarian cancer	202	Environmental/occupational risks	1	Number	1999	1.6012543156545431	6.075023890944175	0.0468378732463317
4	YLLs (Years of Life Lost)	44577	World Bank Lower Middle Income	2	Female	11	30-34 years	465	Ovarian cancer	202	Environmental/occupational risks	3	Rate	1999	0.00195005613	0.007398348579999999	5.704058e-05
4	YLLs (Years of Life Lost)	44577	World Bank Lower Middle Income	2	Female	11	30-34 years	465	Ovarian cancer	202	Environmental/occupational risks	1	Number	2000	1.7684063046945344	6.730208443625768	0.0671019288802408
4	YLLs (Years of Life Lost)	44577	World Bank Lower Middle Income	2	Female	11	30-34 years	465	Ovarian cancer	202	Environmental/occupational risks	3	Rate	2000	0.002101117	0.00799644025	7.972659e-05
4	YLLs (Years of Life Lost)	44577	World Bank Lower Middle Income	2	Female	11	30-34 years	465	Ovarian cancer	202	Environmental/occupational risks	1	Number	2001	1.846265169456083	6.445657891609324	0.0664280411035908
4	YLLs (Years of Life Lost)	44577	World Bank Lower Middle Income	2	Female	11	30-34 years	465	Ovarian cancer	202	Environmental/occupational risks	3	Rate	2001	0.00214160944	0.00747676011	7.705444e-05
4	YLLs (Years of Life Lost)	44577	World Bank Lower Middle Income	2	Female	11	30-34 years	465	Ovarian cancer	202	Environmental/occupational risks	1	Number	2002	1.931481331494004	6.73868911385526	0.0707815613731327
4	YLLs (Years of Life Lost)	44577	World Bank Lower Middle Income	2	Female	11	30-34 years	465	Ovarian cancer	202	Environmental/occupational risks	3	Rate	2002	0.00219033491	0.00764179585	8.026758e-05
4	YLLs (Years of Life Lost)	44577	World Bank Lower Middle Income	2	Female	11	30-34 years	465	Ovarian cancer	202	Environmental/occupational risks	1	Number	2003	2.009246151378401	6.835362532696188	0.0694663813385338
4	YLLs (Years of Life Lost)	44577	World Bank Lower Middle Income	2	Female	11	30-34 years	465	Ovarian cancer	202	Environmental/occupational risks	3	Rate	2003	0.00223185744	0.007592675859999999	7.71628e-05
4	YLLs (Years of Life Lost)	44577	World Bank Lower Middle Income	2	Female	11	30-34 years	465	Ovarian cancer	202	Environmental/occupational risks	1	Number	2004	2.137678425307572	6.809533881184072	0.0542086279241576
4	YLLs (Years of Life Lost)	44577	World Bank Lower Middle Income	2	Female	11	30-34 years	465	Ovarian cancer	202	Environmental/occupational risks	3	Rate	2004	0.0023283460199999997	0.00741690187	5.90437e-05
4	YLLs (Years of Life Lost)	44577	World Bank Lower Middle Income	2	Female	11	30-34 years	465	Ovarian cancer	202	Environmental/occupational risks	1	Number	2005	2.281210162070974	7.406437575077895	0.0847039634314336
4	YLLs (Years of Life Lost)	44577	World Bank Lower Middle Income	2	Female	11	30-34 years	465	Ovarian cancer	202	Environmental/occupational risks	3	Rate	2005	0.00243622811	0.00790973656	9.045996000000001e-05
4	YLLs (Years of Life Lost)	44577	World Bank Lower Middle Income	2	Female	11	30-34 years	465	Ovarian cancer	202	Environmental/occupational risks	1	Number	2006	2.1522777143709337	6.767557965010573	0.0728052254959604
4	YLLs (Years of Life Lost)	44577	World Bank Lower Middle Income	2	Female	11	30-34 years	465	Ovarian cancer	202	Environmental/occupational risks	3	Rate	2006	0.00225313338	0.00708468553	7.621688e-05
4	YLLs (Years of Life Lost)	44577	World Bank Lower Middle Income	2	Female	11	30-34 years	465	Ovarian cancer	202	Environmental/occupational risks	1	Number	2007	2.2621980791062257	7.057884725312473	0.0732130836035719
4	YLLs (Years of Life Lost)	44577	World Bank Lower Middle Income	2	Female	11	30-34 years	465	Ovarian cancer	202	Environmental/occupational risks	3	Rate	2007	0.00232197232	0.007244375789999999	7.51476e-05
4	YLLs (Years of Life Lost)	44577	World Bank Lower Middle Income	2	Female	11	30-34 years	465	Ovarian cancer	202	Environmental/occupational risks	1	Number	2008	2.2229328714027035	7.00079291942941	0.0864455568703289
4	YLLs (Years of Life Lost)	44577	World Bank Lower Middle Income	2	Female	11	30-34 years	465	Ovarian cancer	202	Environmental/occupational risks	3	Rate	2008	0.00223492931	0.007038573909999999	8.691208e-05
4	YLLs (Years of Life Lost)	44577	World Bank Lower Middle Income	2	Female	11	30-34 years	465	Ovarian cancer	202	Environmental/occupational risks	1	Number	2009	1.866168703079974	5.901232774596728	0.0556692515334347
4	YLLs (Years of Life Lost)	44577	World Bank Lower Middle Income	2	Female	11	30-34 years	465	Ovarian cancer	202	Environmental/occupational risks	3	Rate	2009	0.00183554903	0.0058044067	5.4755840000000005e-05
4	YLLs (Years of Life Lost)	44577	World Bank Lower Middle Income	2	Female	11	30-34 years	465	Ovarian cancer	202	Environmental/occupational risks	1	Number	2010	1.6968752140542491	5.683141779333183	0.0325370732393296
4	YLLs (Years of Life Lost)	44577	World Bank Lower Middle Income	2	Female	11	30-34 years	465	Ovarian cancer	202	Environmental/occupational risks	3	Rate	2010	0.00163117325	0.005463094040000001	3.127726e-05
4	YLLs (Years of Life Lost)	44577	World Bank Lower Middle Income	2	Female	11	30-34 years	465	Ovarian cancer	202	Environmental/occupational risks	1	Number	2011	1.6762605075164732	6.566464397545516	0.0300444447012197
4	YLLs (Years of Life Lost)	44577	World Bank Lower Middle Income	2	Female	11	30-34 years	465	Ovarian cancer	202	Environmental/occupational risks	3	Rate	2011	0.00157392988	0.00616560162	2.821032e-05
4	YLLs (Years of Life Lost)	44577	World Bank Lower Middle Income	2	Female	11	30-34 years	465	Ovarian cancer	202	Environmental/occupational risks	1	Number	2012	1.678332262826706	5.519208000611084	0.0399331360818938
4	YLLs (Years of Life Lost)	44577	World Bank Lower Middle Income	2	Female	11	30-34 years	465	Ovarian cancer	202	Environmental/occupational risks	3	Rate	2012	0.00153841345	0.00505908395	3.6604000000000004e-05
4	YLLs (Years of Life Lost)	44577	World Bank Lower Middle Income	2	Female	11	30-34 years	465	Ovarian cancer	202	Environmental/occupational risks	1	Number	2013	1.8768132955596493	6.364756189267466	0.0364862024263055
4	YLLs (Years of Life Lost)	44577	World Bank Lower Middle Income	2	Female	11	30-34 years	465	Ovarian cancer	202	Environmental/occupational risks	3	Rate	2013	0.00168000318	0.0056973225	3.2660109999999997e-05
4	YLLs (Years of Life Lost)	44577	World Bank Lower Middle Income	2	Female	11	30-34 years	465	Ovarian cancer	202	Environmental/occupational risks	1	Number	2014	1.8047234942625885	6.882301959819248	0.0468171422609545
4	YLLs (Years of Life Lost)	44577	World Bank Lower Middle Income	2	Female	11	30-34 years	465	Ovarian cancer	202	Environmental/occupational risks	3	Rate	2014	0.00157903437	0.006021637860000001	4.0962439999999995e-05
4	YLLs (Years of Life Lost)	44577	World Bank Lower Middle Income	2	Female	11	30-34 years	465	Ovarian cancer	202	Environmental/occupational risks	1	Number	2015	2.0571007874009606	6.703477399671598	0.0705652888556002
4	YLLs (Years of Life Lost)	44577	World Bank Lower Middle Income	2	Female	11	30-34 years	465	Ovarian cancer	202	Environmental/occupational risks	3	Rate	2015	0.00176133416	0.00573966224	6.041953e-05
4	YLLs (Years of Life Lost)	44577	World Bank Lower Middle Income	2	Female	11	30-34 years	465	Ovarian cancer	202	Environmental/occupational risks	1	Number	2016	2.130413079153256	7.564774882674479	0.0986271282237221
4	YLLs (Years of Life Lost)	44577	World Bank Lower Middle Income	2	Female	11	30-34 years	465	Ovarian cancer	202	Environmental/occupational risks	3	Rate	2016	0.00178734036	0.00634657549	8.274463000000001e-05
4	YLLs (Years of Life Lost)	44577	World Bank Lower Middle Income	2	Female	11	30-34 years	465	Ovarian cancer	202	Environmental/occupational risks	1	Number	2017	2.1580248281298093	7.670247546526811	0.0682493617387917
4	YLLs (Years of Life Lost)	44577	World Bank Lower Middle Income	2	Female	11	30-34 years	465	Ovarian cancer	202	Environmental/occupational risks	3	Rate	2017	0.0017764508100000002	0.00631402255	5.618176e-05
4	YLLs (Years of Life Lost)	44577	World Bank Lower Middle Income	2	Female	11	30-34 years	465	Ovarian cancer	202	Environmental/occupational risks	1	Number	2018	2.326276396139212	8.689683972745165	0.0725716683593347
4	YLLs (Years of Life Lost)	44577	World Bank Lower Middle Income	2	Female	11	30-34 years	465	Ovarian cancer	202	Environmental/occupational risks	3	Rate	2018	0.0018820756199999999	0.00703039518	5.871416e-05
4	YLLs (Years of Life Lost)	44577	World Bank Lower Middle Income	2	Female	11	30-34 years	465	Ovarian cancer	202	Environmental/occupational risks	1	Number	2019	2.400934636970316	8.442130715312057	0.1249151815220891
4	YLLs (Years of Life Lost)	44577	World Bank Lower Middle Income	2	Female	11	30-34 years	465	Ovarian cancer	202	Environmental/occupational risks	3	Rate	2019	0.0019123788000000002	0.0067242779400000004	9.949673000000001e-05
4	YLLs (Years of Life Lost)	44577	World Bank Lower Middle Income	2	Female	11	30-34 years	465	Ovarian cancer	202	Environmental/occupational risks	1	Number	2020	2.5165592067329707	9.122306727783782	0.1133485955204823
4	YLLs (Years of Life Lost)	44577	World Bank Lower Middle Income	2	Female	11	30-34 years	465	Ovarian cancer	202	Environmental/occupational risks	3	Rate	2020	0.00197637994	0.0071642042	8.901833e-05
4	YLLs (Years of Life Lost)	44577	World Bank Lower Middle Income	2	Female	11	30-34 years	465	Ovarian cancer	202	Environmental/occupational risks	1	Number	2021	2.621116727233776	9.112921727307745	0.1265065302419216
4	YLLs (Years of Life Lost)	44577	World Bank Lower Middle Income	2	Female	11	30-34 years	465	Ovarian cancer	202	Environmental/occupational risks	3	Rate	2021	0.00203254169	0.00706660375	9.809932999999999e-05
4	YLLs (Years of Life Lost)	44577	World Bank Lower Middle Income	2	Female	12	35-39 years	465	Ovarian cancer	202	Environmental/occupational risks	1	Number	1990	23.289314366549668	46.214219779628735	8.449056533285173
4	YLLs (Years of Life Lost)	44577	World Bank Lower Middle Income	2	Female	12	35-39 years	465	Ovarian cancer	202	Environmental/occupational risks	3	Rate	1990	0.04293831043	0.08520476317	0.01557745353
4	YLLs (Years of Life Lost)	44577	World Bank Lower Middle Income	2	Female	12	35-39 years	465	Ovarian cancer	202	Environmental/occupational risks	1	Number	1991	25.167704312727427	49.89407048152303	9.59485385048738
4	YLLs (Years of Life Lost)	44577	World Bank Lower Middle Income	2	Female	12	35-39 years	465	Ovarian cancer	202	Environmental/occupational risks	3	Rate	1991	0.0453626386	0.08992980285999999	0.01729390501
4	YLLs (Years of Life Lost)	44577	World Bank Lower Middle Income	2	Female	12	35-39 years	465	Ovarian cancer	202	Environmental/occupational risks	1	Number	1992	26.62924275558709	52.15002012224889	10.111029617071084
4	YLLs (Years of Life Lost)	44577	World Bank Lower Middle Income	2	Female	12	35-39 years	465	Ovarian cancer	202	Environmental/occupational risks	3	Rate	1992	0.04676024743	0.0915740589	0.01775470114
4	YLLs (Years of Life Lost)	44577	World Bank Lower Middle Income	2	Female	12	35-39 years	465	Ovarian cancer	202	Environmental/occupational risks	1	Number	1993	29.00307403415361	55.44079301368358	11.322757459161952
4	YLLs (Years of Life Lost)	44577	World Bank Lower Middle Income	2	Female	12	35-39 years	465	Ovarian cancer	202	Environmental/occupational risks	3	Rate	1993	0.049463389889999994	0.09455168639	0.01931043469
4	YLLs (Years of Life Lost)	44577	World Bank Lower Middle Income	2	Female	12	35-39 years	465	Ovarian cancer	202	Environmental/occupational risks	1	Number	1994	31.366538503883195	59.23745492708903	12.658840326943505
4	YLLs (Years of Life Lost)	44577	World Bank Lower Middle Income	2	Female	12	35-39 years	465	Ovarian cancer	202	Environmental/occupational risks	3	Rate	1994	0.051861550160000006	0.09794342591	0.02093017317
4	YLLs (Years of Life Lost)	44577	World Bank Lower Middle Income	2	Female	12	35-39 years	465	Ovarian cancer	202	Environmental/occupational risks	1	Number	1995	36.06668104081061	69.23801514333886	14.38715300207882
4	YLLs (Years of Life Lost)	44577	World Bank Lower Middle Income	2	Female	12	35-39 years	465	Ovarian cancer	202	Environmental/occupational risks	3	Rate	1995	0.057733821080000004	0.11083290901	0.023030267639999998
4	YLLs (Years of Life Lost)	44577	World Bank Lower Middle Income	2	Female	12	35-39 years	465	Ovarian cancer	202	Environmental/occupational risks	1	Number	1996	36.092254833924144	69.47838052624084	14.824256983979282
4	YLLs (Years of Life Lost)	44577	World Bank Lower Middle Income	2	Female	12	35-39 years	465	Ovarian cancer	202	Environmental/occupational risks	3	Rate	1996	0.05593182022	0.10766997813	0.02297300848
4	YLLs (Years of Life Lost)	44577	World Bank Lower Middle Income	2	Female	12	35-39 years	465	Ovarian cancer	202	Environmental/occupational risks	1	Number	1997	35.58263267221028	69.48788082819331	14.476618259910596
4	YLLs (Years of Life Lost)	44577	World Bank Lower Middle Income	2	Female	12	35-39 years	465	Ovarian cancer	202	Environmental/occupational risks	3	Rate	1997	0.05343435218999999	0.10434978016	0.02173950212
4	YLLs (Years of Life Lost)	44577	World Bank Lower Middle Income	2	Female	12	35-39 years	465	Ovarian cancer	202	Environmental/occupational risks	1	Number	1998	34.00757200820243	66.50280758852449	13.216577954057389
4	YLLs (Years of Life Lost)	44577	World Bank Lower Middle Income	2	Female	12	35-39 years	465	Ovarian cancer	202	Environmental/occupational risks	3	Rate	1998	0.04953682769	0.09687072396	0.01925181088
4	YLLs (Years of Life Lost)	44577	World Bank Lower Middle Income	2	Female	12	35-39 years	465	Ovarian cancer	202	Environmental/occupational risks	1	Number	1999	35.09630212945784	69.43916622728379	14.588044684113388
4	YLLs (Years of Life Lost)	44577	World Bank Lower Middle Income	2	Female	12	35-39 years	465	Ovarian cancer	202	Environmental/occupational risks	3	Rate	1999	0.049657830560000005	0.09824962008999999	0.02064065463
4	YLLs (Years of Life Lost)	44577	World Bank Lower Middle Income	2	Female	12	35-39 years	465	Ovarian cancer	202	Environmental/occupational risks	1	Number	2000	36.73912656724926	71.67847910415952	14.538223761033992
4	YLLs (Years of Life Lost)	44577	World Bank Lower Middle Income	2	Female	12	35-39 years	465	Ovarian cancer	202	Environmental/occupational risks	3	Rate	2000	0.05060008343	0.09872137314000001	0.02002321241
4	YLLs (Years of Life Lost)	44577	World Bank Lower Middle Income	2	Female	12	35-39 years	465	Ovarian cancer	202	Environmental/occupational risks	1	Number	2001	36.78312238024121	69.79184226840128	14.763895179304653
4	YLLs (Years of Life Lost)	44577	World Bank Lower Middle Income	2	Female	12	35-39 years	465	Ovarian cancer	202	Environmental/occupational risks	3	Rate	2001	0.04937997983	0.09369296406	0.019819982620000003
4	YLLs (Years of Life Lost)	44577	World Bank Lower Middle Income	2	Female	12	35-39 years	465	Ovarian cancer	202	Environmental/occupational risks	1	Number	2002	37.25788957540637	69.46898414070749	15.064394563128594
4	YLLs (Years of Life Lost)	44577	World Bank Lower Middle Income	2	Female	12	35-39 years	465	Ovarian cancer	202	Environmental/occupational risks	3	Rate	2002	0.04877060472	0.09093495107	0.01971930351
4	YLLs (Years of Life Lost)	44577	World Bank Lower Middle Income	2	Female	12	35-39 years	465	Ovarian cancer	202	Environmental/occupational risks	1	Number	2003	37.83334650276512	70.33197035224623	15.46539374479537
4	YLLs (Years of Life Lost)	44577	World Bank Lower Middle Income	2	Female	12	35-39 years	465	Ovarian cancer	202	Environmental/occupational risks	3	Rate	2003	0.048294381909999996	0.08977897412	0.01974162216
4	YLLs (Years of Life Lost)	44577	World Bank Lower Middle Income	2	Female	12	35-39 years	465	Ovarian cancer	202	Environmental/occupational risks	1	Number	2004	39.751336932924445	73.64669458272948	16.584726239903855
4	YLLs (Years of Life Lost)	44577	World Bank Lower Middle Income	2	Female	12	35-39 years	465	Ovarian cancer	202	Environmental/occupational risks	3	Rate	2004	0.04949095298	0.09169113243	0.020648208839999998
4	YLLs (Years of Life Lost)	44577	World Bank Lower Middle Income	2	Female	12	35-39 years	465	Ovarian cancer	202	Environmental/occupational risks	1	Number	2005	41.70554563341163	79.58744225358828	17.68127049786178
4	YLLs (Years of Life Lost)	44577	World Bank Lower Middle Income	2	Female	12	35-39 years	465	Ovarian cancer	202	Environmental/occupational risks	3	Rate	2005	0.05065495231	0.09666575584999999	0.02147541532
4	YLLs (Years of Life Lost)	44577	World Bank Lower Middle Income	2	Female	12	35-39 years	465	Ovarian cancer	202	Environmental/occupational risks	1	Number	2006	40.277277906368056	76.35754314152342	17.422084164455672
4	YLLs (Years of Life Lost)	44577	World Bank Lower Middle Income	2	Female	12	35-39 years	465	Ovarian cancer	202	Environmental/occupational risks	3	Rate	2006	0.04776079351	0.09054476966	0.02065910626
4	YLLs (Years of Life Lost)	44577	World Bank Lower Middle Income	2	Female	12	35-39 years	465	Ovarian cancer	202	Environmental/occupational risks	1	Number	2007	40.68342446863117	79.68117431003256	17.25630499804749
4	YLLs (Years of Life Lost)	44577	World Bank Lower Middle Income	2	Female	12	35-39 years	465	Ovarian cancer	202	Environmental/occupational risks	3	Rate	2007	0.04716097314	0.09236788128000001	0.02000382581
4	YLLs (Years of Life Lost)	44577	World Bank Lower Middle Income	2	Female	12	35-39 years	465	Ovarian cancer	202	Environmental/occupational risks	1	Number	2008	41.83703686364181	79.43535478714439	17.622459586281085
4	YLLs (Years of Life Lost)	44577	World Bank Lower Middle Income	2	Female	12	35-39 years	465	Ovarian cancer	202	Environmental/occupational risks	3	Rate	2008	0.04749682214	0.09018150426	0.0200064558
4	YLLs (Years of Life Lost)	44577	World Bank Lower Middle Income	2	Female	12	35-39 years	465	Ovarian cancer	202	Environmental/occupational risks	1	Number	2009	38.80664266302319	73.79180861738013	15.78141785709972
4	YLLs (Years of Life Lost)	44577	World Bank Lower Middle Income	2	Female	12	35-39 years	465	Ovarian cancer	202	Environmental/occupational risks	3	Rate	2009	0.04318686963	0.08212092053	0.017562715779999998
4	YLLs (Years of Life Lost)	44577	World Bank Lower Middle Income	2	Female	12	35-39 years	465	Ovarian cancer	202	Environmental/occupational risks	1	Number	2010	36.725062662299855	70.90476743802964	14.185266128148264
4	YLLs (Years of Life Lost)	44577	World Bank Lower Middle Income	2	Female	12	35-39 years	465	Ovarian cancer	202	Environmental/occupational risks	3	Rate	2010	0.04006034367	0.07734416622	0.01547353755
4	YLLs (Years of Life Lost)	44577	World Bank Lower Middle Income	2	Female	12	35-39 years	465	Ovarian cancer	202	Environmental/occupational risks	1	Number	2011	36.917038285714376	72.75774989932731	14.028819696395754
4	YLLs (Years of Life Lost)	44577	World Bank Lower Middle Income	2	Female	12	35-39 years	465	Ovarian cancer	202	Environmental/occupational risks	3	Rate	2011	0.0394570441	0.07776370694	0.01499404565
4	YLLs (Years of Life Lost)	44577	World Bank Lower Middle Income	2	Female	12	35-39 years	465	Ovarian cancer	202	Environmental/occupational risks	1	Number	2012	36.53465853282489	70.71620211503947	13.976340230786027
4	YLLs (Years of Life Lost)	44577	World Bank Lower Middle Income	2	Female	12	35-39 years	465	Ovarian cancer	202	Environmental/occupational risks	3	Rate	2012	0.03826135999	0.07405839209	0.01463689019
4	YLLs (Years of Life Lost)	44577	World Bank Lower Middle Income	2	Female	12	35-39 years	465	Ovarian cancer	202	Environmental/occupational risks	1	Number	2013	37.42161667572825	74.66431231048927	13.5568073237255
4	YLLs (Years of Life Lost)	44577	World Bank Lower Middle Income	2	Female	12	35-39 years	465	Ovarian cancer	202	Environmental/occupational risks	3	Rate	2013	0.03835513818	0.07652689196000001	0.01389499611
4	YLLs (Years of Life Lost)	44577	World Bank Lower Middle Income	2	Female	12	35-39 years	465	Ovarian cancer	202	Environmental/occupational risks	1	Number	2014	36.08699592167504	73.7347476285887	12.509385774388909
4	YLLs (Years of Life Lost)	44577	World Bank Lower Middle Income	2	Female	12	35-39 years	465	Ovarian cancer	202	Environmental/occupational risks	3	Rate	2014	0.03614666134	0.07385665898	0.01253006851
4	YLLs (Years of Life Lost)	44577	World Bank Lower Middle Income	2	Female	12	35-39 years	465	Ovarian cancer	202	Environmental/occupational risks	1	Number	2015	37.84435149638594	73.40070058200064	13.731958267978666
4	YLLs (Years of Life Lost)	44577	World Bank Lower Middle Income	2	Female	12	35-39 years	465	Ovarian cancer	202	Environmental/occupational risks	3	Rate	2015	0.03700028335	0.07176359515	0.01342568512
4	YLLs (Years of Life Lost)	44577	World Bank Lower Middle Income	2	Female	12	35-39 years	465	Ovarian cancer	202	Environmental/occupational risks	1	Number	2016	38.42893297910439	73.1139046630784	13.635721096030135
4	YLLs (Years of Life Lost)	44577	World Bank Lower Middle Income	2	Female	12	35-39 years	465	Ovarian cancer	202	Environmental/occupational risks	3	Rate	2016	0.03665233709	0.06973379877000001	0.01300533237
4	YLLs (Years of Life Lost)	44577	World Bank Lower Middle Income	2	Female	12	35-39 years	465	Ovarian cancer	202	Environmental/occupational risks	1	Number	2017	39.22970714001919	78.32156333501645	14.235357270754456
4	YLLs (Years of Life Lost)	44577	World Bank Lower Middle Income	2	Female	12	35-39 years	465	Ovarian cancer	202	Environmental/occupational risks	3	Rate	2017	0.03648706026	0.07284590709	0.01324012786
4	YLLs (Years of Life Lost)	44577	World Bank Lower Middle Income	2	Female	12	35-39 years	465	Ovarian cancer	202	Environmental/occupational risks	1	Number	2018	40.621775915320136	82.7499690390496	14.772203506761066
4	YLLs (Years of Life Lost)	44577	World Bank Lower Middle Income	2	Female	12	35-39 years	465	Ovarian cancer	202	Environmental/occupational risks	3	Rate	2018	0.03686098763	0.07508892746	0.01340458408
4	YLLs (Years of Life Lost)	44577	World Bank Lower Middle Income	2	Female	12	35-39 years	465	Ovarian cancer	202	Environmental/occupational risks	1	Number	2019	42.45762294895788	83.94610930430707	13.528193688606828
4	YLLs (Years of Life Lost)	44577	World Bank Lower Middle Income	2	Female	12	35-39 years	465	Ovarian cancer	202	Environmental/occupational risks	3	Rate	2019	0.03762895259	0.07439898769	0.0119896434
4	YLLs (Years of Life Lost)	44577	World Bank Lower Middle Income	2	Female	12	35-39 years	465	Ovarian cancer	202	Environmental/occupational risks	1	Number	2020	42.68386892913918	82.02610220358059	15.044607421761873
4	YLLs (Years of Life Lost)	44577	World Bank Lower Middle Income	2	Female	12	35-39 years	465	Ovarian cancer	202	Environmental/occupational risks	3	Rate	2020	0.03700253069	0.07110820646	0.013042129539999999
4	YLLs (Years of Life Lost)	44577	World Bank Lower Middle Income	2	Female	12	35-39 years	465	Ovarian cancer	202	Environmental/occupational risks	1	Number	2021	43.35188402196407	85.80392797988573	15.153469724779695
4	YLLs (Years of Life Lost)	44577	World Bank Lower Middle Income	2	Female	12	35-39 years	465	Ovarian cancer	202	Environmental/occupational risks	3	Rate	2021	0.0368168387	0.07286948302	0.012869171970000001
4	YLLs (Years of Life Lost)	44577	World Bank Lower Middle Income	2	Female	13	40-44 years	465	Ovarian cancer	202	Environmental/occupational risks	1	Number	1990	33.15985124965743	64.75102964575208	10.59231668301115
4	YLLs (Years of Life Lost)	44577	World Bank Lower Middle Income	2	Female	13	40-44 years	465	Ovarian cancer	202	Environmental/occupational risks	3	Rate	1990	0.07717195297	0.15069317944	0.02465118914
4	YLLs (Years of Life Lost)	44577	World Bank Lower Middle Income	2	Female	13	40-44 years	465	Ovarian cancer	202	Environmental/occupational risks	1	Number	1991	36.15351348025333	69.20817436561177	12.425790733536694
4	YLLs (Years of Life Lost)	44577	World Bank Lower Middle Income	2	Female	13	40-44 years	465	Ovarian cancer	202	Environmental/occupational risks	3	Rate	1991	0.08063077998	0.15435039483000002	0.027712415820000003
4	YLLs (Years of Life Lost)	44577	World Bank Lower Middle Income	2	Female	13	40-44 years	465	Ovarian cancer	202	Environmental/occupational risks	1	Number	1992	40.03990109142556	75.74438885706763	13.904358734764244
4	YLLs (Years of Life Lost)	44577	World Bank Lower Middle Income	2	Female	13	40-44 years	465	Ovarian cancer	202	Environmental/occupational risks	3	Rate	1992	0.08596766352	0.16262697853	0.0298533513
4	YLLs (Years of Life Lost)	44577	World Bank Lower Middle Income	2	Female	13	40-44 years	465	Ovarian cancer	202	Environmental/occupational risks	1	Number	1993	44.18817166382706	84.25851133047198	15.994552387477182
4	YLLs (Years of Life Lost)	44577	World Bank Lower Middle Income	2	Female	13	40-44 years	465	Ovarian cancer	202	Environmental/occupational risks	3	Rate	1993	0.09153163183	0.17453356288000002	0.03313120741
4	YLLs (Years of Life Lost)	44577	World Bank Lower Middle Income	2	Female	13	40-44 years	465	Ovarian cancer	202	Environmental/occupational risks	1	Number	1994	47.47132573321565	91.94827003846244	18.119349078664094
4	YLLs (Years of Life Lost)	44577	World Bank Lower Middle Income	2	Female	13	40-44 years	465	Ovarian cancer	202	Environmental/occupational risks	3	Rate	1994	0.09502605405	0.1840580844	0.036270532120000004
4	YLLs (Years of Life Lost)	44577	World Bank Lower Middle Income	2	Female	13	40-44 years	465	Ovarian cancer	202	Environmental/occupational risks	1	Number	1995	52.566044151933234	101.47654207592552	20.211143326985564
4	YLLs (Years of Life Lost)	44577	World Bank Lower Middle Income	2	Female	13	40-44 years	465	Ovarian cancer	202	Environmental/occupational risks	3	Rate	1995	0.10146793304000001	0.19587958618999998	0.039013453850000004
4	YLLs (Years of Life Lost)	44577	World Bank Lower Middle Income	2	Female	13	40-44 years	465	Ovarian cancer	202	Environmental/occupational risks	1	Number	1996	54.41801444503714	103.44619770772807	21.047604512617585
4	YLLs (Years of Life Lost)	44577	World Bank Lower Middle Income	2	Female	13	40-44 years	465	Ovarian cancer	202	Environmental/occupational risks	3	Rate	1996	0.10276893462	0.1953591221	0.03974860006
4	YLLs (Years of Life Lost)	44577	World Bank Lower Middle Income	2	Female	13	40-44 years	465	Ovarian cancer	202	Environmental/occupational risks	1	Number	1997	55.95647562347678	103.96172150387032	19.847161984175187
4	YLLs (Years of Life Lost)	44577	World Bank Lower Middle Income	2	Female	13	40-44 years	465	Ovarian cancer	202	Environmental/occupational risks	3	Rate	1997	0.10300680082000001	0.19137667661	0.0365354079
4	YLLs (Years of Life Lost)	44577	World Bank Lower Middle Income	2	Female	13	40-44 years	465	Ovarian cancer	202	Environmental/occupational risks	1	Number	1998	57.56748682095437	109.52007030425544	20.573168735095425
4	YLLs (Years of Life Lost)	44577	World Bank Lower Middle Income	2	Female	13	40-44 years	465	Ovarian cancer	202	Environmental/occupational risks	3	Rate	1998	0.10293636087000001	0.19583271917	0.03678686075
4	YLLs (Years of Life Lost)	44577	World Bank Lower Middle Income	2	Female	13	40-44 years	465	Ovarian cancer	202	Environmental/occupational risks	1	Number	1999	61.42365832157508	116.0101912851031	22.610773428270804
4	YLLs (Years of Life Lost)	44577	World Bank Lower Middle Income	2	Female	13	40-44 years	465	Ovarian cancer	202	Environmental/occupational risks	3	Rate	1999	0.10647435335	0.20109694598	0.03919446587
4	YLLs (Years of Life Lost)	44577	World Bank Lower Middle Income	2	Female	13	40-44 years	465	Ovarian cancer	202	Environmental/occupational risks	1	Number	2000	65.7349088089273	127.0884003228074	24.16225001478893
4	YLLs (Years of Life Lost)	44577	World Bank Lower Middle Income	2	Female	13	40-44 years	465	Ovarian cancer	202	Environmental/occupational risks	3	Rate	2000	0.11030891027	0.21326542019000003	0.04054636292
4	YLLs (Years of Life Lost)	44577	World Bank Lower Middle Income	2	Female	13	40-44 years	465	Ovarian cancer	202	Environmental/occupational risks	1	Number	2001	68.79866028266281	128.20459258295443	25.859968027935345
4	YLLs (Years of Life Lost)	44577	World Bank Lower Middle Income	2	Female	13	40-44 years	465	Ovarian cancer	202	Environmental/occupational risks	3	Rate	2001	0.11175605003	0.20825462013	0.04200674648
4	YLLs (Years of Life Lost)	44577	World Bank Lower Middle Income	2	Female	13	40-44 years	465	Ovarian cancer	202	Environmental/occupational risks	1	Number	2002	72.62503605607338	134.22934656157494	26.70182958746938
4	YLLs (Years of Life Lost)	44577	World Bank Lower Middle Income	2	Female	13	40-44 years	465	Ovarian cancer	202	Environmental/occupational risks	3	Rate	2002	0.11429980845000001	0.21125481561	0.04202426839
4	YLLs (Years of Life Lost)	44577	World Bank Lower Middle Income	2	Female	13	40-44 years	465	Ovarian cancer	202	Environmental/occupational risks	1	Number	2003	75.40525687338295	144.63548954080073	27.79766314082885
4	YLLs (Years of Life Lost)	44577	World Bank Lower Middle Income	2	Female	13	40-44 years	465	Ovarian cancer	202	Environmental/occupational risks	3	Rate	2003	0.11511667726000001	0.22080631591	0.04243702295
4	YLLs (Years of Life Lost)	44577	World Bank Lower Middle Income	2	Female	13	40-44 years	465	Ovarian cancer	202	Environmental/occupational risks	1	Number	2004	79.08578587683651	145.846766112071	30.63701092001516
4	YLLs (Years of Life Lost)	44577	World Bank Lower Middle Income	2	Female	13	40-44 years	465	Ovarian cancer	202	Environmental/occupational risks	3	Rate	2004	0.1172939386	0.21630867595000003	0.0454384519
4	YLLs (Years of Life Lost)	44577	World Bank Lower Middle Income	2	Female	13	40-44 years	465	Ovarian cancer	202	Environmental/occupational risks	1	Number	2005	82.51045783513348	152.38933797577863	30.23004386294843
4	YLLs (Years of Life Lost)	44577	World Bank Lower Middle Income	2	Female	13	40-44 years	465	Ovarian cancer	202	Environmental/occupational risks	3	Rate	2005	0.11913661261	0.22003452653000002	0.043649073329999996
4	YLLs (Years of Life Lost)	44577	World Bank Lower Middle Income	2	Female	13	40-44 years	465	Ovarian cancer	202	Environmental/occupational risks	1	Number	2006	81.0431713086916	151.78544902584187	27.427296723763305
4	YLLs (Years of Life Lost)	44577	World Bank Lower Middle Income	2	Female	13	40-44 years	465	Ovarian cancer	202	Environmental/occupational risks	3	Rate	2006	0.11405268217	0.21360883706000003	0.03859864694
4	YLLs (Years of Life Lost)	44577	World Bank Lower Middle Income	2	Female	13	40-44 years	465	Ovarian cancer	202	Environmental/occupational risks	1	Number	2007	82.29498507527116	156.6164200509265	29.247235246599438
4	YLLs (Years of Life Lost)	44577	World Bank Lower Middle Income	2	Female	13	40-44 years	465	Ovarian cancer	202	Environmental/occupational risks	3	Rate	2007	0.11286904668	0.21480222652	0.04011310722
4	YLLs (Years of Life Lost)	44577	World Bank Lower Middle Income	2	Female	13	40-44 years	465	Ovarian cancer	202	Environmental/occupational risks	1	Number	2008	83.45842552559125	159.4962394002721	27.838531982318013
4	YLLs (Years of Life Lost)	44577	World Bank Lower Middle Income	2	Female	13	40-44 years	465	Ovarian cancer	202	Environmental/occupational risks	3	Rate	2008	0.11152536414000001	0.21313457647	0.03720058696
4	YLLs (Years of Life Lost)	44577	World Bank Lower Middle Income	2	Female	13	40-44 years	465	Ovarian cancer	202	Environmental/occupational risks	1	Number	2009	82.87871301389954	164.22765723736467	23.41828227236569
4	YLLs (Years of Life Lost)	44577	World Bank Lower Middle Income	2	Female	13	40-44 years	465	Ovarian cancer	202	Environmental/occupational risks	3	Rate	2009	0.10790535873000001	0.21381900880000002	0.03048983337
4	YLLs (Years of Life Lost)	44577	World Bank Lower Middle Income	2	Female	13	40-44 years	465	Ovarian cancer	202	Environmental/occupational risks	1	Number	2010	82.55246566495897	162.77167465201663	20.913130601376604
4	YLLs (Years of Life Lost)	44577	World Bank Lower Middle Income	2	Female	13	40-44 years	465	Ovarian cancer	202	Environmental/occupational risks	3	Rate	2010	0.10472916642	0.20649827556	0.02653118496
4	YLLs (Years of Life Lost)	44577	World Bank Lower Middle Income	2	Female	13	40-44 years	465	Ovarian cancer	202	Environmental/occupational risks	1	Number	2011	84.17585098939952	161.73498607134735	21.20868056501886
4	YLLs (Years of Life Lost)	44577	World Bank Lower Middle Income	2	Female	13	40-44 years	465	Ovarian cancer	202	Environmental/occupational risks	3	Rate	2011	0.1041228317	0.20006099774	0.02623445859
4	YLLs (Years of Life Lost)	44577	World Bank Lower Middle Income	2	Female	13	40-44 years	465	Ovarian cancer	202	Environmental/occupational risks	1	Number	2012	84.43783245555481	158.97568282646176	23.402465131870056
4	YLLs (Years of Life Lost)	44577	World Bank Lower Middle Income	2	Female	13	40-44 years	465	Ovarian cancer	202	Environmental/occupational risks	3	Rate	2012	0.10196511089999999	0.19197523975999997	0.028260258269999998
4	YLLs (Years of Life Lost)	44577	World Bank Lower Middle Income	2	Female	13	40-44 years	465	Ovarian cancer	202	Environmental/occupational risks	1	Number	2013	87.33171182114253	168.57571434676782	23.48038860698312
4	YLLs (Years of Life Lost)	44577	World Bank Lower Middle Income	2	Female	13	40-44 years	465	Ovarian cancer	202	Environmental/occupational risks	3	Rate	2013	0.10313923078000001	0.19908884347999997	0.027730467760000002
4	YLLs (Years of Life Lost)	44577	World Bank Lower Middle Income	2	Female	13	40-44 years	465	Ovarian cancer	202	Environmental/occupational risks	1	Number	2014	89.89050620876154	171.23564477893865	23.474027246032136
4	YLLs (Years of Life Lost)	44577	World Bank Lower Middle Income	2	Female	13	40-44 years	465	Ovarian cancer	202	Environmental/occupational risks	3	Rate	2014	0.10391994537999999	0.19796082591999997	0.027137678180000003
4	YLLs (Years of Life Lost)	44577	World Bank Lower Middle Income	2	Female	13	40-44 years	465	Ovarian cancer	202	Environmental/occupational risks	1	Number	2015	94.31897158576696	172.917632590896	25.69321295250069
4	YLLs (Years of Life Lost)	44577	World Bank Lower Middle Income	2	Female	13	40-44 years	465	Ovarian cancer	202	Environmental/occupational risks	3	Rate	2015	0.10672623996	0.19566422788	0.02907304824
4	YLLs (Years of Life Lost)	44577	World Bank Lower Middle Income	2	Female	13	40-44 years	465	Ovarian cancer	202	Environmental/occupational risks	1	Number	2016	96.96768245803	178.38146938358778	25.52485492269797
4	YLLs (Years of Life Lost)	44577	World Bank Lower Middle Income	2	Female	13	40-44 years	465	Ovarian cancer	202	Environmental/occupational risks	3	Rate	2016	0.10735377215000001	0.19748769006	0.02825879087
4	YLLs (Years of Life Lost)	44577	World Bank Lower Middle Income	2	Female	13	40-44 years	465	Ovarian cancer	202	Environmental/occupational risks	1	Number	2017	99.35274517541544	191.5190689613453	25.50029140858077
4	YLLs (Years of Life Lost)	44577	World Bank Lower Middle Income	2	Female	13	40-44 years	465	Ovarian cancer	202	Environmental/occupational risks	3	Rate	2017	0.10761567771000001	0.20744725639	0.02762109026
4	YLLs (Years of Life Lost)	44577	World Bank Lower Middle Income	2	Female	13	40-44 years	465	Ovarian cancer	202	Environmental/occupational risks	1	Number	2018	101.981166488151	195.7917593010201	24.9571659913318
4	YLLs (Years of Life Lost)	44577	World Bank Lower Middle Income	2	Female	13	40-44 years	465	Ovarian cancer	202	Environmental/occupational risks	3	Rate	2018	0.10793574902000001	0.20722385239	0.026414390979999997
4	YLLs (Years of Life Lost)	44577	World Bank Lower Middle Income	2	Female	13	40-44 years	465	Ovarian cancer	202	Environmental/occupational risks	1	Number	2019	104.24340594665128	210.450500724503	27.81693027280061
4	YLLs (Years of Life Lost)	44577	World Bank Lower Middle Income	2	Female	13	40-44 years	465	Ovarian cancer	202	Environmental/occupational risks	3	Rate	2019	0.10765079395999999	0.21732946354	0.028726177949999997
4	YLLs (Years of Life Lost)	44577	World Bank Lower Middle Income	2	Female	13	40-44 years	465	Ovarian cancer	202	Environmental/occupational risks	1	Number	2020	106.14144108186515	191.9938712493353	30.207198203344024
4	YLLs (Years of Life Lost)	44577	World Bank Lower Middle Income	2	Female	13	40-44 years	465	Ovarian cancer	202	Environmental/occupational risks	3	Rate	2020	0.10684842662999999	0.19327270156	0.03040840192
4	YLLs (Years of Life Lost)	44577	World Bank Lower Middle Income	2	Female	13	40-44 years	465	Ovarian cancer	202	Environmental/occupational risks	1	Number	2021	108.58476196532062	204.8422227208318	30.661740918625945
4	YLLs (Years of Life Lost)	44577	World Bank Lower Middle Income	2	Female	13	40-44 years	465	Ovarian cancer	202	Environmental/occupational risks	3	Rate	2021	0.10654158952000001	0.20098783303999998	0.030084797859999998
4	YLLs (Years of Life Lost)	44577	World Bank Lower Middle Income	2	Female	14	45-49 years	465	Ovarian cancer	202	Environmental/occupational risks	1	Number	1990	48.14923368009453	92.79461038842126	19.59234208380828
4	YLLs (Years of Life Lost)	44577	World Bank Lower Middle Income	2	Female	14	45-49 years	465	Ovarian cancer	202	Environmental/occupational risks	3	Rate	1990	0.13414846738	0.25853484704	0.054586178469999996
4	YLLs (Years of Life Lost)	44577	World Bank Lower Middle Income	2	Female	14	45-49 years	465	Ovarian cancer	202	Environmental/occupational risks	1	Number	1991	46.70275136369328	89.18605105204392	19.23163517570124
4	YLLs (Years of Life Lost)	44577	World Bank Lower Middle Income	2	Female	14	45-49 years	465	Ovarian cancer	202	Environmental/occupational risks	3	Rate	1991	0.12832361518	0.24505358164	0.05284213198
4	YLLs (Years of Life Lost)	44577	World Bank Lower Middle Income	2	Female	14	45-49 years	465	Ovarian cancer	202	Environmental/occupational risks	1	Number	1992	48.23164061751422	90.4669590324197	20.39563258965969
4	YLLs (Years of Life Lost)	44577	World Bank Lower Middle Income	2	Female	14	45-49 years	465	Ovarian cancer	202	Environmental/occupational risks	3	Rate	1992	0.1300848063	0.24399702543	0.05500874283
4	YLLs (Years of Life Lost)	44577	World Bank Lower Middle Income	2	Female	14	45-49 years	465	Ovarian cancer	202	Environmental/occupational risks	1	Number	1993	53.09385614749021	101.1410683473805	23.255334495179145
4	YLLs (Years of Life Lost)	44577	World Bank Lower Middle Income	2	Female	14	45-49 years	465	Ovarian cancer	202	Environmental/occupational risks	3	Rate	1993	0.14018881737	0.26705249511	0.061403297429999996
4	YLLs (Years of Life Lost)	44577	World Bank Lower Middle Income	2	Female	14	45-49 years	465	Ovarian cancer	202	Environmental/occupational risks	1	Number	1994	59.96534572954473	110.92475942948916	26.96541583639164
4	YLLs (Years of Life Lost)	44577	World Bank Lower Middle Income	2	Female	14	45-49 years	465	Ovarian cancer	202	Environmental/occupational risks	3	Rate	1994	0.15475266606	0.28626370856	0.06958969287000001
4	YLLs (Years of Life Lost)	44577	World Bank Lower Middle Income	2	Female	14	45-49 years	465	Ovarian cancer	202	Environmental/occupational risks	1	Number	1995	74.38351631506063	139.21220490643353	32.100873966887626
4	YLLs (Years of Life Lost)	44577	World Bank Lower Middle Income	2	Female	14	45-49 years	465	Ovarian cancer	202	Environmental/occupational risks	3	Rate	1995	0.18730400128	0.35054813617	0.08083272258
4	YLLs (Years of Life Lost)	44577	World Bank Lower Middle Income	2	Female	14	45-49 years	465	Ovarian cancer	202	Environmental/occupational risks	1	Number	1996	77.75907967111067	142.91967946484692	35.293323057675295
4	YLLs (Years of Life Lost)	44577	World Bank Lower Middle Income	2	Female	14	45-49 years	465	Ovarian cancer	202	Environmental/occupational risks	3	Rate	1996	0.18760021928	0.34480556252	0.08514806467
4	YLLs (Years of Life Lost)	44577	World Bank Lower Middle Income	2	Female	14	45-49 years	465	Ovarian cancer	202	Environmental/occupational risks	1	Number	1997	78.50145060867773	149.13023119011166	34.7900991442956
4	YLLs (Years of Life Lost)	44577	World Bank Lower Middle Income	2	Female	14	45-49 years	465	Ovarian cancer	202	Environmental/occupational risks	3	Rate	1997	0.18213960934999998	0.34601299518	0.08072022897
4	YLLs (Years of Life Lost)	44577	World Bank Lower Middle Income	2	Female	14	45-49 years	465	Ovarian cancer	202	Environmental/occupational risks	1	Number	1998	76.87351821640638	145.5795249148733	34.298662313685824
4	YLLs (Years of Life Lost)	44577	World Bank Lower Middle Income	2	Female	14	45-49 years	465	Ovarian cancer	202	Environmental/occupational risks	3	Rate	1998	0.17180923113000002	0.32536440148	0.07665613514
4	YLLs (Years of Life Lost)	44577	World Bank Lower Middle Income	2	Female	14	45-49 years	465	Ovarian cancer	202	Environmental/occupational risks	1	Number	1999	80.5937300191652	153.35874963675425	36.43495183592567
4	YLLs (Years of Life Lost)	44577	World Bank Lower Middle Income	2	Female	14	45-49 years	465	Ovarian cancer	202	Environmental/occupational risks	3	Rate	1999	0.17372237466999998	0.33056971253	0.0785367094
4	YLLs (Years of Life Lost)	44577	World Bank Lower Middle Income	2	Female	14	45-49 years	465	Ovarian cancer	202	Environmental/occupational risks	1	Number	2000	84.85025943651365	163.47744230697566	39.2586949952329
4	YLLs (Years of Life Lost)	44577	World Bank Lower Middle Income	2	Female	14	45-49 years	465	Ovarian cancer	202	Environmental/occupational risks	3	Rate	2000	0.17597477859	0.33904323812	0.08142037756
4	YLLs (Years of Life Lost)	44577	World Bank Lower Middle Income	2	Female	14	45-49 years	465	Ovarian cancer	202	Environmental/occupational risks	1	Number	2001	85.36582990008017	158.65457950842307	38.57141671290428
4	YLLs (Years of Life Lost)	44577	World Bank Lower Middle Income	2	Female	14	45-49 years	465	Ovarian cancer	202	Environmental/occupational risks	3	Rate	2001	0.1726575057	0.3208883929	0.07801300132
4	YLLs (Years of Life Lost)	44577	World Bank Lower Middle Income	2	Female	14	45-49 years	465	Ovarian cancer	202	Environmental/occupational risks	1	Number	2002	88.99657870015228	163.68854960928184	39.40051456026984
4	YLLs (Years of Life Lost)	44577	World Bank Lower Middle Income	2	Female	14	45-49 years	465	Ovarian cancer	202	Environmental/occupational risks	3	Rate	2002	0.17486589069	0.32162521798	0.07741652739
4	YLLs (Years of Life Lost)	44577	World Bank Lower Middle Income	2	Female	14	45-49 years	465	Ovarian cancer	202	Environmental/occupational risks	1	Number	2003	93.72056736585846	176.437805193107	41.19629212274899
4	YLLs (Years of Life Lost)	44577	World Bank Lower Middle Income	2	Female	14	45-49 years	465	Ovarian cancer	202	Environmental/occupational risks	3	Rate	2003	0.17826116016	0.33559344264999996	0.07835738765
4	YLLs (Years of Life Lost)	44577	World Bank Lower Middle Income	2	Female	14	45-49 years	465	Ovarian cancer	202	Environmental/occupational risks	1	Number	2004	101.62390965738456	184.88485633769253	44.1543072824407
4	YLLs (Years of Life Lost)	44577	World Bank Lower Middle Income	2	Female	14	45-49 years	465	Ovarian cancer	202	Environmental/occupational risks	3	Rate	2004	0.18677210435	0.33979536703	0.08115012417
4	YLLs (Years of Life Lost)	44577	World Bank Lower Middle Income	2	Female	14	45-49 years	465	Ovarian cancer	202	Environmental/occupational risks	1	Number	2005	109.9916484051832	203.43294738350463	46.641260906395104
4	YLLs (Years of Life Lost)	44577	World Bank Lower Middle Income	2	Female	14	45-49 years	465	Ovarian cancer	202	Environmental/occupational risks	3	Rate	2005	0.19510696783	0.36085635679	0.08273387228000001
4	YLLs (Years of Life Lost)	44577	World Bank Lower Middle Income	2	Female	14	45-49 years	465	Ovarian cancer	202	Environmental/occupational risks	1	Number	2006	108.80047859807628	198.97510849079947	47.39333751746028
4	YLLs (Years of Life Lost)	44577	World Bank Lower Middle Income	2	Female	14	45-49 years	465	Ovarian cancer	202	Environmental/occupational risks	3	Rate	2006	0.18633881054999998	0.34077777528000003	0.08116892733
4	YLLs (Years of Life Lost)	44577	World Bank Lower Middle Income	2	Female	14	45-49 years	465	Ovarian cancer	202	Environmental/occupational risks	1	Number	2007	111.69032970606013	202.85702136840777	48.41249716578449
4	YLLs (Years of Life Lost)	44577	World Bank Lower Middle Income	2	Female	14	45-49 years	465	Ovarian cancer	202	Environmental/occupational risks	3	Rate	2007	0.18495817946	0.33592939928000004	0.08017065902
4	YLLs (Years of Life Lost)	44577	World Bank Lower Middle Income	2	Female	14	45-49 years	465	Ovarian cancer	202	Environmental/occupational risks	1	Number	2008	114.40181807822908	208.4650538686838	50.72233300696973
4	YLLs (Years of Life Lost)	44577	World Bank Lower Middle Income	2	Female	14	45-49 years	465	Ovarian cancer	202	Environmental/occupational risks	3	Rate	2008	0.1834688297	0.3343202067	0.0813445733
4	YLLs (Years of Life Lost)	44577	World Bank Lower Middle Income	2	Female	14	45-49 years	465	Ovarian cancer	202	Environmental/occupational risks	1	Number	2009	106.9898776101326	198.66683714533065	47.245354677976
4	YLLs (Years of Life Lost)	44577	World Bank Lower Middle Income	2	Female	14	45-49 years	465	Ovarian cancer	202	Environmental/occupational risks	3	Rate	2009	0.16648095964999998	0.30913434465	0.07351585179
4	YLLs (Years of Life Lost)	44577	World Bank Lower Middle Income	2	Female	14	45-49 years	465	Ovarian cancer	202	Environmental/occupational risks	1	Number	2010	101.82621437311376	187.0510907930688	43.86690521198229
4	YLLs (Years of Life Lost)	44577	World Bank Lower Middle Income	2	Female	14	45-49 years	465	Ovarian cancer	202	Environmental/occupational risks	3	Rate	2010	0.15411127119999998	0.28309685830000003	0.06639139604000001
4	YLLs (Years of Life Lost)	44577	World Bank Lower Middle Income	2	Female	14	45-49 years	465	Ovarian cancer	202	Environmental/occupational risks	1	Number	2011	93.99646679322576	180.2044675397426	39.92477117060294
4	YLLs (Years of Life Lost)	44577	World Bank Lower Middle Income	2	Female	14	45-49 years	465	Ovarian cancer	202	Environmental/occupational risks	3	Rate	2011	0.13853403669	0.26558926275	0.058841995900000006
4	YLLs (Years of Life Lost)	44577	World Bank Lower Middle Income	2	Female	14	45-49 years	465	Ovarian cancer	202	Environmental/occupational risks	1	Number	2012	91.82740182843662	179.39567736663014	39.08512598366153
4	YLLs (Years of Life Lost)	44577	World Bank Lower Middle Income	2	Female	14	45-49 years	465	Ovarian cancer	202	Environmental/occupational risks	3	Rate	2012	0.13174640005000002	0.25738215617	0.05607612261
4	YLLs (Years of Life Lost)	44577	World Bank Lower Middle Income	2	Female	14	45-49 years	465	Ovarian cancer	202	Environmental/occupational risks	1	Number	2013	94.02855750403604	178.22333363842253	39.62823161001299
4	YLLs (Years of Life Lost)	44577	World Bank Lower Middle Income	2	Female	14	45-49 years	465	Ovarian cancer	202	Environmental/occupational risks	3	Rate	2013	0.13126158451	0.24879544886	0.055320049680000004
4	YLLs (Years of Life Lost)	44577	World Bank Lower Middle Income	2	Female	14	45-49 years	465	Ovarian cancer	202	Environmental/occupational risks	1	Number	2014	90.60493223561606	177.35567112643872	37.97873136973361
4	YLLs (Years of Life Lost)	44577	World Bank Lower Middle Income	2	Female	14	45-49 years	465	Ovarian cancer	202	Environmental/occupational risks	3	Rate	2014	0.1230407581	0.24084755312	0.05157480707
4	YLLs (Years of Life Lost)	44577	World Bank Lower Middle Income	2	Female	14	45-49 years	465	Ovarian cancer	202	Environmental/occupational risks	1	Number	2015	98.08206616074418	189.61162741637685	40.26834873790087
4	YLLs (Years of Life Lost)	44577	World Bank Lower Middle Income	2	Female	14	45-49 years	465	Ovarian cancer	202	Environmental/occupational risks	3	Rate	2015	0.12956882013	0.25048162024000004	0.053195478430000005
4	YLLs (Years of Life Lost)	44577	World Bank Lower Middle Income	2	Female	14	45-49 years	465	Ovarian cancer	202	Environmental/occupational risks	1	Number	2016	98.55941874016064	196.099319398139	41.08528159686685
4	YLLs (Years of Life Lost)	44577	World Bank Lower Middle Income	2	Female	14	45-49 years	465	Ovarian cancer	202	Environmental/occupational risks	3	Rate	2016	0.12674344501999998	0.25217583082	0.05283401826
4	YLLs (Years of Life Lost)	44577	World Bank Lower Middle Income	2	Female	14	45-49 years	465	Ovarian cancer	202	Environmental/occupational risks	1	Number	2017	100.01586403761998	197.35883902352785	38.62819673111083
4	YLLs (Years of Life Lost)	44577	World Bank Lower Middle Income	2	Female	14	45-49 years	465	Ovarian cancer	202	Environmental/occupational risks	3	Rate	2017	0.12537439883999998	0.24739821063	0.048422187719999996
4	YLLs (Years of Life Lost)	44577	World Bank Lower Middle Income	2	Female	14	45-49 years	465	Ovarian cancer	202	Environmental/occupational risks	1	Number	2018	103.1901754103184	204.1747914649065	40.16850131425211
4	YLLs (Years of Life Lost)	44577	World Bank Lower Middle Income	2	Female	14	45-49 years	465	Ovarian cancer	202	Environmental/occupational risks	3	Rate	2018	0.12633215701	0.24996412410000002	0.04917690463
4	YLLs (Years of Life Lost)	44577	World Bank Lower Middle Income	2	Female	14	45-49 years	465	Ovarian cancer	202	Environmental/occupational risks	1	Number	2019	105.16369453247312	207.47485609520828	40.18817902876685
4	YLLs (Years of Life Lost)	44577	World Bank Lower Middle Income	2	Female	14	45-49 years	465	Ovarian cancer	202	Environmental/occupational risks	3	Rate	2019	0.12586596777	0.24831785976	0.04809952778
4	YLLs (Years of Life Lost)	44577	World Bank Lower Middle Income	2	Female	14	45-49 years	465	Ovarian cancer	202	Environmental/occupational risks	1	Number	2020	104.00488299807505	216.9680390674573	37.05223971729557
4	YLLs (Years of Life Lost)	44577	World Bank Lower Middle Income	2	Female	14	45-49 years	465	Ovarian cancer	202	Environmental/occupational risks	3	Rate	2020	0.12171775634000001	0.25391945216	0.04336253602
4	YLLs (Years of Life Lost)	44577	World Bank Lower Middle Income	2	Female	14	45-49 years	465	Ovarian cancer	202	Environmental/occupational risks	1	Number	2021	105.42660625996824	215.60054036294883	37.67857385308633
4	YLLs (Years of Life Lost)	44577	World Bank Lower Middle Income	2	Female	14	45-49 years	465	Ovarian cancer	202	Environmental/occupational risks	3	Rate	2021	0.12065051065	0.2467338769	0.04311946801
4	YLLs (Years of Life Lost)	44577	World Bank Lower Middle Income	2	Female	22	All ages	465	Ovarian cancer	202	Environmental/occupational risks	1	Number	1990	2267.4831078439147	3882.9429345698886	1022.7969242013804
4	YLLs (Years of Life Lost)	44577	World Bank Lower Middle Income	2	Female	22	All ages	465	Ovarian cancer	202	Environmental/occupational risks	3	Rate	1990	0.24009983932	0.41115806837	0.10830218593999999
4	YLLs (Years of Life Lost)	44577	World Bank Lower Middle Income	2	Female	22	All ages	465	Ovarian cancer	202	Environmental/occupational risks	1	Number	1991	2393.0557900849194	4078.21949075054	1066.4185577346134
4	YLLs (Years of Life Lost)	44577	World Bank Lower Middle Income	2	Female	22	All ages	465	Ovarian cancer	202	Environmental/occupational risks	3	Rate	1991	0.24845181272	0.42340886048000004	0.11071769612999999
4	YLLs (Years of Life Lost)	44577	World Bank Lower Middle Income	2	Female	22	All ages	465	Ovarian cancer	202	Environmental/occupational risks	1	Number	1992	2538.357750564526	4247.603908772666	1122.981945163693
4	YLLs (Years of Life Lost)	44577	World Bank Lower Middle Income	2	Female	22	All ages	465	Ovarian cancer	202	Environmental/occupational risks	3	Rate	1992	0.25846852276	0.43251267766	0.11434774486999999
4	YLLs (Years of Life Lost)	44577	World Bank Lower Middle Income	2	Female	22	All ages	465	Ovarian cancer	202	Environmental/occupational risks	1	Number	1993	2709.635858493193	4631.493249871796	1197.7636629552185
4	YLLs (Years of Life Lost)	44577	World Bank Lower Middle Income	2	Female	22	All ages	465	Ovarian cancer	202	Environmental/occupational risks	3	Rate	1993	0.27073405193	0.46275699005000004	0.11967490344
4	YLLs (Years of Life Lost)	44577	World Bank Lower Middle Income	2	Female	22	All ages	465	Ovarian cancer	202	Environmental/occupational risks	1	Number	1994	2866.4593593536165	4860.358991147143	1242.2223621551575
4	YLLs (Years of Life Lost)	44577	World Bank Lower Middle Income	2	Female	22	All ages	465	Ovarian cancer	202	Environmental/occupational risks	3	Rate	1994	0.28110685488000003	0.47664385163999995	0.1218217939
4	YLLs (Years of Life Lost)	44577	World Bank Lower Middle Income	2	Female	22	All ages	465	Ovarian cancer	202	Environmental/occupational risks	1	Number	1995	3134.0088418438418	5387.166493021659	1346.0042297262344
4	YLLs (Years of Life Lost)	44577	World Bank Lower Middle Income	2	Female	22	All ages	465	Ovarian cancer	202	Environmental/occupational risks	3	Rate	1995	0.30163531179	0.51849236131	0.12954730698
4	YLLs (Years of Life Lost)	44577	World Bank Lower Middle Income	2	Female	22	All ages	465	Ovarian cancer	202	Environmental/occupational risks	1	Number	1996	3122.675268165724	5415.256652497967	1367.6089429528963
4	YLLs (Years of Life Lost)	44577	World Bank Lower Middle Income	2	Female	22	All ages	465	Ovarian cancer	202	Environmental/occupational risks	3	Rate	1996	0.29492773701	0.5114554837499999	0.12916674839
4	YLLs (Years of Life Lost)	44577	World Bank Lower Middle Income	2	Female	22	All ages	465	Ovarian cancer	202	Environmental/occupational risks	1	Number	1997	3132.2263699127097	5429.226032347748	1391.514744483206
4	YLLs (Years of Life Lost)	44577	World Bank Lower Middle Income	2	Female	22	All ages	465	Ovarian cancer	202	Environmental/occupational risks	3	Rate	1997	0.29028581988	0.50316520711	0.12896162371
4	YLLs (Years of Life Lost)	44577	World Bank Lower Middle Income	2	Female	22	All ages	465	Ovarian cancer	202	Environmental/occupational risks	1	Number	1998	3059.556290954583	5395.534815888944	1357.2570970681395
4	YLLs (Years of Life Lost)	44577	World Bank Lower Middle Income	2	Female	22	All ages	465	Ovarian cancer	202	Environmental/occupational risks	3	Rate	1998	0.27822988367	0.49065906340000004	0.12342622534
4	YLLs (Years of Life Lost)	44577	World Bank Lower Middle Income	2	Female	22	All ages	465	Ovarian cancer	202	Environmental/occupational risks	1	Number	1999	3198.8893023764567	5682.700198556327	1426.2551888119792
4	YLLs (Years of Life Lost)	44577	World Bank Lower Middle Income	2	Female	22	All ages	465	Ovarian cancer	202	Environmental/occupational risks	3	Rate	1999	0.28545090086	0.5070922241	0.12727099628
4	YLLs (Years of Life Lost)	44577	World Bank Lower Middle Income	2	Female	22	All ages	465	Ovarian cancer	202	Environmental/occupational risks	1	Number	2000	3345.859964908016	5986.81147829049	1473.7409770912143
4	YLLs (Years of Life Lost)	44577	World Bank Lower Middle Income	2	Female	22	All ages	465	Ovarian cancer	202	Environmental/occupational risks	3	Rate	2000	0.29298140454000005	0.52423725261	0.12904864695999999
4	YLLs (Years of Life Lost)	44577	World Bank Lower Middle Income	2	Female	22	All ages	465	Ovarian cancer	202	Environmental/occupational risks	1	Number	2001	3394.85757472684	6037.376028150076	1518.5581470353154
4	YLLs (Years of Life Lost)	44577	World Bank Lower Middle Income	2	Female	22	All ages	465	Ovarian cancer	202	Environmental/occupational risks	3	Rate	2001	0.29171485176	0.51878236841	0.13048734888
4	YLLs (Years of Life Lost)	44577	World Bank Lower Middle Income	2	Female	22	All ages	465	Ovarian cancer	202	Environmental/occupational risks	1	Number	2002	3520.973537817457	6163.812915494862	1544.5135377217568
4	YLLs (Years of Life Lost)	44577	World Bank Lower Middle Income	2	Female	22	All ages	465	Ovarian cancer	202	Environmental/occupational risks	3	Rate	2002	0.29691827771	0.51978485363	0.13024644877
4	YLLs (Years of Life Lost)	44577	World Bank Lower Middle Income	2	Female	22	All ages	465	Ovarian cancer	202	Environmental/occupational risks	1	Number	2003	3595.9306718980542	6218.9727423809945	1588.3826473621878
4	YLLs (Years of Life Lost)	44577	World Bank Lower Middle Income	2	Female	22	All ages	465	Ovarian cancer	202	Environmental/occupational risks	3	Rate	2003	0.29762815143	0.51473221538	0.13146732633
4	YLLs (Years of Life Lost)	44577	World Bank Lower Middle Income	2	Female	22	All ages	465	Ovarian cancer	202	Environmental/occupational risks	1	Number	2004	3735.129421319361	6507.325502956205	1613.943779146017
4	YLLs (Years of Life Lost)	44577	World Bank Lower Middle Income	2	Female	22	All ages	465	Ovarian cancer	202	Environmental/occupational risks	3	Rate	2004	0.30344079636	0.52865317639	0.13111630961
4	YLLs (Years of Life Lost)	44577	World Bank Lower Middle Income	2	Female	22	All ages	465	Ovarian cancer	202	Environmental/occupational risks	1	Number	2005	3946.2974789798136	6890.625301597055	1711.3466215040874
4	YLLs (Years of Life Lost)	44577	World Bank Lower Middle Income	2	Female	22	All ages	465	Ovarian cancer	202	Environmental/occupational risks	3	Rate	2005	0.31465888511	0.54942550243	0.13645459392
4	YLLs (Years of Life Lost)	44577	World Bank Lower Middle Income	2	Female	22	All ages	465	Ovarian cancer	202	Environmental/occupational risks	1	Number	2006	3830.643861569351	6576.574308482901	1637.0325037499088
4	YLLs (Years of Life Lost)	44577	World Bank Lower Middle Income	2	Female	22	All ages	465	Ovarian cancer	202	Environmental/occupational risks	3	Rate	2006	0.29977573003	0.51466474975	0.12810969425
4	YLLs (Years of Life Lost)	44577	World Bank Lower Middle Income	2	Female	22	All ages	465	Ovarian cancer	202	Environmental/occupational risks	1	Number	2007	3941.876664693182	6939.026588182084	1714.595993443823
4	YLLs (Years of Life Lost)	44577	World Bank Lower Middle Income	2	Female	22	All ages	465	Ovarian cancer	202	Environmental/occupational risks	3	Rate	2007	0.30277511919	0.53298587982	0.13169793234
4	YLLs (Years of Life Lost)	44577	World Bank Lower Middle Income	2	Female	22	All ages	465	Ovarian cancer	202	Environmental/occupational risks	1	Number	2008	4013.53834691894	6878.395196174478	1801.5513250615495
4	YLLs (Years of Life Lost)	44577	World Bank Lower Middle Income	2	Female	22	All ages	465	Ovarian cancer	202	Environmental/occupational risks	3	Rate	2008	0.30260006088	0.51859546994	0.13582766464999999
4	YLLs (Years of Life Lost)	44577	World Bank Lower Middle Income	2	Female	22	All ages	465	Ovarian cancer	202	Environmental/occupational risks	1	Number	2009	3799.4329348971246	6569.4849512169	1724.838026228096
4	YLLs (Years of Life Lost)	44577	World Bank Lower Middle Income	2	Female	22	All ages	465	Ovarian cancer	202	Environmental/occupational risks	3	Rate	2009	0.28119585033	0.48620726796	0.12765518006999999
4	YLLs (Years of Life Lost)	44577	World Bank Lower Middle Income	2	Female	22	All ages	465	Ovarian cancer	202	Environmental/occupational risks	1	Number	2010	3775.551768738675	6477.652075241793	1688.109110247779
4	YLLs (Years of Life Lost)	44577	World Bank Lower Middle Income	2	Female	22	All ages	465	Ovarian cancer	202	Environmental/occupational risks	3	Rate	2010	0.27433158001999997	0.47066618007000005	0.12265800281000001
4	YLLs (Years of Life Lost)	44577	World Bank Lower Middle Income	2	Female	22	All ages	465	Ovarian cancer	202	Environmental/occupational risks	1	Number	2011	3768.035773606791	6531.940342102807	1701.5113566749403
4	YLLs (Years of Life Lost)	44577	World Bank Lower Middle Income	2	Female	22	All ages	465	Ovarian cancer	202	Environmental/occupational risks	3	Rate	2011	0.26886062939	0.46607349214000005	0.12140792756999999
4	YLLs (Years of Life Lost)	44577	World Bank Lower Middle Income	2	Female	22	All ages	465	Ovarian cancer	202	Environmental/occupational risks	1	Number	2012	3872.2912344495535	6624.378604192329	1773.1480095681238
4	YLLs (Years of Life Lost)	44577	World Bank Lower Middle Income	2	Female	22	All ages	465	Ovarian cancer	202	Environmental/occupational risks	3	Rate	2012	0.27142245562	0.46432589877	0.12428615457999999
4	YLLs (Years of Life Lost)	44577	World Bank Lower Middle Income	2	Female	22	All ages	465	Ovarian cancer	202	Environmental/occupational risks	1	Number	2013	4024.044070772713	7076.461624275291	1830.080788202646
4	YLLs (Years of Life Lost)	44577	World Bank Lower Middle Income	2	Female	22	All ages	465	Ovarian cancer	202	Environmental/occupational risks	3	Rate	2013	0.27719116442	0.48745307036999996	0.1260627905
4	YLLs (Years of Life Lost)	44577	World Bank Lower Middle Income	2	Female	22	All ages	465	Ovarian cancer	202	Environmental/occupational risks	1	Number	2014	3967.41788032148	6886.709663661284	1774.4247658747363
4	YLLs (Years of Life Lost)	44577	World Bank Lower Middle Income	2	Female	22	All ages	465	Ovarian cancer	202	Environmental/occupational risks	3	Rate	2014	0.26867610199	0.46637242756	0.12016519151
4	YLLs (Years of Life Lost)	44577	World Bank Lower Middle Income	2	Female	22	All ages	465	Ovarian cancer	202	Environmental/occupational risks	1	Number	2015	4267.553238163405	7284.995928643393	1850.556302080035
4	YLLs (Years of Life Lost)	44577	World Bank Lower Middle Income	2	Female	22	All ages	465	Ovarian cancer	202	Environmental/occupational risks	3	Rate	2015	0.2842368809	0.48521117478	0.12325478369
4	YLLs (Years of Life Lost)	44577	World Bank Lower Middle Income	2	Female	22	All ages	465	Ovarian cancer	202	Environmental/occupational risks	1	Number	2016	4436.209710351352	7727.732046590957	1880.8804750532845
4	YLLs (Years of Life Lost)	44577	World Bank Lower Middle Income	2	Female	22	All ages	465	Ovarian cancer	202	Environmental/occupational risks	3	Rate	2016	0.29073393681	0.5064489975	0.1232664416
4	YLLs (Years of Life Lost)	44577	World Bank Lower Middle Income	2	Female	22	All ages	465	Ovarian cancer	202	Environmental/occupational risks	1	Number	2017	4636.965996426634	8180.879063386434	2003.3709851225835
4	YLLs (Years of Life Lost)	44577	World Bank Lower Middle Income	2	Female	22	All ages	465	Ovarian cancer	202	Environmental/occupational risks	3	Rate	2017	0.29916076669999997	0.52780159586	0.12925046256
4	YLLs (Years of Life Lost)	44577	World Bank Lower Middle Income	2	Female	22	All ages	465	Ovarian cancer	202	Environmental/occupational risks	1	Number	2018	4934.911997084739	8700.51624765176	2156.60126093966
4	YLLs (Years of Life Lost)	44577	World Bank Lower Middle Income	2	Female	22	All ages	465	Ovarian cancer	202	Environmental/occupational risks	3	Rate	2018	0.31357566414	0.55285082334	0.13703540673
4	YLLs (Years of Life Lost)	44577	World Bank Lower Middle Income	2	Female	22	All ages	465	Ovarian cancer	202	Environmental/occupational risks	1	Number	2019	5180.568043449378	8983.178576446637	2188.8481525808643
4	YLLs (Years of Life Lost)	44577	World Bank Lower Middle Income	2	Female	22	All ages	465	Ovarian cancer	202	Environmental/occupational risks	3	Rate	2019	0.32438800815	0.562493414	0.13705757484
4	YLLs (Years of Life Lost)	44577	World Bank Lower Middle Income	2	Female	22	All ages	465	Ovarian cancer	202	Environmental/occupational risks	1	Number	2020	5222.347739870328	9201.430615475874	2215.2968051519747
4	YLLs (Years of Life Lost)	44577	World Bank Lower Middle Income	2	Female	22	All ages	465	Ovarian cancer	202	Environmental/occupational risks	3	Rate	2020	0.32250246697999996	0.56822797351	0.13680411959
4	YLLs (Years of Life Lost)	44577	World Bank Lower Middle Income	2	Female	22	All ages	465	Ovarian cancer	202	Environmental/occupational risks	1	Number	2021	5401.779863174044	9510.49122288903	2377.2387883787646
4	YLLs (Years of Life Lost)	44577	World Bank Lower Middle Income	2	Female	22	All ages	465	Ovarian cancer	202	Environmental/occupational risks	3	Rate	2021	0.32931290317	0.57979546641	0.14492545545000002
4	YLLs (Years of Life Lost)	44577	World Bank Lower Middle Income	2	Female	27	Age-standardized	465	Ovarian cancer	202	Environmental/occupational risks	3	Rate	1990	0.43519026871	0.7376993163800001	0.19613377623000003
4	YLLs (Years of Life Lost)	44577	World Bank Lower Middle Income	2	Female	27	Age-standardized	465	Ovarian cancer	202	Environmental/occupational risks	3	Rate	1991	0.44700567296	0.75638033149	0.19872762428000001
4	YLLs (Years of Life Lost)	44577	World Bank Lower Middle Income	2	Female	27	Age-standardized	465	Ovarian cancer	202	Environmental/occupational risks	3	Rate	1992	0.46155092433000006	0.76544577035	0.20367116721000003
4	YLLs (Years of Life Lost)	44577	World Bank Lower Middle Income	2	Female	27	Age-standardized	465	Ovarian cancer	202	Environmental/occupational risks	3	Rate	1993	0.47955024094000004	0.8210714370400001	0.21125793365999998
4	YLLs (Years of Life Lost)	44577	World Bank Lower Middle Income	2	Female	27	Age-standardized	465	Ovarian cancer	202	Environmental/occupational risks	3	Rate	1994	0.49466162867	0.8417972116100001	0.21586186460999998
4	YLLs (Years of Life Lost)	44577	World Bank Lower Middle Income	2	Female	27	Age-standardized	465	Ovarian cancer	202	Environmental/occupational risks	3	Rate	1995	0.52647993151	0.90382150475	0.22762290351000003
4	YLLs (Years of Life Lost)	44577	World Bank Lower Middle Income	2	Female	27	Age-standardized	465	Ovarian cancer	202	Environmental/occupational risks	3	Rate	1996	0.5114859522	0.88605641397	0.22448393344
4	YLLs (Years of Life Lost)	44577	World Bank Lower Middle Income	2	Female	27	Age-standardized	465	Ovarian cancer	202	Environmental/occupational risks	3	Rate	1997	0.49997260359999995	0.8666970876599999	0.22308576423
4	YLLs (Years of Life Lost)	44577	World Bank Lower Middle Income	2	Female	27	Age-standardized	465	Ovarian cancer	202	Environmental/occupational risks	3	Rate	1998	0.47639048359999997	0.8357210380900001	0.21137739275
4	YLLs (Years of Life Lost)	44577	World Bank Lower Middle Income	2	Female	27	Age-standardized	465	Ovarian cancer	202	Environmental/occupational risks	3	Rate	1999	0.48430310624999995	0.8566260522	0.21606807529
4	YLLs (Years of Life Lost)	44577	World Bank Lower Middle Income	2	Female	27	Age-standardized	465	Ovarian cancer	202	Environmental/occupational risks	3	Rate	2000	0.49283555629000003	0.87594308064	0.21757447121999998
4	YLLs (Years of Life Lost)	44577	World Bank Lower Middle Income	2	Female	27	Age-standardized	465	Ovarian cancer	202	Environmental/occupational risks	3	Rate	2001	0.48643231012	0.86160170933	0.2177007042
4	YLLs (Years of Life Lost)	44577	World Bank Lower Middle Income	2	Female	27	Age-standardized	465	Ovarian cancer	202	Environmental/occupational risks	3	Rate	2002	0.49076269723	0.86150573256	0.21568111004
4	YLLs (Years of Life Lost)	44577	World Bank Lower Middle Income	2	Female	27	Age-standardized	465	Ovarian cancer	202	Environmental/occupational risks	3	Rate	2003	0.48736156462	0.84081059606	0.21569455422
4	YLLs (Years of Life Lost)	44577	World Bank Lower Middle Income	2	Female	27	Age-standardized	465	Ovarian cancer	202	Environmental/occupational risks	3	Rate	2004	0.49132697415	0.85663173165	0.21270922619000002
4	YLLs (Years of Life Lost)	44577	World Bank Lower Middle Income	2	Female	27	Age-standardized	465	Ovarian cancer	202	Environmental/occupational risks	3	Rate	2005	0.50426958732	0.87844697922	0.21843334545
4	YLLs (Years of Life Lost)	44577	World Bank Lower Middle Income	2	Female	27	Age-standardized	465	Ovarian cancer	202	Environmental/occupational risks	3	Rate	2006	0.47572736207	0.81698180816	0.20319391370999998
4	YLLs (Years of Life Lost)	44577	World Bank Lower Middle Income	2	Female	27	Age-standardized	465	Ovarian cancer	202	Environmental/occupational risks	3	Rate	2007	0.47503475543	0.83855406136	0.2070422486
4	YLLs (Years of Life Lost)	44577	World Bank Lower Middle Income	2	Female	27	Age-standardized	465	Ovarian cancer	202	Environmental/occupational risks	3	Rate	2008	0.46889277217	0.8051485856799999	0.21039753316
4	YLLs (Years of Life Lost)	44577	World Bank Lower Middle Income	2	Female	27	Age-standardized	465	Ovarian cancer	202	Environmental/occupational risks	3	Rate	2009	0.43077193083	0.7465905594100001	0.19559987846
4	YLLs (Years of Life Lost)	44577	World Bank Lower Middle Income	2	Female	27	Age-standardized	465	Ovarian cancer	202	Environmental/occupational risks	3	Rate	2010	0.41507045631000006	0.71029031542	0.18584017455000001
4	YLLs (Years of Life Lost)	44577	World Bank Lower Middle Income	2	Female	27	Age-standardized	465	Ovarian cancer	202	Environmental/occupational risks	3	Rate	2011	0.40154120808	0.69361589918	0.18126312467
4	YLLs (Years of Life Lost)	44577	World Bank Lower Middle Income	2	Female	27	Age-standardized	465	Ovarian cancer	202	Environmental/occupational risks	3	Rate	2012	0.39998701186999996	0.68110181211	0.1834778583
4	YLLs (Years of Life Lost)	44577	World Bank Lower Middle Income	2	Female	27	Age-standardized	465	Ovarian cancer	202	Environmental/occupational risks	3	Rate	2013	0.40303970117999993	0.70936440008	0.1830246844
4	YLLs (Years of Life Lost)	44577	World Bank Lower Middle Income	2	Female	27	Age-standardized	465	Ovarian cancer	202	Environmental/occupational risks	3	Rate	2014	0.38511717228	0.67058902789	0.17045556229
4	YLLs (Years of Life Lost)	44577	World Bank Lower Middle Income	2	Female	27	Age-standardized	465	Ovarian cancer	202	Environmental/occupational risks	3	Rate	2015	0.40041099914	0.68497023508	0.1725658913
4	YLLs (Years of Life Lost)	44577	World Bank Lower Middle Income	2	Female	27	Age-standardized	465	Ovarian cancer	202	Environmental/occupational risks	3	Rate	2016	0.4024508416	0.70427897488	0.1685599363
4	YLLs (Years of Life Lost)	44577	World Bank Lower Middle Income	2	Female	27	Age-standardized	465	Ovarian cancer	202	Environmental/occupational risks	3	Rate	2017	0.40704975395	0.71619475799	0.17427649402
4	YLLs (Years of Life Lost)	44577	World Bank Lower Middle Income	2	Female	27	Age-standardized	465	Ovarian cancer	202	Environmental/occupational risks	3	Rate	2018	0.41903356377	0.73236133441	0.18097104668
4	YLLs (Years of Life Lost)	44577	World Bank Lower Middle Income	2	Female	27	Age-standardized	465	Ovarian cancer	202	Environmental/occupational risks	3	Rate	2019	0.42535029401999996	0.73271485265	0.17910678633000002
4	YLLs (Years of Life Lost)	44577	World Bank Lower Middle Income	2	Female	27	Age-standardized	465	Ovarian cancer	202	Environmental/occupational risks	3	Rate	2020	0.41566965457	0.7319163027400001	0.17589559698
4	YLLs (Years of Life Lost)	44577	World Bank Lower Middle Income	2	Female	27	Age-standardized	465	Ovarian cancer	202	Environmental/occupational risks	3	Rate	2021	0.41734706140000005	0.73118948244	0.18371194883
4	YLLs (Years of Life Lost)	44634	High-middle SDI	2	Female	9	20-24 years	465	Ovarian cancer	202	Environmental/occupational risks	1	Number	1990	0.0848651650476187	0.500888282898595	0.0
4	YLLs (Years of Life Lost)	44634	High-middle SDI	2	Female	9	20-24 years	465	Ovarian cancer	202	Environmental/occupational risks	3	Rate	1990	0.00017628478999999998	0.0010404620499999998	0.0
4	YLLs (Years of Life Lost)	44634	High-middle SDI	2	Female	9	20-24 years	465	Ovarian cancer	202	Environmental/occupational risks	1	Number	1991	0.0861168375603624	0.4905327627597422	0.0
4	YLLs (Years of Life Lost)	44634	High-middle SDI	2	Female	9	20-24 years	465	Ovarian cancer	202	Environmental/occupational risks	3	Rate	1991	0.0001788963	0.0010190167	0.0
4	YLLs (Years of Life Lost)	44634	High-middle SDI	2	Female	9	20-24 years	465	Ovarian cancer	202	Environmental/occupational risks	1	Number	1992	0.0856014197343137	0.451811009923096	2.4029514949e-06
4	YLLs (Years of Life Lost)	44634	High-middle SDI	2	Female	9	20-24 years	465	Ovarian cancer	202	Environmental/occupational risks	3	Rate	1992	0.00017774073	0.00093812954	4.99e-09
4	YLLs (Years of Life Lost)	44634	High-middle SDI	2	Female	9	20-24 years	465	Ovarian cancer	202	Environmental/occupational risks	1	Number	1993	0.1076302512447505	0.4876429104250342	4.2543778007e-06
4	YLLs (Years of Life Lost)	44634	High-middle SDI	2	Female	9	20-24 years	465	Ovarian cancer	202	Environmental/occupational risks	3	Rate	1993	0.00022367412999999998	0.00101340565	8.84e-09
4	YLLs (Years of Life Lost)	44634	High-middle SDI	2	Female	9	20-24 years	465	Ovarian cancer	202	Environmental/occupational risks	1	Number	1994	0.1296397721079256	0.5385862660698421	3.927004758e-07
4	YLLs (Years of Life Lost)	44634	High-middle SDI	2	Female	9	20-24 years	465	Ovarian cancer	202	Environmental/occupational risks	3	Rate	1994	0.00026999002	0.00112166904	8.200000000000001e-10
4	YLLs (Years of Life Lost)	44634	High-middle SDI	2	Female	9	20-24 years	465	Ovarian cancer	202	Environmental/occupational risks	1	Number	1995	0.1378416052796556	0.6286997573991888	0.000292802819502
4	YLLs (Years of Life Lost)	44634	High-middle SDI	2	Female	9	20-24 years	465	Ovarian cancer	202	Environmental/occupational risks	3	Rate	1995	0.00028842749	0.00131552655	6.126800000000001e-07
4	YLLs (Years of Life Lost)	44634	High-middle SDI	2	Female	9	20-24 years	465	Ovarian cancer	202	Environmental/occupational risks	1	Number	1996	0.1227085780013417	0.5415527380973005	0.0
4	YLLs (Years of Life Lost)	44634	High-middle SDI	2	Female	9	20-24 years	465	Ovarian cancer	202	Environmental/occupational risks	3	Rate	1996	0.00025895217000000004	0.00114283989	0.0
4	YLLs (Years of Life Lost)	44634	High-middle SDI	2	Female	9	20-24 years	465	Ovarian cancer	202	Environmental/occupational risks	1	Number	1997	0.1124825806360359	0.509623462918816	8.32764101834e-05
4	YLLs (Years of Life Lost)	44634	High-middle SDI	2	Female	9	20-24 years	465	Ovarian cancer	202	Environmental/occupational risks	3	Rate	1997	0.00024023504999999998	0.0010884300399999999	1.7785999999999998e-07
4	YLLs (Years of Life Lost)	44634	High-middle SDI	2	Female	9	20-24 years	465	Ovarian cancer	202	Environmental/occupational risks	1	Number	1998	0.1083423468199124	0.5266627547525513	2.81377960473e-05
4	YLLs (Years of Life Lost)	44634	High-middle SDI	2	Female	9	20-24 years	465	Ovarian cancer	202	Environmental/occupational risks	3	Rate	1998	0.0002339899	0.0011374478	6.077000000000001e-08
4	YLLs (Years of Life Lost)	44634	High-middle SDI	2	Female	9	20-24 years	465	Ovarian cancer	202	Environmental/occupational risks	1	Number	1999	0.1192898872087536	0.6023928892421194	4.0937010616e-05
4	YLLs (Years of Life Lost)	44634	High-middle SDI	2	Female	9	20-24 years	465	Ovarian cancer	202	Environmental/occupational risks	3	Rate	1999	0.00025941609	0.0013100054900000001	8.902e-08
4	YLLs (Years of Life Lost)	44634	High-middle SDI	2	Female	9	20-24 years	465	Ovarian cancer	202	Environmental/occupational risks	1	Number	2000	0.1239945145298666	0.5431114234341106	0.0003675474482826
4	YLLs (Years of Life Lost)	44634	High-middle SDI	2	Female	9	20-24 years	465	Ovarian cancer	202	Environmental/occupational risks	3	Rate	2000	0.00027028673	0.0011838895600000002	8.0119e-07
4	YLLs (Years of Life Lost)	44634	High-middle SDI	2	Female	9	20-24 years	465	Ovarian cancer	202	Environmental/occupational risks	1	Number	2001	0.1060982533609534	0.4829206678607227	2.3621813113e-06
4	YLLs (Years of Life Lost)	44634	High-middle SDI	2	Female	9	20-24 years	465	Ovarian cancer	202	Environmental/occupational risks	3	Rate	2001	0.00023142657	0.00105336961	5.15e-09
4	YLLs (Years of Life Lost)	44634	High-middle SDI	2	Female	9	20-24 years	465	Ovarian cancer	202	Environmental/occupational risks	1	Number	2002	0.1154768621635358	0.5804842931618035	0.0
4	YLLs (Years of Life Lost)	44634	High-middle SDI	2	Female	9	20-24 years	465	Ovarian cancer	202	Environmental/occupational risks	3	Rate	2002	0.00025118058	0.0012626458300000001	0.0
4	YLLs (Years of Life Lost)	44634	High-middle SDI	2	Female	9	20-24 years	465	Ovarian cancer	202	Environmental/occupational risks	1	Number	2003	0.1267021263987767	0.5806137725019723	1.9433391133e-06
4	YLLs (Years of Life Lost)	44634	High-middle SDI	2	Female	9	20-24 years	465	Ovarian cancer	202	Environmental/occupational risks	3	Rate	2003	0.00027300611	0.00125105327	4.19e-09
4	YLLs (Years of Life Lost)	44634	High-middle SDI	2	Female	9	20-24 years	465	Ovarian cancer	202	Environmental/occupational risks	1	Number	2004	0.1086995837901557	0.4869615628742563	7.366310347e-07
4	YLLs (Years of Life Lost)	44634	High-middle SDI	2	Female	9	20-24 years	465	Ovarian cancer	202	Environmental/occupational risks	3	Rate	2004	0.00023021769999999998	0.00103134865	1.5600000000000002e-09
4	YLLs (Years of Life Lost)	44634	High-middle SDI	2	Female	9	20-24 years	465	Ovarian cancer	202	Environmental/occupational risks	1	Number	2005	0.1523474796538334	0.6105636809628847	6.17674108125e-05
4	YLLs (Years of Life Lost)	44634	High-middle SDI	2	Female	9	20-24 years	465	Ovarian cancer	202	Environmental/occupational risks	3	Rate	2005	0.00031461775	0.0012608949599999999	1.2755999999999999e-07
4	YLLs (Years of Life Lost)	44634	High-middle SDI	2	Female	9	20-24 years	465	Ovarian cancer	202	Environmental/occupational risks	1	Number	2006	0.1403359921272889	0.6195243947487566	0.0001440168469729
4	YLLs (Years of Life Lost)	44634	High-middle SDI	2	Female	9	20-24 years	465	Ovarian cancer	202	Environmental/occupational risks	3	Rate	2006	0.00028047638	0.0012381852800000001	2.8783e-07
4	YLLs (Years of Life Lost)	44634	High-middle SDI	2	Female	9	20-24 years	465	Ovarian cancer	202	Environmental/occupational risks	1	Number	2007	0.1127120063630427	0.4880409461691325	4.43366104858e-05
4	YLLs (Years of Life Lost)	44634	High-middle SDI	2	Female	9	20-24 years	465	Ovarian cancer	202	Environmental/occupational risks	3	Rate	2007	0.00021799851	0.0009439295999999999	8.575e-08
4	YLLs (Years of Life Lost)	44634	High-middle SDI	2	Female	9	20-24 years	465	Ovarian cancer	202	Environmental/occupational risks	1	Number	2008	0.120635816695728	0.5469970468548786	9.73649130477e-05
4	YLLs (Years of Life Lost)	44634	High-middle SDI	2	Female	9	20-24 years	465	Ovarian cancer	202	Environmental/occupational risks	3	Rate	2008	0.00022764976	0.00103222867	1.8373999999999998e-07
4	YLLs (Years of Life Lost)	44634	High-middle SDI	2	Female	9	20-24 years	465	Ovarian cancer	202	Environmental/occupational risks	1	Number	2009	0.1194094403975681	0.5443171860347025	2.18000462899e-05
4	YLLs (Years of Life Lost)	44634	High-middle SDI	2	Female	9	20-24 years	465	Ovarian cancer	202	Environmental/occupational risks	3	Rate	2009	0.00022262178999999998	0.00101480141	4.064e-08
4	YLLs (Years of Life Lost)	44634	High-middle SDI	2	Female	9	20-24 years	465	Ovarian cancer	202	Environmental/occupational risks	1	Number	2010	0.125912244583166	0.4926558370262184	8.743784995e-06
4	YLLs (Years of Life Lost)	44634	High-middle SDI	2	Female	9	20-24 years	465	Ovarian cancer	202	Environmental/occupational risks	3	Rate	2010	0.00023570706999999998	0.0009222491599999999	1.637e-08
4	YLLs (Years of Life Lost)	44634	High-middle SDI	2	Female	9	20-24 years	465	Ovarian cancer	202	Environmental/occupational risks	1	Number	2011	0.128060238682675	0.6078527830147178	2.814712165e-07
4	YLLs (Years of Life Lost)	44634	High-middle SDI	2	Female	9	20-24 years	465	Ovarian cancer	202	Environmental/occupational risks	3	Rate	2011	0.00024518333	0.0011637911	5.4e-10
4	YLLs (Years of Life Lost)	44634	High-middle SDI	2	Female	9	20-24 years	465	Ovarian cancer	202	Environmental/occupational risks	1	Number	2012	0.1112740081622367	0.5486275360006498	0.0
4	YLLs (Years of Life Lost)	44634	High-middle SDI	2	Female	9	20-24 years	465	Ovarian cancer	202	Environmental/occupational risks	3	Rate	2012	0.0002211434	0.00109032972	0.0
4	YLLs (Years of Life Lost)	44634	High-middle SDI	2	Female	9	20-24 years	465	Ovarian cancer	202	Environmental/occupational risks	1	Number	2013	0.095727452203624	0.4639592177168223	0.0
4	YLLs (Years of Life Lost)	44634	High-middle SDI	2	Female	9	20-24 years	465	Ovarian cancer	202	Environmental/occupational risks	3	Rate	2013	0.00019938768	0.00096636598	0.0
4	YLLs (Years of Life Lost)	44634	High-middle SDI	2	Female	9	20-24 years	465	Ovarian cancer	202	Environmental/occupational risks	1	Number	2014	0.0766162421338285	0.3672965356483893	0.0
4	YLLs (Years of Life Lost)	44634	High-middle SDI	2	Female	9	20-24 years	465	Ovarian cancer	202	Environmental/occupational risks	3	Rate	2014	0.00016805444	0.0008056492	0.0
4	YLLs (Years of Life Lost)	44634	High-middle SDI	2	Female	9	20-24 years	465	Ovarian cancer	202	Environmental/occupational risks	1	Number	2015	0.0640739138116172	0.3196302875575638	0.0
4	YLLs (Years of Life Lost)	44634	High-middle SDI	2	Female	9	20-24 years	465	Ovarian cancer	202	Environmental/occupational risks	3	Rate	2015	0.0001480796	0.00073868947	0.0
4	YLLs (Years of Life Lost)	44634	High-middle SDI	2	Female	9	20-24 years	465	Ovarian cancer	202	Environmental/occupational risks	1	Number	2016	0.0571699446157038	0.2798742679913162	0.0
4	YLLs (Years of Life Lost)	44634	High-middle SDI	2	Female	9	20-24 years	465	Ovarian cancer	202	Environmental/occupational risks	3	Rate	2016	0.00013849267000000002	0.00067798797	0.0
4	YLLs (Years of Life Lost)	44634	High-middle SDI	2	Female	9	20-24 years	465	Ovarian cancer	202	Environmental/occupational risks	1	Number	2017	0.0491871599532038	0.2807048445682463	0.0
4	YLLs (Years of Life Lost)	44634	High-middle SDI	2	Female	9	20-24 years	465	Ovarian cancer	202	Environmental/occupational risks	3	Rate	2017	0.00012405945	0.0007079914300000001	0.0
4	YLLs (Years of Life Lost)	44634	High-middle SDI	2	Female	9	20-24 years	465	Ovarian cancer	202	Environmental/occupational risks	1	Number	2018	0.0496694099196162	0.2270230317860383	0.0
4	YLLs (Years of Life Lost)	44634	High-middle SDI	2	Female	9	20-24 years	465	Ovarian cancer	202	Environmental/occupational risks	3	Rate	2018	0.00012960139	0.00059236662	0.0
4	YLLs (Years of Life Lost)	44634	High-middle SDI	2	Female	9	20-24 years	465	Ovarian cancer	202	Environmental/occupational risks	1	Number	2019	0.0483456015837884	0.2418864373176649	9.0532482663e-06
4	YLLs (Years of Life Lost)	44634	High-middle SDI	2	Female	9	20-24 years	465	Ovarian cancer	202	Environmental/occupational risks	3	Rate	2019	0.00012986866	0.0006497689	2.4320000000000002e-08
4	YLLs (Years of Life Lost)	44634	High-middle SDI	2	Female	9	20-24 years	465	Ovarian cancer	202	Environmental/occupational risks	1	Number	2020	0.0509905902551176	0.267881175289913	0.0
4	YLLs (Years of Life Lost)	44634	High-middle SDI	2	Female	9	20-24 years	465	Ovarian cancer	202	Environmental/occupational risks	3	Rate	2020	0.00014035146000000002	0.0007373421799999999	0.0
4	YLLs (Years of Life Lost)	44634	High-middle SDI	2	Female	9	20-24 years	465	Ovarian cancer	202	Environmental/occupational risks	1	Number	2021	0.0548901074289673	0.2598944296993393	3.70839106893e-05
4	YLLs (Years of Life Lost)	44634	High-middle SDI	2	Female	9	20-24 years	465	Ovarian cancer	202	Environmental/occupational risks	3	Rate	2021	0.00015420404	0.0007301274	1.0418000000000001e-07
4	YLLs (Years of Life Lost)	44634	High-middle SDI	2	Female	10	25-29 years	465	Ovarian cancer	202	Environmental/occupational risks	1	Number	1990	4.1005072691686	8.594196474470145	1.081095859618073
4	YLLs (Years of Life Lost)	44634	High-middle SDI	2	Female	10	25-29 years	465	Ovarian cancer	202	Environmental/occupational risks	3	Rate	1990	0.008963690480000001	0.01878687491	0.0023632707
4	YLLs (Years of Life Lost)	44634	High-middle SDI	2	Female	10	25-29 years	465	Ovarian cancer	202	Environmental/occupational risks	1	Number	1991	3.9542173008762416	8.366321222783293	1.0833358594489852
4	YLLs (Years of Life Lost)	44634	High-middle SDI	2	Female	10	25-29 years	465	Ovarian cancer	202	Environmental/occupational risks	3	Rate	1991	0.00843269677	0.01784187479	0.00231030369
4	YLLs (Years of Life Lost)	44634	High-middle SDI	2	Female	10	25-29 years	465	Ovarian cancer	202	Environmental/occupational risks	1	Number	1992	4.079097653415179	8.719226795728254	1.1075823641699056
4	YLLs (Years of Life Lost)	44634	High-middle SDI	2	Female	10	25-29 years	465	Ovarian cancer	202	Environmental/occupational risks	3	Rate	1992	0.00854673547	0.018268973	0.00232066361
4	YLLs (Years of Life Lost)	44634	High-middle SDI	2	Female	10	25-29 years	465	Ovarian cancer	202	Environmental/occupational risks	1	Number	1993	4.383890526473673	9.598914586199832	1.3038118994000876
4	YLLs (Years of Life Lost)	44634	High-middle SDI	2	Female	10	25-29 years	465	Ovarian cancer	202	Environmental/occupational risks	3	Rate	1993	0.009100743560000001	0.01992687991	0.0027066501
4	YLLs (Years of Life Lost)	44634	High-middle SDI	2	Female	10	25-29 years	465	Ovarian cancer	202	Environmental/occupational risks	1	Number	1994	4.603738643141175	9.510182995073386	1.3287580864237696
4	YLLs (Years of Life Lost)	44634	High-middle SDI	2	Female	10	25-29 years	465	Ovarian cancer	202	Environmental/occupational risks	3	Rate	1994	0.00952331159	0.019672801389999998	0.00274867413
4	YLLs (Years of Life Lost)	44634	High-middle SDI	2	Female	10	25-29 years	465	Ovarian cancer	202	Environmental/occupational risks	1	Number	1995	4.743882439315544	9.871148126528158	1.3899774263272224
4	YLLs (Years of Life Lost)	44634	High-middle SDI	2	Female	10	25-29 years	465	Ovarian cancer	202	Environmental/occupational risks	3	Rate	1995	0.0097972982	0.02038637824	0.00287064941
4	YLLs (Years of Life Lost)	44634	High-middle SDI	2	Female	10	25-29 years	465	Ovarian cancer	202	Environmental/occupational risks	1	Number	1996	4.261451604916066	8.657574954333953	1.225875716390937
4	YLLs (Years of Life Lost)	44634	High-middle SDI	2	Female	10	25-29 years	465	Ovarian cancer	202	Environmental/occupational risks	3	Rate	1996	0.00877874168	0.01783491194	0.00252534752
4	YLLs (Years of Life Lost)	44634	High-middle SDI	2	Female	10	25-29 years	465	Ovarian cancer	202	Environmental/occupational risks	1	Number	1997	3.907537694950047	8.26775252177159	1.050037426261481
4	YLLs (Years of Life Lost)	44634	High-middle SDI	2	Female	10	25-29 years	465	Ovarian cancer	202	Environmental/occupational risks	3	Rate	1997	0.00801847533	0.01696586823	0.00215473269
4	YLLs (Years of Life Lost)	44634	High-middle SDI	2	Female	10	25-29 years	465	Ovarian cancer	202	Environmental/occupational risks	1	Number	1998	3.732143555919707	7.620623858796616	0.9922829463590096
4	YLLs (Years of Life Lost)	44634	High-middle SDI	2	Female	10	25-29 years	465	Ovarian cancer	202	Environmental/occupational risks	3	Rate	1998	0.00764007718	0.01560019157	0.00203130404
4	YLLs (Years of Life Lost)	44634	High-middle SDI	2	Female	10	25-29 years	465	Ovarian cancer	202	Environmental/occupational risks	1	Number	1999	3.893746038729233	8.135283690823979	1.089865546752221
4	YLLs (Years of Life Lost)	44634	High-middle SDI	2	Female	10	25-29 years	465	Ovarian cancer	202	Environmental/occupational risks	3	Rate	1999	0.00796526043	0.01664198246	0.00222948873
4	YLLs (Years of Life Lost)	44634	High-middle SDI	2	Female	10	25-29 years	465	Ovarian cancer	202	Environmental/occupational risks	1	Number	2000	4.064279994913666	8.600709409187735	1.1450966464513073
4	YLLs (Years of Life Lost)	44634	High-middle SDI	2	Female	10	25-29 years	465	Ovarian cancer	202	Environmental/occupational risks	3	Rate	2000	0.00834406751	0.01765746947	0.00235091178
4	YLLs (Years of Life Lost)	44634	High-middle SDI	2	Female	10	25-29 years	465	Ovarian cancer	202	Environmental/occupational risks	1	Number	2001	4.136189516341895	8.598090629383817	1.3061436318956614
4	YLLs (Years of Life Lost)	44634	High-middle SDI	2	Female	10	25-29 years	465	Ovarian cancer	202	Environmental/occupational risks	3	Rate	2001	0.008574518889999999	0.01782425352	0.00270769828
4	YLLs (Years of Life Lost)	44634	High-middle SDI	2	Female	10	25-29 years	465	Ovarian cancer	202	Environmental/occupational risks	1	Number	2002	4.277535638249239	9.012763401150488	1.3794352471474185
4	YLLs (Years of Life Lost)	44634	High-middle SDI	2	Female	10	25-29 years	465	Ovarian cancer	202	Environmental/occupational risks	3	Rate	2002	0.00899818767	0.01895917261	0.00290176828
4	YLLs (Years of Life Lost)	44634	High-middle SDI	2	Female	10	25-29 years	465	Ovarian cancer	202	Environmental/occupational risks	1	Number	2003	4.360099278697264	8.531410571699592	1.3841253505877371
4	YLLs (Years of Life Lost)	44634	High-middle SDI	2	Female	10	25-29 years	465	Ovarian cancer	202	Environmental/occupational risks	3	Rate	2003	0.00930702311	0.01821106132	0.00295453975
4	YLLs (Years of Life Lost)	44634	High-middle SDI	2	Female	10	25-29 years	465	Ovarian cancer	202	Environmental/occupational risks	1	Number	2004	4.682444642636169	9.308450774139912	1.5634431254216965
4	YLLs (Years of Life Lost)	44634	High-middle SDI	2	Female	10	25-29 years	465	Ovarian cancer	202	Environmental/occupational risks	3	Rate	2004	0.010096937240000001	0.02007217393	0.0033713131300000003
4	YLLs (Years of Life Lost)	44634	High-middle SDI	2	Female	10	25-29 years	465	Ovarian cancer	202	Environmental/occupational risks	1	Number	2005	5.132715091401442	10.14688094644707	1.7422874787929743
4	YLLs (Years of Life Lost)	44634	High-middle SDI	2	Female	10	25-29 years	465	Ovarian cancer	202	Environmental/occupational risks	3	Rate	2005	0.01112074671	0.02198463988	0.00377491004
4	YLLs (Years of Life Lost)	44634	High-middle SDI	2	Female	10	25-29 years	465	Ovarian cancer	202	Environmental/occupational risks	1	Number	2006	4.365045538617572	8.659265397336148	1.403596978407181
4	YLLs (Years of Life Lost)	44634	High-middle SDI	2	Female	10	25-29 years	465	Ovarian cancer	202	Environmental/occupational risks	3	Rate	2006	0.00947973625	0.01880565767	0.0030482452100000002
4	YLLs (Years of Life Lost)	44634	High-middle SDI	2	Female	10	25-29 years	465	Ovarian cancer	202	Environmental/occupational risks	1	Number	2007	4.094862772951831	8.480090974921769	1.1840276734778
4	YLLs (Years of Life Lost)	44634	High-middle SDI	2	Female	10	25-29 years	465	Ovarian cancer	202	Environmental/occupational risks	3	Rate	2007	0.00887631644	0.018382049680000002	0.00256658279
4	YLLs (Years of Life Lost)	44634	High-middle SDI	2	Female	10	25-29 years	465	Ovarian cancer	202	Environmental/occupational risks	1	Number	2008	4.029998090965494	8.241206497182262	1.183552778249132
4	YLLs (Years of Life Lost)	44634	High-middle SDI	2	Female	10	25-29 years	465	Ovarian cancer	202	Environmental/occupational risks	3	Rate	2008	0.00865646984	0.01770218097	0.00254228134
4	YLLs (Years of Life Lost)	44634	High-middle SDI	2	Female	10	25-29 years	465	Ovarian cancer	202	Environmental/occupational risks	1	Number	2009	3.403548776682191	7.475114369235505	0.8607684279020138
4	YLLs (Years of Life Lost)	44634	High-middle SDI	2	Female	10	25-29 years	465	Ovarian cancer	202	Environmental/occupational risks	3	Rate	2009	0.007191939840000001	0.01579544657	0.00181886471
4	YLLs (Years of Life Lost)	44634	High-middle SDI	2	Female	10	25-29 years	465	Ovarian cancer	202	Environmental/occupational risks	1	Number	2010	3.4371105582671126	7.594363771980124	0.8708658889597004
4	YLLs (Years of Life Lost)	44634	High-middle SDI	2	Female	10	25-29 years	465	Ovarian cancer	202	Environmental/occupational risks	3	Rate	2010	0.00708953811	0.015664474709999997	0.00179628697
4	YLLs (Years of Life Lost)	44634	High-middle SDI	2	Female	10	25-29 years	465	Ovarian cancer	202	Environmental/occupational risks	1	Number	2011	3.239114208365857	7.499793313924712	0.8400529221964566
4	YLLs (Years of Life Lost)	44634	High-middle SDI	2	Female	10	25-29 years	465	Ovarian cancer	202	Environmental/occupational risks	3	Rate	2011	0.00647046612	0.01498161393	0.00167809272
4	YLLs (Years of Life Lost)	44634	High-middle SDI	2	Female	10	25-29 years	465	Ovarian cancer	202	Environmental/occupational risks	1	Number	2012	2.8896174715308174	6.784957311035173	0.6247844495637065
4	YLLs (Years of Life Lost)	44634	High-middle SDI	2	Female	10	25-29 years	465	Ovarian cancer	202	Environmental/occupational risks	3	Rate	2012	0.00559232161	0.01313103334	0.0012091550600000001
4	YLLs (Years of Life Lost)	44634	High-middle SDI	2	Female	10	25-29 years	465	Ovarian cancer	202	Environmental/occupational risks	1	Number	2013	2.8332334000931234	6.708174274520509	0.5689680695153381
4	YLLs (Years of Life Lost)	44634	High-middle SDI	2	Female	10	25-29 years	465	Ovarian cancer	202	Environmental/occupational risks	3	Rate	2013	0.00535763474	0.01268513479	0.00107591669
4	YLLs (Years of Life Lost)	44634	High-middle SDI	2	Female	10	25-29 years	465	Ovarian cancer	202	Environmental/occupational risks	1	Number	2014	2.617622327667433	6.69916691607432	0.631143189695616
4	YLLs (Years of Life Lost)	44634	High-middle SDI	2	Female	10	25-29 years	465	Ovarian cancer	202	Environmental/occupational risks	3	Rate	2014	0.00489771297	0.01253450367	0.00118090305
4	YLLs (Years of Life Lost)	44634	High-middle SDI	2	Female	10	25-29 years	465	Ovarian cancer	202	Environmental/occupational risks	1	Number	2015	2.475751391063743	5.719857639401014	0.5468560081148077
4	YLLs (Years of Life Lost)	44634	High-middle SDI	2	Female	10	25-29 years	465	Ovarian cancer	202	Environmental/occupational risks	3	Rate	2015	0.0046620262100000006	0.01077092246	0.00102977102
4	YLLs (Years of Life Lost)	44634	High-middle SDI	2	Female	10	25-29 years	465	Ovarian cancer	202	Environmental/occupational risks	1	Number	2016	2.128377824017151	4.897269431714092	0.4547656442563704
4	YLLs (Years of Life Lost)	44634	High-middle SDI	2	Female	10	25-29 years	465	Ovarian cancer	202	Environmental/occupational risks	3	Rate	2016	0.00411363196	0.00946521987	0.00087895038
4	YLLs (Years of Life Lost)	44634	High-middle SDI	2	Female	10	25-29 years	465	Ovarian cancer	202	Environmental/occupational risks	1	Number	2017	1.8994970206069248	4.7420258525097925	0.357207443162376
4	YLLs (Years of Life Lost)	44634	High-middle SDI	2	Female	10	25-29 years	465	Ovarian cancer	202	Environmental/occupational risks	3	Rate	2017	0.00382506101	0.00954912694	0.0007193168800000001
4	YLLs (Years of Life Lost)	44634	High-middle SDI	2	Female	10	25-29 years	465	Ovarian cancer	202	Environmental/occupational risks	1	Number	2018	1.861134676246996	4.284593011617449	0.3535140583612102
4	YLLs (Years of Life Lost)	44634	High-middle SDI	2	Female	10	25-29 years	465	Ovarian cancer	202	Environmental/occupational risks	3	Rate	2018	0.00394192684	0.00907486836	0.0007487510600000001
4	YLLs (Years of Life Lost)	44634	High-middle SDI	2	Female	10	25-29 years	465	Ovarian cancer	202	Environmental/occupational risks	1	Number	2019	1.954262661493897	4.775829733154307	0.3920857806692877
4	YLLs (Years of Life Lost)	44634	High-middle SDI	2	Female	10	25-29 years	465	Ovarian cancer	202	Environmental/occupational risks	3	Rate	2019	0.00437482364	0.01069119992	0.00087772548
4	YLLs (Years of Life Lost)	44634	High-middle SDI	2	Female	10	25-29 years	465	Ovarian cancer	202	Environmental/occupational risks	1	Number	2020	1.839481143924745	4.303597380483084	0.329925857123609
4	YLLs (Years of Life Lost)	44634	High-middle SDI	2	Female	10	25-29 years	465	Ovarian cancer	202	Environmental/occupational risks	3	Rate	2020	0.0043513144	0.010180210490000001	0.00078044352
4	YLLs (Years of Life Lost)	44634	High-middle SDI	2	Female	10	25-29 years	465	Ovarian cancer	202	Environmental/occupational risks	1	Number	2021	1.7621605996042335	4.448385738926362	0.3168038612786427
4	YLLs (Years of Life Lost)	44634	High-middle SDI	2	Female	10	25-29 years	465	Ovarian cancer	202	Environmental/occupational risks	3	Rate	2021	0.00437162205	0.011035691739999999	0.0007859367300000001
4	YLLs (Years of Life Lost)	44634	High-middle SDI	2	Female	11	30-34 years	465	Ovarian cancer	202	Environmental/occupational risks	1	Number	1990	5.473551056598806	14.333847392791018	0.8933957587793455
4	YLLs (Years of Life Lost)	44634	High-middle SDI	2	Female	11	30-34 years	465	Ovarian cancer	202	Environmental/occupational risks	3	Rate	1990	0.01311080582	0.03433388817	0.00213995233
4	YLLs (Years of Life Lost)	44634	High-middle SDI	2	Female	11	30-34 years	465	Ovarian cancer	202	Environmental/occupational risks	1	Number	1991	5.279701161793903	13.150379393255498	0.8787148940765528
4	YLLs (Years of Life Lost)	44634	High-middle SDI	2	Female	11	30-34 years	465	Ovarian cancer	202	Environmental/occupational risks	3	Rate	1991	0.01262369766	0.03144238822	0.0021009960200000003
4	YLLs (Years of Life Lost)	44634	High-middle SDI	2	Female	11	30-34 years	465	Ovarian cancer	202	Environmental/occupational risks	1	Number	1992	5.508529535275312	13.767193983796904	0.909411080548696
4	YLLs (Years of Life Lost)	44634	High-middle SDI	2	Female	11	30-34 years	465	Ovarian cancer	202	Environmental/occupational risks	3	Rate	1992	0.01301678342	0.03253219962	0.0021489595399999998
4	YLLs (Years of Life Lost)	44634	High-middle SDI	2	Female	11	30-34 years	465	Ovarian cancer	202	Environmental/occupational risks	1	Number	1993	6.2237074443776015	14.071503554849652	1.1307099904082851
4	YLLs (Years of Life Lost)	44634	High-middle SDI	2	Female	11	30-34 years	465	Ovarian cancer	202	Environmental/occupational risks	3	Rate	1993	0.01432826832	0.032395526359999996	0.00260312945
4	YLLs (Years of Life Lost)	44634	High-middle SDI	2	Female	11	30-34 years	465	Ovarian cancer	202	Environmental/occupational risks	1	Number	1994	7.0277010087567255	15.947382248160068	1.4090502388883543
4	YLLs (Years of Life Lost)	44634	High-middle SDI	2	Female	11	30-34 years	465	Ovarian cancer	202	Environmental/occupational risks	3	Rate	1994	0.015671628389999998	0.0355623337	0.0031421529900000004
4	YLLs (Years of Life Lost)	44634	High-middle SDI	2	Female	11	30-34 years	465	Ovarian cancer	202	Environmental/occupational risks	1	Number	1995	7.287753685835775	16.755344020105014	1.5033185595032852
4	YLLs (Years of Life Lost)	44634	High-middle SDI	2	Female	11	30-34 years	465	Ovarian cancer	202	Environmental/occupational risks	3	Rate	1995	0.01576256072	0.036239853710000006	0.0032515026
4	YLLs (Years of Life Lost)	44634	High-middle SDI	2	Female	11	30-34 years	465	Ovarian cancer	202	Environmental/occupational risks	1	Number	1996	6.602889866706506	14.789624356495631	1.225439846211978
4	YLLs (Years of Life Lost)	44634	High-middle SDI	2	Female	11	30-34 years	465	Ovarian cancer	202	Environmental/occupational risks	3	Rate	1996	0.013919940300000001	0.031178876549999998	0.00258342178
4	YLLs (Years of Life Lost)	44634	High-middle SDI	2	Female	11	30-34 years	465	Ovarian cancer	202	Environmental/occupational risks	1	Number	1997	6.199343292719441	14.019607310943597	1.053289574240388
4	YLLs (Years of Life Lost)	44634	High-middle SDI	2	Female	11	30-34 years	465	Ovarian cancer	202	Environmental/occupational risks	3	Rate	1997	0.0128286444	0.029011549820000003	0.00217963045
4	YLLs (Years of Life Lost)	44634	High-middle SDI	2	Female	11	30-34 years	465	Ovarian cancer	202	Environmental/occupational risks	1	Number	1998	6.02212114239549	14.282076200011494	1.0262011886970406
4	YLLs (Years of Life Lost)	44634	High-middle SDI	2	Female	11	30-34 years	465	Ovarian cancer	202	Environmental/occupational risks	3	Rate	1998	0.012334731710000001	0.02925307779	0.00210190331
4	YLLs (Years of Life Lost)	44634	High-middle SDI	2	Female	11	30-34 years	465	Ovarian cancer	202	Environmental/occupational risks	1	Number	1999	5.985801093832773	14.554987879983948	1.0263884202710742
4	YLLs (Years of Life Lost)	44634	High-middle SDI	2	Female	11	30-34 years	465	Ovarian cancer	202	Environmental/occupational risks	3	Rate	1999	0.01220397278	0.02967500475	0.0020926215499999998
4	YLLs (Years of Life Lost)	44634	High-middle SDI	2	Female	11	30-34 years	465	Ovarian cancer	202	Environmental/occupational risks	1	Number	2000	6.213432964699491	14.328228560357374	0.9385744692154614
4	YLLs (Years of Life Lost)	44634	High-middle SDI	2	Female	11	30-34 years	465	Ovarian cancer	202	Environmental/occupational risks	3	Rate	2000	0.01263494035	0.02913627848	0.00190857977
4	YLLs (Years of Life Lost)	44634	High-middle SDI	2	Female	11	30-34 years	465	Ovarian cancer	202	Environmental/occupational risks	1	Number	2001	6.119088936154573	14.403663368262634	0.968718113361306
4	YLLs (Years of Life Lost)	44634	High-middle SDI	2	Female	11	30-34 years	465	Ovarian cancer	202	Environmental/occupational risks	3	Rate	2001	0.01239912133	0.02918616997	0.00196291532
4	YLLs (Years of Life Lost)	44634	High-middle SDI	2	Female	11	30-34 years	465	Ovarian cancer	202	Environmental/occupational risks	1	Number	2002	6.17508979942619	14.57841498181442	1.1201476895797775
4	YLLs (Years of Life Lost)	44634	High-middle SDI	2	Female	11	30-34 years	465	Ovarian cancer	202	Environmental/occupational risks	3	Rate	2002	0.01245606366	0.029406805570000003	0.00225950251
4	YLLs (Years of Life Lost)	44634	High-middle SDI	2	Female	11	30-34 years	465	Ovarian cancer	202	Environmental/occupational risks	1	Number	2003	5.91315199844008	14.881412634852168	0.9833087452120376
4	YLLs (Years of Life Lost)	44634	High-middle SDI	2	Female	11	30-34 years	465	Ovarian cancer	202	Environmental/occupational risks	3	Rate	2003	0.01190034648	0.029949165269999998	0.00197893015
4	YLLs (Years of Life Lost)	44634	High-middle SDI	2	Female	11	30-34 years	465	Ovarian cancer	202	Environmental/occupational risks	1	Number	2004	6.023616443583611	14.491198531066855	1.2662914771509344
4	YLLs (Years of Life Lost)	44634	High-middle SDI	2	Female	11	30-34 years	465	Ovarian cancer	202	Environmental/occupational risks	3	Rate	2004	0.012120750549999998	0.02915926076	0.0025480379199999998
4	YLLs (Years of Life Lost)	44634	High-middle SDI	2	Female	11	30-34 years	465	Ovarian cancer	202	Environmental/occupational risks	1	Number	2005	6.376841885439206	15.042607799597494	1.4092609932605036
4	YLLs (Years of Life Lost)	44634	High-middle SDI	2	Female	11	30-34 years	465	Ovarian cancer	202	Environmental/occupational risks	3	Rate	2005	0.012889408109999998	0.03040538161	0.00284851662
4	YLLs (Years of Life Lost)	44634	High-middle SDI	2	Female	11	30-34 years	465	Ovarian cancer	202	Environmental/occupational risks	1	Number	2006	5.749812043967914	14.00466767134576	1.2128614707297718
4	YLLs (Years of Life Lost)	44634	High-middle SDI	2	Female	11	30-34 years	465	Ovarian cancer	202	Environmental/occupational risks	3	Rate	2006	0.011743546669999999	0.02860345123	0.00247717581
4	YLLs (Years of Life Lost)	44634	High-middle SDI	2	Female	11	30-34 years	465	Ovarian cancer	202	Environmental/occupational risks	1	Number	2007	5.648466822605279	13.660186111152354	0.8976899485534795
4	YLLs (Years of Life Lost)	44634	High-middle SDI	2	Female	11	30-34 years	465	Ovarian cancer	202	Environmental/occupational risks	3	Rate	2007	0.01171370131	0.02832827826	0.0018616152399999997
4	YLLs (Years of Life Lost)	44634	High-middle SDI	2	Female	11	30-34 years	465	Ovarian cancer	202	Environmental/occupational risks	1	Number	2008	5.883554822296512	14.018255814107832	1.011528755269452
4	YLLs (Years of Life Lost)	44634	High-middle SDI	2	Female	11	30-34 years	465	Ovarian cancer	202	Environmental/occupational risks	3	Rate	2008	0.01238798622	0.029515822520000002	0.00212980157
4	YLLs (Years of Life Lost)	44634	High-middle SDI	2	Female	11	30-34 years	465	Ovarian cancer	202	Environmental/occupational risks	1	Number	2009	5.504646662040659	13.662921473593473	0.9616918842144796
4	YLLs (Years of Life Lost)	44634	High-middle SDI	2	Female	11	30-34 years	465	Ovarian cancer	202	Environmental/occupational risks	3	Rate	2009	0.011721410409999999	0.02909336781	0.00204779452
4	YLLs (Years of Life Lost)	44634	High-middle SDI	2	Female	11	30-34 years	465	Ovarian cancer	202	Environmental/occupational risks	1	Number	2010	6.139922296479481	14.429078441831829	1.2242912076681214
4	YLLs (Years of Life Lost)	44634	High-middle SDI	2	Female	11	30-34 years	465	Ovarian cancer	202	Environmental/occupational risks	3	Rate	2010	0.01315752497	0.030920743089999998	0.00262359055
4	YLLs (Years of Life Lost)	44634	High-middle SDI	2	Female	11	30-34 years	465	Ovarian cancer	202	Environmental/occupational risks	1	Number	2011	5.91250629636549	14.070619149294297	1.2920020610443452
4	YLLs (Years of Life Lost)	44634	High-middle SDI	2	Female	11	30-34 years	465	Ovarian cancer	202	Environmental/occupational risks	3	Rate	2011	0.012726318899999998	0.03028617264	0.00278095776
4	YLLs (Years of Life Lost)	44634	High-middle SDI	2	Female	11	30-34 years	465	Ovarian cancer	202	Environmental/occupational risks	1	Number	2012	5.594845728200163	13.57416964058482	1.0860243933642484
4	YLLs (Years of Life Lost)	44634	High-middle SDI	2	Female	11	30-34 years	465	Ovarian cancer	202	Environmental/occupational risks	3	Rate	2012	0.012049701000000001	0.02923488752	0.0023389866099999997
4	YLLs (Years of Life Lost)	44634	High-middle SDI	2	Female	11	30-34 years	465	Ovarian cancer	202	Environmental/occupational risks	1	Number	2013	5.357786849201952	12.5933596082472	1.12395294279893
4	YLLs (Years of Life Lost)	44634	High-middle SDI	2	Female	11	30-34 years	465	Ovarian cancer	202	Environmental/occupational risks	3	Rate	2013	0.01145983859	0.0269360974	0.0024040372799999997
4	YLLs (Years of Life Lost)	44634	High-middle SDI	2	Female	11	30-34 years	465	Ovarian cancer	202	Environmental/occupational risks	1	Number	2014	4.99187288444833	12.571919107709586	1.1011720734463313
4	YLLs (Years of Life Lost)	44634	High-middle SDI	2	Female	11	30-34 years	465	Ovarian cancer	202	Environmental/occupational risks	3	Rate	2014	0.0105169341	0.026486661	0.00231996175
4	YLLs (Years of Life Lost)	44634	High-middle SDI	2	Female	11	30-34 years	465	Ovarian cancer	202	Environmental/occupational risks	1	Number	2015	4.513102899635146	11.452180800648108	0.9549281216975476
4	YLLs (Years of Life Lost)	44634	High-middle SDI	2	Female	11	30-34 years	465	Ovarian cancer	202	Environmental/occupational risks	3	Rate	2015	0.00928690869	0.0235659057	0.0019650184100000003
4	YLLs (Years of Life Lost)	44634	High-middle SDI	2	Female	11	30-34 years	465	Ovarian cancer	202	Environmental/occupational risks	1	Number	2016	4.160205949009039	10.103204772279144	0.8612239071810912
4	YLLs (Years of Life Lost)	44634	High-middle SDI	2	Female	11	30-34 years	465	Ovarian cancer	202	Environmental/occupational risks	3	Rate	2016	0.00829488584	0.02014441862	0.0017171635399999999
4	YLLs (Years of Life Lost)	44634	High-middle SDI	2	Female	11	30-34 years	465	Ovarian cancer	202	Environmental/occupational risks	1	Number	2017	3.822355683767377	9.82922931937706	0.6658445845317978
4	YLLs (Years of Life Lost)	44634	High-middle SDI	2	Female	11	30-34 years	465	Ovarian cancer	202	Environmental/occupational risks	3	Rate	2017	0.00738799989	0.01899832227	0.00128697069
4	YLLs (Years of Life Lost)	44634	High-middle SDI	2	Female	11	30-34 years	465	Ovarian cancer	202	Environmental/occupational risks	1	Number	2018	3.698432731672429	9.774455278573472	0.5901390315217223
4	YLLs (Years of Life Lost)	44634	High-middle SDI	2	Female	11	30-34 years	465	Ovarian cancer	202	Environmental/occupational risks	3	Rate	2018	0.0069915293	0.01847766214	0.00111560075
4	YLLs (Years of Life Lost)	44634	High-middle SDI	2	Female	11	30-34 years	465	Ovarian cancer	202	Environmental/occupational risks	1	Number	2019	3.890231779616578	10.596160720398544	0.539322954521035
4	YLLs (Years of Life Lost)	44634	High-middle SDI	2	Female	11	30-34 years	465	Ovarian cancer	202	Environmental/occupational risks	3	Rate	2019	0.007288389849999999	0.01985201772	0.00101042719
4	YLLs (Years of Life Lost)	44634	High-middle SDI	2	Female	11	30-34 years	465	Ovarian cancer	202	Environmental/occupational risks	1	Number	2020	3.963284501123292	10.380161406002248	0.500584814235685
4	YLLs (Years of Life Lost)	44634	High-middle SDI	2	Female	11	30-34 years	465	Ovarian cancer	202	Environmental/occupational risks	3	Rate	2020	0.0074876316	0.019610710400000002	0.0009457293999999999
4	YLLs (Years of Life Lost)	44634	High-middle SDI	2	Female	11	30-34 years	465	Ovarian cancer	202	Environmental/occupational risks	1	Number	2021	3.903224827578803	10.402883380740985	0.6637148146516011
4	YLLs (Years of Life Lost)	44634	High-middle SDI	2	Female	11	30-34 years	465	Ovarian cancer	202	Environmental/occupational risks	3	Rate	2021	0.00758043802	0.020203400070000002	0.00128899801
4	YLLs (Years of Life Lost)	44634	High-middle SDI	2	Female	12	35-39 years	465	Ovarian cancer	202	Environmental/occupational risks	1	Number	1990	82.64513626077702	141.69902906791413	36.46058005926035
4	YLLs (Years of Life Lost)	44634	High-middle SDI	2	Female	12	35-39 years	465	Ovarian cancer	202	Environmental/occupational risks	3	Rate	1990	0.20924470175	0.35876002408999996	0.09231254912
4	YLLs (Years of Life Lost)	44634	High-middle SDI	2	Female	12	35-39 years	465	Ovarian cancer	202	Environmental/occupational risks	1	Number	1991	83.92167280992567	144.40603164352063	38.03993506444655
4	YLLs (Years of Life Lost)	44634	High-middle SDI	2	Female	12	35-39 years	465	Ovarian cancer	202	Environmental/occupational risks	3	Rate	1991	0.20663115932	0.35555518297	0.09366157298
4	YLLs (Years of Life Lost)	44634	High-middle SDI	2	Female	12	35-39 years	465	Ovarian cancer	202	Environmental/occupational risks	1	Number	1992	88.12504917562234	149.36854347921107	41.37868565007791
4	YLLs (Years of Life Lost)	44634	High-middle SDI	2	Female	12	35-39 years	465	Ovarian cancer	202	Environmental/occupational risks	3	Rate	1992	0.21264822719999998	0.36043050492	0.09984793461
4	YLLs (Years of Life Lost)	44634	High-middle SDI	2	Female	12	35-39 years	465	Ovarian cancer	202	Environmental/occupational risks	1	Number	1993	102.49185277480387	174.38351878152673	47.54942842072813
4	YLLs (Years of Life Lost)	44634	High-middle SDI	2	Female	12	35-39 years	465	Ovarian cancer	202	Environmental/occupational risks	3	Rate	1993	0.24534719042000003	0.41744299894	0.11382483927999999
4	YLLs (Years of Life Lost)	44634	High-middle SDI	2	Female	12	35-39 years	465	Ovarian cancer	202	Environmental/occupational risks	1	Number	1994	108.98860847176567	187.01032390931027	49.126449938216666
4	YLLs (Years of Life Lost)	44634	High-middle SDI	2	Female	12	35-39 years	465	Ovarian cancer	202	Environmental/occupational risks	3	Rate	1994	0.26112368011	0.44805438552	0.1177011027
4	YLLs (Years of Life Lost)	44634	High-middle SDI	2	Female	12	35-39 years	465	Ovarian cancer	202	Environmental/occupational risks	1	Number	1995	109.57444079720938	187.55800458986783	49.9722578965546
4	YLLs (Years of Life Lost)	44634	High-middle SDI	2	Female	12	35-39 years	465	Ovarian cancer	202	Environmental/occupational risks	3	Rate	1995	0.26362937194	0.45125303486	0.12023018204000001
4	YLLs (Years of Life Lost)	44634	High-middle SDI	2	Female	12	35-39 years	465	Ovarian cancer	202	Environmental/occupational risks	1	Number	1996	102.74769506521343	174.0801714620306	47.30587584130785
4	YLLs (Years of Life Lost)	44634	High-middle SDI	2	Female	12	35-39 years	465	Ovarian cancer	202	Environmental/occupational risks	3	Rate	1996	0.24693988879	0.41837764005	0.11369313649
4	YLLs (Years of Life Lost)	44634	High-middle SDI	2	Female	12	35-39 years	465	Ovarian cancer	202	Environmental/occupational risks	1	Number	1997	96.03694018607628	161.34890842342264	45.19179532977344
4	YLLs (Years of Life Lost)	44634	High-middle SDI	2	Female	12	35-39 years	465	Ovarian cancer	202	Environmental/occupational risks	3	Rate	1997	0.22792582011999998	0.38293163241	0.10725432311
4	YLLs (Years of Life Lost)	44634	High-middle SDI	2	Female	12	35-39 years	465	Ovarian cancer	202	Environmental/occupational risks	1	Number	1998	88.17116569779375	150.19581691405207	42.12355382380548
4	YLLs (Years of Life Lost)	44634	High-middle SDI	2	Female	12	35-39 years	465	Ovarian cancer	202	Environmental/occupational risks	3	Rate	1998	0.20344300824	0.34655647996	0.09719438821
4	YLLs (Years of Life Lost)	44634	High-middle SDI	2	Female	12	35-39 years	465	Ovarian cancer	202	Environmental/occupational risks	1	Number	1999	87.87305647429578	147.42456248983524	39.49000884767764
4	YLLs (Years of Life Lost)	44634	High-middle SDI	2	Female	12	35-39 years	465	Ovarian cancer	202	Environmental/occupational risks	3	Rate	1999	0.19582931375999998	0.32854269627	0.08800537552
4	YLLs (Years of Life Lost)	44634	High-middle SDI	2	Female	12	35-39 years	465	Ovarian cancer	202	Environmental/occupational risks	1	Number	2000	88.76284754491023	149.75938780329244	40.76620079841011
4	YLLs (Years of Life Lost)	44634	High-middle SDI	2	Female	12	35-39 years	465	Ovarian cancer	202	Environmental/occupational risks	3	Rate	2000	0.19130903764	0.32277383106	0.08786269095999999
4	YLLs (Years of Life Lost)	44634	High-middle SDI	2	Female	12	35-39 years	465	Ovarian cancer	202	Environmental/occupational risks	1	Number	2001	85.84674904714608	145.17803657242698	38.39040134706919
4	YLLs (Years of Life Lost)	44634	High-middle SDI	2	Female	12	35-39 years	465	Ovarian cancer	202	Environmental/occupational risks	3	Rate	2001	0.17997118284	0.30435471644	0.08048255777
4	YLLs (Years of Life Lost)	44634	High-middle SDI	2	Female	12	35-39 years	465	Ovarian cancer	202	Environmental/occupational risks	1	Number	2002	83.07320334188219	138.1202215226095	38.53574467146999
4	YLLs (Years of Life Lost)	44634	High-middle SDI	2	Female	12	35-39 years	465	Ovarian cancer	202	Environmental/occupational risks	3	Rate	2002	0.17073454072	0.28386882457	0.07919981899
4	YLLs (Years of Life Lost)	44634	High-middle SDI	2	Female	12	35-39 years	465	Ovarian cancer	202	Environmental/occupational risks	1	Number	2003	79.84529362821573	133.5483306628412	35.696881837470755
4	YLLs (Years of Life Lost)	44634	High-middle SDI	2	Female	12	35-39 years	465	Ovarian cancer	202	Environmental/occupational risks	3	Rate	2003	0.16233227475	0.2715151178	0.07257479767
4	YLLs (Years of Life Lost)	44634	High-middle SDI	2	Female	12	35-39 years	465	Ovarian cancer	202	Environmental/occupational risks	1	Number	2004	78.77014808044446	132.7457330019739	34.865431573160336
4	YLLs (Years of Life Lost)	44634	High-middle SDI	2	Female	12	35-39 years	465	Ovarian cancer	202	Environmental/occupational risks	3	Rate	2004	0.15939251451	0.26861287797	0.07055069647000001
4	YLLs (Years of Life Lost)	44634	High-middle SDI	2	Female	12	35-39 years	465	Ovarian cancer	202	Environmental/occupational risks	1	Number	2005	81.01705049602438	137.18257208562622	35.85706271328358
4	YLLs (Years of Life Lost)	44634	High-middle SDI	2	Female	12	35-39 years	465	Ovarian cancer	202	Environmental/occupational risks	3	Rate	2005	0.16355723034	0.27694419142	0.0723882421
4	YLLs (Years of Life Lost)	44634	High-middle SDI	2	Female	12	35-39 years	465	Ovarian cancer	202	Environmental/occupational risks	1	Number	2006	74.64979085263732	128.32092988139354	34.164024692583375
4	YLLs (Years of Life Lost)	44634	High-middle SDI	2	Female	12	35-39 years	465	Ovarian cancer	202	Environmental/occupational risks	3	Rate	2006	0.15027436416999998	0.25831748391	0.06877416573
4	YLLs (Years of Life Lost)	44634	High-middle SDI	2	Female	12	35-39 years	465	Ovarian cancer	202	Environmental/occupational risks	1	Number	2007	71.20163761901709	119.72394952026718	31.71249431385032
4	YLLs (Years of Life Lost)	44634	High-middle SDI	2	Female	12	35-39 years	465	Ovarian cancer	202	Environmental/occupational risks	3	Rate	2007	0.14278579725	0.24009110119	0.06359536009
4	YLLs (Years of Life Lost)	44634	High-middle SDI	2	Female	12	35-39 years	465	Ovarian cancer	202	Environmental/occupational risks	1	Number	2008	73.45153197728766	123.67540246422456	32.59376397395691
4	YLLs (Years of Life Lost)	44634	High-middle SDI	2	Female	12	35-39 years	465	Ovarian cancer	202	Environmental/occupational risks	3	Rate	2008	0.14705457582999998	0.24760591591	0.06525476062
4	YLLs (Years of Life Lost)	44634	High-middle SDI	2	Female	12	35-39 years	465	Ovarian cancer	202	Environmental/occupational risks	1	Number	2009	69.1258593904028	118.47521623405004	31.10078752266668
4	YLLs (Years of Life Lost)	44634	High-middle SDI	2	Female	12	35-39 years	465	Ovarian cancer	202	Environmental/occupational risks	3	Rate	2009	0.13851199164	0.23739651565	0.06231867581
4	YLLs (Years of Life Lost)	44634	High-middle SDI	2	Female	12	35-39 years	465	Ovarian cancer	202	Environmental/occupational risks	1	Number	2010	68.26728275752538	118.58928393519204	30.292058467793144
4	YLLs (Years of Life Lost)	44634	High-middle SDI	2	Female	12	35-39 years	465	Ovarian cancer	202	Environmental/occupational risks	3	Rate	2010	0.13762907404	0.23907987369000003	0.06106978027
4	YLLs (Years of Life Lost)	44634	High-middle SDI	2	Female	12	35-39 years	465	Ovarian cancer	202	Environmental/occupational risks	1	Number	2011	66.4783605196708	114.33734330481552	29.794074425110487
4	YLLs (Years of Life Lost)	44634	High-middle SDI	2	Female	12	35-39 years	465	Ovarian cancer	202	Environmental/occupational risks	3	Rate	2011	0.13567827299000002	0.23335553339	0.06080788593000001
4	YLLs (Years of Life Lost)	44634	High-middle SDI	2	Female	12	35-39 years	465	Ovarian cancer	202	Environmental/occupational risks	1	Number	2012	65.55049259484564	112.29789526825697	30.18558529859279
4	YLLs (Years of Life Lost)	44634	High-middle SDI	2	Female	12	35-39 years	465	Ovarian cancer	202	Environmental/occupational risks	3	Rate	2012	0.13615321596	0.23325102499	0.06269769076
4	YLLs (Years of Life Lost)	44634	High-middle SDI	2	Female	12	35-39 years	465	Ovarian cancer	202	Environmental/occupational risks	1	Number	2013	64.80381431667853	111.68688854332449	29.68155043056512
4	YLLs (Years of Life Lost)	44634	High-middle SDI	2	Female	12	35-39 years	465	Ovarian cancer	202	Environmental/occupational risks	3	Rate	2013	0.13699263648999999	0.23610155489999998	0.0627455944
4	YLLs (Years of Life Lost)	44634	High-middle SDI	2	Female	12	35-39 years	465	Ovarian cancer	202	Environmental/occupational risks	1	Number	2014	63.94678849199829	113.20288952826456	29.25126590795084
4	YLLs (Years of Life Lost)	44634	High-middle SDI	2	Female	12	35-39 years	465	Ovarian cancer	202	Environmental/occupational risks	3	Rate	2014	0.13698973757	0.24250841199	0.06266340085000001
4	YLLs (Years of Life Lost)	44634	High-middle SDI	2	Female	12	35-39 years	465	Ovarian cancer	202	Environmental/occupational risks	1	Number	2015	62.75239825087713	109.62436512320404	29.090197526544912
4	YLLs (Years of Life Lost)	44634	High-middle SDI	2	Female	12	35-39 years	465	Ovarian cancer	202	Environmental/occupational risks	3	Rate	2015	0.13547832124	0.23667183037	0.06280383277
4	YLLs (Years of Life Lost)	44634	High-middle SDI	2	Female	12	35-39 years	465	Ovarian cancer	202	Environmental/occupational risks	1	Number	2016	61.39828855636291	106.8868174535888	27.80058674807156
4	YLLs (Years of Life Lost)	44634	High-middle SDI	2	Female	12	35-39 years	465	Ovarian cancer	202	Environmental/occupational risks	3	Rate	2016	0.13328805674	0.23203800177	0.06035162007
4	YLLs (Years of Life Lost)	44634	High-middle SDI	2	Female	12	35-39 years	465	Ovarian cancer	202	Environmental/occupational risks	1	Number	2017	59.44422129683415	106.16362292108413	25.83061787786579
4	YLLs (Years of Life Lost)	44634	High-middle SDI	2	Female	12	35-39 years	465	Ovarian cancer	202	Environmental/occupational risks	3	Rate	2017	0.12921854752	0.23077616048	0.056150031930000004
4	YLLs (Years of Life Lost)	44634	High-middle SDI	2	Female	12	35-39 years	465	Ovarian cancer	202	Environmental/occupational risks	1	Number	2018	60.13125038444295	102.7072361039002	26.640169134274014
4	YLLs (Years of Life Lost)	44634	High-middle SDI	2	Female	12	35-39 years	465	Ovarian cancer	202	Environmental/occupational risks	3	Rate	2018	0.12988974341999998	0.22185829263999998	0.05754553101
4	YLLs (Years of Life Lost)	44634	High-middle SDI	2	Female	12	35-39 years	465	Ovarian cancer	202	Environmental/occupational risks	1	Number	2019	63.64144264827642	110.22339007323444	27.69214730273076
4	YLLs (Years of Life Lost)	44634	High-middle SDI	2	Female	12	35-39 years	465	Ovarian cancer	202	Environmental/occupational risks	3	Rate	2019	0.13551683057	0.23470750906	0.058967111329999995
4	YLLs (Years of Life Lost)	44634	High-middle SDI	2	Female	12	35-39 years	465	Ovarian cancer	202	Environmental/occupational risks	1	Number	2020	62.28441717302892	115.53294199268342	27.18333886393181
4	YLLs (Years of Life Lost)	44634	High-middle SDI	2	Female	12	35-39 years	465	Ovarian cancer	202	Environmental/occupational risks	3	Rate	2020	0.12966347217	0.24051605663000003	0.05659017555
4	YLLs (Years of Life Lost)	44634	High-middle SDI	2	Female	12	35-39 years	465	Ovarian cancer	202	Environmental/occupational risks	1	Number	2021	64.08222803557183	118.539621879516	28.006377064768877
4	YLLs (Years of Life Lost)	44634	High-middle SDI	2	Female	12	35-39 years	465	Ovarian cancer	202	Environmental/occupational risks	3	Rate	2021	0.12932600399	0.23922788083000002	0.056520394859999996
4	YLLs (Years of Life Lost)	44634	High-middle SDI	2	Female	13	40-44 years	465	Ovarian cancer	202	Environmental/occupational risks	1	Number	1990	143.15620947405088	259.3781607132698	63.5234999272936
4	YLLs (Years of Life Lost)	44634	High-middle SDI	2	Female	13	40-44 years	465	Ovarian cancer	202	Environmental/occupational risks	3	Rate	1990	0.4656356727	0.8436638885000001	0.20661910321000002
4	YLLs (Years of Life Lost)	44634	High-middle SDI	2	Female	13	40-44 years	465	Ovarian cancer	202	Environmental/occupational risks	1	Number	1991	151.54342680612322	276.1614562858833	69.18580214882063
4	YLLs (Years of Life Lost)	44634	High-middle SDI	2	Female	13	40-44 years	465	Ovarian cancer	202	Environmental/occupational risks	3	Rate	1991	0.46193367862999996	0.8417935379100001	0.21089170787
4	YLLs (Years of Life Lost)	44634	High-middle SDI	2	Female	13	40-44 years	465	Ovarian cancer	202	Environmental/occupational risks	1	Number	1992	159.9023343737125	287.8109148861261	70.89114587255025
4	YLLs (Years of Life Lost)	44634	High-middle SDI	2	Female	13	40-44 years	465	Ovarian cancer	202	Environmental/occupational risks	3	Rate	1992	0.46546993221000005	0.83780720004	0.20636157060000002
4	YLLs (Years of Life Lost)	44634	High-middle SDI	2	Female	13	40-44 years	465	Ovarian cancer	202	Environmental/occupational risks	1	Number	1993	177.7374082364785	316.6352525677136	76.93977750728253
4	YLLs (Years of Life Lost)	44634	High-middle SDI	2	Female	13	40-44 years	465	Ovarian cancer	202	Environmental/occupational risks	3	Rate	1993	0.4900212504	0.87296199446	0.21212262716
4	YLLs (Years of Life Lost)	44634	High-middle SDI	2	Female	13	40-44 years	465	Ovarian cancer	202	Environmental/occupational risks	1	Number	1994	191.16938562928257	343.8024801274236	81.51245881354001
4	YLLs (Years of Life Lost)	44634	High-middle SDI	2	Female	13	40-44 years	465	Ovarian cancer	202	Environmental/occupational risks	3	Rate	1994	0.50871704927	0.91488594079	0.21691118266
4	YLLs (Years of Life Lost)	44634	High-middle SDI	2	Female	13	40-44 years	465	Ovarian cancer	202	Environmental/occupational risks	1	Number	1995	199.47170279168165	345.62325200365115	86.77672150887929
4	YLLs (Years of Life Lost)	44634	High-middle SDI	2	Female	13	40-44 years	465	Ovarian cancer	202	Environmental/occupational risks	3	Rate	1995	0.50969557811	0.88314603412	0.22173426415
4	YLLs (Years of Life Lost)	44634	High-middle SDI	2	Female	13	40-44 years	465	Ovarian cancer	202	Environmental/occupational risks	1	Number	1996	194.8193267563684	335.0001909791939	83.18851307947524
4	YLLs (Years of Life Lost)	44634	High-middle SDI	2	Female	13	40-44 years	465	Ovarian cancer	202	Environmental/occupational risks	3	Rate	1996	0.48553503146	0.83489831822	0.20732510468999998
4	YLLs (Years of Life Lost)	44634	High-middle SDI	2	Female	13	40-44 years	465	Ovarian cancer	202	Environmental/occupational risks	1	Number	1997	192.8655533550002	333.2624583391208	81.03987628711288
4	YLLs (Years of Life Lost)	44634	High-middle SDI	2	Female	13	40-44 years	465	Ovarian cancer	202	Environmental/occupational risks	3	Rate	1997	0.47242371047000004	0.8163255925699999	0.19850698264000002
4	YLLs (Years of Life Lost)	44634	High-middle SDI	2	Female	13	40-44 years	465	Ovarian cancer	202	Environmental/occupational risks	1	Number	1998	192.0199751382587	343.574868711543	80.32974001744904
4	YLLs (Years of Life Lost)	44634	High-middle SDI	2	Female	13	40-44 years	465	Ovarian cancer	202	Environmental/occupational risks	3	Rate	1998	0.46774898438999996	0.83692749041	0.19567836254
4	YLLs (Years of Life Lost)	44634	High-middle SDI	2	Female	13	40-44 years	465	Ovarian cancer	202	Environmental/occupational risks	1	Number	1999	193.9986434521592	340.8424617614693	81.57307678803335
4	YLLs (Years of Life Lost)	44634	High-middle SDI	2	Female	13	40-44 years	465	Ovarian cancer	202	Environmental/occupational risks	3	Rate	1999	0.473703835	0.8322655168900001	0.19918427583
4	YLLs (Years of Life Lost)	44634	High-middle SDI	2	Female	13	40-44 years	465	Ovarian cancer	202	Environmental/occupational risks	1	Number	2000	198.22609791806752	345.4175688637895	83.93898086165824
4	YLLs (Years of Life Lost)	44634	High-middle SDI	2	Female	13	40-44 years	465	Ovarian cancer	202	Environmental/occupational risks	3	Rate	2000	0.48621532173000004	0.8472512759	0.20588822063999998
4	YLLs (Years of Life Lost)	44634	High-middle SDI	2	Female	13	40-44 years	465	Ovarian cancer	202	Environmental/occupational risks	1	Number	2001	200.31286646941052	345.8952089477762	87.26645839446724
4	YLLs (Years of Life Lost)	44634	High-middle SDI	2	Female	13	40-44 years	465	Ovarian cancer	202	Environmental/occupational risks	3	Rate	2001	0.49024381077	0.84654065588	0.21357510314000003
4	YLLs (Years of Life Lost)	44634	High-middle SDI	2	Female	13	40-44 years	465	Ovarian cancer	202	Environmental/occupational risks	1	Number	2002	207.77835344170808	357.2441188372966	92.8307047452353
4	YLLs (Years of Life Lost)	44634	High-middle SDI	2	Female	13	40-44 years	465	Ovarian cancer	202	Environmental/occupational risks	3	Rate	2002	0.5010635896	0.8615046639000001	0.22386396549
4	YLLs (Years of Life Lost)	44634	High-middle SDI	2	Female	13	40-44 years	465	Ovarian cancer	202	Environmental/occupational risks	1	Number	2003	203.19663157857076	351.53940118757345	92.5238656491049
4	YLLs (Years of Life Lost)	44634	High-middle SDI	2	Female	13	40-44 years	465	Ovarian cancer	202	Environmental/occupational risks	3	Rate	2003	0.47510829572999996	0.82195892956	0.21633653955
4	YLLs (Years of Life Lost)	44634	High-middle SDI	2	Female	13	40-44 years	465	Ovarian cancer	202	Environmental/occupational risks	1	Number	2004	196.10520674376968	334.85328031106053	89.66526037517622
4	YLLs (Years of Life Lost)	44634	High-middle SDI	2	Female	13	40-44 years	465	Ovarian cancer	202	Environmental/occupational risks	3	Rate	2004	0.44158314713	0.75401141969	0.20190523506
4	YLLs (Years of Life Lost)	44634	High-middle SDI	2	Female	13	40-44 years	465	Ovarian cancer	202	Environmental/occupational risks	1	Number	2005	201.80963321233529	345.9057667712064	93.642791826404
4	YLLs (Years of Life Lost)	44634	High-middle SDI	2	Female	13	40-44 years	465	Ovarian cancer	202	Environmental/occupational risks	3	Rate	2005	0.43824709154999997	0.75116432167	0.20335343021000002
4	YLLs (Years of Life Lost)	44634	High-middle SDI	2	Female	13	40-44 years	465	Ovarian cancer	202	Environmental/occupational risks	1	Number	2006	189.91199171378145	329.7013752986776	87.75540782586134
4	YLLs (Years of Life Lost)	44634	High-middle SDI	2	Female	13	40-44 years	465	Ovarian cancer	202	Environmental/occupational risks	3	Rate	2006	0.40024169888	0.69484942674	0.18494552765
4	YLLs (Years of Life Lost)	44634	High-middle SDI	2	Female	13	40-44 years	465	Ovarian cancer	202	Environmental/occupational risks	1	Number	2007	181.36856532467	316.90568349136214	83.16767631352366
4	YLLs (Years of Life Lost)	44634	High-middle SDI	2	Female	13	40-44 years	465	Ovarian cancer	202	Environmental/occupational risks	3	Rate	2007	0.37402913245999997	0.65354190598	0.17151336982999998
4	YLLs (Years of Life Lost)	44634	High-middle SDI	2	Female	13	40-44 years	465	Ovarian cancer	202	Environmental/occupational risks	1	Number	2008	179.6842789799206	310.4919536246347	79.61932993198747
4	YLLs (Years of Life Lost)	44634	High-middle SDI	2	Female	13	40-44 years	465	Ovarian cancer	202	Environmental/occupational risks	3	Rate	2008	0.36614331491	0.6326905937399999	0.16224060089
4	YLLs (Years of Life Lost)	44634	High-middle SDI	2	Female	13	40-44 years	465	Ovarian cancer	202	Environmental/occupational risks	1	Number	2009	171.22545756160673	300.98939056533106	76.08332623711144
4	YLLs (Years of Life Lost)	44634	High-middle SDI	2	Female	13	40-44 years	465	Ovarian cancer	202	Environmental/occupational risks	3	Rate	2009	0.34716390686	0.6102635334700001	0.15426085092
4	YLLs (Years of Life Lost)	44634	High-middle SDI	2	Female	13	40-44 years	465	Ovarian cancer	202	Environmental/occupational risks	1	Number	2010	169.82471894363798	306.29658412689776	71.82921286500138
4	YLLs (Years of Life Lost)	44634	High-middle SDI	2	Female	13	40-44 years	465	Ovarian cancer	202	Environmental/occupational risks	3	Rate	2010	0.34365036327	0.61980925426	0.14535066066
4	YLLs (Years of Life Lost)	44634	High-middle SDI	2	Female	13	40-44 years	465	Ovarian cancer	202	Environmental/occupational risks	1	Number	2011	165.78991768290888	289.6761687150163	71.50439618154216
4	YLLs (Years of Life Lost)	44634	High-middle SDI	2	Female	13	40-44 years	465	Ovarian cancer	202	Environmental/occupational risks	3	Rate	2011	0.33477437462	0.58493399104	0.14438658182
4	YLLs (Years of Life Lost)	44634	High-middle SDI	2	Female	13	40-44 years	465	Ovarian cancer	202	Environmental/occupational risks	1	Number	2012	162.43240466988905	280.0041765353358	73.96583387651174
4	YLLs (Years of Life Lost)	44634	High-middle SDI	2	Female	13	40-44 years	465	Ovarian cancer	202	Environmental/occupational risks	3	Rate	2012	0.32706137369	0.5637948339300001	0.1489319036
4	YLLs (Years of Life Lost)	44634	High-middle SDI	2	Female	13	40-44 years	465	Ovarian cancer	202	Environmental/occupational risks	1	Number	2013	156.0758871732499	274.7525336637181	69.56267996243301
4	YLLs (Years of Life Lost)	44634	High-middle SDI	2	Female	13	40-44 years	465	Ovarian cancer	202	Environmental/occupational risks	3	Rate	2013	0.31411508181000003	0.55296123029	0.14000040175
4	YLLs (Years of Life Lost)	44634	High-middle SDI	2	Female	13	40-44 years	465	Ovarian cancer	202	Environmental/occupational risks	1	Number	2014	155.77156492750987	272.37723205578254	72.64322369401609
4	YLLs (Years of Life Lost)	44634	High-middle SDI	2	Female	13	40-44 years	465	Ovarian cancer	202	Environmental/occupational risks	3	Rate	2014	0.31409363887	0.54921420351	0.14647586342
4	YLLs (Years of Life Lost)	44634	High-middle SDI	2	Female	13	40-44 years	465	Ovarian cancer	202	Environmental/occupational risks	1	Number	2015	151.072364303583	266.694423858758	68.01293626585456
4	YLLs (Years of Life Lost)	44634	High-middle SDI	2	Female	13	40-44 years	465	Ovarian cancer	202	Environmental/occupational risks	3	Rate	2015	0.30678832296999997	0.54158638092	0.13811642357
4	YLLs (Years of Life Lost)	44634	High-middle SDI	2	Female	13	40-44 years	465	Ovarian cancer	202	Environmental/occupational risks	1	Number	2016	144.74748497014215	258.0804382238807	62.921136794874926
4	YLLs (Years of Life Lost)	44634	High-middle SDI	2	Female	13	40-44 years	465	Ovarian cancer	202	Environmental/occupational risks	3	Rate	2016	0.29787458161	0.53110147353	0.12948485634
4	YLLs (Years of Life Lost)	44634	High-middle SDI	2	Female	13	40-44 years	465	Ovarian cancer	202	Environmental/occupational risks	1	Number	2017	137.02745760266646	246.53165358558977	59.90827364671763
4	YLLs (Years of Life Lost)	44634	High-middle SDI	2	Female	13	40-44 years	465	Ovarian cancer	202	Environmental/occupational risks	3	Rate	2017	0.28725215188000003	0.51680699064	0.12558636657
4	YLLs (Years of Life Lost)	44634	High-middle SDI	2	Female	13	40-44 years	465	Ovarian cancer	202	Environmental/occupational risks	1	Number	2018	134.44258441872972	238.57497153178363	55.773974815619866
4	YLLs (Years of Life Lost)	44634	High-middle SDI	2	Female	13	40-44 years	465	Ovarian cancer	202	Environmental/occupational risks	3	Rate	2018	0.28709613533	0.50946619785	0.11910283256000001
4	YLLs (Years of Life Lost)	44634	High-middle SDI	2	Female	13	40-44 years	465	Ovarian cancer	202	Environmental/occupational risks	1	Number	2019	132.17424295373155	251.9464381474484	53.08403495476041
4	YLLs (Years of Life Lost)	44634	High-middle SDI	2	Female	13	40-44 years	465	Ovarian cancer	202	Environmental/occupational risks	3	Rate	2019	0.28628876394	0.54571475308	0.11497976015
4	YLLs (Years of Life Lost)	44634	High-middle SDI	2	Female	13	40-44 years	465	Ovarian cancer	202	Environmental/occupational risks	1	Number	2020	128.66408442136984	244.7728812804919	52.36090233564016
4	YLLs (Years of Life Lost)	44634	High-middle SDI	2	Female	13	40-44 years	465	Ovarian cancer	202	Environmental/occupational risks	3	Rate	2020	0.2810149979	0.53460801457	0.11436135365000001
4	YLLs (Years of Life Lost)	44634	High-middle SDI	2	Female	13	40-44 years	465	Ovarian cancer	202	Environmental/occupational risks	1	Number	2021	127.3417410912884	242.94762649078737	51.96281827059627
4	YLLs (Years of Life Lost)	44634	High-middle SDI	2	Female	13	40-44 years	465	Ovarian cancer	202	Environmental/occupational risks	3	Rate	2021	0.27975323693	0.53372432584	0.11415555093000002
4	YLLs (Years of Life Lost)	44634	High-middle SDI	2	Female	14	45-49 years	465	Ovarian cancer	202	Environmental/occupational risks	1	Number	1990	403.70085733127536	688.6880425259172	180.45816174137497
4	YLLs (Years of Life Lost)	44634	High-middle SDI	2	Female	14	45-49 years	465	Ovarian cancer	202	Environmental/occupational risks	3	Rate	1990	1.6465894647200001	2.80897712924	0.73604131017
4	YLLs (Years of Life Lost)	44634	High-middle SDI	2	Female	14	45-49 years	465	Ovarian cancer	202	Environmental/occupational risks	1	Number	1991	391.3899362458914	661.465666748488	173.0226638926171
4	YLLs (Years of Life Lost)	44634	High-middle SDI	2	Female	14	45-49 years	465	Ovarian cancer	202	Environmental/occupational risks	3	Rate	1991	1.59902514727	2.70242062259	0.70688478418
4	YLLs (Years of Life Lost)	44634	High-middle SDI	2	Female	14	45-49 years	465	Ovarian cancer	202	Environmental/occupational risks	1	Number	1992	403.1641316307599	685.510167370981	184.14699651093477
4	YLLs (Years of Life Lost)	44634	High-middle SDI	2	Female	14	45-49 years	465	Ovarian cancer	202	Environmental/occupational risks	3	Rate	1992	1.5894049114000002	2.70250536035	0.72596770821
4	YLLs (Years of Life Lost)	44634	High-middle SDI	2	Female	14	45-49 years	465	Ovarian cancer	202	Environmental/occupational risks	1	Number	1993	454.9982545507583	790.2499099510063	206.6125138074271
4	YLLs (Years of Life Lost)	44634	High-middle SDI	2	Female	14	45-49 years	465	Ovarian cancer	202	Environmental/occupational risks	3	Rate	1993	1.7109857449900001	2.97167366552	0.776950378
4	YLLs (Years of Life Lost)	44634	High-middle SDI	2	Female	14	45-49 years	465	Ovarian cancer	202	Environmental/occupational risks	1	Number	1994	519.0387204277555	875.2045134304142	230.2492833474089
4	YLLs (Years of Life Lost)	44634	High-middle SDI	2	Female	14	45-49 years	465	Ovarian cancer	202	Environmental/occupational risks	3	Rate	1994	1.8052808528200002	3.0440695235499997	0.8008354796
4	YLLs (Years of Life Lost)	44634	High-middle SDI	2	Female	14	45-49 years	465	Ovarian cancer	202	Environmental/occupational risks	1	Number	1995	572.0643429231178	980.050545105207	256.56047257360103
4	YLLs (Years of Life Lost)	44634	High-middle SDI	2	Female	14	45-49 years	465	Ovarian cancer	202	Environmental/occupational risks	3	Rate	1995	1.86114112158	3.1884741520599995	0.83468800597
4	YLLs (Years of Life Lost)	44634	High-middle SDI	2	Female	14	45-49 years	465	Ovarian cancer	202	Environmental/occupational risks	1	Number	1996	575.3983766412779	960.7994690055908	262.1870285788713
4	YLLs (Years of Life Lost)	44634	High-middle SDI	2	Female	14	45-49 years	465	Ovarian cancer	202	Environmental/occupational risks	3	Rate	1996	1.75668811725	2.9333155580300003	0.80045557356
4	YLLs (Years of Life Lost)	44634	High-middle SDI	2	Female	14	45-49 years	465	Ovarian cancer	202	Environmental/occupational risks	1	Number	1997	570.983818767493	955.4411144296496	254.2822560216173
4	YLLs (Years of Life Lost)	44634	High-middle SDI	2	Female	14	45-49 years	465	Ovarian cancer	202	Environmental/occupational risks	3	Rate	1997	1.66851794089	2.79197166101	0.7430587212399999
4	YLLs (Years of Life Lost)	44634	High-middle SDI	2	Female	14	45-49 years	465	Ovarian cancer	202	Environmental/occupational risks	1	Number	1998	563.421712687481	957.7944586764196	256.72430750274754
4	YLLs (Years of Life Lost)	44634	High-middle SDI	2	Female	14	45-49 years	465	Ovarian cancer	202	Environmental/occupational risks	3	Rate	1998	1.56218882827	2.65565875334	0.71181467823
4	YLLs (Years of Life Lost)	44634	High-middle SDI	2	Female	14	45-49 years	465	Ovarian cancer	202	Environmental/occupational risks	1	Number	1999	559.0779390632961	944.7757828516176	250.53424005533788
4	YLLs (Years of Life Lost)	44634	High-middle SDI	2	Female	14	45-49 years	465	Ovarian cancer	202	Environmental/occupational risks	3	Rate	1999	1.4991324351	2.5333570169899997	0.67179185428
4	YLLs (Years of Life Lost)	44634	High-middle SDI	2	Female	14	45-49 years	465	Ovarian cancer	202	Environmental/occupational risks	1	Number	2000	586.7162959802372	1008.8424936654012	258.15895433030795
4	YLLs (Years of Life Lost)	44634	High-middle SDI	2	Female	14	45-49 years	465	Ovarian cancer	202	Environmental/occupational risks	3	Rate	2000	1.51276992534	2.60116617567	0.6656285239399999
4	YLLs (Years of Life Lost)	44634	High-middle SDI	2	Female	14	45-49 years	465	Ovarian cancer	202	Environmental/occupational risks	1	Number	2001	607.3881021855676	1055.042887000775	263.43720047799945
4	YLLs (Years of Life Lost)	44634	High-middle SDI	2	Female	14	45-49 years	465	Ovarian cancer	202	Environmental/occupational risks	3	Rate	2001	1.5294237124799999	2.65663354822	0.66334374959
4	YLLs (Years of Life Lost)	44634	High-middle SDI	2	Female	14	45-49 years	465	Ovarian cancer	202	Environmental/occupational risks	1	Number	2002	633.7179946318132	1073.4579447510964	282.3578899851764
4	YLLs (Years of Life Lost)	44634	High-middle SDI	2	Female	14	45-49 years	465	Ovarian cancer	202	Environmental/occupational risks	3	Rate	2002	1.57022777591	2.65981634639	0.69962697187
4	YLLs (Years of Life Lost)	44634	High-middle SDI	2	Female	14	45-49 years	465	Ovarian cancer	202	Environmental/occupational risks	1	Number	2003	638.6707515947851	1101.9652510177116	280.1673114356537
4	YLLs (Years of Life Lost)	44634	High-middle SDI	2	Female	14	45-49 years	465	Ovarian cancer	202	Environmental/occupational risks	3	Rate	2003	1.5750020977299999	2.7175153671	0.69091014756
4	YLLs (Years of Life Lost)	44634	High-middle SDI	2	Female	14	45-49 years	465	Ovarian cancer	202	Environmental/occupational risks	1	Number	2004	622.2436446786085	1043.5475089197553	273.56488227954446
4	YLLs (Years of Life Lost)	44634	High-middle SDI	2	Female	14	45-49 years	465	Ovarian cancer	202	Environmental/occupational risks	3	Rate	2004	1.5385534195800001	2.58026514545	0.67641379499
4	YLLs (Years of Life Lost)	44634	High-middle SDI	2	Female	14	45-49 years	465	Ovarian cancer	202	Environmental/occupational risks	1	Number	2005	645.4432900942774	1073.6688594494467	293.5263705924477
4	YLLs (Years of Life Lost)	44634	High-middle SDI	2	Female	14	45-49 years	465	Ovarian cancer	202	Environmental/occupational risks	3	Rate	2005	1.6024521537899998	2.6656144741	0.72874251227
4	YLLs (Years of Life Lost)	44634	High-middle SDI	2	Female	14	45-49 years	465	Ovarian cancer	202	Environmental/occupational risks	1	Number	2006	607.0368220702497	992.094055397548	280.218855680293
4	YLLs (Years of Life Lost)	44634	High-middle SDI	2	Female	14	45-49 years	465	Ovarian cancer	202	Environmental/occupational risks	3	Rate	2006	1.5023123809599999	2.45526322014	0.69349377329
4	YLLs (Years of Life Lost)	44634	High-middle SDI	2	Female	14	45-49 years	465	Ovarian cancer	202	Environmental/occupational risks	1	Number	2007	589.8358427456405	967.6757663982788	272.98697418447045
4	YLLs (Years of Life Lost)	44634	High-middle SDI	2	Female	14	45-49 years	465	Ovarian cancer	202	Environmental/occupational risks	3	Rate	2007	1.43613252643	2.35609731123	0.66466878495
4	YLLs (Years of Life Lost)	44634	High-middle SDI	2	Female	14	45-49 years	465	Ovarian cancer	202	Environmental/occupational risks	1	Number	2008	600.1160410987958	985.8865682794222	278.7751187469108
4	YLLs (Years of Life Lost)	44634	High-middle SDI	2	Female	14	45-49 years	465	Ovarian cancer	202	Environmental/occupational risks	3	Rate	2008	1.41422190239	2.32332129562	0.6569560747800001
4	YLLs (Years of Life Lost)	44634	High-middle SDI	2	Female	14	45-49 years	465	Ovarian cancer	202	Environmental/occupational risks	1	Number	2009	598.7998261192824	997.4618336786953	283.9667658825083
4	YLLs (Years of Life Lost)	44634	High-middle SDI	2	Female	14	45-49 years	465	Ovarian cancer	202	Environmental/occupational risks	3	Rate	2009	1.35695866671	2.26037887935	0.6435058048
4	YLLs (Years of Life Lost)	44634	High-middle SDI	2	Female	14	45-49 years	465	Ovarian cancer	202	Environmental/occupational risks	1	Number	2010	601.8169888128972	1021.3698024029936	287.25544915145986
4	YLLs (Years of Life Lost)	44634	High-middle SDI	2	Female	14	45-49 years	465	Ovarian cancer	202	Environmental/occupational risks	3	Rate	2010	1.31377637208	2.2296670557600002	0.62708336398
4	YLLs (Years of Life Lost)	44634	High-middle SDI	2	Female	14	45-49 years	465	Ovarian cancer	202	Environmental/occupational risks	1	Number	2011	568.7387243993484	957.3504169546626	268.88778320602
4	YLLs (Years of Life Lost)	44634	High-middle SDI	2	Female	14	45-49 years	465	Ovarian cancer	202	Environmental/occupational risks	3	Rate	2011	1.20416075222	2.0269479618	0.5693020387
4	YLLs (Years of Life Lost)	44634	High-middle SDI	2	Female	14	45-49 years	465	Ovarian cancer	202	Environmental/occupational risks	1	Number	2012	539.3973897194645	922.5342710390656	255.2672265937362
4	YLLs (Years of Life Lost)	44634	High-middle SDI	2	Female	14	45-49 years	465	Ovarian cancer	202	Environmental/occupational risks	3	Rate	2012	1.11734546406	1.9110019863399998	0.52877837971
4	YLLs (Years of Life Lost)	44634	High-middle SDI	2	Female	14	45-49 years	465	Ovarian cancer	202	Environmental/occupational risks	1	Number	2013	510.6545020026964	883.3958451296021	240.04792126053752
4	YLLs (Years of Life Lost)	44634	High-middle SDI	2	Female	14	45-49 years	465	Ovarian cancer	202	Environmental/occupational risks	3	Rate	2013	1.04555078513	1.8087282415600001	0.49149139302
4	YLLs (Years of Life Lost)	44634	High-middle SDI	2	Female	14	45-49 years	465	Ovarian cancer	202	Environmental/occupational risks	1	Number	2014	485.93459707095167	868.4490675346308	227.70690001934884
4	YLLs (Years of Life Lost)	44634	High-middle SDI	2	Female	14	45-49 years	465	Ovarian cancer	202	Environmental/occupational risks	3	Rate	2014	0.99055376275	1.77029068683	0.46416930998
4	YLLs (Years of Life Lost)	44634	High-middle SDI	2	Female	14	45-49 years	465	Ovarian cancer	202	Environmental/occupational risks	1	Number	2015	466.5807474747848	803.2212834297437	216.8277405612318
4	YLLs (Years of Life Lost)	44634	High-middle SDI	2	Female	14	45-49 years	465	Ovarian cancer	202	Environmental/occupational risks	3	Rate	2015	0.94979950147	1.6350849851800002	0.44138743616
4	YLLs (Years of Life Lost)	44634	High-middle SDI	2	Female	14	45-49 years	465	Ovarian cancer	202	Environmental/occupational risks	1	Number	2016	455.74629075932353	795.2214466327439	203.9143144362381
4	YLLs (Years of Life Lost)	44634	High-middle SDI	2	Female	14	45-49 years	465	Ovarian cancer	202	Environmental/occupational risks	3	Rate	2016	0.9260355622700001	1.6158186131	0.41433558682
4	YLLs (Years of Life Lost)	44634	High-middle SDI	2	Female	14	45-49 years	465	Ovarian cancer	202	Environmental/occupational risks	1	Number	2017	446.6790618093868	778.8388630915053	214.2008588584929
4	YLLs (Years of Life Lost)	44634	High-middle SDI	2	Female	14	45-49 years	465	Ovarian cancer	202	Environmental/occupational risks	3	Rate	2017	0.9050291599599999	1.5780275868500002	0.43399845644999996
4	YLLs (Years of Life Lost)	44634	High-middle SDI	2	Female	14	45-49 years	465	Ovarian cancer	202	Environmental/occupational risks	1	Number	2018	444.58505483966746	762.2541253418343	204.7461438767229
4	YLLs (Years of Life Lost)	44634	High-middle SDI	2	Female	14	45-49 years	465	Ovarian cancer	202	Environmental/occupational risks	3	Rate	2018	0.90018023358	1.54338543127	0.4145628145
4	YLLs (Years of Life Lost)	44634	High-middle SDI	2	Female	14	45-49 years	465	Ovarian cancer	202	Environmental/occupational risks	1	Number	2019	446.3376229203783	773.4612559673537	197.0984233988493
4	YLLs (Years of Life Lost)	44634	High-middle SDI	2	Female	14	45-49 years	465	Ovarian cancer	202	Environmental/occupational risks	3	Rate	2019	0.90551550748	1.56917348158	0.39986698347
4	YLLs (Years of Life Lost)	44634	High-middle SDI	2	Female	14	45-49 years	465	Ovarian cancer	202	Environmental/occupational risks	1	Number	2020	437.5383153812284	786.0192163512388	202.4679211238777
4	YLLs (Years of Life Lost)	44634	High-middle SDI	2	Female	14	45-49 years	465	Ovarian cancer	202	Environmental/occupational risks	3	Rate	2020	0.89454798886	1.60701791015	0.41394608262
4	YLLs (Years of Life Lost)	44634	High-middle SDI	2	Female	14	45-49 years	465	Ovarian cancer	202	Environmental/occupational risks	1	Number	2021	439.18645435514907	772.468555451425	198.4676745888936
4	YLLs (Years of Life Lost)	44634	High-middle SDI	2	Female	14	45-49 years	465	Ovarian cancer	202	Environmental/occupational risks	3	Rate	2021	0.9106460390200001	1.60170110738	0.41151952649
4	YLLs (Years of Life Lost)	44634	High-middle SDI	2	Female	22	All ages	465	Ovarian cancer	202	Environmental/occupational risks	1	Number	1990	19087.517310374373	29765.67918548031	9327.083130691415
4	YLLs (Years of Life Lost)	44634	High-middle SDI	2	Female	22	All ages	465	Ovarian cancer	202	Environmental/occupational risks	3	Rate	1990	3.57257526314	5.571187044369999	1.74573287495
4	YLLs (Years of Life Lost)	44634	High-middle SDI	2	Female	22	All ages	465	Ovarian cancer	202	Environmental/occupational risks	1	Number	1991	19667.45497583105	30765.41797288723	9712.784668573951
4	YLLs (Years of Life Lost)	44634	High-middle SDI	2	Female	22	All ages	465	Ovarian cancer	202	Environmental/occupational risks	3	Rate	1991	3.6420390356200003	5.6971709528200005	1.7986232052400002
4	YLLs (Years of Life Lost)	44634	High-middle SDI	2	Female	22	All ages	465	Ovarian cancer	202	Environmental/occupational risks	1	Number	1992	20433.988807890943	31884.682340840973	10007.510425114942
4	YLLs (Years of Life Lost)	44634	High-middle SDI	2	Female	22	All ages	465	Ovarian cancer	202	Environmental/occupational risks	3	Rate	1992	3.74673925842	5.84631773032	1.8349590254400001
4	YLLs (Years of Life Lost)	44634	High-middle SDI	2	Female	22	All ages	465	Ovarian cancer	202	Environmental/occupational risks	1	Number	1993	21711.17559072936	33685.105023945755	10538.829848220856
4	YLLs (Years of Life Lost)	44634	High-middle SDI	2	Female	22	All ages	465	Ovarian cancer	202	Environmental/occupational risks	3	Rate	1993	3.94492136453	6.120584761530001	1.91490575219
4	YLLs (Years of Life Lost)	44634	High-middle SDI	2	Female	22	All ages	465	Ovarian cancer	202	Environmental/occupational risks	1	Number	1994	22284.790934408036	35043.56779941564	10887.855105815866
4	YLLs (Years of Life Lost)	44634	High-middle SDI	2	Female	22	All ages	465	Ovarian cancer	202	Environmental/occupational risks	3	Rate	1994	4.0160894234399995	6.31543290727	1.96217231129
4	YLLs (Years of Life Lost)	44634	High-middle SDI	2	Female	22	All ages	465	Ovarian cancer	202	Environmental/occupational risks	1	Number	1995	22475.219604575665	35319.7568732122	11005.624158982926
4	YLLs (Years of Life Lost)	44634	High-middle SDI	2	Female	22	All ages	465	Ovarian cancer	202	Environmental/occupational risks	3	Rate	1995	4.0194800657	6.316603849700001	1.96825159869
4	YLLs (Years of Life Lost)	44634	High-middle SDI	2	Female	22	All ages	465	Ovarian cancer	202	Environmental/occupational risks	1	Number	1996	21909.36446035597	34204.55460011436	10902.40343900749
4	YLLs (Years of Life Lost)	44634	High-middle SDI	2	Female	22	All ages	465	Ovarian cancer	202	Environmental/occupational risks	3	Rate	1996	3.88933899751	6.071974764	1.9353889949
4	YLLs (Years of Life Lost)	44634	High-middle SDI	2	Female	22	All ages	465	Ovarian cancer	202	Environmental/occupational risks	1	Number	1997	21612.07927926221	33873.9289114291	10684.850079246336
4	YLLs (Years of Life Lost)	44634	High-middle SDI	2	Female	22	All ages	465	Ovarian cancer	202	Environmental/occupational risks	3	Rate	1997	3.8091570079399997	5.9703239115499995	1.88321868674
4	YLLs (Years of Life Lost)	44634	High-middle SDI	2	Female	22	All ages	465	Ovarian cancer	202	Environmental/occupational risks	1	Number	1998	21624.199023944653	33898.993780438424	10805.39017759599
4	YLLs (Years of Life Lost)	44634	High-middle SDI	2	Female	22	All ages	465	Ovarian cancer	202	Environmental/occupational risks	3	Rate	1998	3.7845246112	5.93277818591	1.8910880821699998
4	YLLs (Years of Life Lost)	44634	High-middle SDI	2	Female	22	All ages	465	Ovarian cancer	202	Environmental/occupational risks	1	Number	1999	21598.296266250592	33776.618009121405	10672.00901401348
4	YLLs (Years of Life Lost)	44634	High-middle SDI	2	Female	22	All ages	465	Ovarian cancer	202	Environmental/occupational risks	3	Rate	1999	3.75418488371	5.87100330459	1.85499330249
4	YLLs (Years of Life Lost)	44634	High-middle SDI	2	Female	22	All ages	465	Ovarian cancer	202	Environmental/occupational risks	1	Number	2000	22235.9002043119	35193.65660393055	11014.197469324834
4	YLLs (Years of Life Lost)	44634	High-middle SDI	2	Female	22	All ages	465	Ovarian cancer	202	Environmental/occupational risks	3	Rate	2000	3.83953289117	6.0769836548	1.9018511985
4	YLLs (Years of Life Lost)	44634	High-middle SDI	2	Female	22	All ages	465	Ovarian cancer	202	Environmental/occupational risks	1	Number	2001	22657.578120361373	35823.94399618868	11159.51796361094
4	YLLs (Years of Life Lost)	44634	High-middle SDI	2	Female	22	All ages	465	Ovarian cancer	202	Environmental/occupational risks	3	Rate	2001	3.8870444275200002	6.14581404696	1.9144827343800002
4	YLLs (Years of Life Lost)	44634	High-middle SDI	2	Female	22	All ages	465	Ovarian cancer	202	Environmental/occupational risks	1	Number	2002	23232.961196054548	36558.11996162927	11375.293762434188
4	YLLs (Years of Life Lost)	44634	High-middle SDI	2	Female	22	All ages	465	Ovarian cancer	202	Environmental/occupational risks	3	Rate	2002	3.96074623812	6.23241415027	1.93925568062
4	YLLs (Years of Life Lost)	44634	High-middle SDI	2	Female	22	All ages	465	Ovarian cancer	202	Environmental/occupational risks	1	Number	2003	23963.6064056968	37406.293122528295	11697.209120523195
4	YLLs (Years of Life Lost)	44634	High-middle SDI	2	Female	22	All ages	465	Ovarian cancer	202	Environmental/occupational risks	3	Rate	2003	4.06043373132	6.3381851540600005	1.9819947662000001
4	YLLs (Years of Life Lost)	44634	High-middle SDI	2	Female	22	All ages	465	Ovarian cancer	202	Environmental/occupational risks	1	Number	2004	23732.275183109497	37471.29910708203	11541.953371205553
4	YLLs (Years of Life Lost)	44634	High-middle SDI	2	Female	22	All ages	465	Ovarian cancer	202	Environmental/occupational risks	3	Rate	2004	3.9964937755500003	6.31013303561	1.94365455692
4	YLLs (Years of Life Lost)	44634	High-middle SDI	2	Female	22	All ages	465	Ovarian cancer	202	Environmental/occupational risks	1	Number	2005	24352.895210698127	38970.41585519958	11860.512131907464
4	YLLs (Years of Life Lost)	44634	High-middle SDI	2	Female	22	All ages	465	Ovarian cancer	202	Environmental/occupational risks	3	Rate	2005	4.07542533042	6.5216483929	1.9848412747600002
4	YLLs (Years of Life Lost)	44634	High-middle SDI	2	Female	22	All ages	465	Ovarian cancer	202	Environmental/occupational risks	1	Number	2006	24520.37000025819	39153.392458919145	11922.990228884712
4	YLLs (Years of Life Lost)	44634	High-middle SDI	2	Female	22	All ages	465	Ovarian cancer	202	Environmental/occupational risks	3	Rate	2006	4.0772655452999995	6.510455513219999	1.98256377276
4	YLLs (Years of Life Lost)	44634	High-middle SDI	2	Female	22	All ages	465	Ovarian cancer	202	Environmental/occupational risks	1	Number	2007	25153.119726193883	40416.79132401981	12324.626243102246
4	YLLs (Years of Life Lost)	44634	High-middle SDI	2	Female	22	All ages	465	Ovarian cancer	202	Environmental/occupational risks	3	Rate	2007	4.1544955214899995	6.67556869193	2.0356363380899998
4	YLLs (Years of Life Lost)	44634	High-middle SDI	2	Female	22	All ages	465	Ovarian cancer	202	Environmental/occupational risks	1	Number	2008	26088.60134195787	41685.97298060323	12594.245366410618
4	YLLs (Years of Life Lost)	44634	High-middle SDI	2	Female	22	All ages	465	Ovarian cancer	202	Environmental/occupational risks	3	Rate	2008	4.27992660087	6.83873015285	2.06613014838
4	YLLs (Years of Life Lost)	44634	High-middle SDI	2	Female	22	All ages	465	Ovarian cancer	202	Environmental/occupational risks	1	Number	2009	26413.66003218097	42217.99497594108	12855.026598320155
4	YLLs (Years of Life Lost)	44634	High-middle SDI	2	Female	22	All ages	465	Ovarian cancer	202	Environmental/occupational risks	3	Rate	2009	4.30509353049	6.88100084652	2.0952072441
4	YLLs (Years of Life Lost)	44634	High-middle SDI	2	Female	22	All ages	465	Ovarian cancer	202	Environmental/occupational risks	1	Number	2010	26555.329302576552	42427.518989442586	12844.730140034027
4	YLLs (Years of Life Lost)	44634	High-middle SDI	2	Female	22	All ages	465	Ovarian cancer	202	Environmental/occupational risks	3	Rate	2010	4.30234396157	6.873866185160001	2.08103038476
4	YLLs (Years of Life Lost)	44634	High-middle SDI	2	Female	22	All ages	465	Ovarian cancer	202	Environmental/occupational risks	1	Number	2011	26271.340772010702	42022.65108308755	12836.099528594908
4	YLLs (Years of Life Lost)	44634	High-middle SDI	2	Female	22	All ages	465	Ovarian cancer	202	Environmental/occupational risks	3	Rate	2011	4.233029252900001	6.77099478336	2.06824559391
4	YLLs (Years of Life Lost)	44634	High-middle SDI	2	Female	22	All ages	465	Ovarian cancer	202	Environmental/occupational risks	1	Number	2012	26414.789229208516	42046.13432435576	12809.522761876717
4	YLLs (Years of Life Lost)	44634	High-middle SDI	2	Female	22	All ages	465	Ovarian cancer	202	Environmental/occupational risks	3	Rate	2012	4.23310820861	6.738113062509999	2.0527930577499998
4	YLLs (Years of Life Lost)	44634	High-middle SDI	2	Female	22	All ages	465	Ovarian cancer	202	Environmental/occupational risks	1	Number	2013	26318.314610535486	42190.46900561672	12866.823617793509
4	YLLs (Years of Life Lost)	44634	High-middle SDI	2	Female	22	All ages	465	Ovarian cancer	202	Environmental/occupational risks	3	Rate	2013	4.193594275970001	6.722683877770001	2.05021631028
4	YLLs (Years of Life Lost)	44634	High-middle SDI	2	Female	22	All ages	465	Ovarian cancer	202	Environmental/occupational risks	1	Number	2014	26333.88227471012	42418.35339956298	12879.537414275226
4	YLLs (Years of Life Lost)	44634	High-middle SDI	2	Female	22	All ages	465	Ovarian cancer	202	Environmental/occupational risks	3	Rate	2014	4.17081833567	6.7183123355	2.0398895325
4	YLLs (Years of Life Lost)	44634	High-middle SDI	2	Female	22	All ages	465	Ovarian cancer	202	Environmental/occupational risks	1	Number	2015	26522.247509719356	42123.65030188464	12771.507668637065
4	YLLs (Years of Life Lost)	44634	High-middle SDI	2	Female	22	All ages	465	Ovarian cancer	202	Environmental/occupational risks	3	Rate	2015	4.174907477910001	6.63074811356	2.0103825232199997
4	YLLs (Years of Life Lost)	44634	High-middle SDI	2	Female	22	All ages	465	Ovarian cancer	202	Environmental/occupational risks	1	Number	2016	26327.53685751739	42772.94108953958	12543.56163850792
4	YLLs (Years of Life Lost)	44634	High-middle SDI	2	Female	22	All ages	465	Ovarian cancer	202	Environmental/occupational risks	3	Rate	2016	4.11956340467	6.69283434209	1.9627357382500001
4	YLLs (Years of Life Lost)	44634	High-middle SDI	2	Female	22	All ages	465	Ovarian cancer	202	Environmental/occupational risks	1	Number	2017	25938.714536396	42097.46494340275	12601.42027878154
4	YLLs (Years of Life Lost)	44634	High-middle SDI	2	Female	22	All ages	465	Ovarian cancer	202	Environmental/occupational risks	3	Rate	2017	4.03618636761	6.5505641722300005	1.9608404522300003
4	YLLs (Years of Life Lost)	44634	High-middle SDI	2	Female	22	All ages	465	Ovarian cancer	202	Environmental/occupational risks	1	Number	2018	26032.51383823848	41495.50717385487	12527.95113979176
4	YLLs (Years of Life Lost)	44634	High-middle SDI	2	Female	22	All ages	465	Ovarian cancer	202	Environmental/occupational risks	3	Rate	2018	4.03061579575	6.42475205072	1.93970348258
4	YLLs (Years of Life Lost)	44634	High-middle SDI	2	Female	22	All ages	465	Ovarian cancer	202	Environmental/occupational risks	1	Number	2019	26128.25333100314	41700.38757659552	12659.517369616264
4	YLLs (Years of Life Lost)	44634	High-middle SDI	2	Female	22	All ages	465	Ovarian cancer	202	Environmental/occupational risks	3	Rate	2019	4.0285447875400004	6.42951049509	1.9518883281700001
4	YLLs (Years of Life Lost)	44634	High-middle SDI	2	Female	22	All ages	465	Ovarian cancer	202	Environmental/occupational risks	1	Number	2020	26289.566495463583	42760.76001481728	12929.443376555906
4	YLLs (Years of Life Lost)	44634	High-middle SDI	2	Female	22	All ages	465	Ovarian cancer	202	Environmental/occupational risks	3	Rate	2020	4.0417200265	6.573977556080001	1.98775397211
4	YLLs (Years of Life Lost)	44634	High-middle SDI	2	Female	22	All ages	465	Ovarian cancer	202	Environmental/occupational risks	1	Number	2021	26790.00047597156	43719.23182529308	12846.917569356763
4	YLLs (Years of Life Lost)	44634	High-middle SDI	2	Female	22	All ages	465	Ovarian cancer	202	Environmental/occupational risks	3	Rate	2021	4.11223596212	6.71085457835	1.97198788699
4	YLLs (Years of Life Lost)	44634	High-middle SDI	2	Female	27	Age-standardized	465	Ovarian cancer	202	Environmental/occupational risks	3	Rate	1990	3.32342820196	5.18347101652	1.6197594978499998
4	YLLs (Years of Life Lost)	44634	High-middle SDI	2	Female	27	Age-standardized	465	Ovarian cancer	202	Environmental/occupational risks	3	Rate	1991	3.3589419730800003	5.26137159322	1.6548289503599998
4	YLLs (Years of Life Lost)	44634	High-middle SDI	2	Female	27	Age-standardized	465	Ovarian cancer	202	Environmental/occupational risks	3	Rate	1992	3.42665971318	5.35975430436	1.6744927843700002
4	YLLs (Years of Life Lost)	44634	High-middle SDI	2	Female	27	Age-standardized	465	Ovarian cancer	202	Environmental/occupational risks	3	Rate	1993	3.5807204099399996	5.56135931517	1.7349250722099998
4	YLLs (Years of Life Lost)	44634	High-middle SDI	2	Female	27	Age-standardized	465	Ovarian cancer	202	Environmental/occupational risks	3	Rate	1994	3.61368954566	5.6905880229	1.7627175616700002
4	YLLs (Years of Life Lost)	44634	High-middle SDI	2	Female	27	Age-standardized	465	Ovarian cancer	202	Environmental/occupational risks	3	Rate	1995	3.5810629957399995	5.6275848747	1.7512832853700002
4	YLLs (Years of Life Lost)	44634	High-middle SDI	2	Female	27	Age-standardized	465	Ovarian cancer	202	Environmental/occupational risks	3	Rate	1996	3.4261511054400002	5.354363949450001	1.7038805553900003
4	YLLs (Years of Life Lost)	44634	High-middle SDI	2	Female	27	Age-standardized	465	Ovarian cancer	202	Environmental/occupational risks	3	Rate	1997	3.3183310209999997	5.2049363801	1.6388862431
4	YLLs (Years of Life Lost)	44634	High-middle SDI	2	Female	27	Age-standardized	465	Ovarian cancer	202	Environmental/occupational risks	3	Rate	1998	3.26294131024	5.12868365341	1.62843060894
4	YLLs (Years of Life Lost)	44634	High-middle SDI	2	Female	27	Age-standardized	465	Ovarian cancer	202	Environmental/occupational risks	3	Rate	1999	3.1990214490800004	5.01945371853	1.57757100703
4	YLLs (Years of Life Lost)	44634	High-middle SDI	2	Female	27	Age-standardized	465	Ovarian cancer	202	Environmental/occupational risks	3	Rate	2000	3.2330606533999995	5.13374417245	1.5983856215099999
[truncated: 4,821 more rows]
