# Supplementary material for: Global burden and trends in ovarian cancer attributable to environmental risks and occupational risks in females aged 20–49 from 1990 to 2021, with projections to 2050: a cross-sectional study
Source: BMC Public Health. 2025 Jul 25;25:2547. doi: 10.1186/s12889-025-23303-0 (PMC12291373; doi:10.1186/s12889-025-23303-0)
Supplement: Supplementary file 19 — Supplementary Material 19. [file 12889_2025_23303_MOESM19_ESM.zip › Supplementary Material /Environmental factors influence ovarian cancer./IHME-GBD_2021_DATA-1751023b-1.csv]

measure_id	measure_name	location_id	location_name	sex_id	sex_name	age_id	age_name	cause_id	cause_name	rei_id	rei_name	metric_id	metric_name	year	val	upper	lower
1	Deaths	1	Global	2	Female	9	20-24 years	465	Ovarian cancer	202	Environmental/occupational risks	1	Number	1990	0.0070476528117732	0.0297227970814464	0.000704249676956
1	Deaths	1	Global	2	Female	9	20-24 years	465	Ovarian cancer	202	Environmental/occupational risks	3	Rate	1990	2.8867899999999998e-06	1.217474e-05	2.8847e-07
1	Deaths	1	Global	2	Female	9	20-24 years	465	Ovarian cancer	202	Environmental/occupational risks	1	Number	1991	0.0071313805550763	0.0298713141475301	0.0006443378209937
1	Deaths	1	Global	2	Female	9	20-24 years	465	Ovarian cancer	202	Environmental/occupational risks	3	Rate	1991	2.89679e-06	1.213383e-05	2.6173e-07
1	Deaths	1	Global	2	Female	9	20-24 years	465	Ovarian cancer	202	Environmental/occupational risks	1	Number	1992	0.0085113360103294	0.0334880843878002	0.000891353715991
1	Deaths	1	Global	2	Female	9	20-24 years	465	Ovarian cancer	202	Environmental/occupational risks	3	Rate	1992	3.4344e-06	1.351275e-05	3.5967e-07
1	Deaths	1	Global	2	Female	9	20-24 years	465	Ovarian cancer	202	Environmental/occupational risks	1	Number	1993	0.0091817089103049	0.0388833739685375	0.000847477212158
1	Deaths	1	Global	2	Female	9	20-24 years	465	Ovarian cancer	202	Environmental/occupational risks	3	Rate	1993	3.68435e-06	1.5602750000000002e-05	3.4007e-07
1	Deaths	1	Global	2	Female	9	20-24 years	465	Ovarian cancer	202	Environmental/occupational risks	1	Number	1994	0.0103387133520581	0.0369619859753065	0.0009965739621689
1	Deaths	1	Global	2	Female	9	20-24 years	465	Ovarian cancer	202	Environmental/occupational risks	3	Rate	1994	4.13248e-06	1.477406e-05	3.9834e-07
1	Deaths	1	Global	2	Female	9	20-24 years	465	Ovarian cancer	202	Environmental/occupational risks	1	Number	1995	0.0116125466192159	0.0474575711408672	0.0008020849141439
1	Deaths	1	Global	2	Female	9	20-24 years	465	Ovarian cancer	202	Environmental/occupational risks	3	Rate	1995	4.63078e-06	1.892485e-05	3.1985e-07
1	Deaths	1	Global	2	Female	9	20-24 years	465	Ovarian cancer	202	Environmental/occupational risks	1	Number	1996	0.012986977166175	0.0513446870497794	0.0010026744912479
1	Deaths	1	Global	2	Female	9	20-24 years	465	Ovarian cancer	202	Environmental/occupational risks	3	Rate	1996	5.1753e-06	2.046081e-05	3.9955999999999996e-07
1	Deaths	1	Global	2	Female	9	20-24 years	465	Ovarian cancer	202	Environmental/occupational risks	1	Number	1997	0.0136430890063743	0.0500093437745845	0.0016729984483176
1	Deaths	1	Global	2	Female	9	20-24 years	465	Ovarian cancer	202	Environmental/occupational risks	3	Rate	1997	5.43619e-06	1.9926590000000003e-05	6.6662e-07
1	Deaths	1	Global	2	Female	9	20-24 years	465	Ovarian cancer	202	Environmental/occupational risks	1	Number	1998	0.013443470165922	0.0482359543274762	0.0017035817828762
1	Deaths	1	Global	2	Female	9	20-24 years	465	Ovarian cancer	202	Environmental/occupational risks	3	Rate	1998	5.3477099999999995e-06	1.91879e-05	6.7767e-07
1	Deaths	1	Global	2	Female	9	20-24 years	465	Ovarian cancer	202	Environmental/occupational risks	1	Number	1999	0.0151187506856006	0.0523226362737795	0.0019736412060245
1	Deaths	1	Global	2	Female	9	20-24 years	465	Ovarian cancer	202	Environmental/occupational risks	3	Rate	1999	5.98269e-06	2.070478e-05	7.81e-07
1	Deaths	1	Global	2	Female	9	20-24 years	465	Ovarian cancer	202	Environmental/occupational risks	1	Number	2000	0.0169826670452468	0.0534702595829879	0.0024824904811455
1	Deaths	1	Global	2	Female	9	20-24 years	465	Ovarian cancer	202	Environmental/occupational risks	3	Rate	2000	6.6587e-06	2.096506e-05	9.7336e-07
1	Deaths	1	Global	2	Female	9	20-24 years	465	Ovarian cancer	202	Environmental/occupational risks	1	Number	2001	0.016203013585638	0.0515396190176612	0.0025840512741204
1	Deaths	1	Global	2	Female	9	20-24 years	465	Ovarian cancer	202	Environmental/occupational risks	3	Rate	2001	6.278220000000001e-06	1.997019e-05	1.00125e-06
1	Deaths	1	Global	2	Female	9	20-24 years	465	Ovarian cancer	202	Environmental/occupational risks	1	Number	2002	0.0157761932368536	0.0499841490472875	0.0023987339147518
1	Deaths	1	Global	2	Female	9	20-24 years	465	Ovarian cancer	202	Environmental/occupational risks	3	Rate	2002	6.026599999999999e-06	1.909424e-05	9.163300000000001e-07
1	Deaths	1	Global	2	Female	9	20-24 years	465	Ovarian cancer	202	Environmental/occupational risks	1	Number	2003	0.0159250538537669	0.0506540007327555	0.0024587695571863
1	Deaths	1	Global	2	Female	9	20-24 years	465	Ovarian cancer	202	Environmental/occupational risks	3	Rate	2003	5.9820600000000005e-06	1.902758e-05	9.236099999999999e-07
1	Deaths	1	Global	2	Female	9	20-24 years	465	Ovarian cancer	202	Environmental/occupational risks	1	Number	2004	0.0163349559570958	0.0538510339378465	0.0026554303449084
1	Deaths	1	Global	2	Female	9	20-24 years	465	Ovarian cancer	202	Environmental/occupational risks	3	Rate	2004	6.019009999999999e-06	1.984271e-05	9.7846e-07
1	Deaths	1	Global	2	Female	9	20-24 years	465	Ovarian cancer	202	Environmental/occupational risks	1	Number	2005	0.0161399184945133	0.0549558726085166	0.0026450364776216
1	Deaths	1	Global	2	Female	9	20-24 years	465	Ovarian cancer	202	Environmental/occupational risks	3	Rate	2005	5.8198600000000006e-06	1.981641e-05	9.5377e-07
1	Deaths	1	Global	2	Female	9	20-24 years	465	Ovarian cancer	202	Environmental/occupational risks	1	Number	2006	0.0155563143759457	0.0524934812645707	0.0026405255846246
1	Deaths	1	Global	2	Female	9	20-24 years	465	Ovarian cancer	202	Environmental/occupational risks	3	Rate	2006	5.47585e-06	1.847779e-05	9.2947e-07
1	Deaths	1	Global	2	Female	9	20-24 years	465	Ovarian cancer	202	Environmental/occupational risks	1	Number	2007	0.0139347816203889	0.0431794286226442	0.0024464408064248
1	Deaths	1	Global	2	Female	9	20-24 years	465	Ovarian cancer	202	Environmental/occupational risks	3	Rate	2007	4.78956e-06	1.484132e-05	8.408700000000001e-07
1	Deaths	1	Global	2	Female	9	20-24 years	465	Ovarian cancer	202	Environmental/occupational risks	1	Number	2008	0.0133855290367223	0.0370135030550427	0.0022534129601608
1	Deaths	1	Global	2	Female	9	20-24 years	465	Ovarian cancer	202	Environmental/occupational risks	3	Rate	2008	4.5049199999999996e-06	1.2456959999999998e-05	7.583900000000001e-07
1	Deaths	1	Global	2	Female	9	20-24 years	465	Ovarian cancer	202	Environmental/occupational risks	1	Number	2009	0.0132722368066527	0.0404377990940683	0.0021148798233497
1	Deaths	1	Global	2	Female	9	20-24 years	465	Ovarian cancer	202	Environmental/occupational risks	3	Rate	2009	4.39462e-06	1.338952e-05	7.0027e-07
1	Deaths	1	Global	2	Female	9	20-24 years	465	Ovarian cancer	202	Environmental/occupational risks	1	Number	2010	0.0126940676904843	0.0364242553021699	0.0020472611189846
1	Deaths	1	Global	2	Female	9	20-24 years	465	Ovarian cancer	202	Environmental/occupational risks	3	Rate	2010	4.16423e-06	1.19488e-05	6.7159e-07
1	Deaths	1	Global	2	Female	9	20-24 years	465	Ovarian cancer	202	Environmental/occupational risks	1	Number	2011	0.0116058032537219	0.0340093279319006	0.001614479312592
1	Deaths	1	Global	2	Female	9	20-24 years	465	Ovarian cancer	202	Environmental/occupational risks	3	Rate	2011	3.8019599999999995e-06	1.114117e-05	5.288900000000001e-07
1	Deaths	1	Global	2	Female	9	20-24 years	465	Ovarian cancer	202	Environmental/occupational risks	1	Number	2012	0.01041965019438	0.0299375760263411	0.0014279456600178
1	Deaths	1	Global	2	Female	9	20-24 years	465	Ovarian cancer	202	Environmental/occupational risks	3	Rate	2012	3.42677e-06	9.84574e-06	4.6962e-07
1	Deaths	1	Global	2	Female	9	20-24 years	465	Ovarian cancer	202	Environmental/occupational risks	1	Number	2013	0.0097603478157775	0.02993047525714	0.001420658300911
1	Deaths	1	Global	2	Female	9	20-24 years	465	Ovarian cancer	202	Environmental/occupational risks	3	Rate	2013	3.2333900000000004e-06	9.91532e-06	4.7062999999999997e-07
1	Deaths	1	Global	2	Female	9	20-24 years	465	Ovarian cancer	202	Environmental/occupational risks	1	Number	2014	0.0093735737095726	0.0314996881068343	0.0010744553365988
1	Deaths	1	Global	2	Female	9	20-24 years	465	Ovarian cancer	202	Environmental/occupational risks	3	Rate	2014	3.13319e-06	1.0529e-05	3.5913999999999997e-07
1	Deaths	1	Global	2	Female	9	20-24 years	465	Ovarian cancer	202	Environmental/occupational risks	1	Number	2015	0.0096299144549821	0.0285424272140001	0.0009664434501352
1	Deaths	1	Global	2	Female	9	20-24 years	465	Ovarian cancer	202	Environmental/occupational risks	3	Rate	2015	3.2474499999999997e-06	9.62524e-06	3.2591000000000004e-07
1	Deaths	1	Global	2	Female	9	20-24 years	465	Ovarian cancer	202	Environmental/occupational risks	1	Number	2016	0.0099005464571458	0.0305286465995079	0.0007714596543745
1	Deaths	1	Global	2	Female	9	20-24 years	465	Ovarian cancer	202	Environmental/occupational risks	3	Rate	2016	3.35953e-06	1.035922e-05	2.6178e-07
1	Deaths	1	Global	2	Female	9	20-24 years	465	Ovarian cancer	202	Environmental/occupational risks	1	Number	2017	0.0096111792547431	0.0303665339622437	0.0007910490837438
1	Deaths	1	Global	2	Female	9	20-24 years	465	Ovarian cancer	202	Environmental/occupational risks	3	Rate	2017	3.27284e-06	1.0340549999999999e-05	2.6937000000000004e-07
1	Deaths	1	Global	2	Female	9	20-24 years	465	Ovarian cancer	202	Environmental/occupational risks	1	Number	2018	0.0101828747899317	0.0295548798699344	0.0008288217444121
1	Deaths	1	Global	2	Female	9	20-24 years	465	Ovarian cancer	202	Environmental/occupational risks	3	Rate	2018	3.4737999999999997e-06	1.00824e-05	2.8274999999999996e-07
1	Deaths	1	Global	2	Female	9	20-24 years	465	Ovarian cancer	202	Environmental/occupational risks	1	Number	2019	0.0110158031333317	0.0348660445350494	0.000825918433576
1	Deaths	1	Global	2	Female	9	20-24 years	465	Ovarian cancer	202	Environmental/occupational risks	3	Rate	2019	3.7597500000000003e-06	1.189995e-05	2.8189e-07
1	Deaths	1	Global	2	Female	9	20-24 years	465	Ovarian cancer	202	Environmental/occupational risks	1	Number	2020	0.011746296461989	0.0330301410456311	0.0009478931809051
1	Deaths	1	Global	2	Female	9	20-24 years	465	Ovarian cancer	202	Environmental/occupational risks	3	Rate	2020	4.00522e-06	1.126253e-05	3.2321e-07
1	Deaths	1	Global	2	Female	9	20-24 years	465	Ovarian cancer	202	Environmental/occupational risks	1	Number	2021	0.0131899114731418	0.0386957984661568	0.0008587094608837
1	Deaths	1	Global	2	Female	9	20-24 years	465	Ovarian cancer	202	Environmental/occupational risks	3	Rate	2021	4.4901500000000005e-06	1.3172949999999999e-05	2.9232e-07
1	Deaths	1	Global	2	Female	10	25-29 years	465	Ovarian cancer	202	Environmental/occupational risks	1	Number	1990	0.1155349350621703	0.2693256623321167	0.0283555839787904
1	Deaths	1	Global	2	Female	10	25-29 years	465	Ovarian cancer	202	Environmental/occupational risks	3	Rate	1990	5.249211999999999e-05	0.00012236537	1.288307e-05
1	Deaths	1	Global	2	Female	10	25-29 years	465	Ovarian cancer	202	Environmental/occupational risks	1	Number	1991	0.1148963376105454	0.2672670016319064	0.0271894244623353
1	Deaths	1	Global	2	Female	10	25-29 years	465	Ovarian cancer	202	Environmental/occupational risks	3	Rate	1991	5.072467e-05	0.00011799358	1.2003639999999999e-05
1	Deaths	1	Global	2	Female	10	25-29 years	465	Ovarian cancer	202	Environmental/occupational risks	1	Number	1992	0.1235456071979061	0.2852171367300296	0.0310124330200341
1	Deaths	1	Global	2	Female	10	25-29 years	465	Ovarian cancer	202	Environmental/occupational risks	3	Rate	1992	5.327667e-05	0.00012299441	1.337352e-05
1	Deaths	1	Global	2	Female	10	25-29 years	465	Ovarian cancer	202	Environmental/occupational risks	1	Number	1993	0.1310628058416711	0.2987040869535355	0.0361440911569149
1	Deaths	1	Global	2	Female	10	25-29 years	465	Ovarian cancer	202	Environmental/occupational risks	3	Rate	1993	5.563325e-05	0.00012679323999999998	1.534236e-05
1	Deaths	1	Global	2	Female	10	25-29 years	465	Ovarian cancer	202	Environmental/occupational risks	1	Number	1994	0.1401657821248187	0.3076991195370925	0.0398162439610999
1	Deaths	1	Global	2	Female	10	25-29 years	465	Ovarian cancer	202	Environmental/occupational risks	3	Rate	1994	5.885351e-05	0.00012919825	1.671824e-05
1	Deaths	1	Global	2	Female	10	25-29 years	465	Ovarian cancer	202	Environmental/occupational risks	1	Number	1995	0.1483112018958769	0.3459896339254072	0.0442774633418796
1	Deaths	1	Global	2	Female	10	25-29 years	465	Ovarian cancer	202	Environmental/occupational risks	3	Rate	1995	6.174347e-05	0.00014403902	1.843316e-05
1	Deaths	1	Global	2	Female	10	25-29 years	465	Ovarian cancer	202	Environmental/occupational risks	1	Number	1996	0.1449109286523923	0.3366173031160507	0.0411762561239448
1	Deaths	1	Global	2	Female	10	25-29 years	465	Ovarian cancer	202	Environmental/occupational risks	3	Rate	1996	5.978792e-05	0.00013888288	1.698866e-05
1	Deaths	1	Global	2	Female	10	25-29 years	465	Ovarian cancer	202	Environmental/occupational risks	1	Number	1997	0.1416585641910173	0.3191475272406343	0.0368868085304387
1	Deaths	1	Global	2	Female	10	25-29 years	465	Ovarian cancer	202	Environmental/occupational risks	3	Rate	1997	5.7970510000000004e-05	0.00013060378999999998	1.509508e-05
1	Deaths	1	Global	2	Female	10	25-29 years	465	Ovarian cancer	202	Environmental/occupational risks	1	Number	1998	0.1513071313126139	0.3648033006999235	0.040210392366735
1	Deaths	1	Global	2	Female	10	25-29 years	465	Ovarian cancer	202	Environmental/occupational risks	3	Rate	1998	6.144795e-05	0.00014815174	1.6329999999999998e-05
1	Deaths	1	Global	2	Female	10	25-29 years	465	Ovarian cancer	202	Environmental/occupational risks	1	Number	1999	0.1667674229263305	0.3995711427716835	0.0453424067444682
1	Deaths	1	Global	2	Female	10	25-29 years	465	Ovarian cancer	202	Environmental/occupational risks	3	Rate	1999	6.730192e-05	0.00016125396	1.829873e-05
1	Deaths	1	Global	2	Female	10	25-29 years	465	Ovarian cancer	202	Environmental/occupational risks	1	Number	2000	0.1819825012220643	0.4168681485940911	0.0503258331364345
1	Deaths	1	Global	2	Female	10	25-29 years	465	Ovarian cancer	202	Environmental/occupational risks	3	Rate	2000	7.313173e-05	0.00016752318	2.022401e-05
1	Deaths	1	Global	2	Female	10	25-29 years	465	Ovarian cancer	202	Environmental/occupational risks	1	Number	2001	0.1813304855901176	0.3835313844429008	0.050634772384958
1	Deaths	1	Global	2	Female	10	25-29 years	465	Ovarian cancer	202	Environmental/occupational risks	3	Rate	2001	7.274774e-05	0.00015386846	2.03141e-05
1	Deaths	1	Global	2	Female	10	25-29 years	465	Ovarian cancer	202	Environmental/occupational risks	1	Number	2002	0.1860257047776986	0.3835570418361802	0.0536575466578589
1	Deaths	1	Global	2	Female	10	25-29 years	465	Ovarian cancer	202	Environmental/occupational risks	3	Rate	2002	7.457943e-05	0.00015377157	2.151181e-05
1	Deaths	1	Global	2	Female	10	25-29 years	465	Ovarian cancer	202	Environmental/occupational risks	1	Number	2003	0.1846263587053359	0.3784962303213565	0.0529789300287381
1	Deaths	1	Global	2	Female	10	25-29 years	465	Ovarian cancer	202	Environmental/occupational risks	3	Rate	2003	7.38685e-05	0.0001514353	2.119672e-05
1	Deaths	1	Global	2	Female	10	25-29 years	465	Ovarian cancer	202	Environmental/occupational risks	1	Number	2004	0.1876358797749551	0.3920443397373699	0.0560490509995514
1	Deaths	1	Global	2	Female	10	25-29 years	465	Ovarian cancer	202	Environmental/occupational risks	3	Rate	2004	7.46535e-05	0.00015598021	2.2299880000000002e-05
1	Deaths	1	Global	2	Female	10	25-29 years	465	Ovarian cancer	202	Environmental/occupational risks	1	Number	2005	0.1873595148939823	0.4049943128758105	0.0546715376506946
1	Deaths	1	Global	2	Female	10	25-29 years	465	Ovarian cancer	202	Environmental/occupational risks	3	Rate	2005	7.381909e-05	0.00015956654999999998	2.154042e-05
1	Deaths	1	Global	2	Female	10	25-29 years	465	Ovarian cancer	202	Environmental/occupational risks	1	Number	2006	0.1736442343038356	0.3789383434047692	0.0490864832421129
1	Deaths	1	Global	2	Female	10	25-29 years	465	Ovarian cancer	202	Environmental/occupational risks	3	Rate	2006	6.756526e-05	0.00014744554000000002	1.909963e-05
1	Deaths	1	Global	2	Female	10	25-29 years	465	Ovarian cancer	202	Environmental/occupational risks	1	Number	2007	0.1630393876626771	0.3529657720831557	0.0442281328056459
1	Deaths	1	Global	2	Female	10	25-29 years	465	Ovarian cancer	202	Environmental/occupational risks	3	Rate	2007	6.250140999999999e-05	0.00013531	1.695493e-05
1	Deaths	1	Global	2	Female	10	25-29 years	465	Ovarian cancer	202	Environmental/occupational risks	1	Number	2008	0.1603703959815823	0.3380286038240133	0.0421456888794188
1	Deaths	1	Global	2	Female	10	25-29 years	465	Ovarian cancer	202	Environmental/occupational risks	3	Rate	2008	6.03958e-05	0.00012730221	1.587215e-05
1	Deaths	1	Global	2	Female	10	25-29 years	465	Ovarian cancer	202	Environmental/occupational risks	1	Number	2009	0.154326358140817	0.3206166946795807	0.0373181917976671
1	Deaths	1	Global	2	Female	10	25-29 years	465	Ovarian cancer	202	Environmental/occupational risks	3	Rate	2009	5.695962e-05	0.00011833496	1.37736e-05
1	Deaths	1	Global	2	Female	10	25-29 years	465	Ovarian cancer	202	Environmental/occupational risks	1	Number	2010	0.1509313495341681	0.3245740716817171	0.035511531594491
1	Deaths	1	Global	2	Female	10	25-29 years	465	Ovarian cancer	202	Environmental/occupational risks	3	Rate	2010	5.45136e-05	0.00011723014	1.282611e-05
1	Deaths	1	Global	2	Female	10	25-29 years	465	Ovarian cancer	202	Environmental/occupational risks	1	Number	2011	0.142885731004024	0.310017950071801	0.0327617927186204
1	Deaths	1	Global	2	Female	10	25-29 years	465	Ovarian cancer	202	Environmental/occupational risks	3	Rate	2011	5.04118e-05	0.00010937805000000001	1.155875e-05
1	Deaths	1	Global	2	Female	10	25-29 years	465	Ovarian cancer	202	Environmental/occupational risks	1	Number	2012	0.1314169980950586	0.2859864213315029	0.0282997629134734
1	Deaths	1	Global	2	Female	10	25-29 years	465	Ovarian cancer	202	Environmental/occupational risks	3	Rate	2012	4.531421e-05	9.861165e-05	9.75811e-06
1	Deaths	1	Global	2	Female	10	25-29 years	465	Ovarian cancer	202	Environmental/occupational risks	1	Number	2013	0.1259212391561781	0.280319754084849	0.0265674654888826
1	Deaths	1	Global	2	Female	10	25-29 years	465	Ovarian cancer	202	Environmental/occupational risks	3	Rate	2013	4.258255e-05	9.47952e-05	8.984270000000001e-06
1	Deaths	1	Global	2	Female	10	25-29 years	465	Ovarian cancer	202	Environmental/occupational risks	1	Number	2014	0.1203576043899707	0.2755958464370106	0.0259681816640429
1	Deaths	1	Global	2	Female	10	25-29 years	465	Ovarian cancer	202	Environmental/occupational risks	3	Rate	2014	4.013535e-05	9.190227000000001e-05	8.65955e-06
1	Deaths	1	Global	2	Female	10	25-29 years	465	Ovarian cancer	202	Environmental/occupational risks	1	Number	2015	0.1181548022458084	0.2621701441430426	0.0251350776875632
1	Deaths	1	Global	2	Female	10	25-29 years	465	Ovarian cancer	202	Environmental/occupational risks	3	Rate	2015	3.9112109999999995e-05	8.678469e-05	8.32032e-06
1	Deaths	1	Global	2	Female	10	25-29 years	465	Ovarian cancer	202	Environmental/occupational risks	1	Number	2016	0.1176363760081224	0.2769008972043063	0.0261104906222624
1	Deaths	1	Global	2	Female	10	25-29 years	465	Ovarian cancer	202	Environmental/occupational risks	3	Rate	2016	3.89467e-05	9.167553e-05	8.64458e-06
1	Deaths	1	Global	2	Female	10	25-29 years	465	Ovarian cancer	202	Environmental/occupational risks	1	Number	2017	0.1145247102179434	0.2794484759638393	0.0245994619347376
1	Deaths	1	Global	2	Female	10	25-29 years	465	Ovarian cancer	202	Environmental/occupational risks	3	Rate	2017	3.812093e-05	9.301778e-05	8.188230000000001e-06
1	Deaths	1	Global	2	Female	10	25-29 years	465	Ovarian cancer	202	Environmental/occupational risks	1	Number	2018	0.1179321717565262	0.2725436924908149	0.0254640029998005
1	Deaths	1	Global	2	Female	10	25-29 years	465	Ovarian cancer	202	Environmental/occupational risks	3	Rate	2018	3.958478e-05	9.148124e-05	8.54717e-06
1	Deaths	1	Global	2	Female	10	25-29 years	465	Ovarian cancer	202	Environmental/occupational risks	1	Number	2019	0.1244149474994118	0.2965814675392091	0.0311559814312648
1	Deaths	1	Global	2	Female	10	25-29 years	465	Ovarian cancer	202	Environmental/occupational risks	3	Rate	2019	4.215449e-05	0.00010048826	1.055633e-05
1	Deaths	1	Global	2	Female	10	25-29 years	465	Ovarian cancer	202	Environmental/occupational risks	1	Number	2020	0.1284804036092852	0.3052615710895622	0.0297932502275078
1	Deaths	1	Global	2	Female	10	25-29 years	465	Ovarian cancer	202	Environmental/occupational risks	3	Rate	2020	4.3912779999999996e-05	0.00010433408000000001	1.018291e-05
1	Deaths	1	Global	2	Female	10	25-29 years	465	Ovarian cancer	202	Environmental/occupational risks	1	Number	2021	0.1340742032186051	0.3372419378301051	0.0293065617721735
1	Deaths	1	Global	2	Female	10	25-29 years	465	Ovarian cancer	202	Environmental/occupational risks	3	Rate	2021	4.607562e-05	0.00011589577	1.007142e-05
1	Deaths	1	Global	2	Female	11	30-34 years	465	Ovarian cancer	202	Environmental/occupational risks	1	Number	1990	0.2343268221923526	0.5466816324285271	0.0702581346630972
1	Deaths	1	Global	2	Female	11	30-34 years	465	Ovarian cancer	202	Environmental/occupational risks	3	Rate	1990	0.00012325917	0.00028756214000000003	3.695676e-05
1	Deaths	1	Global	2	Female	11	30-34 years	465	Ovarian cancer	202	Environmental/occupational risks	1	Number	1991	0.2311651381312601	0.5390685295385497	0.071818252814505
1	Deaths	1	Global	2	Female	11	30-34 years	465	Ovarian cancer	202	Environmental/occupational risks	3	Rate	1991	0.00011990327	0.00027960997	3.725148e-05
1	Deaths	1	Global	2	Female	11	30-34 years	465	Ovarian cancer	202	Environmental/occupational risks	1	Number	1992	0.2490514129986052	0.5404490073919246	0.0763500480698902
1	Deaths	1	Global	2	Female	11	30-34 years	465	Ovarian cancer	202	Environmental/occupational risks	3	Rate	1992	0.00012636607	0.00027421814	3.873921e-05
1	Deaths	1	Global	2	Female	11	30-34 years	465	Ovarian cancer	202	Environmental/occupational risks	1	Number	1993	0.2743278105260044	0.6201630286592539	0.086747335348336
1	Deaths	1	Global	2	Female	11	30-34 years	465	Ovarian cancer	202	Environmental/occupational risks	3	Rate	1993	0.00013485701000000001	0.0003048664	4.264419e-05
1	Deaths	1	Global	2	Female	11	30-34 years	465	Ovarian cancer	202	Environmental/occupational risks	1	Number	1994	0.3014328457999963	0.6604002799776483	0.0912953898941621
1	Deaths	1	Global	2	Female	11	30-34 years	465	Ovarian cancer	202	Environmental/occupational risks	3	Rate	1994	0.00014308283	0.00031347593	4.33357e-05
1	Deaths	1	Global	2	Female	11	30-34 years	465	Ovarian cancer	202	Environmental/occupational risks	1	Number	1995	0.3170076794671189	0.712773161389443	0.0999953162390349
1	Deaths	1	Global	2	Female	11	30-34 years	465	Ovarian cancer	202	Environmental/occupational risks	3	Rate	1995	0.0001455506	0.00032726198	4.591175e-05
1	Deaths	1	Global	2	Female	11	30-34 years	465	Ovarian cancer	202	Environmental/occupational risks	1	Number	1996	0.315682516393551	0.6943803701418396	0.0953613275376093
1	Deaths	1	Global	2	Female	11	30-34 years	465	Ovarian cancer	202	Environmental/occupational risks	3	Rate	1996	0.00014088849	0.00030990061	4.2559569999999996e-05
1	Deaths	1	Global	2	Female	11	30-34 years	465	Ovarian cancer	202	Environmental/occupational risks	1	Number	1997	0.3275867773100482	0.7173537664515242	0.0993893521232854
1	Deaths	1	Global	2	Female	11	30-34 years	465	Ovarian cancer	202	Environmental/occupational risks	3	Rate	1997	0.00014285273	0.00031282076	4.334131e-05
1	Deaths	1	Global	2	Female	11	30-34 years	465	Ovarian cancer	202	Environmental/occupational risks	1	Number	1998	0.3439132622373792	0.7516370064238129	0.1101019624328561
1	Deaths	1	Global	2	Female	11	30-34 years	465	Ovarian cancer	202	Environmental/occupational risks	3	Rate	1998	0.00014763337	0.00032265899000000003	4.726402e-05
1	Deaths	1	Global	2	Female	11	30-34 years	465	Ovarian cancer	202	Environmental/occupational risks	1	Number	1999	0.3667897328079262	0.8278156598952278	0.120102195229533
1	Deaths	1	Global	2	Female	11	30-34 years	465	Ovarian cancer	202	Environmental/occupational risks	3	Rate	1999	0.00015568688	0.00035137308	5.0978349999999996e-05
1	Deaths	1	Global	2	Female	11	30-34 years	465	Ovarian cancer	202	Environmental/occupational risks	1	Number	2000	0.394656292199069	0.8450222515833676	0.1389172752897861
1	Deaths	1	Global	2	Female	11	30-34 years	465	Ovarian cancer	202	Environmental/occupational risks	3	Rate	2000	0.00016596971	0.00035536771	5.842061e-05
1	Deaths	1	Global	2	Female	11	30-34 years	465	Ovarian cancer	202	Environmental/occupational risks	1	Number	2001	0.3860854949685651	0.7869820295206507	0.1380578717339079
1	Deaths	1	Global	2	Female	11	30-34 years	465	Ovarian cancer	202	Environmental/occupational risks	3	Rate	2001	0.00016074848	0.0003276636	5.748103e-05
1	Deaths	1	Global	2	Female	11	30-34 years	465	Ovarian cancer	202	Environmental/occupational risks	1	Number	2002	0.389169208031329	0.8096351727922867	0.142888447220811
1	Deaths	1	Global	2	Female	11	30-34 years	465	Ovarian cancer	202	Environmental/occupational risks	3	Rate	2002	0.00016054355	0.00033399792	5.8945619999999995e-05
1	Deaths	1	Global	2	Female	11	30-34 years	465	Ovarian cancer	202	Environmental/occupational risks	1	Number	2003	0.398194882387653	0.8503799040145795	0.1432533219050795
1	Deaths	1	Global	2	Female	11	30-34 years	465	Ovarian cancer	202	Environmental/occupational risks	3	Rate	2003	0.00016286368	0.0003478096	5.859132e-05
1	Deaths	1	Global	2	Female	11	30-34 years	465	Ovarian cancer	202	Environmental/occupational risks	1	Number	2004	0.3988084814861066	0.8415013195313044	0.145729165882756
1	Deaths	1	Global	2	Female	11	30-34 years	465	Ovarian cancer	202	Environmental/occupational risks	3	Rate	2004	0.00016196605	0.00034175462	5.9184240000000004e-05
1	Deaths	1	Global	2	Female	11	30-34 years	465	Ovarian cancer	202	Environmental/occupational risks	1	Number	2005	0.3925027050620184	0.838059244043982	0.1437683369911803
1	Deaths	1	Global	2	Female	11	30-34 years	465	Ovarian cancer	202	Environmental/occupational risks	3	Rate	2005	0.00015862945999999998	0.00033870056000000003	5.8103790000000004e-05
1	Deaths	1	Global	2	Female	11	30-34 years	465	Ovarian cancer	202	Environmental/occupational risks	1	Number	2006	0.3769242522002232	0.8193971152504511	0.1338070227932293
1	Deaths	1	Global	2	Female	11	30-34 years	465	Ovarian cancer	202	Environmental/occupational risks	3	Rate	2006	0.00015197898	0.00033038769	5.39521e-05
1	Deaths	1	Global	2	Female	11	30-34 years	465	Ovarian cancer	202	Environmental/occupational risks	1	Number	2007	0.359898358500049	0.8121186024927547	0.1235869180224574
1	Deaths	1	Global	2	Female	11	30-34 years	465	Ovarian cancer	202	Environmental/occupational risks	3	Rate	2007	0.00014493750000000002	0.00032705466000000004	4.977066e-05
1	Deaths	1	Global	2	Female	11	30-34 years	465	Ovarian cancer	202	Environmental/occupational risks	1	Number	2008	0.3608152579692381	0.7848907635761935	0.1223296866955583
1	Deaths	1	Global	2	Female	11	30-34 years	465	Ovarian cancer	202	Environmental/occupational risks	3	Rate	2008	0.00014492862999999998	0.000315267	4.913615e-05
1	Deaths	1	Global	2	Female	11	30-34 years	465	Ovarian cancer	202	Environmental/occupational risks	1	Number	2009	0.3576223913348681	0.7774036578125307	0.1197022055230557
1	Deaths	1	Global	2	Female	11	30-34 years	465	Ovarian cancer	202	Environmental/occupational risks	3	Rate	2009	0.00014275471	0.00031032183	4.7782390000000004e-05
1	Deaths	1	Global	2	Female	11	30-34 years	465	Ovarian cancer	202	Environmental/occupational risks	1	Number	2010	0.3601749969441912	0.7635803396950573	0.1184339316394773
1	Deaths	1	Global	2	Female	11	30-34 years	465	Ovarian cancer	202	Environmental/occupational risks	3	Rate	2010	0.00014235746	0.00030180152	4.681045e-05
1	Deaths	1	Global	2	Female	11	30-34 years	465	Ovarian cancer	202	Environmental/occupational risks	1	Number	2011	0.3418751392879072	0.7389562174248093	0.1121743684910088
1	Deaths	1	Global	2	Female	11	30-34 years	465	Ovarian cancer	202	Environmental/occupational risks	3	Rate	2011	0.00013351721000000002	0.00028859476	4.3809e-05
1	Deaths	1	Global	2	Female	11	30-34 years	465	Ovarian cancer	202	Environmental/occupational risks	1	Number	2012	0.3241432201511447	0.7176739381730086	0.0981877383214836
1	Deaths	1	Global	2	Female	11	30-34 years	465	Ovarian cancer	202	Environmental/occupational risks	3	Rate	2012	0.00012480245	0.00027632066	3.780449e-05
1	Deaths	1	Global	2	Female	11	30-34 years	465	Ovarian cancer	202	Environmental/occupational risks	1	Number	2013	0.3097956161128237	0.6833399943113455	0.0938658197689945
1	Deaths	1	Global	2	Female	11	30-34 years	465	Ovarian cancer	202	Environmental/occupational risks	3	Rate	2013	0.00011729724	0.00025873153	3.5540209999999996e-05
1	Deaths	1	Global	2	Female	11	30-34 years	465	Ovarian cancer	202	Environmental/occupational risks	1	Number	2014	0.2998400006864046	0.6569012991410064	0.0863614517001683
1	Deaths	1	Global	2	Female	11	30-34 years	465	Ovarian cancer	202	Environmental/occupational risks	3	Rate	2014	0.00011140876999999999	0.00024407873000000001	3.208852e-05
1	Deaths	1	Global	2	Female	11	30-34 years	465	Ovarian cancer	202	Environmental/occupational risks	1	Number	2015	0.2918746464738974	0.6271240885050402	0.0841590151109139
1	Deaths	1	Global	2	Female	11	30-34 years	465	Ovarian cancer	202	Environmental/occupational risks	3	Rate	2015	0.00010621293999999999	0.00022820994	3.06254e-05
1	Deaths	1	Global	2	Female	11	30-34 years	465	Ovarian cancer	202	Environmental/occupational risks	1	Number	2016	0.2896582521113263	0.642531489126499	0.0845228248565126
1	Deaths	1	Global	2	Female	11	30-34 years	465	Ovarian cancer	202	Environmental/occupational risks	3	Rate	2016	0.00010301310999999999	0.00022850779	3.005942e-05
1	Deaths	1	Global	2	Female	11	30-34 years	465	Ovarian cancer	202	Environmental/occupational risks	1	Number	2017	0.2871615681804448	0.6435299720178107	0.0845637356001247
1	Deaths	1	Global	2	Female	11	30-34 years	465	Ovarian cancer	202	Environmental/occupational risks	3	Rate	2017	9.987739e-05	0.00022382554	2.941203e-05
1	Deaths	1	Global	2	Female	11	30-34 years	465	Ovarian cancer	202	Environmental/occupational risks	1	Number	2018	0.2906535837985677	0.6370373962612043	0.0779470795037964
1	Deaths	1	Global	2	Female	11	30-34 years	465	Ovarian cancer	202	Environmental/occupational risks	3	Rate	2018	9.921269e-05	0.00021744853000000002	2.660672e-05
1	Deaths	1	Global	2	Female	11	30-34 years	465	Ovarian cancer	202	Environmental/occupational risks	1	Number	2019	0.2990707698441089	0.7089348989173874	0.0863900190711916
1	Deaths	1	Global	2	Female	11	30-34 years	465	Ovarian cancer	202	Environmental/occupational risks	3	Rate	2019	0.00010071697	0.00023874541000000002	2.909325e-05
1	Deaths	1	Global	2	Female	11	30-34 years	465	Ovarian cancer	202	Environmental/occupational risks	1	Number	2020	0.3084696978097777	0.6923112347068026	0.0886513798296321
1	Deaths	1	Global	2	Female	11	30-34 years	465	Ovarian cancer	202	Environmental/occupational risks	3	Rate	2020	0.00010315741	0.00023152043000000002	2.96465e-05
1	Deaths	1	Global	2	Female	11	30-34 years	465	Ovarian cancer	202	Environmental/occupational risks	1	Number	2021	0.3202616046729798	0.7262858353701511	0.0916304047378252
1	Deaths	1	Global	2	Female	11	30-34 years	465	Ovarian cancer	202	Environmental/occupational risks	3	Rate	2021	0.00010713567	0.00024296112999999998	3.065271e-05
1	Deaths	1	Global	2	Female	12	35-39 years	465	Ovarian cancer	202	Environmental/occupational risks	1	Number	1990	2.402795699076329	4.250671295646768	1.0517450537343005
1	Deaths	1	Global	2	Female	12	35-39 years	465	Ovarian cancer	202	Environmental/occupational risks	3	Rate	1990	0.00138526945	0.00245061413	0.00060635629
1	Deaths	1	Global	2	Female	12	35-39 years	465	Ovarian cancer	202	Environmental/occupational risks	1	Number	1991	2.4540637553490834	4.378266847965668	1.0654073363158516
1	Deaths	1	Global	2	Female	12	35-39 years	465	Ovarian cancer	202	Environmental/occupational risks	3	Rate	1991	0.0013813305	0.00246441582	0.00059969088
1	Deaths	1	Global	2	Female	12	35-39 years	465	Ovarian cancer	202	Environmental/occupational risks	1	Number	1992	2.596836748091436	4.62856183166816	1.1446541705127458
1	Deaths	1	Global	2	Female	12	35-39 years	465	Ovarian cancer	202	Environmental/occupational risks	3	Rate	1992	0.00143382317	0.0025556243300000002	0.00063201188
1	Deaths	1	Global	2	Female	12	35-39 years	465	Ovarian cancer	202	Environmental/occupational risks	1	Number	1993	2.955103925537625	5.226455626847875	1.2937231400451106
1	Deaths	1	Global	2	Female	12	35-39 years	465	Ovarian cancer	202	Environmental/occupational risks	3	Rate	1993	0.0016108685	0.00284901409	0.00070522659
1	Deaths	1	Global	2	Female	12	35-39 years	465	Ovarian cancer	202	Environmental/occupational risks	1	Number	1994	3.1127995054828537	5.669090707031949	1.3578699136822914
1	Deaths	1	Global	2	Female	12	35-39 years	465	Ovarian cancer	202	Environmental/occupational risks	3	Rate	1994	0.0016822413399999998	0.00306373049	0.00073382976
1	Deaths	1	Global	2	Female	12	35-39 years	465	Ovarian cancer	202	Environmental/occupational risks	1	Number	1995	3.1623376207468614	5.6256857282449175	1.4091201362950343
1	Deaths	1	Global	2	Female	12	35-39 years	465	Ovarian cancer	202	Environmental/occupational risks	3	Rate	1995	0.0016943167799999999	0.00301412906	0.0007549781799999999
1	Deaths	1	Global	2	Female	12	35-39 years	465	Ovarian cancer	202	Environmental/occupational risks	1	Number	1996	3.077487451053941	5.42692038642681	1.3942255467514943
1	Deaths	1	Global	2	Female	12	35-39 years	465	Ovarian cancer	202	Environmental/occupational risks	3	Rate	1996	0.00162528544	0.00286607007	0.00073631965
1	Deaths	1	Global	2	Female	12	35-39 years	465	Ovarian cancer	202	Environmental/occupational risks	1	Number	1997	2.9837963685306845	5.226788203444398	1.325576573469882
1	Deaths	1	Global	2	Female	12	35-39 years	465	Ovarian cancer	202	Environmental/occupational risks	3	Rate	1997	0.0015400679	0.00269777415	0.00068418809
1	Deaths	1	Global	2	Female	12	35-39 years	465	Ovarian cancer	202	Environmental/occupational risks	1	Number	1998	2.8771316458082365	5.193361263464678	1.2440311484777784
1	Deaths	1	Global	2	Female	12	35-39 years	465	Ovarian cancer	202	Environmental/occupational risks	3	Rate	1998	0.0014371598100000002	0.00259414271	0.00062140763
1	Deaths	1	Global	2	Female	12	35-39 years	465	Ovarian cancer	202	Environmental/occupational risks	1	Number	1999	2.926597692219197	5.2927603161859125	1.3090798414151603
1	Deaths	1	Global	2	Female	12	35-39 years	465	Ovarian cancer	202	Environmental/occupational risks	3	Rate	1999	0.0014097706800000002	0.00254957432	0.00063059654
1	Deaths	1	Global	2	Female	12	35-39 years	465	Ovarian cancer	202	Environmental/occupational risks	1	Number	2000	2.996677281379279	5.536929212439258	1.3663698243277933
1	Deaths	1	Global	2	Female	12	35-39 years	465	Ovarian cancer	202	Environmental/occupational risks	3	Rate	2000	0.0013945606199999999	0.00257671504	0.00063586612
1	Deaths	1	Global	2	Female	12	35-39 years	465	Ovarian cancer	202	Environmental/occupational risks	1	Number	2001	2.95336334209448	5.3131618101270295	1.374342535299056
1	Deaths	1	Global	2	Female	12	35-39 years	465	Ovarian cancer	202	Environmental/occupational risks	3	Rate	2001	0.00133498563	0.00240166679	0.0006212332599999999
1	Deaths	1	Global	2	Female	12	35-39 years	465	Ovarian cancer	202	Environmental/occupational risks	1	Number	2002	2.8926931833154708	5.308776823832737	1.4045512550230024
1	Deaths	1	Global	2	Female	12	35-39 years	465	Ovarian cancer	202	Environmental/occupational risks	3	Rate	2002	0.00127691969	0.00234344993	0.00062001015
1	Deaths	1	Global	2	Female	12	35-39 years	465	Ovarian cancer	202	Environmental/occupational risks	1	Number	2003	2.8408129357070853	5.296614669266074	1.2939514729385322
1	Deaths	1	Global	2	Female	12	35-39 years	465	Ovarian cancer	202	Environmental/occupational risks	3	Rate	2003	0.00123374632	0.00230028482	0.00056195459
1	Deaths	1	Global	2	Female	12	35-39 years	465	Ovarian cancer	202	Environmental/occupational risks	1	Number	2004	2.812332735641307	5.215150210026103	1.2600054816301394
1	Deaths	1	Global	2	Female	12	35-39 years	465	Ovarian cancer	202	Environmental/occupational risks	3	Rate	2004	0.0012068492500000002	0.00223796425	0.00054070297
1	Deaths	1	Global	2	Female	12	35-39 years	465	Ovarian cancer	202	Environmental/occupational risks	1	Number	2005	2.8627777957806257	5.2604546392385005	1.2685843651426407
1	Deaths	1	Global	2	Female	12	35-39 years	465	Ovarian cancer	202	Environmental/occupational risks	3	Rate	2005	0.00121634766	0.0022350815	0.00053900083
1	Deaths	1	Global	2	Female	12	35-39 years	465	Ovarian cancer	202	Environmental/occupational risks	1	Number	2006	2.75825229061938	5.083989270263448	1.2509325068918695
1	Deaths	1	Global	2	Female	12	35-39 years	465	Ovarian cancer	202	Environmental/occupational risks	3	Rate	2006	0.00115956206	0.0021372958199999998	0.00052588876
1	Deaths	1	Global	2	Female	12	35-39 years	465	Ovarian cancer	202	Environmental/occupational risks	1	Number	2007	2.690039126950147	4.808679142055569	1.1975986123593516
1	Deaths	1	Global	2	Female	12	35-39 years	465	Ovarian cancer	202	Environmental/occupational risks	3	Rate	2007	0.00111999291	0.00200208483	0.00049861801
1	Deaths	1	Global	2	Female	12	35-39 years	465	Ovarian cancer	202	Environmental/occupational risks	1	Number	2008	2.7532302838479024	4.9110011218783445	1.228658914218154
1	Deaths	1	Global	2	Female	12	35-39 years	465	Ovarian cancer	202	Environmental/occupational risks	3	Rate	2008	0.0011360162	0.00202633862	0.0005069595700000001
1	Deaths	1	Global	2	Female	12	35-39 years	465	Ovarian cancer	202	Environmental/occupational risks	1	Number	2009	2.675608063245465	4.813302016506315	1.1851203435397193
1	Deaths	1	Global	2	Female	12	35-39 years	465	Ovarian cancer	202	Environmental/occupational risks	3	Rate	2009	0.00109575687	0.0019712187400000004	0.00048534901999999997
1	Deaths	1	Global	2	Female	12	35-39 years	465	Ovarian cancer	202	Environmental/occupational risks	1	Number	2010	2.630383602424923	4.772132379483148	1.1587277124785116
1	Deaths	1	Global	2	Female	12	35-39 years	465	Ovarian cancer	202	Environmental/occupational risks	3	Rate	2010	0.0010720062299999999	0.0019448705700000001	0.00047223657
1	Deaths	1	Global	2	Female	12	35-39 years	465	Ovarian cancer	202	Environmental/occupational risks	1	Number	2011	2.586599587942349	4.689800348226325	1.1701633823374484
1	Deaths	1	Global	2	Female	12	35-39 years	465	Ovarian cancer	202	Environmental/occupational risks	3	Rate	2011	0.0010521784400000002	0.0019077196399999998	0.00047599972
1	Deaths	1	Global	2	Female	12	35-39 years	465	Ovarian cancer	202	Environmental/occupational risks	1	Number	2012	2.549135481772998	4.63104605476444	1.1513972253824407
1	Deaths	1	Global	2	Female	12	35-39 years	465	Ovarian cancer	202	Environmental/occupational risks	3	Rate	2012	0.00103614547	0.00188237834	0.0004680077
1	Deaths	1	Global	2	Female	12	35-39 years	465	Ovarian cancer	202	Environmental/occupational risks	1	Number	2013	2.5296532998713945	4.532305682300466	1.1237176946917242
1	Deaths	1	Global	2	Female	12	35-39 years	465	Ovarian cancer	202	Environmental/occupational risks	3	Rate	2013	0.00102619545	0.0018386043099999998	0.00045585456000000004
1	Deaths	1	Global	2	Female	12	35-39 years	465	Ovarian cancer	202	Environmental/occupational risks	1	Number	2014	2.5409393561168305	4.488065778745685	1.1627375584019264
1	Deaths	1	Global	2	Female	12	35-39 years	465	Ovarian cancer	202	Environmental/occupational risks	3	Rate	2014	0.0010251848399999998	0.0018107858299999998	0.00046912608
1	Deaths	1	Global	2	Female	12	35-39 years	465	Ovarian cancer	202	Environmental/occupational risks	1	Number	2015	2.5572752274233563	4.572384757921268	1.170551803533936
1	Deaths	1	Global	2	Female	12	35-39 years	465	Ovarian cancer	202	Environmental/occupational risks	3	Rate	2015	0.00102197626	0.00182728422	0.00046779328
1	Deaths	1	Global	2	Female	12	35-39 years	465	Ovarian cancer	202	Environmental/occupational risks	1	Number	2016	2.564609850327764	4.600864050405885	1.1414062039348258
1	Deaths	1	Global	2	Female	12	35-39 years	465	Ovarian cancer	202	Environmental/occupational risks	3	Rate	2016	0.00101276144	0.00181687585	0.00045073998
1	Deaths	1	Global	2	Female	12	35-39 years	465	Ovarian cancer	202	Environmental/occupational risks	1	Number	2017	2.552547374968548	4.637669797448789	1.1370303313587695
1	Deaths	1	Global	2	Female	12	35-39 years	465	Ovarian cancer	202	Environmental/occupational risks	3	Rate	2017	0.00099391746	0.00180582779	0.00044273979
1	Deaths	1	Global	2	Female	12	35-39 years	465	Ovarian cancer	202	Environmental/occupational risks	1	Number	2018	2.581112838915663	4.668114902988959	1.1471976948361944
1	Deaths	1	Global	2	Female	12	35-39 years	465	Ovarian cancer	202	Environmental/occupational risks	3	Rate	2018	0.0009885666199999999	0.0017878887400000001	0.00043937690000000004
1	Deaths	1	Global	2	Female	12	35-39 years	465	Ovarian cancer	202	Environmental/occupational risks	1	Number	2019	2.6829034274324624	4.969725881724837	1.1975902965676477
1	Deaths	1	Global	2	Female	12	35-39 years	465	Ovarian cancer	202	Environmental/occupational risks	3	Rate	2019	0.0010085499299999998	0.00186820615	0.00045019496
1	Deaths	1	Global	2	Female	12	35-39 years	465	Ovarian cancer	202	Environmental/occupational risks	1	Number	2020	2.6842259216937925	4.979593732770466	1.1927560383057587
1	Deaths	1	Global	2	Female	12	35-39 years	465	Ovarian cancer	202	Environmental/occupational risks	3	Rate	2020	0.00098846096	0.00183372568	0.00043923008999999995
1	Deaths	1	Global	2	Female	12	35-39 years	465	Ovarian cancer	202	Environmental/occupational risks	1	Number	2021	2.7653916638149694	5.103921102481577	1.1732327433380232
1	Deaths	1	Global	2	Female	12	35-39 years	465	Ovarian cancer	202	Environmental/occupational risks	3	Rate	2021	0.00099545157	0.00183724653	0.00042232584
1	Deaths	1	Global	2	Female	13	40-44 years	465	Ovarian cancer	202	Environmental/occupational risks	1	Number	1990	7.67019290503473	13.387809600169984	3.4033957306227816
1	Deaths	1	Global	2	Female	13	40-44 years	465	Ovarian cancer	202	Environmental/occupational risks	3	Rate	1990	0.00546990042	0.00954734598	0.00242708834
1	Deaths	1	Global	2	Female	13	40-44 years	465	Ovarian cancer	202	Environmental/occupational risks	1	Number	1991	8.027797590436064	14.169124715743102	3.589911164303764
1	Deaths	1	Global	2	Female	13	40-44 years	465	Ovarian cancer	202	Environmental/occupational risks	3	Rate	1991	0.0054533025500000006	0.0096251211	0.00243863544
1	Deaths	1	Global	2	Female	13	40-44 years	465	Ovarian cancer	202	Environmental/occupational risks	1	Number	1992	8.435265172385657	15.056629632512433	3.7818932284114
1	Deaths	1	Global	2	Female	13	40-44 years	465	Ovarian cancer	202	Environmental/occupational risks	3	Rate	1992	0.005538301119999999	0.00988565826	0.00248305929
1	Deaths	1	Global	2	Female	13	40-44 years	465	Ovarian cancer	202	Environmental/occupational risks	1	Number	1993	9.005904051560206	15.624577616490892	3.939390244355786
1	Deaths	1	Global	2	Female	13	40-44 years	465	Ovarian cancer	202	Environmental/occupational risks	3	Rate	1993	0.00570135635	0.0098914317	0.00249390483
1	Deaths	1	Global	2	Female	13	40-44 years	465	Ovarian cancer	202	Environmental/occupational risks	1	Number	1994	9.338853676256802	16.363317676266696	4.163459490187993
1	Deaths	1	Global	2	Female	13	40-44 years	465	Ovarian cancer	202	Environmental/occupational risks	3	Rate	1994	0.0057462094299999995	0.01006837174	0.0025617823200000003
1	Deaths	1	Global	2	Female	13	40-44 years	465	Ovarian cancer	202	Environmental/occupational risks	1	Number	1995	9.641504929889283	16.86569910037585	4.262884646261013
1	Deaths	1	Global	2	Female	13	40-44 years	465	Ovarian cancer	202	Environmental/occupational risks	3	Rate	1995	0.0057155237700000005	0.00999805577	0.0025270555500000002
1	Deaths	1	Global	2	Female	13	40-44 years	465	Ovarian cancer	202	Environmental/occupational risks	1	Number	1996	9.655060042365609	16.780534842267215	4.223209551037272
1	Deaths	1	Global	2	Female	13	40-44 years	465	Ovarian cancer	202	Environmental/occupational risks	3	Rate	1996	0.00560075727	0.00973413962	0.0024498212899999997
1	Deaths	1	Global	2	Female	13	40-44 years	465	Ovarian cancer	202	Environmental/occupational risks	1	Number	1997	9.75680617380127	16.973257049831364	4.1680043929925725
1	Deaths	1	Global	2	Female	13	40-44 years	465	Ovarian cancer	202	Environmental/occupational risks	3	Rate	1997	0.00556140332	0.009674797919999999	0.00237577267
1	Deaths	1	Global	2	Female	13	40-44 years	465	Ovarian cancer	202	Environmental/occupational risks	1	Number	1998	9.899398294281513	17.380578520344912	4.300594562247998
1	Deaths	1	Global	2	Female	13	40-44 years	465	Ovarian cancer	202	Environmental/occupational risks	3	Rate	1998	0.00557681063	0.00979132187	0.00242273326
1	Deaths	1	Global	2	Female	13	40-44 years	465	Ovarian cancer	202	Environmental/occupational risks	1	Number	1999	10.057428049979617	17.694093810669486	4.317219295376502
1	Deaths	1	Global	2	Female	13	40-44 years	465	Ovarian cancer	202	Environmental/occupational risks	3	Rate	1999	0.0056188989299999995	0.00988536277	0.00241195053
1	Deaths	1	Global	2	Female	13	40-44 years	465	Ovarian cancer	202	Environmental/occupational risks	1	Number	2000	10.396953377520465	18.24700448096327	4.564137820136796
1	Deaths	1	Global	2	Female	13	40-44 years	465	Ovarian cancer	202	Environmental/occupational risks	3	Rate	2000	0.0057565358199999994	0.01010291486	0.00252705017
1	Deaths	1	Global	2	Female	13	40-44 years	465	Ovarian cancer	202	Environmental/occupational risks	1	Number	2001	10.442869258432257	18.15152284792304	4.709377818237495
1	Deaths	1	Global	2	Female	13	40-44 years	465	Ovarian cancer	202	Environmental/occupational risks	3	Rate	2001	0.0056945979	0.00989820148	0.0025680694
1	Deaths	1	Global	2	Female	13	40-44 years	465	Ovarian cancer	202	Environmental/occupational risks	1	Number	2002	10.605503456981374	18.192906187775705	4.8058293909702
1	Deaths	1	Global	2	Female	13	40-44 years	465	Ovarian cancer	202	Environmental/occupational risks	3	Rate	2002	0.00564611093	0.00968545877	0.0025585061499999997
1	Deaths	1	Global	2	Female	13	40-44 years	465	Ovarian cancer	202	Environmental/occupational risks	1	Number	2003	10.665360420996922	18.441492381521144	4.786025684728081
1	Deaths	1	Global	2	Female	13	40-44 years	465	Ovarian cancer	202	Environmental/occupational risks	3	Rate	2003	0.00548852374	0.009490215500000001	0.00246294683
1	Deaths	1	Global	2	Female	13	40-44 years	465	Ovarian cancer	202	Environmental/occupational risks	1	Number	2004	10.6063924709052	18.515605463223032	4.644042975137166
1	Deaths	1	Global	2	Female	13	40-44 years	465	Ovarian cancer	202	Environmental/occupational risks	3	Rate	2004	0.005256751489999999	0.00917672402	0.00230168551
1	Deaths	1	Global	2	Female	13	40-44 years	465	Ovarian cancer	202	Environmental/occupational risks	1	Number	2005	10.878678656250043	19.180555720012286	4.821171665805281
1	Deaths	1	Global	2	Female	13	40-44 years	465	Ovarian cancer	202	Environmental/occupational risks	3	Rate	2005	0.0052017656	0.00917140381	0.00230529881
1	Deaths	1	Global	2	Female	13	40-44 years	465	Ovarian cancer	202	Environmental/occupational risks	1	Number	2006	10.808696499077035	19.01324638898967	4.807540148836516
1	Deaths	1	Global	2	Female	13	40-44 years	465	Ovarian cancer	202	Environmental/occupational risks	3	Rate	2006	0.00501407598	0.00882010723	0.00223018304
1	Deaths	1	Global	2	Female	13	40-44 years	465	Ovarian cancer	202	Environmental/occupational risks	1	Number	2007	10.71006209609199	18.61560939651334	4.688072985514236
1	Deaths	1	Global	2	Female	13	40-44 years	465	Ovarian cancer	202	Environmental/occupational risks	3	Rate	2007	0.00484596198	0.008422970339999999	0.0021212037099999997
1	Deaths	1	Global	2	Female	13	40-44 years	465	Ovarian cancer	202	Environmental/occupational risks	1	Number	2008	10.836596283272836	18.67155007182148	4.848973349683673
1	Deaths	1	Global	2	Female	13	40-44 years	465	Ovarian cancer	202	Environmental/occupational risks	3	Rate	2008	0.00481847477	0.00830227413	0.00215608805
1	Deaths	1	Global	2	Female	13	40-44 years	465	Ovarian cancer	202	Environmental/occupational risks	1	Number	2009	10.723665828318625	18.509039029070568	4.669485689857023
1	Deaths	1	Global	2	Female	13	40-44 years	465	Ovarian cancer	202	Environmental/occupational risks	3	Rate	2009	0.00470714969	0.00812453676	0.00204966925
1	Deaths	1	Global	2	Female	13	40-44 years	465	Ovarian cancer	202	Environmental/occupational risks	1	Number	2010	10.63812233512879	18.723273309908443	4.562246864901297
1	Deaths	1	Global	2	Female	13	40-44 years	465	Ovarian cancer	202	Environmental/occupational risks	3	Rate	2010	0.00462079624	0.008132678689999999	0.00198166673
1	Deaths	1	Global	2	Female	13	40-44 years	465	Ovarian cancer	202	Environmental/occupational risks	1	Number	2011	10.550484861602586	18.158306725559164	4.445703658218131
1	Deaths	1	Global	2	Female	13	40-44 years	465	Ovarian cancer	202	Environmental/occupational risks	3	Rate	2011	0.00453278133	0.00780131291	0.00190999777
1	Deaths	1	Global	2	Female	13	40-44 years	465	Ovarian cancer	202	Environmental/occupational risks	1	Number	2012	10.498771997417842	18.074110333311467	4.5025351733346834
1	Deaths	1	Global	2	Female	13	40-44 years	465	Ovarian cancer	202	Environmental/occupational risks	3	Rate	2012	0.00446607473	0.007688549429999999	0.00191533434
1	Deaths	1	Global	2	Female	13	40-44 years	465	Ovarian cancer	202	Environmental/occupational risks	1	Number	2013	10.25553283937527	17.819295779174634	4.510257557418228
1	Deaths	1	Global	2	Female	13	40-44 years	465	Ovarian cancer	202	Environmental/occupational risks	3	Rate	2013	0.004323299819999999	0.0075118630499999995	0.0019013342300000001
1	Deaths	1	Global	2	Female	13	40-44 years	465	Ovarian cancer	202	Environmental/occupational risks	1	Number	2014	10.3022675115132	18.15569151149367	4.527279730592695
1	Deaths	1	Global	2	Female	13	40-44 years	465	Ovarian cancer	202	Environmental/occupational risks	3	Rate	2014	0.00431151026	0.007598176819999999	0.0018946715300000002
1	Deaths	1	Global	2	Female	13	40-44 years	465	Ovarian cancer	202	Environmental/occupational risks	1	Number	2015	10.201709660677878	17.6733494521364	4.61106302268918
1	Deaths	1	Global	2	Female	13	40-44 years	465	Ovarian cancer	202	Environmental/occupational risks	3	Rate	2015	0.0042491160799999995	0.00736113023	0.00192055476
1	Deaths	1	Global	2	Female	13	40-44 years	465	Ovarian cancer	202	Environmental/occupational risks	1	Number	2016	10.027845773070425	17.321177388638024	4.345426872199749
1	Deaths	1	Global	2	Female	13	40-44 years	465	Ovarian cancer	202	Environmental/occupational risks	3	Rate	2016	0.00416860301	0.007200460989999999	0.00180640588
1	Deaths	1	Global	2	Female	13	40-44 years	465	Ovarian cancer	202	Environmental/occupational risks	1	Number	2017	9.8741690105243	17.50199684071287	4.278541670375633
1	Deaths	1	Global	2	Female	13	40-44 years	465	Ovarian cancer	202	Environmental/occupational risks	3	Rate	2017	0.00410123369	0.00726945012	0.0017770912399999999
1	Deaths	1	Global	2	Female	13	40-44 years	465	Ovarian cancer	202	Environmental/occupational risks	1	Number	2018	9.74600392897183	16.98230735568943	4.159059177696146
1	Deaths	1	Global	2	Female	13	40-44 years	465	Ovarian cancer	202	Environmental/occupational risks	3	Rate	2018	0.00403950608	0.00703879604	0.00172383933
1	Deaths	1	Global	2	Female	13	40-44 years	465	Ovarian cancer	202	Environmental/occupational risks	1	Number	2019	9.783823145931672	17.417048161741807	4.177956912240932
1	Deaths	1	Global	2	Female	13	40-44 years	465	Ovarian cancer	202	Environmental/occupational risks	3	Rate	2019	0.004031971929999999	0.00717766953	0.0017217609899999999
1	Deaths	1	Global	2	Female	13	40-44 years	465	Ovarian cancer	202	Environmental/occupational risks	1	Number	2020	9.769101381702516	17.40086716492116	4.231462866209531
1	Deaths	1	Global	2	Female	13	40-44 years	465	Ovarian cancer	202	Environmental/occupational risks	3	Rate	2020	0.0039860819	0.0071000677499999994	0.0017265618299999999
1	Deaths	1	Global	2	Female	13	40-44 years	465	Ovarian cancer	202	Environmental/occupational risks	1	Number	2021	9.930419833518652	18.02738641925398	4.264396168825596
1	Deaths	1	Global	2	Female	13	40-44 years	465	Ovarian cancer	202	Environmental/occupational risks	3	Rate	2021	0.004002751200000001	0.0072664745	0.00171889176
1	Deaths	1	Global	2	Female	14	45-49 years	465	Ovarian cancer	202	Environmental/occupational risks	1	Number	1990	20.448493115237664	35.38728004809177	8.972537324494493
1	Deaths	1	Global	2	Female	14	45-49 years	465	Ovarian cancer	202	Environmental/occupational risks	3	Rate	1990	0.01796869287	0.031095844730000002	0.00788443269
1	Deaths	1	Global	2	Female	14	45-49 years	465	Ovarian cancer	202	Environmental/occupational risks	1	Number	1991	20.241125340146525	33.57608036023747	9.129076351696389
1	Deaths	1	Global	2	Female	14	45-49 years	465	Ovarian cancer	202	Environmental/occupational risks	3	Rate	1991	0.01754795873	0.02910864206	0.00791441446
1	Deaths	1	Global	2	Female	14	45-49 years	465	Ovarian cancer	202	Environmental/occupational risks	1	Number	1992	20.87174308057937	34.29752774908609	9.421668976572132
1	Deaths	1	Global	2	Female	14	45-49 years	465	Ovarian cancer	202	Environmental/occupational risks	3	Rate	1992	0.01748891059	0.028738682430000002	0.00789463179
1	Deaths	1	Global	2	Female	14	45-49 years	465	Ovarian cancer	202	Environmental/occupational risks	1	Number	1993	22.59254284007592	37.33947230584715	10.43955604971574
1	Deaths	1	Global	2	Female	14	45-49 years	465	Ovarian cancer	202	Environmental/occupational risks	3	Rate	1993	0.018259283589999998	0.03017774576	0.00843724479
1	Deaths	1	Global	2	Female	14	45-49 years	465	Ovarian cancer	202	Environmental/occupational risks	1	Number	1994	24.57944397111723	41.70366295285499	11.194677325096071
1	Deaths	1	Global	2	Female	14	45-49 years	465	Ovarian cancer	202	Environmental/occupational risks	3	Rate	1994	0.01892411753	0.03210833491	0.0086189659
1	Deaths	1	Global	2	Female	14	45-49 years	465	Ovarian cancer	202	Environmental/occupational risks	1	Number	1995	26.472311261575857	44.73999981280427	12.149593598449538
1	Deaths	1	Global	2	Female	14	45-49 years	465	Ovarian cancer	202	Environmental/occupational risks	3	Rate	1995	0.019596742060000002	0.03311982197	0.0089940183
1	Deaths	1	Global	2	Female	14	45-49 years	465	Ovarian cancer	202	Environmental/occupational risks	1	Number	1996	26.90315963423289	45.25250614777981	11.977628985759443
1	Deaths	1	Global	2	Female	14	45-49 years	465	Ovarian cancer	202	Environmental/occupational risks	3	Rate	1996	0.01898554998	0.03193467715	0.00845260842
1	Deaths	1	Global	2	Female	14	45-49 years	465	Ovarian cancer	202	Environmental/occupational risks	1	Number	1997	26.900608893307155	45.60209945168268	11.895097954107246
1	Deaths	1	Global	2	Female	14	45-49 years	465	Ovarian cancer	202	Environmental/occupational risks	3	Rate	1997	0.01836551527	0.031133349319999996	0.00812099101
1	Deaths	1	Global	2	Female	14	45-49 years	465	Ovarian cancer	202	Environmental/occupational risks	1	Number	1998	26.81420156713256	45.72006982327764	11.797770459396528
1	Deaths	1	Global	2	Female	14	45-49 years	465	Ovarian cancer	202	Environmental/occupational risks	3	Rate	1998	0.01766172927	0.030114471	0.00777084588
1	Deaths	1	Global	2	Female	14	45-49 years	465	Ovarian cancer	202	Environmental/occupational risks	1	Number	1999	26.927481275504665	46.68930320833513	12.029213252322554
1	Deaths	1	Global	2	Female	14	45-49 years	465	Ovarian cancer	202	Environmental/occupational risks	3	Rate	1999	0.01724454724	0.029900156150000003	0.00770359225
1	Deaths	1	Global	2	Female	14	45-49 years	465	Ovarian cancer	202	Environmental/occupational risks	1	Number	2000	27.99972987712192	47.72773827429776	12.425782993776489
1	Deaths	1	Global	2	Female	14	45-49 years	465	Ovarian cancer	202	Environmental/occupational risks	3	Rate	2000	0.01726861096	0.02943570341	0.00766350295
1	Deaths	1	Global	2	Female	14	45-49 years	465	Ovarian cancer	202	Environmental/occupational risks	1	Number	2001	28.55525503505918	48.929345764744994	12.831682334111616
1	Deaths	1	Global	2	Female	14	45-49 years	465	Ovarian cancer	202	Environmental/occupational risks	3	Rate	2001	0.01721261449	0.02949376445	0.007734716459999999
1	Deaths	1	Global	2	Female	14	45-49 years	465	Ovarian cancer	202	Environmental/occupational risks	1	Number	2002	29.26083893345971	49.31853614106424	13.044979703954604
1	Deaths	1	Global	2	Female	14	45-49 years	465	Ovarian cancer	202	Environmental/occupational risks	3	Rate	2002	0.01730574901	0.029168480440000002	0.00771519727
1	Deaths	1	Global	2	Female	14	45-49 years	465	Ovarian cancer	202	Environmental/occupational risks	1	Number	2003	29.69721370905681	50.02588325833903	13.537305396597093
1	Deaths	1	Global	2	Female	14	45-49 years	465	Ovarian cancer	202	Environmental/occupational risks	3	Rate	2003	0.01732888052	0.02919104002	0.007899271289999999
1	Deaths	1	Global	2	Female	14	45-49 years	465	Ovarian cancer	202	Environmental/occupational risks	1	Number	2004	29.22146428195324	49.12941631956025	13.201013593151622
1	Deaths	1	Global	2	Female	14	45-49 years	465	Ovarian cancer	202	Environmental/occupational risks	3	Rate	2004	0.01687944063	0.028379038710000002	0.00762541271
1	Deaths	1	Global	2	Female	14	45-49 years	465	Ovarian cancer	202	Environmental/occupational risks	1	Number	2005	29.957523402476497	50.79097357671069	13.606033195325924
1	Deaths	1	Global	2	Female	14	45-49 years	465	Ovarian cancer	202	Environmental/occupational risks	3	Rate	2005	0.017120918	0.02902736925	0.007775935800000001
1	Deaths	1	Global	2	Female	14	45-49 years	465	Ovarian cancer	202	Environmental/occupational risks	1	Number	2006	29.1972376252574	49.11026703530433	13.39350605285803
1	Deaths	1	Global	2	Female	14	45-49 years	465	Ovarian cancer	202	Environmental/occupational risks	3	Rate	2006	0.01640957915	0.02760120064	0.007527486
1	Deaths	1	Global	2	Female	14	45-49 years	465	Ovarian cancer	202	Environmental/occupational risks	1	Number	2007	28.830380033043475	48.23437498203985	13.184135930333705
1	Deaths	1	Global	2	Female	14	45-49 years	465	Ovarian cancer	202	Environmental/occupational risks	3	Rate	2007	0.01579555047	0.026426585550000003	0.007223306949999999
1	Deaths	1	Global	2	Female	14	45-49 years	465	Ovarian cancer	202	Environmental/occupational risks	1	Number	2008	29.590358125340632	49.114699969398345	13.480906663772572
1	Deaths	1	Global	2	Female	14	45-49 years	465	Ovarian cancer	202	Environmental/occupational risks	3	Rate	2008	0.01564566809	0.0259690096	0.0071279229
1	Deaths	1	Global	2	Female	14	45-49 years	465	Ovarian cancer	202	Environmental/occupational risks	1	Number	2009	30.156925172181214	50.31843358006586	13.700618280838242
1	Deaths	1	Global	2	Female	14	45-49 years	465	Ovarian cancer	202	Environmental/occupational risks	3	Rate	2009	0.01533307288	0.02558404761	0.00696598136
1	Deaths	1	Global	2	Female	14	45-49 years	465	Ovarian cancer	202	Environmental/occupational risks	1	Number	2010	30.41495443637053	51.61026855085844	13.674269297116885
1	Deaths	1	Global	2	Female	14	45-49 years	465	Ovarian cancer	202	Environmental/occupational risks	3	Rate	2010	0.01490093167	0.02528496588	0.00669931473
1	Deaths	1	Global	2	Female	14	45-49 years	465	Ovarian cancer	202	Environmental/occupational risks	1	Number	2011	29.70096053381546	49.738513783712776	13.101825803417912
1	Deaths	1	Global	2	Female	14	45-49 years	465	Ovarian cancer	202	Environmental/occupational risks	3	Rate	2011	0.01410519678	0.02362117291	0.006222149979999999
1	Deaths	1	Global	2	Female	14	45-49 years	465	Ovarian cancer	202	Environmental/occupational risks	1	Number	2012	28.61695293825353	48.23186334931425	12.73423960295885
1	Deaths	1	Global	2	Female	14	45-49 years	465	Ovarian cancer	202	Environmental/occupational risks	3	Rate	2012	0.01324580713	0.02232487717	0.00589424325
1	Deaths	1	Global	2	Female	14	45-49 years	465	Ovarian cancer	202	Environmental/occupational risks	1	Number	2013	27.77201018888204	47.44802322378773	12.758158931315252
1	Deaths	1	Global	2	Female	14	45-49 years	465	Ovarian cancer	202	Environmental/occupational risks	3	Rate	2013	0.012626410489999998	0.02157201493	0.00580043543
1	Deaths	1	Global	2	Female	14	45-49 years	465	Ovarian cancer	202	Environmental/occupational risks	1	Number	2014	26.84233310530589	46.52325669709855	12.353345970401348
1	Deaths	1	Global	2	Female	14	45-49 years	465	Ovarian cancer	202	Environmental/occupational risks	3	Rate	2014	0.01204471674	0.02087595913	0.00554320492
1	Deaths	1	Global	2	Female	14	45-49 years	465	Ovarian cancer	202	Environmental/occupational risks	1	Number	2015	25.902171638533265	44.564416952302686	11.84387515674126
1	Deaths	1	Global	2	Female	14	45-49 years	465	Ovarian cancer	202	Environmental/occupational risks	3	Rate	2015	0.011498398120000001	0.01978287439	0.00525769012
1	Deaths	1	Global	2	Female	14	45-49 years	465	Ovarian cancer	202	Environmental/occupational risks	1	Number	2016	25.62924812581712	44.46197467230376	11.231952579645792
1	Deaths	1	Global	2	Female	14	45-49 years	465	Ovarian cancer	202	Environmental/occupational risks	3	Rate	2016	0.01124790032	0.019513013290000002	0.00492936361
1	Deaths	1	Global	2	Female	14	45-49 years	465	Ovarian cancer	202	Environmental/occupational risks	1	Number	2017	25.08690427422413	44.21995621435395	11.4249149924154
1	Deaths	1	Global	2	Female	14	45-49 years	465	Ovarian cancer	202	Environmental/occupational risks	3	Rate	2017	0.01089749235	0.01920869269	0.00496286518
1	Deaths	1	Global	2	Female	14	45-49 years	465	Ovarian cancer	202	Environmental/occupational risks	1	Number	2018	24.983532116044582	43.56620132204532	11.094722383326909
1	Deaths	1	Global	2	Female	14	45-49 years	465	Ovarian cancer	202	Environmental/occupational risks	3	Rate	2018	0.010751754550000001	0.018748874300000003	0.00477465441
1	Deaths	1	Global	2	Female	14	45-49 years	465	Ovarian cancer	202	Environmental/occupational risks	1	Number	2019	24.99671219341074	43.59055454842575	11.435734353589243
1	Deaths	1	Global	2	Female	14	45-49 years	465	Ovarian cancer	202	Environmental/occupational risks	3	Rate	2019	0.01067687983	0.01861889311	0.00488456084
1	Deaths	1	Global	2	Female	14	45-49 years	465	Ovarian cancer	202	Environmental/occupational risks	1	Number	2020	24.719198636058167	43.21101437007235	11.183771105800002
1	Deaths	1	Global	2	Female	14	45-49 years	465	Ovarian cancer	202	Environmental/occupational risks	3	Rate	2020	0.01050795702	0.01836869749	0.00475414223
1	Deaths	1	Global	2	Female	14	45-49 years	465	Ovarian cancer	202	Environmental/occupational risks	1	Number	2021	24.95366071866771	44.56046520185564	11.158265501050884
1	Deaths	1	Global	2	Female	14	45-49 years	465	Ovarian cancer	202	Environmental/occupational risks	3	Rate	2021	0.0105896231	0.01891019266	0.00473525017
1	Deaths	1	Global	2	Female	22	All ages	465	Ovarian cancer	202	Environmental/occupational risks	1	Number	1990	3693.516010934318	5799.28454795487	1777.6736735771797
1	Deaths	1	Global	2	Female	22	All ages	465	Ovarian cancer	202	Environmental/occupational risks	3	Rate	1990	0.13948953244	0.21901610489999998	0.06713572347999999
1	Deaths	1	Global	2	Female	22	All ages	465	Ovarian cancer	202	Environmental/occupational risks	1	Number	1991	3745.3458213248414	5881.697970318953	1812.723548248498
1	Deaths	1	Global	2	Female	22	All ages	465	Ovarian cancer	202	Environmental/occupational risks	3	Rate	1991	0.13933870308	0.21881775574	0.06743904577
1	Deaths	1	Global	2	Female	22	All ages	465	Ovarian cancer	202	Environmental/occupational risks	1	Number	1992	3809.645458359495	6022.461521052375	1837.6039251570244
1	Deaths	1	Global	2	Female	22	All ages	465	Ovarian cancer	202	Environmental/occupational risks	3	Rate	1992	0.13969758283	0.22084031871	0.06738391521
1	Deaths	1	Global	2	Female	22	All ages	465	Ovarian cancer	202	Environmental/occupational risks	1	Number	1993	3931.891289563762	6215.679290901704	1884.25978077109
1	Deaths	1	Global	2	Female	22	All ages	465	Ovarian cancer	202	Environmental/occupational risks	3	Rate	1993	0.14218889697	0.22477747151	0.06814044441
1	Deaths	1	Global	2	Female	22	All ages	465	Ovarian cancer	202	Environmental/occupational risks	1	Number	1994	3969.004954968739	6285.440926334581	1908.384036318213
1	Deaths	1	Global	2	Female	22	All ages	465	Ovarian cancer	202	Environmental/occupational risks	3	Rate	1994	0.14163881939	0.22430368371999998	0.06810302958
1	Deaths	1	Global	2	Female	22	All ages	465	Ovarian cancer	202	Environmental/occupational risks	1	Number	1995	4038.393144812615	6421.367955646523	1941.831442571665
1	Deaths	1	Global	2	Female	22	All ages	465	Ovarian cancer	202	Environmental/occupational risks	3	Rate	1995	0.14226491566	0.22621258948000003	0.06840703133
1	Deaths	1	Global	2	Female	22	All ages	465	Ovarian cancer	202	Environmental/occupational risks	1	Number	1996	4036.1989944487855	6390.831557723897	1948.6631051700024
1	Deaths	1	Global	2	Female	22	All ages	465	Ovarian cancer	202	Environmental/occupational risks	3	Rate	1996	0.14035979289	0.22224270783	0.06776522918
1	Deaths	1	Global	2	Female	22	All ages	465	Ovarian cancer	202	Environmental/occupational risks	1	Number	1997	4042.245820758568	6440.675106557093	1947.0755532735143
1	Deaths	1	Global	2	Female	22	All ages	465	Ovarian cancer	202	Environmental/occupational risks	3	Rate	1997	0.13876670031	0.22110264242999997	0.06684137031000001
1	Deaths	1	Global	2	Female	22	All ages	465	Ovarian cancer	202	Environmental/occupational risks	1	Number	1998	4052.5868024159818	6477.19534984269	1956.6744301674491
1	Deaths	1	Global	2	Female	22	All ages	465	Ovarian cancer	202	Environmental/occupational risks	3	Rate	1998	0.13735113654	0.21952648673000003	0.06631602725
1	Deaths	1	Global	2	Female	22	All ages	465	Ovarian cancer	202	Environmental/occupational risks	1	Number	1999	4134.723361552959	6613.034364267784	1985.8131077522808
1	Deaths	1	Global	2	Female	22	All ages	465	Ovarian cancer	202	Environmental/occupational risks	3	Rate	1999	0.13836417541999999	0.22129825064999997	0.06645315035
1	Deaths	1	Global	2	Female	22	All ages	465	Ovarian cancer	202	Environmental/occupational risks	1	Number	2000	4232.960383913671	6785.35244007427	2040.1793420462088
1	Deaths	1	Global	2	Female	22	All ages	465	Ovarian cancer	202	Environmental/occupational risks	3	Rate	2000	0.13985910772	0.22419140549	0.06740853599
1	Deaths	1	Global	2	Female	22	All ages	465	Ovarian cancer	202	Environmental/occupational risks	1	Number	2001	4313.426555330791	6900.929249376883	2072.055774677738
1	Deaths	1	Global	2	Female	22	All ages	465	Ovarian cancer	202	Environmental/occupational risks	3	Rate	2001	0.14069863033	0.22509976255	0.06758789230000001
1	Deaths	1	Global	2	Female	22	All ages	465	Ovarian cancer	202	Environmental/occupational risks	1	Number	2002	4407.505960151025	7056.142820634213	2111.321772522196
1	Deaths	1	Global	2	Female	22	All ages	465	Ovarian cancer	202	Environmental/occupational risks	3	Rate	2002	0.14191386391	0.22719526666	0.06798081123000001
1	Deaths	1	Global	2	Female	22	All ages	465	Ovarian cancer	202	Environmental/occupational risks	1	Number	2003	4518.541717460369	7225.867047953559	2163.9465950642866
1	Deaths	1	Global	2	Female	22	All ages	465	Ovarian cancer	202	Environmental/occupational risks	3	Rate	2003	0.14359807141	0.22963616079	0.06876965559
1	Deaths	1	Global	2	Female	22	All ages	465	Ovarian cancer	202	Environmental/occupational risks	1	Number	2004	4525.380238509943	7280.315607771538	2163.1735384166423
1	Deaths	1	Global	2	Female	22	All ages	465	Ovarian cancer	202	Environmental/occupational risks	3	Rate	2004	0.1419325839	0.22833749902	0.06784508561000001
1	Deaths	1	Global	2	Female	22	All ages	465	Ovarian cancer	202	Environmental/occupational risks	1	Number	2005	4607.703922518857	7405.432588311497	2207.1024706016574
1	Deaths	1	Global	2	Female	22	All ages	465	Ovarian cancer	202	Environmental/occupational risks	3	Rate	2005	0.14260600881	0.22919423702	0.06830865864
1	Deaths	1	Global	2	Female	22	All ages	465	Ovarian cancer	202	Environmental/occupational risks	1	Number	2006	4703.845790210687	7573.73529848905	2249.4341720386283
1	Deaths	1	Global	2	Female	22	All ages	465	Ovarian cancer	202	Environmental/occupational risks	3	Rate	2006	0.14363406501999998	0.23126744302	0.06868749285999999
1	Deaths	1	Global	2	Female	22	All ages	465	Ovarian cancer	202	Environmental/occupational risks	1	Number	2007	4839.363463138349	7813.881357355835	2328.013288150297
1	Deaths	1	Global	2	Female	22	All ages	465	Ovarian cancer	202	Environmental/occupational risks	3	Rate	2007	0.14577529886	0.23537618093999998	0.07012633695
1	Deaths	1	Global	2	Female	22	All ages	465	Ovarian cancer	202	Environmental/occupational risks	1	Number	2008	5054.459971567815	8112.51702597595	2434.2448005754404
1	Deaths	1	Global	2	Female	22	All ages	465	Ovarian cancer	202	Environmental/occupational risks	3	Rate	2008	0.15017660571	0.24103668396	0.07232555479
1	Deaths	1	Global	2	Female	22	All ages	465	Ovarian cancer	202	Environmental/occupational risks	1	Number	2009	5173.110358021974	8326.535860187001	2526.7078481057424
1	Deaths	1	Global	2	Female	22	All ages	465	Ovarian cancer	202	Environmental/occupational risks	3	Rate	2009	0.15159948961	0.24401153258	0.07404590153
1	Deaths	1	Global	2	Female	22	All ages	465	Ovarian cancer	202	Environmental/occupational risks	1	Number	2010	5154.568143563907	8321.062648600837	2509.900492403722
1	Deaths	1	Global	2	Female	22	All ages	465	Ovarian cancer	202	Environmental/occupational risks	3	Rate	2010	0.14905905018	0.24062727668999997	0.07258093657
1	Deaths	1	Global	2	Female	22	All ages	465	Ovarian cancer	202	Environmental/occupational risks	1	Number	2011	5297.5384806916245	8602.566316593819	2592.97673087172
1	Deaths	1	Global	2	Female	22	All ages	465	Ovarian cancer	202	Environmental/occupational risks	3	Rate	2011	0.15124437469000002	0.24560270170999998	0.07402931487
1	Deaths	1	Global	2	Female	22	All ages	465	Ovarian cancer	202	Environmental/occupational risks	1	Number	2012	5398.768057682475	8669.855164578454	2641.651854159263
1	Deaths	1	Global	2	Female	22	All ages	465	Ovarian cancer	202	Environmental/occupational risks	3	Rate	2012	0.15217814034000002	0.24438212975	0.07446174059
1	Deaths	1	Global	2	Female	22	All ages	465	Ovarian cancer	202	Environmental/occupational risks	1	Number	2013	5479.826740269162	8817.374635640332	2685.739766491904
1	Deaths	1	Global	2	Female	22	All ages	465	Ovarian cancer	202	Environmental/occupational risks	3	Rate	2013	0.15250835369000001	0.24539522018999999	0.07474647824
1	Deaths	1	Global	2	Female	22	All ages	465	Ovarian cancer	202	Environmental/occupational risks	1	Number	2014	5490.840432635575	8825.571697934072	2681.2284090295834
1	Deaths	1	Global	2	Female	22	All ages	465	Ovarian cancer	202	Environmental/occupational risks	3	Rate	2014	0.15091306460999998	0.24256652295	0.07369225187
1	Deaths	1	Global	2	Female	22	All ages	465	Ovarian cancer	202	Environmental/occupational risks	1	Number	2015	5478.989112796977	8760.916866134768	2677.185175402348
1	Deaths	1	Global	2	Female	22	All ages	465	Ovarian cancer	202	Environmental/occupational risks	3	Rate	2015	0.14873882677	0.23783374437000002	0.07267789255
1	Deaths	1	Global	2	Female	22	All ages	465	Ovarian cancer	202	Environmental/occupational risks	1	Number	2016	5529.7934123501	8923.298909291861	2688.3485643479617
1	Deaths	1	Global	2	Female	22	All ages	465	Ovarian cancer	202	Environmental/occupational risks	3	Rate	2016	0.14830656366	0.23931884956000002	0.07210029521
1	Deaths	1	Global	2	Female	22	All ages	465	Ovarian cancer	202	Environmental/occupational risks	1	Number	2017	5494.686067550919	8857.82118665973	2696.771066515802
1	Deaths	1	Global	2	Female	22	All ages	465	Ovarian cancer	202	Environmental/occupational risks	3	Rate	2017	0.14563454975	0.23477315801	0.07147688425
1	Deaths	1	Global	2	Female	22	All ages	465	Ovarian cancer	202	Environmental/occupational risks	1	Number	2018	5502.757613805454	8837.793884155115	2647.4310898442627
1	Deaths	1	Global	2	Female	22	All ages	465	Ovarian cancer	202	Environmental/occupational risks	3	Rate	2018	0.14420223959	0.23159836588	0.06937712309
1	Deaths	1	Global	2	Female	22	All ages	465	Ovarian cancer	202	Environmental/occupational risks	1	Number	2019	5503.062642813329	8864.305068405269	2666.1979642906936
1	Deaths	1	Global	2	Female	22	All ages	465	Ovarian cancer	202	Environmental/occupational risks	3	Rate	2019	0.14265626425	0.22978997847	0.06911602975
1	Deaths	1	Global	2	Female	22	All ages	465	Ovarian cancer	202	Environmental/occupational risks	1	Number	2020	5528.122203740359	8975.544446525357	2681.336851376932
1	Deaths	1	Global	2	Female	22	All ages	465	Ovarian cancer	202	Environmental/occupational risks	3	Rate	2020	0.14187602593999998	0.23035210325	0.06881494342
1	Deaths	1	Global	2	Female	22	All ages	465	Ovarian cancer	202	Environmental/occupational risks	1	Number	2021	5587.166791096482	9035.54064228286	2714.3643115766545
1	Deaths	1	Global	2	Female	22	All ages	465	Ovarian cancer	202	Environmental/occupational risks	3	Rate	2021	0.14209615932	0.22979726051000002	0.06903333265
1	Deaths	1	Global	2	Female	27	Age-standardized	465	Ovarian cancer	202	Environmental/occupational risks	3	Rate	1990	0.18156548802	0.2857750048	0.08693319986
1	Deaths	1	Global	2	Female	27	Age-standardized	465	Ovarian cancer	202	Environmental/occupational risks	3	Rate	1991	0.17974592749	0.28344723659000004	0.0865608467
1	Deaths	1	Global	2	Female	27	Age-standardized	465	Ovarian cancer	202	Environmental/occupational risks	3	Rate	1992	0.17876541066	0.28265798291	0.0859104302
1	Deaths	1	Global	2	Female	27	Age-standardized	465	Ovarian cancer	202	Environmental/occupational risks	3	Rate	1993	0.18033846599	0.28591941712	0.08617024524
1	Deaths	1	Global	2	Female	27	Age-standardized	465	Ovarian cancer	202	Environmental/occupational risks	3	Rate	1994	0.17791963406	0.28267520643	0.08530149643
1	Deaths	1	Global	2	Female	27	Age-standardized	465	Ovarian cancer	202	Environmental/occupational risks	3	Rate	1995	0.17701386713	0.28226744384	0.08491030718
1	Deaths	1	Global	2	Female	27	Age-standardized	465	Ovarian cancer	202	Environmental/occupational risks	3	Rate	1996	0.17306737902	0.27473418909999997	0.08321677652
1	Deaths	1	Global	2	Female	27	Age-standardized	465	Ovarian cancer	202	Environmental/occupational risks	3	Rate	1997	0.16944183023	0.27052771904	0.08139623306
1	Deaths	1	Global	2	Female	27	Age-standardized	465	Ovarian cancer	202	Environmental/occupational risks	3	Rate	1998	0.16592358206000002	0.26605551957	0.07980996188
1	Deaths	1	Global	2	Female	27	Age-standardized	465	Ovarian cancer	202	Environmental/occupational risks	3	Rate	1999	0.16511552264	0.26502658937	0.07899927631
1	Deaths	1	Global	2	Female	27	Age-standardized	465	Ovarian cancer	202	Environmental/occupational risks	3	Rate	2000	0.16482351528	0.26454948193	0.07909254273
1	Deaths	1	Global	2	Female	27	Age-standardized	465	Ovarian cancer	202	Environmental/occupational risks	3	Rate	2001	0.16385283925000002	0.2625404054	0.07836729417999999
1	Deaths	1	Global	2	Female	27	Age-standardized	465	Ovarian cancer	202	Environmental/occupational risks	3	Rate	2002	0.16325382763	0.26200116608	0.07786480728
1	Deaths	1	Global	2	Female	27	Age-standardized	465	Ovarian cancer	202	Environmental/occupational risks	3	Rate	2003	0.16313688428	0.26135001976	0.07779686257
1	Deaths	1	Global	2	Female	27	Age-standardized	465	Ovarian cancer	202	Environmental/occupational risks	3	Rate	2004	0.15905891988	0.25599137786	0.07572028664000001
1	Deaths	1	Global	2	Female	27	Age-standardized	465	Ovarian cancer	202	Environmental/occupational risks	3	Rate	2005	0.15770815339	0.25409919849	0.075267804
1	Deaths	1	Global	2	Female	27	Age-standardized	465	Ovarian cancer	202	Environmental/occupational risks	3	Rate	2006	0.15653413875	0.25279372246	0.07461004303
1	Deaths	1	Global	2	Female	27	Age-standardized	465	Ovarian cancer	202	Environmental/occupational risks	3	Rate	2007	0.15641529056	0.25266600807	0.07508435454000001
1	Deaths	1	Global	2	Female	27	Age-standardized	465	Ovarian cancer	202	Environmental/occupational risks	3	Rate	2008	0.15865500476	0.25492009995000003	0.07637470005
1	Deaths	1	Global	2	Female	27	Age-standardized	465	Ovarian cancer	202	Environmental/occupational risks	3	Rate	2009	0.15763183548999998	0.25395272368	0.07694575209
1	Deaths	1	Global	2	Female	27	Age-standardized	465	Ovarian cancer	202	Environmental/occupational risks	3	Rate	2010	0.15247709021	0.24657086893	0.0742034351
1	Deaths	1	Global	2	Female	27	Age-standardized	465	Ovarian cancer	202	Environmental/occupational risks	3	Rate	2011	0.15207840049	0.24720788159999998	0.07438003334
1	Deaths	1	Global	2	Female	27	Age-standardized	465	Ovarian cancer	202	Environmental/occupational risks	3	Rate	2012	0.1503388115	0.24167943487000002	0.07353337296
1	Deaths	1	Global	2	Female	27	Age-standardized	465	Ovarian cancer	202	Environmental/occupational risks	3	Rate	2013	0.14811878298	0.23847121207	0.07256605315
1	Deaths	1	Global	2	Female	27	Age-standardized	465	Ovarian cancer	202	Environmental/occupational risks	3	Rate	2014	0.14401706183	0.23159797507	0.07029844268
1	Deaths	1	Global	2	Female	27	Age-standardized	465	Ovarian cancer	202	Environmental/occupational risks	3	Rate	2015	0.13957930651	0.22319083207	0.06816269792
1	Deaths	1	Global	2	Female	27	Age-standardized	465	Ovarian cancer	202	Environmental/occupational risks	3	Rate	2016	0.13666222287	0.22054653528	0.06641107737
1	Deaths	1	Global	2	Female	27	Age-standardized	465	Ovarian cancer	202	Environmental/occupational risks	3	Rate	2017	0.13165944893	0.21227126314	0.06467081298999999
1	Deaths	1	Global	2	Female	27	Age-standardized	465	Ovarian cancer	202	Environmental/occupational risks	3	Rate	2018	0.1278861315	0.20530801402999999	0.06156938931000001
1	Deaths	1	Global	2	Female	27	Age-standardized	465	Ovarian cancer	202	Environmental/occupational risks	3	Rate	2019	0.12394424634	0.19959939688	0.060040320960000004
1	Deaths	1	Global	2	Female	27	Age-standardized	465	Ovarian cancer	202	Environmental/occupational risks	3	Rate	2020	0.12107958925	0.19646474869	0.05879551196
1	Deaths	1	Global	2	Female	27	Age-standardized	465	Ovarian cancer	202	Environmental/occupational risks	3	Rate	2021	0.11925480504	0.19283348166999997	0.058007138349999994
1	Deaths	5	East Asia	2	Female	9	20-24 years	465	Ovarian cancer	202	Environmental/occupational risks	1	Number	1990	0.0007510314940076	0.0057404115309593	0.0
1	Deaths	5	East Asia	2	Female	9	20-24 years	465	Ovarian cancer	202	Environmental/occupational risks	3	Rate	1990	1.12968e-06	8.6346e-06	0.0
1	Deaths	5	East Asia	2	Female	9	20-24 years	465	Ovarian cancer	202	Environmental/occupational risks	1	Number	1991	0.0006863502364934	0.0048806325913007	0.0
1	Deaths	5	East Asia	2	Female	9	20-24 years	465	Ovarian cancer	202	Environmental/occupational risks	3	Rate	1991	1.04449e-06	7.42734e-06	0.0
1	Deaths	5	East Asia	2	Female	9	20-24 years	465	Ovarian cancer	202	Environmental/occupational risks	1	Number	1992	0.0005647017879482	0.0039472571212526	0.0
1	Deaths	5	East Asia	2	Female	9	20-24 years	465	Ovarian cancer	202	Environmental/occupational risks	3	Rate	1992	8.7465e-07	6.113800000000001e-06	0.0
1	Deaths	5	East Asia	2	Female	9	20-24 years	465	Ovarian cancer	202	Environmental/occupational risks	1	Number	1993	0.0005606625399513	0.0040607810567732	0.0
1	Deaths	5	East Asia	2	Female	9	20-24 years	465	Ovarian cancer	202	Environmental/occupational risks	3	Rate	1993	8.8562e-07	6.414379999999999e-06	0.0
1	Deaths	5	East Asia	2	Female	9	20-24 years	465	Ovarian cancer	202	Environmental/occupational risks	1	Number	1994	0.0006534299557649	0.0040459011637296	0.0
1	Deaths	5	East Asia	2	Female	9	20-24 years	465	Ovarian cancer	202	Environmental/occupational risks	3	Rate	1994	1.05685e-06	6.5438200000000005e-06	0.0
1	Deaths	5	East Asia	2	Female	9	20-24 years	465	Ovarian cancer	202	Environmental/occupational risks	1	Number	1995	0.0006887937519432	0.0044706044646967	0.0
1	Deaths	5	East Asia	2	Female	9	20-24 years	465	Ovarian cancer	202	Environmental/occupational risks	3	Rate	1995	1.14909e-06	7.45816e-06	0.0
1	Deaths	5	East Asia	2	Female	9	20-24 years	465	Ovarian cancer	202	Environmental/occupational risks	1	Number	1996	0.0006609327299143	0.0041394573179306	0.0
1	Deaths	5	East Asia	2	Female	9	20-24 years	465	Ovarian cancer	202	Environmental/occupational risks	3	Rate	1996	1.14802e-06	7.19008e-06	0.0
1	Deaths	5	East Asia	2	Female	9	20-24 years	465	Ovarian cancer	202	Environmental/occupational risks	1	Number	1997	0.0006892332021531	0.0048893967508079	0.0
1	Deaths	5	East Asia	2	Female	9	20-24 years	465	Ovarian cancer	202	Environmental/occupational risks	3	Rate	1997	1.25591e-06	8.90939e-06	0.0
1	Deaths	5	East Asia	2	Female	9	20-24 years	465	Ovarian cancer	202	Environmental/occupational risks	1	Number	1998	0.000698987871206	0.0050866091884726	0.0
1	Deaths	5	East Asia	2	Female	9	20-24 years	465	Ovarian cancer	202	Environmental/occupational risks	3	Rate	1998	1.33762e-06	9.73399e-06	0.0
1	Deaths	5	East Asia	2	Female	9	20-24 years	465	Ovarian cancer	202	Environmental/occupational risks	1	Number	1999	0.0006499192523654	0.0050284414109772	0.0
1	Deaths	5	East Asia	2	Female	9	20-24 years	465	Ovarian cancer	202	Environmental/occupational risks	3	Rate	1999	1.2958899999999999e-06	1.002636e-05	0.0
1	Deaths	5	East Asia	2	Female	9	20-24 years	465	Ovarian cancer	202	Environmental/occupational risks	1	Number	2000	0.0006304730699425	0.0047396256968992	0.0
1	Deaths	5	East Asia	2	Female	9	20-24 years	465	Ovarian cancer	202	Environmental/occupational risks	3	Rate	2000	1.2941099999999999e-06	9.728590000000001e-06	0.0
1	Deaths	5	East Asia	2	Female	9	20-24 years	465	Ovarian cancer	202	Environmental/occupational risks	1	Number	2001	0.0005232307097922	0.0026406499117068	0.0
1	Deaths	5	East Asia	2	Female	9	20-24 years	465	Ovarian cancer	202	Environmental/occupational risks	3	Rate	2001	1.0941e-06	5.52172e-06	0.0
1	Deaths	5	East Asia	2	Female	9	20-24 years	465	Ovarian cancer	202	Environmental/occupational risks	1	Number	2002	0.0004592207566507	0.0030099092138509	0.0
1	Deaths	5	East Asia	2	Female	9	20-24 years	465	Ovarian cancer	202	Environmental/occupational risks	3	Rate	2002	9.6702e-07	6.3382100000000004e-06	0.0
1	Deaths	5	East Asia	2	Female	9	20-24 years	465	Ovarian cancer	202	Environmental/occupational risks	1	Number	2003	0.000469624420125	0.0032015334488082	0.0
1	Deaths	5	East Asia	2	Female	9	20-24 years	465	Ovarian cancer	202	Environmental/occupational risks	3	Rate	2003	9.7953e-07	6.6777000000000005e-06	0.0
1	Deaths	5	East Asia	2	Female	9	20-24 years	465	Ovarian cancer	202	Environmental/occupational risks	1	Number	2004	0.0004115557919558	0.0025910621631386	0.0
1	Deaths	5	East Asia	2	Female	9	20-24 years	465	Ovarian cancer	202	Environmental/occupational risks	3	Rate	2004	8.329499999999999e-07	5.24407e-06	0.0
1	Deaths	5	East Asia	2	Female	9	20-24 years	465	Ovarian cancer	202	Environmental/occupational risks	1	Number	2005	0.000378038145498	0.0023750495150714	0.0
1	Deaths	5	East Asia	2	Female	9	20-24 years	465	Ovarian cancer	202	Environmental/occupational risks	3	Rate	2005	7.2749e-07	4.570519999999999e-06	0.0
1	Deaths	5	East Asia	2	Female	9	20-24 years	465	Ovarian cancer	202	Environmental/occupational risks	1	Number	2006	0.0005224680200225	0.0032301537429651	0.0
1	Deaths	5	East Asia	2	Female	9	20-24 years	465	Ovarian cancer	202	Environmental/occupational risks	3	Rate	2006	9.4076e-07	5.81621e-06	0.0
1	Deaths	5	East Asia	2	Female	9	20-24 years	465	Ovarian cancer	202	Environmental/occupational risks	1	Number	2007	0.0005352874981226	0.0033983739541425	0.0
1	Deaths	5	East Asia	2	Female	9	20-24 years	465	Ovarian cancer	202	Environmental/occupational risks	3	Rate	2007	9.0104e-07	5.72045e-06	0.0
1	Deaths	5	East Asia	2	Female	9	20-24 years	465	Ovarian cancer	202	Environmental/occupational risks	1	Number	2008	0.0008140933148627	0.0040154070859834	0.0
1	Deaths	5	East Asia	2	Female	9	20-24 years	465	Ovarian cancer	202	Environmental/occupational risks	3	Rate	2008	1.29682e-06	6.3964e-06	0.0
1	Deaths	5	East Asia	2	Female	9	20-24 years	465	Ovarian cancer	202	Environmental/occupational risks	1	Number	2009	0.0010709570424211	0.0054263598920222	0.0
1	Deaths	5	East Asia	2	Female	9	20-24 years	465	Ovarian cancer	202	Environmental/occupational risks	3	Rate	2009	1.64861e-06	8.35323e-06	0.0
1	Deaths	5	East Asia	2	Female	9	20-24 years	465	Ovarian cancer	202	Environmental/occupational risks	1	Number	2010	0.0012839644387336	0.0054488063307167	0.0
1	Deaths	5	East Asia	2	Female	9	20-24 years	465	Ovarian cancer	202	Environmental/occupational risks	3	Rate	2010	1.9601499999999998e-06	8.31837e-06	0.0
1	Deaths	5	East Asia	2	Female	9	20-24 years	465	Ovarian cancer	202	Environmental/occupational risks	1	Number	2011	0.0013912855791525	0.0072480265344549	0.0
1	Deaths	5	East Asia	2	Female	9	20-24 years	465	Ovarian cancer	202	Environmental/occupational risks	3	Rate	2011	2.16992e-06	1.130441e-05	0.0
1	Deaths	5	East Asia	2	Female	9	20-24 years	465	Ovarian cancer	202	Environmental/occupational risks	1	Number	2012	0.0013395861559513	0.0064449042421883	0.0
1	Deaths	5	East Asia	2	Female	9	20-24 years	465	Ovarian cancer	202	Environmental/occupational risks	3	Rate	2012	2.18672e-06	1.052056e-05	0.0
1	Deaths	5	East Asia	2	Female	9	20-24 years	465	Ovarian cancer	202	Environmental/occupational risks	1	Number	2013	0.0011650699015457	0.0058544716114133	0.0
1	Deaths	5	East Asia	2	Female	9	20-24 years	465	Ovarian cancer	202	Environmental/occupational risks	3	Rate	2013	2.028e-06	1.019067e-05	0.0
1	Deaths	5	East Asia	2	Female	9	20-24 years	465	Ovarian cancer	202	Environmental/occupational risks	1	Number	2014	0.0009154394204015	0.0045269387367359	0.0
1	Deaths	5	East Asia	2	Female	9	20-24 years	465	Ovarian cancer	202	Environmental/occupational risks	3	Rate	2014	1.72109e-06	8.51097e-06	0.0
1	Deaths	5	East Asia	2	Female	9	20-24 years	465	Ovarian cancer	202	Environmental/occupational risks	1	Number	2015	0.0007329826572976	0.0041086176151428	0.0
1	Deaths	5	East Asia	2	Female	9	20-24 years	465	Ovarian cancer	202	Environmental/occupational risks	3	Rate	2015	1.4944600000000002e-06	8.37695e-06	0.0
1	Deaths	5	East Asia	2	Female	9	20-24 years	465	Ovarian cancer	202	Environmental/occupational risks	1	Number	2016	0.0007992124623124	0.0036980963609844	0.0
1	Deaths	5	East Asia	2	Female	9	20-24 years	465	Ovarian cancer	202	Environmental/occupational risks	3	Rate	2016	1.75224e-06	8.10794e-06	0.0
1	Deaths	5	East Asia	2	Female	9	20-24 years	465	Ovarian cancer	202	Environmental/occupational risks	1	Number	2017	0.0005667634237133	0.0034049319922848	0.0
1	Deaths	5	East Asia	2	Female	9	20-24 years	465	Ovarian cancer	202	Environmental/occupational risks	3	Rate	2017	1.32289e-06	7.947509999999999e-06	0.0
1	Deaths	5	East Asia	2	Female	9	20-24 years	465	Ovarian cancer	202	Environmental/occupational risks	1	Number	2018	0.0005812714301628	0.0029618300747462	0.0
1	Deaths	5	East Asia	2	Female	9	20-24 years	465	Ovarian cancer	202	Environmental/occupational risks	3	Rate	2018	1.43316e-06	7.30256e-06	0.0
1	Deaths	5	East Asia	2	Female	9	20-24 years	465	Ovarian cancer	202	Environmental/occupational risks	1	Number	2019	0.0005043987702582	0.0027402983063684	0.0
1	Deaths	5	East Asia	2	Female	9	20-24 years	465	Ovarian cancer	202	Environmental/occupational risks	3	Rate	2019	1.30465e-06	7.0878900000000005e-06	0.0
1	Deaths	5	East Asia	2	Female	9	20-24 years	465	Ovarian cancer	202	Environmental/occupational risks	1	Number	2020	0.0005176665299015	0.0028297652151768	0.0
1	Deaths	5	East Asia	2	Female	9	20-24 years	465	Ovarian cancer	202	Environmental/occupational risks	3	Rate	2020	1.39408e-06	7.62059e-06	0.0
1	Deaths	5	East Asia	2	Female	9	20-24 years	465	Ovarian cancer	202	Environmental/occupational risks	1	Number	2021	0.0005204814989173	0.0027375054390221	0.0
1	Deaths	5	East Asia	2	Female	9	20-24 years	465	Ovarian cancer	202	Environmental/occupational risks	3	Rate	2021	1.44793e-06	7.615470000000001e-06	0.0
1	Deaths	5	East Asia	2	Female	10	25-29 years	465	Ovarian cancer	202	Environmental/occupational risks	1	Number	1990	0.016100999429954	0.055457995127164	0.0
1	Deaths	5	East Asia	2	Female	10	25-29 years	465	Ovarian cancer	202	Environmental/occupational risks	3	Rate	1990	2.9076339999999997e-05	0.00010015002	0.0
1	Deaths	5	East Asia	2	Female	10	25-29 years	465	Ovarian cancer	202	Environmental/occupational risks	1	Number	1991	0.0164875857003194	0.0541856493717908	0.0
1	Deaths	5	East Asia	2	Female	10	25-29 years	465	Ovarian cancer	202	Environmental/occupational risks	3	Rate	1991	2.754925e-05	9.053928e-05	0.0
1	Deaths	5	East Asia	2	Female	10	25-29 years	465	Ovarian cancer	202	Environmental/occupational risks	1	Number	1992	0.0162078786006655	0.0573837326086141	0.0
1	Deaths	5	East Asia	2	Female	10	25-29 years	465	Ovarian cancer	202	Environmental/occupational risks	3	Rate	1992	2.5662029999999998e-05	9.0856e-05	0.0
1	Deaths	5	East Asia	2	Female	10	25-29 years	465	Ovarian cancer	202	Environmental/occupational risks	1	Number	1993	0.0152780790378432	0.0500442116954377	0.0
1	Deaths	5	East Asia	2	Female	10	25-29 years	465	Ovarian cancer	202	Environmental/occupational risks	3	Rate	1993	2.3595159999999998e-05	7.72873e-05	0.0
1	Deaths	5	East Asia	2	Female	10	25-29 years	465	Ovarian cancer	202	Environmental/occupational risks	1	Number	1994	0.0189398442820787	0.0623546812751918	0.0
1	Deaths	5	East Asia	2	Female	10	25-29 years	465	Ovarian cancer	202	Environmental/occupational risks	3	Rate	1994	2.908511e-05	9.575541e-05	0.0
1	Deaths	5	East Asia	2	Female	10	25-29 years	465	Ovarian cancer	202	Environmental/occupational risks	1	Number	1995	0.0213873613230508	0.0709278323980937	0.0
1	Deaths	5	East Asia	2	Female	10	25-29 years	465	Ovarian cancer	202	Environmental/occupational risks	3	Rate	1995	3.304859e-05	0.00010960047	0.0
1	Deaths	5	East Asia	2	Female	10	25-29 years	465	Ovarian cancer	202	Environmental/occupational risks	1	Number	1996	0.0197247409672422	0.0677035505673932	0.0
1	Deaths	5	East Asia	2	Female	10	25-29 years	465	Ovarian cancer	202	Environmental/occupational risks	3	Rate	1996	3.0897450000000003e-05	0.00010605294	0.0
1	Deaths	5	East Asia	2	Female	10	25-29 years	465	Ovarian cancer	202	Environmental/occupational risks	1	Number	1997	0.0187214628321234	0.059869007649133	0.0
1	Deaths	5	East Asia	2	Female	10	25-29 years	465	Ovarian cancer	202	Environmental/occupational risks	3	Rate	1997	2.9768009999999998e-05	9.519454e-05	0.0
1	Deaths	5	East Asia	2	Female	10	25-29 years	465	Ovarian cancer	202	Environmental/occupational risks	1	Number	1998	0.0201228283495086	0.0759678436175852	0.0
1	Deaths	5	East Asia	2	Female	10	25-29 years	465	Ovarian cancer	202	Environmental/occupational risks	3	Rate	1998	3.2455060000000004e-05	0.00012252457	0.0
1	Deaths	5	East Asia	2	Female	10	25-29 years	465	Ovarian cancer	202	Environmental/occupational risks	1	Number	1999	0.0190472678690406	0.0671262660861364	0.0
1	Deaths	5	East Asia	2	Female	10	25-29 years	465	Ovarian cancer	202	Environmental/occupational risks	3	Rate	1999	3.125404e-05	0.00011014529	0.0
1	Deaths	5	East Asia	2	Female	10	25-29 years	465	Ovarian cancer	202	Environmental/occupational risks	1	Number	2000	0.0179087752156544	0.0614166891008233	0.0
1	Deaths	5	East Asia	2	Female	10	25-29 years	465	Ovarian cancer	202	Environmental/occupational risks	3	Rate	2000	3.012879e-05	0.00010332425	0.0
1	Deaths	5	East Asia	2	Female	10	25-29 years	465	Ovarian cancer	202	Environmental/occupational risks	1	Number	2001	0.0157309468887938	0.0468363133790365	0.0
1	Deaths	5	East Asia	2	Female	10	25-29 years	465	Ovarian cancer	202	Environmental/occupational risks	3	Rate	2001	2.743318e-05	8.167781e-05	0.0
1	Deaths	5	East Asia	2	Female	10	25-29 years	465	Ovarian cancer	202	Environmental/occupational risks	1	Number	2002	0.0132023357954981	0.0385811681092878	0.0
1	Deaths	5	East Asia	2	Female	10	25-29 years	465	Ovarian cancer	202	Environmental/occupational risks	3	Rate	2002	2.407368e-05	7.035050000000001e-05	0.0
1	Deaths	5	East Asia	2	Female	10	25-29 years	465	Ovarian cancer	202	Environmental/occupational risks	1	Number	2003	0.0115920297551427	0.036418304742219	0.0
1	Deaths	5	East Asia	2	Female	10	25-29 years	465	Ovarian cancer	202	Environmental/occupational risks	3	Rate	2003	2.213984e-05	6.955603e-05	0.0
1	Deaths	5	East Asia	2	Female	10	25-29 years	465	Ovarian cancer	202	Environmental/occupational risks	1	Number	2004	0.0109678340754493	0.0352625381746855	0.0
1	Deaths	5	East Asia	2	Female	10	25-29 years	465	Ovarian cancer	202	Environmental/occupational risks	3	Rate	2004	2.1774469999999998e-05	7.000682e-05	0.0
1	Deaths	5	East Asia	2	Female	10	25-29 years	465	Ovarian cancer	202	Environmental/occupational risks	1	Number	2005	0.0099349863951276	0.0342734812532575	0.0
1	Deaths	5	East Asia	2	Female	10	25-29 years	465	Ovarian cancer	202	Environmental/occupational risks	3	Rate	2005	2.02575e-05	6.988386e-05	0.0
1	Deaths	5	East Asia	2	Female	10	25-29 years	465	Ovarian cancer	202	Environmental/occupational risks	1	Number	2006	0.0103617796833816	0.0314562559892134	0.0
1	Deaths	5	East Asia	2	Female	10	25-29 years	465	Ovarian cancer	202	Environmental/occupational risks	3	Rate	2006	2.14801e-05	6.520921e-05	0.0
1	Deaths	5	East Asia	2	Female	10	25-29 years	465	Ovarian cancer	202	Environmental/occupational risks	1	Number	2007	0.0104271229303171	0.0303992131111369	0.0
1	Deaths	5	East Asia	2	Female	10	25-29 years	465	Ovarian cancer	202	Environmental/occupational risks	3	Rate	2007	2.173729e-05	6.337286e-05	0.0
1	Deaths	5	East Asia	2	Female	10	25-29 years	465	Ovarian cancer	202	Environmental/occupational risks	1	Number	2008	0.0139735932561604	0.0414307848638238	0.0
1	Deaths	5	East Asia	2	Female	10	25-29 years	465	Ovarian cancer	202	Environmental/occupational risks	3	Rate	2008	2.8842749999999998e-05	8.551686999999999e-05	0.0
1	Deaths	5	East Asia	2	Female	10	25-29 years	465	Ovarian cancer	202	Environmental/occupational risks	1	Number	2009	0.0185022721420077	0.049721009609888	0.0
1	Deaths	5	East Asia	2	Female	10	25-29 years	465	Ovarian cancer	202	Environmental/occupational risks	3	Rate	2009	3.708122e-05	9.964807000000001e-05	0.0
1	Deaths	5	East Asia	2	Female	10	25-29 years	465	Ovarian cancer	202	Environmental/occupational risks	1	Number	2010	0.0224174108745634	0.0637396349451484	0.0
1	Deaths	5	East Asia	2	Female	10	25-29 years	465	Ovarian cancer	202	Environmental/occupational risks	3	Rate	2010	4.277947e-05	0.00012163527	0.0
1	Deaths	5	East Asia	2	Female	10	25-29 years	465	Ovarian cancer	202	Environmental/occupational risks	1	Number	2011	0.02326123026812	0.066221122290539	0.0
1	Deaths	5	East Asia	2	Female	10	25-29 years	465	Ovarian cancer	202	Environmental/occupational risks	3	Rate	2011	4.161832e-05	0.00011848091999999999	0.0
1	Deaths	5	East Asia	2	Female	10	25-29 years	465	Ovarian cancer	202	Environmental/occupational risks	1	Number	2012	0.0225565638924422	0.0667877726542974	0.0
1	Deaths	5	East Asia	2	Female	10	25-29 years	465	Ovarian cancer	202	Environmental/occupational risks	3	Rate	2012	3.785671e-05	0.00011208999999999999	0.0
1	Deaths	5	East Asia	2	Female	10	25-29 years	465	Ovarian cancer	202	Environmental/occupational risks	1	Number	2013	0.0209883759521128	0.0637986378005024	0.0
1	Deaths	5	East Asia	2	Female	10	25-29 years	465	Ovarian cancer	202	Environmental/occupational risks	3	Rate	2013	3.351197e-05	0.00010186677	0.0
1	Deaths	5	East Asia	2	Female	10	25-29 years	465	Ovarian cancer	202	Environmental/occupational risks	1	Number	2014	0.017818055804192	0.0598902803306048	0.0
1	Deaths	5	East Asia	2	Female	10	25-29 years	465	Ovarian cancer	202	Environmental/occupational risks	3	Rate	2014	2.770089e-05	9.31086e-05	0.0
1	Deaths	5	East Asia	2	Female	10	25-29 years	465	Ovarian cancer	202	Environmental/occupational risks	1	Number	2015	0.0143011068414123	0.0493077210940944	0.0
1	Deaths	5	East Asia	2	Female	10	25-29 years	465	Ovarian cancer	202	Environmental/occupational risks	3	Rate	2015	2.226479e-05	7.676511e-05	0.0
1	Deaths	5	East Asia	2	Female	10	25-29 years	465	Ovarian cancer	202	Environmental/occupational risks	1	Number	2016	0.0133609130916409	0.0461614081836386	0.0
1	Deaths	5	East Asia	2	Female	10	25-29 years	465	Ovarian cancer	202	Environmental/occupational risks	3	Rate	2016	2.1497220000000003e-05	7.427201e-05	0.0
1	Deaths	5	East Asia	2	Female	10	25-29 years	465	Ovarian cancer	202	Environmental/occupational risks	1	Number	2017	0.0124289453219641	0.0428489025682665	0.0
1	Deaths	5	East Asia	2	Female	10	25-29 years	465	Ovarian cancer	202	Environmental/occupational risks	3	Rate	2017	2.117612e-05	7.300487e-05	0.0
1	Deaths	5	East Asia	2	Female	10	25-29 years	465	Ovarian cancer	202	Environmental/occupational risks	1	Number	2018	0.0117286915730355	0.0434587792414363	0.0
1	Deaths	5	East Asia	2	Female	10	25-29 years	465	Ovarian cancer	202	Environmental/occupational risks	3	Rate	2018	2.153266e-05	7.978582e-05	0.0
1	Deaths	5	East Asia	2	Female	10	25-29 years	465	Ovarian cancer	202	Environmental/occupational risks	1	Number	2019	0.0111500677522199	0.0479304056502084	0.0
1	Deaths	5	East Asia	2	Female	10	25-29 years	465	Ovarian cancer	202	Environmental/occupational risks	3	Rate	2019	2.228939e-05	9.581463999999999e-05	0.0
1	Deaths	5	East Asia	2	Female	10	25-29 years	465	Ovarian cancer	202	Environmental/occupational risks	1	Number	2020	0.0105630361615945	0.0371281560926285	0.0
1	Deaths	5	East Asia	2	Female	10	25-29 years	465	Ovarian cancer	202	Environmental/occupational risks	3	Rate	2020	2.30069e-05	8.086725e-05	0.0
1	Deaths	5	East Asia	2	Female	10	25-29 years	465	Ovarian cancer	202	Environmental/occupational risks	1	Number	2021	0.0099747707689247	0.0368106020354887	0.0
1	Deaths	5	East Asia	2	Female	10	25-29 years	465	Ovarian cancer	202	Environmental/occupational risks	3	Rate	2021	2.3371520000000003e-05	8.624957e-05	0.0
1	Deaths	5	East Asia	2	Female	11	30-34 years	465	Ovarian cancer	202	Environmental/occupational risks	1	Number	1990	0.0350985309872486	0.1227363819821241	0.0
1	Deaths	5	East Asia	2	Female	11	30-34 years	465	Ovarian cancer	202	Environmental/occupational risks	3	Rate	1990	7.995651e-05	0.00027960068	0.0
1	Deaths	5	East Asia	2	Female	11	30-34 years	465	Ovarian cancer	202	Environmental/occupational risks	1	Number	1991	0.0339088516978666	0.1258757690089238	0.0
1	Deaths	5	East Asia	2	Female	11	30-34 years	465	Ovarian cancer	202	Environmental/occupational risks	3	Rate	1991	7.882307e-05	0.00029260544	0.0
1	Deaths	5	East Asia	2	Female	11	30-34 years	465	Ovarian cancer	202	Environmental/occupational risks	1	Number	1992	0.0327861082531482	0.1234337370329263	0.0
1	Deaths	5	East Asia	2	Female	11	30-34 years	465	Ovarian cancer	202	Environmental/occupational risks	3	Rate	1992	7.466459e-05	0.00028109862	0.0
1	Deaths	5	East Asia	2	Female	11	30-34 years	465	Ovarian cancer	202	Environmental/occupational risks	1	Number	1993	0.0328896054802641	0.1087984373569384	0.0
1	Deaths	5	East Asia	2	Female	11	30-34 years	465	Ovarian cancer	202	Environmental/occupational risks	3	Rate	1993	6.989746999999999e-05	0.00023122004	0.0
1	Deaths	5	East Asia	2	Female	11	30-34 years	465	Ovarian cancer	202	Environmental/occupational risks	1	Number	1994	0.0417841352472458	0.1370889441451173	0.0
1	Deaths	5	East Asia	2	Female	11	30-34 years	465	Ovarian cancer	202	Environmental/occupational risks	3	Rate	1994	8.130971e-05	0.0002667678	0.0
1	Deaths	5	East Asia	2	Female	11	30-34 years	465	Ovarian cancer	202	Environmental/occupational risks	1	Number	1995	0.0506536787826224	0.1859299735931775	0.0
1	Deaths	5	East Asia	2	Female	11	30-34 years	465	Ovarian cancer	202	Environmental/occupational risks	3	Rate	1995	9.047637e-05	0.00033210358	0.0
1	Deaths	5	East Asia	2	Female	11	30-34 years	465	Ovarian cancer	202	Environmental/occupational risks	1	Number	1996	0.0522970893086535	0.1903030586042192	0.0
1	Deaths	5	East Asia	2	Female	11	30-34 years	465	Ovarian cancer	202	Environmental/occupational risks	3	Rate	1996	8.693812000000001e-05	0.00031635775	0.0
1	Deaths	5	East Asia	2	Female	11	30-34 years	465	Ovarian cancer	202	Environmental/occupational risks	1	Number	1997	0.0513154781604778	0.1770374344669608	0.0
1	Deaths	5	East Asia	2	Female	11	30-34 years	465	Ovarian cancer	202	Environmental/occupational risks	3	Rate	1997	8.121419e-05	0.00028018741	0.0
1	Deaths	5	East Asia	2	Female	11	30-34 years	465	Ovarian cancer	202	Environmental/occupational risks	1	Number	1998	0.0530040497320621	0.198042866129313	0.0
1	Deaths	5	East Asia	2	Female	11	30-34 years	465	Ovarian cancer	202	Environmental/occupational risks	3	Rate	1998	8.209878e-05	0.00030675162000000003	0.0
1	Deaths	5	East Asia	2	Female	11	30-34 years	465	Ovarian cancer	202	Environmental/occupational risks	1	Number	1999	0.0527722207234118	0.197535003641676	0.0
1	Deaths	5	East Asia	2	Female	11	30-34 years	465	Ovarian cancer	202	Environmental/occupational risks	3	Rate	1999	8.142883e-05	0.00030480134	0.0
1	Deaths	5	East Asia	2	Female	11	30-34 years	465	Ovarian cancer	202	Environmental/occupational risks	1	Number	2000	0.0529615453448254	0.1932458981239531	0.0
1	Deaths	5	East Asia	2	Female	11	30-34 years	465	Ovarian cancer	202	Environmental/occupational risks	3	Rate	2000	8.22367e-05	0.00030006495999999996	0.0
1	Deaths	5	East Asia	2	Female	11	30-34 years	465	Ovarian cancer	202	Environmental/occupational risks	1	Number	2001	0.0476112104024763	0.1495429265584685	0.0
1	Deaths	5	East Asia	2	Female	11	30-34 years	465	Ovarian cancer	202	Environmental/occupational risks	3	Rate	2001	7.478025e-05	0.00023487866	0.0
1	Deaths	5	East Asia	2	Female	11	30-34 years	465	Ovarian cancer	202	Environmental/occupational risks	1	Number	2002	0.0414671403447346	0.1220059129543869	0.0
1	Deaths	5	East Asia	2	Female	11	30-34 years	465	Ovarian cancer	202	Environmental/occupational risks	3	Rate	2002	6.589198e-05	0.00019386945	0.0
1	Deaths	5	East Asia	2	Female	11	30-34 years	465	Ovarian cancer	202	Environmental/occupational risks	1	Number	2003	0.0390904567465247	0.1100762145521293	0.0
1	Deaths	5	East Asia	2	Female	11	30-34 years	465	Ovarian cancer	202	Environmental/occupational risks	3	Rate	2003	6.278149e-05	0.00017678864	0.0
1	Deaths	5	East Asia	2	Female	11	30-34 years	465	Ovarian cancer	202	Environmental/occupational risks	1	Number	2004	0.0372938673808464	0.1132677150993225	0.0
1	Deaths	5	East Asia	2	Female	11	30-34 years	465	Ovarian cancer	202	Environmental/occupational risks	3	Rate	2004	6.073933999999999e-05	0.00018447553999999998	0.0
1	Deaths	5	East Asia	2	Female	11	30-34 years	465	Ovarian cancer	202	Environmental/occupational risks	1	Number	2005	0.0334145169480115	0.0990019901152699	0.0
1	Deaths	5	East Asia	2	Female	11	30-34 years	465	Ovarian cancer	202	Environmental/occupational risks	3	Rate	2005	5.564319e-05	0.00016486207	0.0
1	Deaths	5	East Asia	2	Female	11	30-34 years	465	Ovarian cancer	202	Environmental/occupational risks	1	Number	2006	0.0326252535603562	0.1013419070111289	0.0
1	Deaths	5	East Asia	2	Female	11	30-34 years	465	Ovarian cancer	202	Environmental/occupational risks	3	Rate	2006	5.617787e-05	0.00017450201	0.0
1	Deaths	5	East Asia	2	Female	11	30-34 years	465	Ovarian cancer	202	Environmental/occupational risks	1	Number	2007	0.0307251455433331	0.086837625450545	0.0
1	Deaths	5	East Asia	2	Female	11	30-34 years	465	Ovarian cancer	202	Environmental/occupational risks	3	Rate	2007	5.521057000000001e-05	0.00015604011	0.0
1	Deaths	5	East Asia	2	Female	11	30-34 years	465	Ovarian cancer	202	Environmental/occupational risks	1	Number	2008	0.0379228281318644	0.1077334667438825	0.0
1	Deaths	5	East Asia	2	Female	11	30-34 years	465	Ovarian cancer	202	Environmental/occupational risks	3	Rate	2008	7.128768999999999e-05	0.00020251837000000001	0.0
1	Deaths	5	East Asia	2	Female	11	30-34 years	465	Ovarian cancer	202	Environmental/occupational risks	1	Number	2009	0.0449632023209656	0.1197321840132182	0.0
1	Deaths	5	East Asia	2	Female	11	30-34 years	465	Ovarian cancer	202	Environmental/occupational risks	3	Rate	2009	8.783474e-05	0.00023389450000000002	0.0
1	Deaths	5	East Asia	2	Female	11	30-34 years	465	Ovarian cancer	202	Environmental/occupational risks	1	Number	2010	0.051324880036845	0.1420224286349562	0.0
1	Deaths	5	East Asia	2	Female	11	30-34 years	465	Ovarian cancer	202	Environmental/occupational risks	3	Rate	2010	0.00010307677	0.00028522645	0.0
1	Deaths	5	East Asia	2	Female	11	30-34 years	465	Ovarian cancer	202	Environmental/occupational risks	1	Number	2011	0.0522295258171763	0.1539814404618976	2.6557070994e-06
1	Deaths	5	East Asia	2	Female	11	30-34 years	465	Ovarian cancer	202	Environmental/occupational risks	3	Rate	2011	0.00010690754	0.00031518143999999997	5.44e-09
1	Deaths	5	East Asia	2	Female	11	30-34 years	465	Ovarian cancer	202	Environmental/occupational risks	1	Number	2012	0.0469438289345995	0.1429936824620807	0.0
1	Deaths	5	East Asia	2	Female	11	30-34 years	465	Ovarian cancer	202	Environmental/occupational risks	3	Rate	2012	9.697077e-05	0.00029537871	0.0
1	Deaths	5	East Asia	2	Female	11	30-34 years	465	Ovarian cancer	202	Environmental/occupational risks	1	Number	2013	0.0410038702691359	0.1200152331782824	0.0
1	Deaths	5	East Asia	2	Female	11	30-34 years	465	Ovarian cancer	202	Environmental/occupational risks	3	Rate	2013	8.421773000000001e-05	0.00024649893	0.0
1	Deaths	5	East Asia	2	Female	11	30-34 years	465	Ovarian cancer	202	Environmental/occupational risks	1	Number	2014	0.034281821488739	0.1186041470007047	0.0
1	Deaths	5	East Asia	2	Female	11	30-34 years	465	Ovarian cancer	202	Environmental/occupational risks	3	Rate	2014	6.868691000000001e-05	0.00023763476	0.0
1	Deaths	5	East Asia	2	Female	11	30-34 years	465	Ovarian cancer	202	Environmental/occupational risks	1	Number	2015	0.0292019863260577	0.1022873107563834	0.0
1	Deaths	5	East Asia	2	Female	11	30-34 years	465	Ovarian cancer	202	Environmental/occupational risks	3	Rate	2015	5.5996539999999994e-05	0.00019614199	0.0
1	Deaths	5	East Asia	2	Female	11	30-34 years	465	Ovarian cancer	202	Environmental/occupational risks	1	Number	2016	0.0299637419831675	0.1145000999386706	0.0
1	Deaths	5	East Asia	2	Female	11	30-34 years	465	Ovarian cancer	202	Environmental/occupational risks	3	Rate	2016	5.4168360000000005e-05	0.00020699291999999998	0.0
1	Deaths	5	East Asia	2	Female	11	30-34 years	465	Ovarian cancer	202	Environmental/occupational risks	1	Number	2017	0.0321926287808747	0.1149956473955183	0.0
1	Deaths	5	East Asia	2	Female	11	30-34 years	465	Ovarian cancer	202	Environmental/occupational risks	3	Rate	2017	5.4897889999999994e-05	0.00019610135999999998	0.0
1	Deaths	5	East Asia	2	Female	11	30-34 years	465	Ovarian cancer	202	Environmental/occupational risks	1	Number	2018	0.0342408392191039	0.1161232314718629	0.0
1	Deaths	5	East Asia	2	Female	11	30-34 years	465	Ovarian cancer	202	Environmental/occupational risks	3	Rate	2018	5.584189e-05	0.0001893803	0.0
1	Deaths	5	East Asia	2	Female	11	30-34 years	465	Ovarian cancer	202	Environmental/occupational risks	1	Number	2019	0.0366539937819366	0.1450647551277799	0.0
1	Deaths	5	East Asia	2	Female	11	30-34 years	465	Ovarian cancer	202	Environmental/occupational risks	3	Rate	2019	5.8463809999999995e-05	0.00023138102	0.0
1	Deaths	5	East Asia	2	Female	11	30-34 years	465	Ovarian cancer	202	Environmental/occupational risks	1	Number	2020	0.0381464330076548	0.126645110943782	0.0
1	Deaths	5	East Asia	2	Female	11	30-34 years	465	Ovarian cancer	202	Environmental/occupational risks	3	Rate	2020	6.114247e-05	0.00020299130999999998	0.0
1	Deaths	5	East Asia	2	Female	11	30-34 years	465	Ovarian cancer	202	Environmental/occupational risks	1	Number	2021	0.0370879332032938	0.1365129673993256	0.0
1	Deaths	5	East Asia	2	Female	11	30-34 years	465	Ovarian cancer	202	Environmental/occupational risks	3	Rate	2021	6.158321e-05	0.00022667497	0.0
1	Deaths	5	East Asia	2	Female	12	35-39 years	465	Ovarian cancer	202	Environmental/occupational risks	1	Number	1990	0.2131282121994472	0.619534680208683	0.0027180702603623
1	Deaths	5	East Asia	2	Female	12	35-39 years	465	Ovarian cancer	202	Environmental/occupational risks	3	Rate	1990	0.00046766662999999997	0.0013594432	5.96425e-06
1	Deaths	5	East Asia	2	Female	12	35-39 years	465	Ovarian cancer	202	Environmental/occupational risks	1	Number	1991	0.2193160089467042	0.6269222103790237	0.0038779297743269
1	Deaths	5	East Asia	2	Female	12	35-39 years	465	Ovarian cancer	202	Environmental/occupational risks	3	Rate	1991	0.00046637543999999997	0.00133314994	8.24642e-06
1	Deaths	5	East Asia	2	Female	12	35-39 years	465	Ovarian cancer	202	Environmental/occupational risks	1	Number	1992	0.2244171962064748	0.7062566386160811	0.0023774232132051
1	Deaths	5	East Asia	2	Female	12	35-39 years	465	Ovarian cancer	202	Environmental/occupational risks	3	Rate	1992	0.0004727973	0.0014879262199999999	5.0087e-06
1	Deaths	5	East Asia	2	Female	12	35-39 years	465	Ovarian cancer	202	Environmental/occupational risks	1	Number	1993	0.2255163663375489	0.6056180790289271	0.0022084237491589
1	Deaths	5	East Asia	2	Female	12	35-39 years	465	Ovarian cancer	202	Environmental/occupational risks	3	Rate	1993	0.00048574598000000003	0.00130445765	4.75679e-06
1	Deaths	5	East Asia	2	Female	12	35-39 years	465	Ovarian cancer	202	Environmental/occupational risks	1	Number	1994	0.2183503735159261	0.6229408498900658	0.0032542466246135
1	Deaths	5	East Asia	2	Female	12	35-39 years	465	Ovarian cancer	202	Environmental/occupational risks	3	Rate	1994	0.0004904596700000001	0.00139925278	7.3097e-06
1	Deaths	5	East Asia	2	Female	12	35-39 years	465	Ovarian cancer	202	Environmental/occupational risks	1	Number	1995	0.2071816088531441	0.5422002150683056	0.002708420531032
1	Deaths	5	East Asia	2	Female	12	35-39 years	465	Ovarian cancer	202	Environmental/occupational risks	3	Rate	1995	0.00048563851	0.00127092991	6.3486e-06
1	Deaths	5	East Asia	2	Female	12	35-39 years	465	Ovarian cancer	202	Environmental/occupational risks	1	Number	1996	0.2003992954783973	0.5082285290200614	0.003647413319268
1	Deaths	5	East Asia	2	Female	12	35-39 years	465	Ovarian cancer	202	Environmental/occupational risks	3	Rate	1996	0.00047865744	0.00121391328	8.711910000000001e-06
1	Deaths	5	East Asia	2	Female	12	35-39 years	465	Ovarian cancer	202	Environmental/occupational risks	1	Number	1997	0.1960004338199153	0.5167022071004241	0.002855915531525
1	Deaths	5	East Asia	2	Female	12	35-39 years	465	Ovarian cancer	202	Environmental/occupational risks	3	Rate	1997	0.00045700707	0.00120477571	6.6590300000000005e-06
1	Deaths	5	East Asia	2	Female	12	35-39 years	465	Ovarian cancer	202	Environmental/occupational risks	1	Number	1998	0.1899552592836343	0.5323283868555205	0.0036254297886883
1	Deaths	5	East Asia	2	Female	12	35-39 years	465	Ovarian cancer	202	Environmental/occupational risks	3	Rate	1998	0.00041156856	0.0011533748900000001	7.85508e-06
1	Deaths	5	East Asia	2	Female	12	35-39 years	465	Ovarian cancer	202	Environmental/occupational risks	1	Number	1999	0.2008957639312183	0.5508474689355116	0.0029121213685358
1	Deaths	5	East Asia	2	Female	12	35-39 years	465	Ovarian cancer	202	Environmental/occupational risks	3	Rate	1999	0.00039704523000000006	0.00108868079	5.755439999999999e-06
1	Deaths	5	East Asia	2	Female	12	35-39 years	465	Ovarian cancer	202	Environmental/occupational risks	1	Number	2000	0.2131682055987987	0.5840983038531047	0.0023891761521476
1	Deaths	5	East Asia	2	Female	12	35-39 years	465	Ovarian cancer	202	Environmental/occupational risks	3	Rate	2000	0.00038558209	0.0010565264300000001	4.32158e-06
1	Deaths	5	East Asia	2	Female	12	35-39 years	465	Ovarian cancer	202	Environmental/occupational risks	1	Number	2001	0.2173750153622791	0.5500568799551269	0.0025779579803134
1	Deaths	5	East Asia	2	Female	12	35-39 years	465	Ovarian cancer	202	Environmental/occupational risks	3	Rate	2001	0.00036524505999999997	0.00092423482	4.33162e-06
1	Deaths	5	East Asia	2	Female	12	35-39 years	465	Ovarian cancer	202	Environmental/occupational risks	1	Number	2002	0.2195050506953708	0.6089258021892853	0.0028803907886308
1	Deaths	5	East Asia	2	Female	12	35-39 years	465	Ovarian cancer	202	Environmental/occupational risks	3	Rate	2002	0.0003505637	0.0009724937099999999	4.60017e-06
1	Deaths	5	East Asia	2	Female	12	35-39 years	465	Ovarian cancer	202	Environmental/occupational risks	1	Number	2003	0.2134001745203705	0.5559434797629919	0.0034897740772119
1	Deaths	5	East Asia	2	Female	12	35-39 years	465	Ovarian cancer	202	Environmental/occupational risks	3	Rate	2003	0.0003329704	0.0008674441	5.44513e-06
1	Deaths	5	East Asia	2	Female	12	35-39 years	465	Ovarian cancer	202	Environmental/occupational risks	1	Number	2004	0.2113505177779421	0.5251204327233874	0.001093605666122
1	Deaths	5	East Asia	2	Female	12	35-39 years	465	Ovarian cancer	202	Environmental/occupational risks	3	Rate	2004	0.0003279046	0.0008147101199999999	1.6967e-06
1	Deaths	5	East Asia	2	Female	12	35-39 years	465	Ovarian cancer	202	Environmental/occupational risks	1	Number	2005	0.2043975073104999	0.5648477918694794	0.0015085367855019
1	Deaths	5	East Asia	2	Female	12	35-39 years	465	Ovarian cancer	202	Environmental/occupational risks	3	Rate	2005	0.00031852548	0.0008802378199999999	2.35085e-06
1	Deaths	5	East Asia	2	Female	12	35-39 years	465	Ovarian cancer	202	Environmental/occupational risks	1	Number	2006	0.2083329534538135	0.6356160682014735	0.001745151366295
1	Deaths	5	East Asia	2	Female	12	35-39 years	465	Ovarian cancer	202	Environmental/occupational risks	3	Rate	2006	0.00032789742	0.00100040279	2.7467099999999997e-06
1	Deaths	5	East Asia	2	Female	12	35-39 years	465	Ovarian cancer	202	Environmental/occupational risks	1	Number	2007	0.2035258416228141	0.5247705259944092	0.0025110469119138
1	Deaths	5	East Asia	2	Female	12	35-39 years	465	Ovarian cancer	202	Environmental/occupational risks	3	Rate	2007	0.00032372555	0.00083469316	3.99404e-06
1	Deaths	5	East Asia	2	Female	12	35-39 years	465	Ovarian cancer	202	Environmental/occupational risks	1	Number	2008	0.2207438558524633	0.566423286409073	0.0011641914247086
1	Deaths	5	East Asia	2	Female	12	35-39 years	465	Ovarian cancer	202	Environmental/occupational risks	3	Rate	2008	0.00035471149	0.00091018093	1.8707300000000001e-06
1	Deaths	5	East Asia	2	Female	12	35-39 years	465	Ovarian cancer	202	Environmental/occupational risks	1	Number	2009	0.2271496725317646	0.590712451725355	0.0020012531426085
1	Deaths	5	East Asia	2	Female	12	35-39 years	465	Ovarian cancer	202	Environmental/occupational risks	3	Rate	2009	0.00037027394999999996	0.0009629132600000001	3.2622200000000004e-06
1	Deaths	5	East Asia	2	Female	12	35-39 years	465	Ovarian cancer	202	Environmental/occupational risks	1	Number	2010	0.2323249478352756	0.5860505365841671	0.0045107181716975
1	Deaths	5	East Asia	2	Female	12	35-39 years	465	Ovarian cancer	202	Environmental/occupational risks	3	Rate	2010	0.00038771444	0.00097802779	7.52769e-06
1	Deaths	5	East Asia	2	Female	12	35-39 years	465	Ovarian cancer	202	Environmental/occupational risks	1	Number	2011	0.2268246664632124	0.6444281158709162	0.001425150797117
1	Deaths	5	East Asia	2	Female	12	35-39 years	465	Ovarian cancer	202	Environmental/occupational risks	3	Rate	2011	0.00039229532	0.00111454427	2.46481e-06
1	Deaths	5	East Asia	2	Female	12	35-39 years	465	Ovarian cancer	202	Environmental/occupational risks	1	Number	2012	0.2158926673956104	0.5951283654057973	0.0029120331079315
1	Deaths	5	East Asia	2	Female	12	35-39 years	465	Ovarian cancer	202	Environmental/occupational risks	3	Rate	2012	0.00039083223000000003	0.00107736567	5.27168e-06
1	Deaths	5	East Asia	2	Female	12	35-39 years	465	Ovarian cancer	202	Environmental/occupational risks	1	Number	2013	0.187245159764835	0.4591458122163979	0.0016695488003805
1	Deaths	5	East Asia	2	Female	12	35-39 years	465	Ovarian cancer	202	Environmental/occupational risks	3	Rate	2013	0.00035586967	0.00087263175	3.17307e-06
1	Deaths	5	East Asia	2	Female	12	35-39 years	465	Ovarian cancer	202	Environmental/occupational risks	1	Number	2014	0.1606836224400325	0.4724627789997373	0.0035632950668808
1	Deaths	5	East Asia	2	Female	12	35-39 years	465	Ovarian cancer	202	Environmental/occupational risks	3	Rate	2014	0.00031861112999999997	0.00093682168	7.065469999999999e-06
1	Deaths	5	East Asia	2	Female	12	35-39 years	465	Ovarian cancer	202	Environmental/occupational risks	1	Number	2015	0.1467262357999989	0.4068893779382736	0.001706591866893
1	Deaths	5	East Asia	2	Female	12	35-39 years	465	Ovarian cancer	202	Environmental/occupational risks	3	Rate	2015	0.00030036085	0.00083293652	3.49354e-06
1	Deaths	5	East Asia	2	Female	12	35-39 years	465	Ovarian cancer	202	Environmental/occupational risks	1	Number	2016	0.1391493521480831	0.4203157679846873	0.000981106265754
1	Deaths	5	East Asia	2	Female	12	35-39 years	465	Ovarian cancer	202	Environmental/occupational risks	3	Rate	2016	0.00029151926	0.0008805656599999999	2.05543e-06
1	Deaths	5	East Asia	2	Female	12	35-39 years	465	Ovarian cancer	202	Environmental/occupational risks	1	Number	2017	0.1341692056234632	0.4025889495359283	0.0023623062994117
1	Deaths	5	East Asia	2	Female	12	35-39 years	465	Ovarian cancer	202	Environmental/occupational risks	3	Rate	2017	0.00028474439	0.0008544057700000001	5.01347e-06
1	Deaths	5	East Asia	2	Female	12	35-39 years	465	Ovarian cancer	202	Environmental/occupational risks	1	Number	2018	0.1336069657256524	0.4388334027308614	0.002029576033102
1	Deaths	5	East Asia	2	Female	12	35-39 years	465	Ovarian cancer	202	Environmental/occupational risks	3	Rate	2018	0.0002828528	0.0009290328299999999	4.2967200000000004e-06
1	Deaths	5	East Asia	2	Female	12	35-39 years	465	Ovarian cancer	202	Environmental/occupational risks	1	Number	2019	0.1380282927099463	0.517418135345729	0.0041611284256037
1	Deaths	5	East Asia	2	Female	12	35-39 years	465	Ovarian cancer	202	Environmental/occupational risks	3	Rate	2019	0.00028577786	0.00107127782	8.61532e-06
1	Deaths	5	East Asia	2	Female	12	35-39 years	465	Ovarian cancer	202	Environmental/occupational risks	1	Number	2020	0.1443694844216879	0.4203140880351684	0.0031622876711337
1	Deaths	5	East Asia	2	Female	12	35-39 years	465	Ovarian cancer	202	Environmental/occupational risks	3	Rate	2020	0.00028653907	0.00083422344	6.27639e-06
1	Deaths	5	East Asia	2	Female	12	35-39 years	465	Ovarian cancer	202	Environmental/occupational risks	1	Number	2021	0.1539508814219757	0.4742784381191515	0.0060485449020964
1	Deaths	5	East Asia	2	Female	12	35-39 years	465	Ovarian cancer	202	Environmental/occupational risks	3	Rate	2021	0.00028821441999999996	0.00088790583	1.1323600000000001e-05
1	Deaths	5	East Asia	2	Female	13	40-44 years	465	Ovarian cancer	202	Environmental/occupational risks	1	Number	1990	1.0226897668172392	2.567612807884198	0.1566258062738168
1	Deaths	5	East Asia	2	Female	13	40-44 years	465	Ovarian cancer	202	Environmental/occupational risks	3	Rate	1990	0.0030924964800000004	0.007764166439999999	0.00047361846000000004
1	Deaths	5	East Asia	2	Female	13	40-44 years	465	Ovarian cancer	202	Environmental/occupational risks	1	Number	1991	1.0922232302333943	2.784037584842974	0.1790728292945095
1	Deaths	5	East Asia	2	Female	13	40-44 years	465	Ovarian cancer	202	Environmental/occupational risks	3	Rate	1991	0.00309430618	0.00788727474	0.00050731952
1	Deaths	5	East Asia	2	Female	13	40-44 years	465	Ovarian cancer	202	Environmental/occupational risks	1	Number	1992	1.1647219046131654	2.9083838181599333	0.2106722301292355
1	Deaths	5	East Asia	2	Female	13	40-44 years	465	Ovarian cancer	202	Environmental/occupational risks	3	Rate	1992	0.00311436337	0.0077767611300000004	0.00056331891
1	Deaths	5	East Asia	2	Female	13	40-44 years	465	Ovarian cancer	202	Environmental/occupational risks	1	Number	1993	1.2651961456947884	2.9023128242025127	0.2427987151257816
1	Deaths	5	East Asia	2	Female	13	40-44 years	465	Ovarian cancer	202	Environmental/occupational risks	3	Rate	1993	0.00314567161	0.00721605348	0.00060367321
1	Deaths	5	East Asia	2	Female	13	40-44 years	465	Ovarian cancer	202	Environmental/occupational risks	1	Number	1994	1.3026236675413985	2.9616807632605964	0.2665263369430937
1	Deaths	5	East Asia	2	Female	13	40-44 years	465	Ovarian cancer	202	Environmental/occupational risks	3	Rate	1994	0.0031046799600000004	0.007058885189999999	0.0006352402399999999
1	Deaths	5	East Asia	2	Female	13	40-44 years	465	Ovarian cancer	202	Environmental/occupational risks	1	Number	1995	1.352863746947348	2.9674251141812844	0.3104592013759866
1	Deaths	5	East Asia	2	Female	13	40-44 years	465	Ovarian cancer	202	Environmental/occupational risks	3	Rate	1995	0.0030285723299999998	0.0066429909199999995	0.0006950058
1	Deaths	5	East Asia	2	Female	13	40-44 years	465	Ovarian cancer	202	Environmental/occupational risks	1	Number	1996	1.3736415549069685	3.112457652754868	0.2596545847827533
1	Deaths	5	East Asia	2	Female	13	40-44 years	465	Ovarian cancer	202	Environmental/occupational risks	3	Rate	1996	0.00300272294	0.00680370214	0.00056759405
1	Deaths	5	East Asia	2	Female	13	40-44 years	465	Ovarian cancer	202	Environmental/occupational risks	1	Number	1997	1.347840557639743	3.0227062111457057	0.2636602873950324
1	Deaths	5	East Asia	2	Female	13	40-44 years	465	Ovarian cancer	202	Environmental/occupational risks	3	Rate	1997	0.00293501218	0.0065821431900000005	0.0005741377600000001
1	Deaths	5	East Asia	2	Female	13	40-44 years	465	Ovarian cancer	202	Environmental/occupational risks	1	Number	1998	1.2809017416428263	2.72486180992895	0.3090916125636523
1	Deaths	5	East Asia	2	Female	13	40-44 years	465	Ovarian cancer	202	Environmental/occupational risks	3	Rate	1998	0.00286141298	0.0060870828	0.00069048134
1	Deaths	5	East Asia	2	Female	13	40-44 years	465	Ovarian cancer	202	Environmental/occupational risks	1	Number	1999	1.2469743684275645	2.8811351280438187	0.2381296175435638
1	Deaths	5	East Asia	2	Female	13	40-44 years	465	Ovarian cancer	202	Environmental/occupational risks	3	Rate	1999	0.00290902034	0.00672129347	0.00055552377
1	Deaths	5	East Asia	2	Female	13	40-44 years	465	Ovarian cancer	202	Environmental/occupational risks	1	Number	2000	1.1821397711577062	2.650297148402668	0.2149569422757635
1	Deaths	5	East Asia	2	Female	13	40-44 years	465	Ovarian cancer	202	Environmental/occupational risks	3	Rate	2000	0.0028755023	0.006446729680000001	0.00052287318
1	Deaths	5	East Asia	2	Female	13	40-44 years	465	Ovarian cancer	202	Environmental/occupational risks	1	Number	2001	1.116509659329506	2.475933572633471	0.2491135595067056
1	Deaths	5	East Asia	2	Female	13	40-44 years	465	Ovarian cancer	202	Environmental/occupational risks	3	Rate	2001	0.00275839062	0.006116912539999999	0.00061544699
1	Deaths	5	East Asia	2	Female	13	40-44 years	465	Ovarian cancer	202	Environmental/occupational risks	1	Number	2002	1.1020178407186925	2.397273735144006	0.274368189416141
1	Deaths	5	East Asia	2	Female	13	40-44 years	465	Ovarian cancer	202	Environmental/occupational risks	3	Rate	2002	0.00264578881	0.00575551482	0.0006587191799999999
1	Deaths	5	East Asia	2	Female	13	40-44 years	465	Ovarian cancer	202	Environmental/occupational risks	1	Number	2003	1.1302963250315243	2.7432934618299147	0.2861744059487675
1	Deaths	5	East Asia	2	Female	13	40-44 years	465	Ovarian cancer	202	Environmental/occupational risks	3	Rate	2003	0.00250983534	0.0060915131	0.00063545339
1	Deaths	5	East Asia	2	Female	13	40-44 years	465	Ovarian cancer	202	Environmental/occupational risks	1	Number	2004	1.184549400802735	2.696257952821328	0.2359513236097292
1	Deaths	5	East Asia	2	Female	13	40-44 years	465	Ovarian cancer	202	Environmental/occupational risks	3	Rate	2004	0.0023893116799999998	0.00543852423	0.00047592887
1	Deaths	5	East Asia	2	Female	13	40-44 years	465	Ovarian cancer	202	Environmental/occupational risks	1	Number	2005	1.2615139748770876	2.9653533110062646	0.2974264146936539
1	Deaths	5	East Asia	2	Female	13	40-44 years	465	Ovarian cancer	202	Environmental/occupational risks	3	Rate	2005	0.00232092922	0.005455647179999999	0.00054720413
1	Deaths	5	East Asia	2	Female	13	40-44 years	465	Ovarian cancer	202	Environmental/occupational risks	1	Number	2006	1.4338539329762183	3.2415001448281027	0.2781343912516128
1	Deaths	5	East Asia	2	Female	13	40-44 years	465	Ovarian cancer	202	Environmental/occupational risks	3	Rate	2006	0.0024440582	0.00552525945	0.00047409058
1	Deaths	5	East Asia	2	Female	13	40-44 years	465	Ovarian cancer	202	Environmental/occupational risks	1	Number	2007	1.5366605378442582	3.159513699582203	0.3333992086962981
1	Deaths	5	East Asia	2	Female	13	40-44 years	465	Ovarian cancer	202	Environmental/occupational risks	3	Rate	2007	0.00248482639	0.00510902884	0.00053911657
1	Deaths	5	East Asia	2	Female	13	40-44 years	465	Ovarian cancer	202	Environmental/occupational risks	1	Number	2008	1.677654013649733	3.623461126321108	0.3114194533595106
1	Deaths	5	East Asia	2	Female	13	40-44 years	465	Ovarian cancer	202	Environmental/occupational risks	3	Rate	2008	0.0026469090900000003	0.0057168952200000005	0.0004913402700000001
1	Deaths	5	East Asia	2	Female	13	40-44 years	465	Ovarian cancer	202	Environmental/occupational risks	1	Number	2009	1.6816866133689756	3.5138254155952917	0.3712011004518701
1	Deaths	5	East Asia	2	Female	13	40-44 years	465	Ovarian cancer	202	Environmental/occupational risks	3	Rate	2009	0.00263615833	0.00550816071	0.00058188301
1	Deaths	5	East Asia	2	Female	13	40-44 years	465	Ovarian cancer	202	Environmental/occupational risks	1	Number	2010	1.7201822520534902	3.5611573138681845	0.4342021622542687
1	Deaths	5	East Asia	2	Female	13	40-44 years	465	Ovarian cancer	202	Environmental/occupational risks	3	Rate	2010	0.00270776328	0.00560566823	0.0006834837800000001
1	Deaths	5	East Asia	2	Female	13	40-44 years	465	Ovarian cancer	202	Environmental/occupational risks	1	Number	2011	1.7258774775009769	3.756652973824088	0.3693983829607467
1	Deaths	5	East Asia	2	Female	13	40-44 years	465	Ovarian cancer	202	Environmental/occupational risks	3	Rate	2011	0.00274482136	0.005974550029999999	0.00058748815
1	Deaths	5	East Asia	2	Female	13	40-44 years	465	Ovarian cancer	202	Environmental/occupational risks	1	Number	2012	1.662668290851354	3.667217565235469	0.3681997292634449
1	Deaths	5	East Asia	2	Female	13	40-44 years	465	Ovarian cancer	202	Environmental/occupational risks	3	Rate	2012	0.00267474589	0.00589947807	0.00059232543
1	Deaths	5	East Asia	2	Female	13	40-44 years	465	Ovarian cancer	202	Environmental/occupational risks	1	Number	2013	1.5344202057306888	3.443683790946745	0.3103341539088491
1	Deaths	5	East Asia	2	Female	13	40-44 years	465	Ovarian cancer	202	Environmental/occupational risks	3	Rate	2013	0.00249717238	0.00560437878	0.00050504932
1	Deaths	5	East Asia	2	Female	13	40-44 years	465	Ovarian cancer	202	Environmental/occupational risks	1	Number	2014	1.4598357872653578	3.231041338711048	0.3208465495145181
1	Deaths	5	East Asia	2	Female	13	40-44 years	465	Ovarian cancer	202	Environmental/occupational risks	3	Rate	2014	0.00241428761	0.00534352091	0.00053061848
1	Deaths	5	East Asia	2	Female	13	40-44 years	465	Ovarian cancer	202	Environmental/occupational risks	1	Number	2015	1.3657804393114057	2.909267527491782	0.2710806181051489
1	Deaths	5	East Asia	2	Female	13	40-44 years	465	Ovarian cancer	202	Environmental/occupational risks	3	Rate	2015	0.0023170427399999997	0.00493556432	0.00045988752
1	Deaths	5	East Asia	2	Female	13	40-44 years	465	Ovarian cancer	202	Environmental/occupational risks	1	Number	2016	1.2792609442378522	2.893655969783653	0.2946973020310208
1	Deaths	5	East Asia	2	Female	13	40-44 years	465	Ovarian cancer	202	Environmental/occupational risks	3	Rate	2016	0.00225391994	0.00509831002	0.00051922489
1	Deaths	5	East Asia	2	Female	13	40-44 years	465	Ovarian cancer	202	Environmental/occupational risks	1	Number	2017	1.1828179998695556	2.805810217320686	0.2317023196759619
1	Deaths	5	East Asia	2	Female	13	40-44 years	465	Ovarian cancer	202	Environmental/occupational risks	3	Rate	2017	0.00218603179	0.00518557405	0.00042822195000000006
1	Deaths	5	East Asia	2	Female	13	40-44 years	465	Ovarian cancer	202	Environmental/occupational risks	1	Number	2018	1.1259672358710122	2.828227888630641	0.2069934967721095
1	Deaths	5	East Asia	2	Female	13	40-44 years	465	Ovarian cancer	202	Environmental/occupational risks	3	Rate	2018	0.0021891483900000003	0.0054987484	0.00040244464
1	Deaths	5	East Asia	2	Female	13	40-44 years	465	Ovarian cancer	202	Environmental/occupational risks	1	Number	2019	1.086550738760795	2.8234345778544627	0.2407717675935631
1	Deaths	5	East Asia	2	Female	13	40-44 years	465	Ovarian cancer	202	Environmental/occupational risks	3	Rate	2019	0.0022078399	0.00573713798	0.00048924132
1	Deaths	5	East Asia	2	Female	13	40-44 years	465	Ovarian cancer	202	Environmental/occupational risks	1	Number	2020	1.0535738164974575	2.452727626882224	0.2090784833458802
1	Deaths	5	East Asia	2	Female	13	40-44 years	465	Ovarian cancer	202	Environmental/occupational risks	3	Rate	2020	0.0022128881	0.005151619850000001	0.00043914084
1	Deaths	5	East Asia	2	Female	13	40-44 years	465	Ovarian cancer	202	Environmental/occupational risks	1	Number	2021	1.035515492740393	2.4525383908169336	0.1853340868565012
1	Deaths	5	East Asia	2	Female	13	40-44 years	465	Ovarian cancer	202	Environmental/occupational risks	3	Rate	2021	0.00222689218	0.00527422197	0.00039856384
1	Deaths	5	East Asia	2	Female	14	45-49 years	465	Ovarian cancer	202	Environmental/occupational risks	1	Number	1990	2.122784169566554	4.946681423575593	0.5635628875268184
1	Deaths	5	East Asia	2	Female	14	45-49 years	465	Ovarian cancer	202	Environmental/occupational risks	3	Rate	1990	0.00833749383	0.01942869483	0.0022134620000000002
1	Deaths	5	East Asia	2	Female	14	45-49 years	465	Ovarian cancer	202	Environmental/occupational risks	1	Number	1991	2.1541375971092447	5.122454825716567	0.5438665044163866
1	Deaths	5	East Asia	2	Female	14	45-49 years	465	Ovarian cancer	202	Environmental/occupational risks	3	Rate	1991	0.00812528008	0.01932159776	0.00205143241
1	Deaths	5	East Asia	2	Female	14	45-49 years	465	Ovarian cancer	202	Environmental/occupational risks	1	Number	1992	2.1882110385606937	4.987297455636438	0.5843476383426638
1	Deaths	5	East Asia	2	Female	14	45-49 years	465	Ovarian cancer	202	Environmental/occupational risks	3	Rate	1992	0.00787079134	0.01793884452	0.00210184404
1	Deaths	5	East Asia	2	Female	14	45-49 years	465	Ovarian cancer	202	Environmental/occupational risks	1	Number	1993	2.247934162942881	4.91909841517018	0.6321050100324204
1	Deaths	5	East Asia	2	Female	14	45-49 years	465	Ovarian cancer	202	Environmental/occupational risks	3	Rate	1993	0.00779643361	0.01706074174	0.00219230831
1	Deaths	5	East Asia	2	Female	14	45-49 years	465	Ovarian cancer	202	Environmental/occupational risks	1	Number	1994	2.5213353146518025	5.458861667804223	0.6425118261502409
1	Deaths	5	East Asia	2	Female	14	45-49 years	465	Ovarian cancer	202	Environmental/occupational risks	3	Rate	1994	0.00806363788	0.01745832198	0.0020548566799999998
1	Deaths	5	East Asia	2	Female	14	45-49 years	465	Ovarian cancer	202	Environmental/occupational risks	1	Number	1995	2.733731203156493	5.893876042528213	0.7904797661292462
1	Deaths	5	East Asia	2	Female	14	45-49 years	465	Ovarian cancer	202	Environmental/occupational risks	3	Rate	1995	0.008387381040000001	0.01808304494	0.00242527685
1	Deaths	5	East Asia	2	Female	14	45-49 years	465	Ovarian cancer	202	Environmental/occupational risks	1	Number	1996	2.8904339921164586	6.461626874463526	0.8665719658350424
1	Deaths	5	East Asia	2	Female	14	45-49 years	465	Ovarian cancer	202	Environmental/occupational risks	3	Rate	1996	0.00834808316	0.018662318060000002	0.00250281268
1	Deaths	5	East Asia	2	Female	14	45-49 years	465	Ovarian cancer	202	Environmental/occupational risks	1	Number	1997	2.9839106509911097	6.482369384962101	0.7888510113884388
1	Deaths	5	East Asia	2	Female	14	45-49 years	465	Ovarian cancer	202	Environmental/occupational risks	3	Rate	1997	0.00816963211	0.017748042500000002	0.00215979073
1	Deaths	5	East Asia	2	Female	14	45-49 years	465	Ovarian cancer	202	Environmental/occupational risks	1	Number	1998	3.1272531665072965	6.377073897365877	0.9572992758647824
1	Deaths	5	East Asia	2	Female	14	45-49 years	465	Ovarian cancer	202	Environmental/occupational risks	3	Rate	1998	0.00798940916	0.01629195013	0.00244567843
1	Deaths	5	East Asia	2	Female	14	45-49 years	465	Ovarian cancer	202	Environmental/occupational risks	1	Number	1999	3.1290783820844887	7.199443623923486	0.8954865998045596
1	Deaths	5	East Asia	2	Female	14	45-49 years	465	Ovarian cancer	202	Environmental/occupational risks	3	Rate	1999	0.00768323839	0.01767774242	0.00219880622
1	Deaths	5	East Asia	2	Female	14	45-49 years	465	Ovarian cancer	202	Environmental/occupational risks	1	Number	2000	3.253624184538489	7.06276764054119	0.9319937206159306
1	Deaths	5	East Asia	2	Female	14	45-49 years	465	Ovarian cancer	202	Environmental/occupational risks	3	Rate	2000	0.00750977225	0.01630175259	0.00215115827
1	Deaths	5	East Asia	2	Female	14	45-49 years	465	Ovarian cancer	202	Environmental/occupational risks	1	Number	2001	3.269807890484804	6.694621189296111	0.7741295597141137
1	Deaths	5	East Asia	2	Female	14	45-49 years	465	Ovarian cancer	202	Environmental/occupational risks	3	Rate	2001	0.0073627198000000005	0.0150744697	0.00174312964
1	Deaths	5	East Asia	2	Female	14	45-49 years	465	Ovarian cancer	202	Environmental/occupational risks	1	Number	2002	3.3221659835062987	6.31312984328124	0.9675836863113388
1	Deaths	5	East Asia	2	Female	14	45-49 years	465	Ovarian cancer	202	Environmental/occupational risks	3	Rate	2002	0.007433142030000001	0.01412523969	0.00216490898
1	Deaths	5	East Asia	2	Female	14	45-49 years	465	Ovarian cancer	202	Environmental/occupational risks	1	Number	2003	3.378076119352849	7.078200178630205	1.0099965144317196
1	Deaths	5	East Asia	2	Female	14	45-49 years	465	Ovarian cancer	202	Environmental/occupational risks	3	Rate	2003	0.00772632903	0.01618924546	0.0023100620299999998
1	Deaths	5	East Asia	2	Female	14	45-49 years	465	Ovarian cancer	202	Environmental/occupational risks	1	Number	2004	3.3023240912967404	6.648346572631158	1.002639932773206
1	Deaths	5	East Asia	2	Female	14	45-49 years	465	Ovarian cancer	202	Environmental/occupational risks	3	Rate	2004	0.00785686828	0.01581770349	0.00238547449
1	Deaths	5	East Asia	2	Female	14	45-49 years	465	Ovarian cancer	202	Environmental/occupational risks	1	Number	2005	3.1322704198672517	6.323267699381703	1.018926006684623
1	Deaths	5	East Asia	2	Female	14	45-49 years	465	Ovarian cancer	202	Environmental/occupational risks	3	Rate	2005	0.007741654170000001	0.01562845642	0.0025183562399999997
1	Deaths	5	East Asia	2	Female	14	45-49 years	465	Ovarian cancer	202	Environmental/occupational risks	1	Number	2006	3.0758617504997305	6.092446732908542	1.0282712793961446
1	Deaths	5	East Asia	2	Female	14	45-49 years	465	Ovarian cancer	202	Environmental/occupational risks	3	Rate	2006	0.00769780615	0.015247263289999998	0.00257340337
1	Deaths	5	East Asia	2	Female	14	45-49 years	465	Ovarian cancer	202	Environmental/occupational risks	1	Number	2007	3.0952589589007875	5.645436473449875	1.0424769044189772
1	Deaths	5	East Asia	2	Female	14	45-49 years	465	Ovarian cancer	202	Environmental/occupational risks	3	Rate	2007	0.0075087209600000005	0.01369514078	0.00252892191
1	Deaths	5	East Asia	2	Female	14	45-49 years	465	Ovarian cancer	202	Environmental/occupational risks	1	Number	2008	3.6989158429497926	7.14585980945802	1.1952847413851095
1	Deaths	5	East Asia	2	Female	14	45-49 years	465	Ovarian cancer	202	Environmental/occupational risks	3	Rate	2008	0.00828230607	0.01600041757	0.0026763826200000003
1	Deaths	5	East Asia	2	Female	14	45-49 years	465	Ovarian cancer	202	Environmental/occupational risks	1	Number	2009	4.456210655098701	8.732277544088713	1.5245987612360017
1	Deaths	5	East Asia	2	Female	14	45-49 years	465	Ovarian cancer	202	Environmental/occupational risks	3	Rate	2009	0.009050856329999999	0.017735828840000002	0.0030965601499999998
1	Deaths	5	East Asia	2	Female	14	45-49 years	465	Ovarian cancer	202	Environmental/occupational risks	1	Number	2010	5.13202533278631	9.731755766197567	1.7193360869193837
1	Deaths	5	East Asia	2	Female	14	45-49 years	465	Ovarian cancer	202	Environmental/occupational risks	3	Rate	2010	0.00949977831	0.01801423734	0.00318262491
1	Deaths	5	East Asia	2	Female	14	45-49 years	465	Ovarian cancer	202	Environmental/occupational risks	1	Number	2011	5.23529341976805	10.523829622027218	1.4711501334657444
1	Deaths	5	East Asia	2	Female	14	45-49 years	465	Ovarian cancer	202	Environmental/occupational risks	3	Rate	2011	0.008976959440000001	0.01804521429	0.0025225816400000003
1	Deaths	5	East Asia	2	Female	14	45-49 years	465	Ovarian cancer	202	Environmental/occupational risks	1	Number	2012	4.913043975649757	9.971628890676415	1.5138308156394298
1	Deaths	5	East Asia	2	Female	14	45-49 years	465	Ovarian cancer	202	Environmental/occupational risks	3	Rate	2012	0.007994033190000001	0.01622487663	0.00246316008
1	Deaths	5	East Asia	2	Female	14	45-49 years	465	Ovarian cancer	202	Environmental/occupational risks	1	Number	2013	4.778770946110049	9.549011092343251	1.409486361927398
1	Deaths	5	East Asia	2	Female	14	45-49 years	465	Ovarian cancer	202	Environmental/occupational risks	3	Rate	2013	0.007591358889999999	0.0151691661	0.00223905204
1	Deaths	5	East Asia	2	Female	14	45-49 years	465	Ovarian cancer	202	Environmental/occupational risks	1	Number	2014	4.476851747054705	9.806097810979637	1.3338862525753383
1	Deaths	5	East Asia	2	Female	14	45-49 years	465	Ovarian cancer	202	Environmental/occupational risks	3	Rate	2014	0.00707218517	0.015490917149999998	0.0021071706400000003
1	Deaths	5	East Asia	2	Female	14	45-49 years	465	Ovarian cancer	202	Environmental/occupational risks	1	Number	2015	4.015591580178079	7.827856307862239	1.1279301756860765
1	Deaths	5	East Asia	2	Female	14	45-49 years	465	Ovarian cancer	202	Environmental/occupational risks	3	Rate	2015	0.006376023870000001	0.01242920194	0.00179094651
1	Deaths	5	East Asia	2	Female	14	45-49 years	465	Ovarian cancer	202	Environmental/occupational risks	1	Number	2016	3.8887097642582864	8.31964844680865	1.2153561172670178
1	Deaths	5	East Asia	2	Female	14	45-49 years	465	Ovarian cancer	202	Environmental/occupational risks	3	Rate	2016	0.00624297937	0.013356459270000001	0.0019511466799999998
1	Deaths	5	East Asia	2	Female	14	45-49 years	465	Ovarian cancer	202	Environmental/occupational risks	1	Number	2017	3.9112896373265897	8.410769521954478	1.099577894374
1	Deaths	5	East Asia	2	Female	14	45-49 years	465	Ovarian cancer	202	Environmental/occupational risks	3	Rate	2017	0.0063552073099999995	0.013666127779999999	0.00178663462
1	Deaths	5	East Asia	2	Female	14	45-49 years	465	Ovarian cancer	202	Environmental/occupational risks	1	Number	2018	3.8688058118492985	8.467544317015374	0.8904109183280706
1	Deaths	5	East Asia	2	Female	14	45-49 years	465	Ovarian cancer	202	Environmental/occupational risks	3	Rate	2018	0.0063622695900000005	0.01392491697	0.0014642849999999998
1	Deaths	5	East Asia	2	Female	14	45-49 years	465	Ovarian cancer	202	Environmental/occupational risks	1	Number	2019	3.85710174946161	9.07898694020586	1.1239413207390476
1	Deaths	5	East Asia	2	Female	14	45-49 years	465	Ovarian cancer	202	Environmental/occupational risks	3	Rate	2019	0.006447897770000001	0.01517729721	0.0018788871
1	Deaths	5	East Asia	2	Female	14	45-49 years	465	Ovarian cancer	202	Environmental/occupational risks	1	Number	2020	3.8684657904003625	8.179183081922975	1.1599451547077582
1	Deaths	5	East Asia	2	Female	14	45-49 years	465	Ovarian cancer	202	Environmental/occupational risks	3	Rate	2020	0.0066352596	0.01402907663	0.00198955804
1	Deaths	5	East Asia	2	Female	14	45-49 years	465	Ovarian cancer	202	Environmental/occupational risks	1	Number	2021	3.730782128821234	7.960513606943633	0.8468889650251727
1	Deaths	5	East Asia	2	Female	14	45-49 years	465	Ovarian cancer	202	Environmental/occupational risks	3	Rate	2021	0.00664685853	0.01418265822	0.00150883942
1	Deaths	5	East Asia	2	Female	22	All ages	465	Ovarian cancer	202	Environmental/occupational risks	1	Number	1990	127.81265577551036	249.44034640715532	48.62745090820049
1	Deaths	5	East Asia	2	Female	22	All ages	465	Ovarian cancer	202	Environmental/occupational risks	3	Rate	1990	0.02164915249	0.042250683739999996	0.00823661079
1	Deaths	5	East Asia	2	Female	22	All ages	465	Ovarian cancer	202	Environmental/occupational risks	1	Number	1991	132.96979187483402	261.4889943480831	52.34938615423447
1	Deaths	5	East Asia	2	Female	22	All ages	465	Ovarian cancer	202	Environmental/occupational risks	3	Rate	1991	0.02223596992	0.04372768679	0.00875416408
1	Deaths	5	East Asia	2	Female	22	All ages	465	Ovarian cancer	202	Environmental/occupational risks	1	Number	1992	138.58608013019227	268.0455211830964	52.01185783127258
1	Deaths	5	East Asia	2	Female	22	All ages	465	Ovarian cancer	202	Environmental/occupational risks	3	Rate	1992	0.02293361789	0.04435693365	0.00860706986
1	Deaths	5	East Asia	2	Female	22	All ages	465	Ovarian cancer	202	Environmental/occupational risks	1	Number	1993	145.38257980426465	278.9944502400124	54.78346368456012
1	Deaths	5	East Asia	2	Female	22	All ages	465	Ovarian cancer	202	Environmental/occupational risks	3	Rate	1993	0.02385011158	0.04576923025	0.008987264659999999
1	Deaths	5	East Asia	2	Female	22	All ages	465	Ovarian cancer	202	Environmental/occupational risks	1	Number	1994	149.35746915763593	274.79624379544475	57.448881279643615
1	Deaths	5	East Asia	2	Female	22	All ages	465	Ovarian cancer	202	Environmental/occupational risks	3	Rate	1994	0.02432256179	0.04475001254	0.00935543413
1	Deaths	5	East Asia	2	Female	22	All ages	465	Ovarian cancer	202	Environmental/occupational risks	1	Number	1995	152.77269894844036	274.6631988929301	63.14630217669997
1	Deaths	5	East Asia	2	Female	22	All ages	465	Ovarian cancer	202	Environmental/occupational risks	3	Rate	1995	0.02472252735	0.04444752559	0.01021868562
1	Deaths	5	East Asia	2	Female	22	All ages	465	Ovarian cancer	202	Environmental/occupational risks	1	Number	1996	157.82660675637666	286.0337231736335	58.92573862250561
1	Deaths	5	East Asia	2	Female	22	All ages	465	Ovarian cancer	202	Environmental/occupational risks	3	Rate	1996	0.02540060866	0.04603425757	0.009483506349999999
1	Deaths	5	East Asia	2	Female	22	All ages	465	Ovarian cancer	202	Environmental/occupational risks	1	Number	1997	161.5384335238409	287.86037255916085	62.29358015123664
1	Deaths	5	East Asia	2	Female	22	All ages	465	Ovarian cancer	202	Environmental/occupational risks	3	Rate	1997	0.025869647059999997	0.04609953235	0.00997603417
1	Deaths	5	East Asia	2	Female	22	All ages	465	Ovarian cancer	202	Environmental/occupational risks	1	Number	1998	164.0750825316794	291.8376422627083	62.45604332159533
1	Deaths	5	East Asia	2	Female	22	All ages	465	Ovarian cancer	202	Environmental/occupational risks	3	Rate	1998	0.02615317216	0.04651821582	0.009955342570000001
1	Deaths	5	East Asia	2	Female	22	All ages	465	Ovarian cancer	202	Environmental/occupational risks	1	Number	1999	168.77811099099134	305.9264848181459	63.43110934809967
1	Deaths	5	East Asia	2	Female	22	All ages	465	Ovarian cancer	202	Environmental/occupational risks	3	Rate	1999	0.02677694614	0.04853577848	0.01006345781
1	Deaths	5	East Asia	2	Female	22	All ages	465	Ovarian cancer	202	Environmental/occupational risks	1	Number	2000	171.7470597019494	302.8366732192652	68.44819922330487
1	Deaths	5	East Asia	2	Female	22	All ages	465	Ovarian cancer	202	Environmental/occupational risks	3	Rate	2000	0.02711219351	0.04780615458	0.0108053135
1	Deaths	5	East Asia	2	Female	22	All ages	465	Ovarian cancer	202	Environmental/occupational risks	1	Number	2001	174.88369805042322	305.2954814743333	70.5105940082962
1	Deaths	5	East Asia	2	Female	22	All ages	465	Ovarian cancer	202	Environmental/occupational risks	3	Rate	2001	0.027453977759999998	0.0479265675	0.011069049329999999
1	Deaths	5	East Asia	2	Female	22	All ages	465	Ovarian cancer	202	Environmental/occupational risks	1	Number	2002	177.04258721865125	310.5564229621328	69.84925394823597
1	Deaths	5	East Asia	2	Female	22	All ages	465	Ovarian cancer	202	Environmental/occupational risks	3	Rate	2002	0.02762598218	0.048459674829999994	0.01089937893
1	Deaths	5	East Asia	2	Female	22	All ages	465	Ovarian cancer	202	Environmental/occupational risks	1	Number	2003	179.2537886299817	317.07123416551383	68.04901959883628
1	Deaths	5	East Asia	2	Female	22	All ages	465	Ovarian cancer	202	Environmental/occupational risks	3	Rate	2003	0.02779502681	0.04916494942999999	0.01055165605
1	Deaths	5	East Asia	2	Female	22	All ages	465	Ovarian cancer	202	Environmental/occupational risks	1	Number	2004	183.95319614473556	319.9548829298283	69.77907365006939
1	Deaths	5	East Asia	2	Female	22	All ages	465	Ovarian cancer	202	Environmental/occupational risks	3	Rate	2004	0.028338145420000002	0.04928932027	0.0107495253
1	Deaths	5	East Asia	2	Female	22	All ages	465	Ovarian cancer	202	Environmental/occupational risks	1	Number	2005	189.29376211572892	355.30782726871644	70.32622328677624
1	Deaths	5	East Asia	2	Female	22	All ages	465	Ovarian cancer	202	Environmental/occupational risks	3	Rate	2005	0.028961748160000002	0.05436172697	0.01075983881
1	Deaths	5	East Asia	2	Female	22	All ages	465	Ovarian cancer	202	Environmental/occupational risks	1	Number	2006	199.48042280151063	360.10358241783086	79.39755714650147
1	Deaths	5	East Asia	2	Female	22	All ages	465	Ovarian cancer	202	Environmental/occupational risks	3	Rate	2006	0.030296421980000002	0.05469133229999999	0.01205863644
1	Deaths	5	East Asia	2	Female	22	All ages	465	Ovarian cancer	202	Environmental/occupational risks	1	Number	2007	210.74408717844577	364.59409843486304	79.56966411052426
1	Deaths	5	East Asia	2	Female	22	All ages	465	Ovarian cancer	202	Environmental/occupational risks	3	Rate	2007	0.03175945229	0.05494488139	0.01199126858
1	Deaths	5	East Asia	2	Female	22	All ages	465	Ovarian cancer	202	Environmental/occupational risks	1	Number	2008	229.9422670304875	399.17944371477154	89.06222345028172
1	Deaths	5	East Asia	2	Female	22	All ages	465	Ovarian cancer	202	Environmental/occupational risks	3	Rate	2008	0.03438506265	0.05969241913000001	0.0133181697
1	Deaths	5	East Asia	2	Female	22	All ages	465	Ovarian cancer	202	Environmental/occupational risks	1	Number	2009	246.61908874545617	429.25205876433	95.39938901490513
1	Deaths	5	East Asia	2	Female	22	All ages	465	Ovarian cancer	202	Environmental/occupational risks	3	Rate	2009	0.03660750344	0.06371707193	0.014160840019999999
1	Deaths	5	East Asia	2	Female	22	All ages	465	Ovarian cancer	202	Environmental/occupational risks	1	Number	2010	268.21909798870666	476.2021389964816	102.51131456592924
1	Deaths	5	East Asia	2	Female	22	All ages	465	Ovarian cancer	202	Environmental/occupational risks	3	Rate	2010	0.03955445691	0.0702258606	0.015117414850000002
1	Deaths	5	East Asia	2	Female	22	All ages	465	Ovarian cancer	202	Environmental/occupational risks	1	Number	2011	285.3429629603546	489.58509365058376	103.73993066502648
1	Deaths	5	East Asia	2	Female	22	All ages	465	Ovarian cancer	202	Environmental/occupational risks	3	Rate	2011	0.041841547459999996	0.0717907942	0.01521200729
1	Deaths	5	East Asia	2	Female	22	All ages	465	Ovarian cancer	202	Environmental/occupational risks	1	Number	2012	288.5944176224338	513.5604037981714	114.3140033063707
1	Deaths	5	East Asia	2	Female	22	All ages	465	Ovarian cancer	202	Environmental/occupational risks	3	Rate	2012	0.042074688390000003	0.07487287570000001	0.01666603986
1	Deaths	5	East Asia	2	Female	22	All ages	465	Ovarian cancer	202	Environmental/occupational risks	1	Number	2013	282.2224798270304	514.9820048418785	106.00923077821898
1	Deaths	5	East Asia	2	Female	22	All ages	465	Ovarian cancer	202	Environmental/occupational risks	3	Rate	2013	0.04089380986	0.07462047744	0.015360652099999999
1	Deaths	5	East Asia	2	Female	22	All ages	465	Ovarian cancer	202	Environmental/occupational risks	1	Number	2014	276.7452990008564	532.3646268655832	110.42481507546024
1	Deaths	5	East Asia	2	Female	22	All ages	465	Ovarian cancer	202	Environmental/occupational risks	3	Rate	2014	0.03985314315	0.07666400750999999	0.015901899610000002
1	Deaths	5	East Asia	2	Female	22	All ages	465	Ovarian cancer	202	Environmental/occupational risks	1	Number	2015	280.1080866709396	504.2839872660964	103.06646144931948
1	Deaths	5	East Asia	2	Female	22	All ages	465	Ovarian cancer	202	Environmental/occupational risks	3	Rate	2015	0.04007441936	0.07214674958	0.014745481460000001
1	Deaths	5	East Asia	2	Female	22	All ages	465	Ovarian cancer	202	Environmental/occupational risks	1	Number	2016	290.1545199913588	519.5219730210108	113.24839171411016
1	Deaths	5	East Asia	2	Female	22	All ages	465	Ovarian cancer	202	Environmental/occupational risks	3	Rate	2016	0.04122060506	0.0738055367	0.01608855595
1	Deaths	5	East Asia	2	Female	22	All ages	465	Ovarian cancer	202	Environmental/occupational risks	1	Number	2017	300.4396422907374	547.5474159866635	113.31318736887164
1	Deaths	5	East Asia	2	Female	22	All ages	465	Ovarian cancer	202	Environmental/occupational risks	3	Rate	2017	0.04239370364	0.07726198415	0.01598912063
1	Deaths	5	East Asia	2	Female	22	All ages	465	Ovarian cancer	202	Environmental/occupational risks	1	Number	2018	314.98356758395954	575.6542762623455	123.89451951103268
1	Deaths	5	East Asia	2	Female	22	All ages	465	Ovarian cancer	202	Environmental/occupational risks	3	Rate	2018	0.04418917187	0.08075877084	0.01738121217
1	Deaths	5	East Asia	2	Female	22	All ages	465	Ovarian cancer	202	Environmental/occupational risks	1	Number	2019	336.1417936371272	632.4054990427326	127.40741474283048
1	Deaths	5	East Asia	2	Female	22	All ages	465	Ovarian cancer	202	Environmental/occupational risks	3	Rate	2019	0.04694274402	0.08831644865	0.01779265111
1	Deaths	5	East Asia	2	Female	22	All ages	465	Ovarian cancer	202	Environmental/occupational risks	1	Number	2020	359.1234599082174	642.9512122344001	143.52931172379482
1	Deaths	5	East Asia	2	Female	22	All ages	465	Ovarian cancer	202	Environmental/occupational risks	3	Rate	2020	0.04999083002000001	0.08950032051	0.019979617669999998
1	Deaths	5	East Asia	2	Female	22	All ages	465	Ovarian cancer	202	Environmental/occupational risks	1	Number	2021	370.71737410612826	700.5928747425187	130.7994534771954
1	Deaths	5	East Asia	2	Female	22	All ages	465	Ovarian cancer	202	Environmental/occupational risks	3	Rate	2021	0.051498261110000006	0.09732296708	0.01817002622
1	Deaths	5	East Asia	2	Female	27	Age-standardized	465	Ovarian cancer	202	Environmental/occupational risks	3	Rate	1990	0.03138357105	0.059412745930000004	0.01227058
1	Deaths	5	East Asia	2	Female	27	Age-standardized	465	Ovarian cancer	202	Environmental/occupational risks	3	Rate	1991	0.03177073521	0.06087107184	0.01278661939
1	Deaths	5	East Asia	2	Female	27	Age-standardized	465	Ovarian cancer	202	Environmental/occupational risks	3	Rate	1992	0.03235207558	0.061693364759999994	0.01226401937
1	Deaths	5	East Asia	2	Female	27	Age-standardized	465	Ovarian cancer	202	Environmental/occupational risks	3	Rate	1993	0.033091464859999996	0.06265492327	0.012446195049999999
1	Deaths	5	East Asia	2	Female	27	Age-standardized	465	Ovarian cancer	202	Environmental/occupational risks	3	Rate	1994	0.03321216508	0.06083241813	0.01297287734
1	Deaths	5	East Asia	2	Female	27	Age-standardized	465	Ovarian cancer	202	Environmental/occupational risks	3	Rate	1995	0.03337039858	0.059907879440000006	0.01388815669
1	Deaths	5	East Asia	2	Female	27	Age-standardized	465	Ovarian cancer	202	Environmental/occupational risks	3	Rate	1996	0.03352526718	0.05941042499	0.0124478808
1	Deaths	5	East Asia	2	Female	27	Age-standardized	465	Ovarian cancer	202	Environmental/occupational risks	3	Rate	1997	0.03323637083	0.05813932114	0.013230397199999999
1	Deaths	5	East Asia	2	Female	27	Age-standardized	465	Ovarian cancer	202	Environmental/occupational risks	3	Rate	1998	0.03276271585	0.05848871510999999	0.012640308780000001
1	Deaths	5	East Asia	2	Female	27	Age-standardized	465	Ovarian cancer	202	Environmental/occupational risks	3	Rate	1999	0.03281134	0.05950509254	0.01242647994
1	Deaths	5	East Asia	2	Female	27	Age-standardized	465	Ovarian cancer	202	Environmental/occupational risks	3	Rate	2000	0.03253044169	0.05723022867	0.012992225609999998
1	Deaths	5	East Asia	2	Female	27	Age-standardized	465	Ovarian cancer	202	Environmental/occupational risks	3	Rate	2001	0.03222892336	0.05586602084	0.01337609399
1	Deaths	5	East Asia	2	Female	27	Age-standardized	465	Ovarian cancer	202	Environmental/occupational risks	3	Rate	2002	0.031499595410000004	0.05522101521	0.01236422737
1	Deaths	5	East Asia	2	Female	27	Age-standardized	465	Ovarian cancer	202	Environmental/occupational risks	3	Rate	2003	0.03088937279	0.05467354577	0.01175119926
1	Deaths	5	East Asia	2	Female	27	Age-standardized	465	Ovarian cancer	202	Environmental/occupational risks	3	Rate	2004	0.03071932263	0.05358583691	0.01197004303
1	Deaths	5	East Asia	2	Female	27	Age-standardized	465	Ovarian cancer	202	Environmental/occupational risks	3	Rate	2005	0.03066122497	0.05755157947	0.011515202050000001
1	Deaths	5	East Asia	2	Female	27	Age-standardized	465	Ovarian cancer	202	Environmental/occupational risks	3	Rate	2006	0.031194431879999998	0.05622315364	0.01277052862
1	Deaths	5	East Asia	2	Female	27	Age-standardized	465	Ovarian cancer	202	Environmental/occupational risks	3	Rate	2007	0.03171991518	0.05507616145	0.012155870320000001
1	Deaths	5	East Asia	2	Female	27	Age-standardized	465	Ovarian cancer	202	Environmental/occupational risks	3	Rate	2008	0.03325197976	0.05786541152	0.012891592980000002
1	Deaths	5	East Asia	2	Female	27	Age-standardized	465	Ovarian cancer	202	Environmental/occupational risks	3	Rate	2009	0.03418359335	0.0592166532	0.01335569401
1	Deaths	5	East Asia	2	Female	27	Age-standardized	465	Ovarian cancer	202	Environmental/occupational risks	3	Rate	2010	0.03579099266	0.06363594381	0.013609346750000001
1	Deaths	5	East Asia	2	Female	27	Age-standardized	465	Ovarian cancer	202	Environmental/occupational risks	3	Rate	2011	0.03685465861	0.0630248906	0.0133686912
1	Deaths	5	East Asia	2	Female	27	Age-standardized	465	Ovarian cancer	202	Environmental/occupational risks	3	Rate	2012	0.03581186767	0.06362357423000001	0.014206544480000001
1	Deaths	5	East Asia	2	Female	27	Age-standardized	465	Ovarian cancer	202	Environmental/occupational risks	3	Rate	2013	0.03349560901	0.06102848909	0.01269600369
1	Deaths	5	East Asia	2	Female	27	Age-standardized	465	Ovarian cancer	202	Environmental/occupational risks	3	Rate	2014	0.03150988595	0.06032691565	0.01257161929
1	Deaths	5	East Asia	2	Female	27	Age-standardized	465	Ovarian cancer	202	Environmental/occupational risks	3	Rate	2015	0.03085812939	0.05576470425999999	0.011329678
1	Deaths	5	East Asia	2	Female	27	Age-standardized	465	Ovarian cancer	202	Environmental/occupational risks	3	Rate	2016	0.030758710260000002	0.055163152	0.01211314343
1	Deaths	5	East Asia	2	Female	27	Age-standardized	465	Ovarian cancer	202	Environmental/occupational risks	3	Rate	2017	0.030459286779999997	0.055252322369999995	0.0114911552
1	Deaths	5	East Asia	2	Female	27	Age-standardized	465	Ovarian cancer	202	Environmental/occupational risks	3	Rate	2018	0.03069478005	0.056002685170000004	0.011998895789999998
1	Deaths	5	East Asia	2	Female	27	Age-standardized	465	Ovarian cancer	202	Environmental/occupational risks	3	Rate	2019	0.03142645329	0.05894225309000001	0.01200927351
1	Deaths	5	East Asia	2	Female	27	Age-standardized	465	Ovarian cancer	202	Environmental/occupational risks	3	Rate	2020	0.03227862665	0.05779800097	0.012802151570000002
1	Deaths	5	East Asia	2	Female	27	Age-standardized	465	Ovarian cancer	202	Environmental/occupational risks	3	Rate	2021	0.03197921617	0.060444977430000005	0.01130790535
1	Deaths	7	Democratic People's Republic of Korea	2	Female	9	20-24 years	465	Ovarian cancer	202	Environmental/occupational risks	1	Number	1990	0.0	0.0	0.0
1	Deaths	7	Democratic People's Republic of Korea	2	Female	9	20-24 years	465	Ovarian cancer	202	Environmental/occupational risks	3	Rate	1990	0.0	0.0	0.0
1	Deaths	7	Democratic People's Republic of Korea	2	Female	9	20-24 years	465	Ovarian cancer	202	Environmental/occupational risks	1	Number	1991	0.0	0.0	0.0
1	Deaths	7	Democratic People's Republic of Korea	2	Female	9	20-24 years	465	Ovarian cancer	202	Environmental/occupational risks	3	Rate	1991	0.0	0.0	0.0
1	Deaths	7	Democratic People's Republic of Korea	2	Female	9	20-24 years	465	Ovarian cancer	202	Environmental/occupational risks	1	Number	1992	0.0	0.0	0.0
1	Deaths	7	Democratic People's Republic of Korea	2	Female	9	20-24 years	465	Ovarian cancer	202	Environmental/occupational risks	3	Rate	1992	0.0	0.0	0.0
1	Deaths	7	Democratic People's Republic of Korea	2	Female	9	20-24 years	465	Ovarian cancer	202	Environmental/occupational risks	1	Number	1993	3.401162e-10	0.0	0.0
1	Deaths	7	Democratic People's Republic of Korea	2	Female	9	20-24 years	465	Ovarian cancer	202	Environmental/occupational risks	3	Rate	1993	3e-11	0.0	0.0
1	Deaths	7	Democratic People's Republic of Korea	2	Female	9	20-24 years	465	Ovarian cancer	202	Environmental/occupational risks	1	Number	1994	5.720867e-10	0.0	0.0
1	Deaths	7	Democratic People's Republic of Korea	2	Female	9	20-24 years	465	Ovarian cancer	202	Environmental/occupational risks	3	Rate	1994	6e-11	0.0	0.0
1	Deaths	7	Democratic People's Republic of Korea	2	Female	9	20-24 years	465	Ovarian cancer	202	Environmental/occupational risks	1	Number	1995	2.513831e-10	0.0	0.0
1	Deaths	7	Democratic People's Republic of Korea	2	Female	9	20-24 years	465	Ovarian cancer	202	Environmental/occupational risks	3	Rate	1995	3e-11	0.0	0.0
1	Deaths	7	Democratic People's Republic of Korea	2	Female	9	20-24 years	465	Ovarian cancer	202	Environmental/occupational risks	1	Number	1996	1.0235443e-09	0.0	0.0
1	Deaths	7	Democratic People's Republic of Korea	2	Female	9	20-24 years	465	Ovarian cancer	202	Environmental/occupational risks	3	Rate	1996	1.1e-10	0.0	0.0
1	Deaths	7	Democratic People's Republic of Korea	2	Female	9	20-24 years	465	Ovarian cancer	202	Environmental/occupational risks	1	Number	1997	1.3041567e-09	0.0	0.0
1	Deaths	7	Democratic People's Republic of Korea	2	Female	9	20-24 years	465	Ovarian cancer	202	Environmental/occupational risks	3	Rate	1997	1.4e-10	0.0	0.0
1	Deaths	7	Democratic People's Republic of Korea	2	Female	9	20-24 years	465	Ovarian cancer	202	Environmental/occupational risks	1	Number	1998	1.8281446e-09	0.0	0.0
1	Deaths	7	Democratic People's Republic of Korea	2	Female	9	20-24 years	465	Ovarian cancer	202	Environmental/occupational risks	3	Rate	1998	2.0999999999999997e-10	0.0	0.0
1	Deaths	7	Democratic People's Republic of Korea	2	Female	9	20-24 years	465	Ovarian cancer	202	Environmental/occupational risks	1	Number	1999	2.7182868e-09	0.0	0.0
1	Deaths	7	Democratic People's Republic of Korea	2	Female	9	20-24 years	465	Ovarian cancer	202	Environmental/occupational risks	3	Rate	1999	3.0999999999999996e-10	0.0	0.0
1	Deaths	7	Democratic People's Republic of Korea	2	Female	9	20-24 years	465	Ovarian cancer	202	Environmental/occupational risks	1	Number	2000	2.8219181e-09	0.0	0.0
1	Deaths	7	Democratic People's Republic of Korea	2	Female	9	20-24 years	465	Ovarian cancer	202	Environmental/occupational risks	3	Rate	2000	3.3e-10	0.0	0.0
1	Deaths	7	Democratic People's Republic of Korea	2	Female	9	20-24 years	465	Ovarian cancer	202	Environmental/occupational risks	1	Number	2001	3.4411863e-09	0.0	0.0
1	Deaths	7	Democratic People's Republic of Korea	2	Female	9	20-24 years	465	Ovarian cancer	202	Environmental/occupational risks	3	Rate	2001	4e-10	0.0	0.0
1	Deaths	7	Democratic People's Republic of Korea	2	Female	9	20-24 years	465	Ovarian cancer	202	Environmental/occupational risks	1	Number	2002	3.831668e-09	0.0	0.0
1	Deaths	7	Democratic People's Republic of Korea	2	Female	9	20-24 years	465	Ovarian cancer	202	Environmental/occupational risks	3	Rate	2002	4.4e-10	0.0	0.0
1	Deaths	7	Democratic People's Republic of Korea	2	Female	9	20-24 years	465	Ovarian cancer	202	Environmental/occupational risks	1	Number	2003	4.9985955e-09	0.0	0.0
1	Deaths	7	Democratic People's Republic of Korea	2	Female	9	20-24 years	465	Ovarian cancer	202	Environmental/occupational risks	3	Rate	2003	5.7e-10	0.0	0.0
1	Deaths	7	Democratic People's Republic of Korea	2	Female	9	20-24 years	465	Ovarian cancer	202	Environmental/occupational risks	1	Number	2004	5.1104487e-09	0.0	0.0
1	Deaths	7	Democratic People's Republic of Korea	2	Female	9	20-24 years	465	Ovarian cancer	202	Environmental/occupational risks	3	Rate	2004	5.800000000000001e-10	0.0	0.0
1	Deaths	7	Democratic People's Republic of Korea	2	Female	9	20-24 years	465	Ovarian cancer	202	Environmental/occupational risks	1	Number	2005	5.6030708e-09	0.0	0.0
1	Deaths	7	Democratic People's Republic of Korea	2	Female	9	20-24 years	465	Ovarian cancer	202	Environmental/occupational risks	3	Rate	2005	6.3e-10	0.0	0.0
1	Deaths	7	Democratic People's Republic of Korea	2	Female	9	20-24 years	465	Ovarian cancer	202	Environmental/occupational risks	1	Number	2006	5.43496e-09	0.0	0.0
1	Deaths	7	Democratic People's Republic of Korea	2	Female	9	20-24 years	465	Ovarian cancer	202	Environmental/occupational risks	3	Rate	2006	6e-10	0.0	0.0
1	Deaths	7	Democratic People's Republic of Korea	2	Female	9	20-24 years	465	Ovarian cancer	202	Environmental/occupational risks	1	Number	2007	1.208086989e-07	0.0	0.0
1	Deaths	7	Democratic People's Republic of Korea	2	Female	9	20-24 years	465	Ovarian cancer	202	Environmental/occupational risks	3	Rate	2007	1.3170000000000001e-08	0.0	0.0
1	Deaths	7	Democratic People's Republic of Korea	2	Female	9	20-24 years	465	Ovarian cancer	202	Environmental/occupational risks	1	Number	2008	4.549414633e-07	0.0	0.0
1	Deaths	7	Democratic People's Republic of Korea	2	Female	9	20-24 years	465	Ovarian cancer	202	Environmental/occupational risks	3	Rate	2008	4.885e-08	0.0	0.0
1	Deaths	7	Democratic People's Republic of Korea	2	Female	9	20-24 years	465	Ovarian cancer	202	Environmental/occupational risks	1	Number	2009	1.0919153267e-06	0.0	0.0
1	Deaths	7	Democratic People's Republic of Korea	2	Female	9	20-24 years	465	Ovarian cancer	202	Environmental/occupational risks	3	Rate	2009	1.1521e-07	0.0	0.0
1	Deaths	7	Democratic People's Republic of Korea	2	Female	9	20-24 years	465	Ovarian cancer	202	Environmental/occupational risks	1	Number	2010	3.267030742e-07	0.0	0.0
1	Deaths	7	Democratic People's Republic of Korea	2	Female	9	20-24 years	465	Ovarian cancer	202	Environmental/occupational risks	3	Rate	2010	3.382e-08	0.0	0.0
1	Deaths	7	Democratic People's Republic of Korea	2	Female	9	20-24 years	465	Ovarian cancer	202	Environmental/occupational risks	1	Number	2011	2.785752058e-07	0.0	0.0
1	Deaths	7	Democratic People's Republic of Korea	2	Female	9	20-24 years	465	Ovarian cancer	202	Environmental/occupational risks	3	Rate	2011	2.827e-08	0.0	0.0
1	Deaths	7	Democratic People's Republic of Korea	2	Female	9	20-24 years	465	Ovarian cancer	202	Environmental/occupational risks	1	Number	2012	5.0543351e-09	0.0	0.0
1	Deaths	7	Democratic People's Republic of Korea	2	Female	9	20-24 years	465	Ovarian cancer	202	Environmental/occupational risks	3	Rate	2012	5e-10	0.0	0.0
1	Deaths	7	Democratic People's Republic of Korea	2	Female	9	20-24 years	465	Ovarian cancer	202	Environmental/occupational risks	1	Number	2013	6.3069134e-09	0.0	0.0
1	Deaths	7	Democratic People's Republic of Korea	2	Female	9	20-24 years	465	Ovarian cancer	202	Environmental/occupational risks	3	Rate	2013	6.199999999999999e-10	0.0	0.0
1	Deaths	7	Democratic People's Republic of Korea	2	Female	9	20-24 years	465	Ovarian cancer	202	Environmental/occupational risks	1	Number	2014	1.142647242e-07	0.0	0.0
1	Deaths	7	Democratic People's Republic of Korea	2	Female	9	20-24 years	465	Ovarian cancer	202	Environmental/occupational risks	3	Rate	2014	1.104e-08	0.0	0.0
1	Deaths	7	Democratic People's Republic of Korea	2	Female	9	20-24 years	465	Ovarian cancer	202	Environmental/occupational risks	1	Number	2015	7.056915535e-07	0.0	0.0
1	Deaths	7	Democratic People's Republic of Korea	2	Female	9	20-24 years	465	Ovarian cancer	202	Environmental/occupational risks	3	Rate	2015	6.8e-08	0.0	0.0
1	Deaths	7	Democratic People's Republic of Korea	2	Female	9	20-24 years	465	Ovarian cancer	202	Environmental/occupational risks	1	Number	2016	8.139517192e-07	0.0	0.0
1	Deaths	7	Democratic People's Republic of Korea	2	Female	9	20-24 years	465	Ovarian cancer	202	Environmental/occupational risks	3	Rate	2016	7.883e-08	0.0	0.0
1	Deaths	7	Democratic People's Republic of Korea	2	Female	9	20-24 years	465	Ovarian cancer	202	Environmental/occupational risks	1	Number	2017	1.2269953656e-06	0.0	0.0
1	Deaths	7	Democratic People's Republic of Korea	2	Female	9	20-24 years	465	Ovarian cancer	202	Environmental/occupational risks	3	Rate	2017	1.1995e-07	0.0	0.0
1	Deaths	7	Democratic People's Republic of Korea	2	Female	9	20-24 years	465	Ovarian cancer	202	Environmental/occupational risks	1	Number	2018	1.3080971196e-06	0.0	0.0
1	Deaths	7	Democratic People's Republic of Korea	2	Female	9	20-24 years	465	Ovarian cancer	202	Environmental/occupational risks	3	Rate	2018	1.2984e-07	0.0	0.0
1	Deaths	7	Democratic People's Republic of Korea	2	Female	9	20-24 years	465	Ovarian cancer	202	Environmental/occupational risks	1	Number	2019	1.4950207743e-06	0.0	0.0
1	Deaths	7	Democratic People's Republic of Korea	2	Female	9	20-24 years	465	Ovarian cancer	202	Environmental/occupational risks	3	Rate	2019	1.5143e-07	0.0	0.0
1	Deaths	7	Democratic People's Republic of Korea	2	Female	9	20-24 years	465	Ovarian cancer	202	Environmental/occupational risks	1	Number	2020	1.8709833327e-06	0.0	0.0
1	Deaths	7	Democratic People's Republic of Korea	2	Female	9	20-24 years	465	Ovarian cancer	202	Environmental/occupational risks	3	Rate	2020	1.9324e-07	0.0	0.0
1	Deaths	7	Democratic People's Republic of Korea	2	Female	9	20-24 years	465	Ovarian cancer	202	Environmental/occupational risks	1	Number	2021	1.7195188142e-06	0.0	0.0
1	Deaths	7	Democratic People's Republic of Korea	2	Female	9	20-24 years	465	Ovarian cancer	202	Environmental/occupational risks	3	Rate	2021	1.81e-07	0.0	0.0
1	Deaths	7	Democratic People's Republic of Korea	2	Female	10	25-29 years	465	Ovarian cancer	202	Environmental/occupational risks	1	Number	1990	4.13914500982e-05	0.0004849559038576	0.0
1	Deaths	7	Democratic People's Republic of Korea	2	Female	10	25-29 years	465	Ovarian cancer	202	Environmental/occupational risks	3	Rate	1990	4.35925e-06	5.107437e-05	0.0
1	Deaths	7	Democratic People's Republic of Korea	2	Female	10	25-29 years	465	Ovarian cancer	202	Environmental/occupational risks	1	Number	1991	4.37349250685e-05	0.000431483563252	0.0
1	Deaths	7	Democratic People's Republic of Korea	2	Female	10	25-29 years	465	Ovarian cancer	202	Environmental/occupational risks	3	Rate	1991	4.44992e-06	4.390241e-05	0.0
1	Deaths	7	Democratic People's Republic of Korea	2	Female	10	25-29 years	465	Ovarian cancer	202	Environmental/occupational risks	1	Number	1992	4.63176757346e-05	0.0004703690211205	0.0
1	Deaths	7	Democratic People's Republic of Korea	2	Female	10	25-29 years	465	Ovarian cancer	202	Environmental/occupational risks	3	Rate	1992	4.56731e-06	4.6382280000000003e-05	0.0
1	Deaths	7	Democratic People's Republic of Korea	2	Female	10	25-29 years	465	Ovarian cancer	202	Environmental/occupational risks	1	Number	1993	4.70519916484e-05	0.0004975286781538	0.0
1	Deaths	7	Democratic People's Republic of Korea	2	Female	10	25-29 years	465	Ovarian cancer	202	Environmental/occupational risks	3	Rate	1993	4.515669999999999e-06	4.774882e-05	0.0
1	Deaths	7	Democratic People's Republic of Korea	2	Female	10	25-29 years	465	Ovarian cancer	202	Environmental/occupational risks	1	Number	1994	4.73657009224e-05	0.0005127785958761	0.0
1	Deaths	7	Democratic People's Republic of Korea	2	Female	10	25-29 years	465	Ovarian cancer	202	Environmental/occupational risks	3	Rate	1994	4.4454799999999995e-06	4.812657e-05	0.0
1	Deaths	7	Democratic People's Republic of Korea	2	Female	10	25-29 years	465	Ovarian cancer	202	Environmental/occupational risks	1	Number	1995	3.12377208458e-05	6.6007742378e-05	0.0
1	Deaths	7	Democratic People's Republic of Korea	2	Female	10	25-29 years	465	Ovarian cancer	202	Environmental/occupational risks	3	Rate	1995	2.88886e-06	6.10438e-06	0.0
1	Deaths	7	Democratic People's Republic of Korea	2	Female	10	25-29 years	465	Ovarian cancer	202	Environmental/occupational risks	1	Number	1996	3.82661250412e-05	0.0003128185358826	0.0
1	Deaths	7	Democratic People's Republic of Korea	2	Female	10	25-29 years	465	Ovarian cancer	202	Environmental/occupational risks	3	Rate	1996	3.52031e-06	2.877788e-05	0.0
1	Deaths	7	Democratic People's Republic of Korea	2	Female	10	25-29 years	465	Ovarian cancer	202	Environmental/occupational risks	1	Number	1997	3.84206857692e-05	0.0002003311864349	0.0
1	Deaths	7	Democratic People's Republic of Korea	2	Female	10	25-29 years	465	Ovarian cancer	202	Environmental/occupational risks	3	Rate	1997	3.5538500000000003e-06	1.853029e-05	0.0
1	Deaths	7	Democratic People's Republic of Korea	2	Female	10	25-29 years	465	Ovarian cancer	202	Environmental/occupational risks	1	Number	1998	3.99399075635e-05	0.0001389202236402	0.0
1	Deaths	7	Democratic People's Republic of Korea	2	Female	10	25-29 years	465	Ovarian cancer	202	Environmental/occupational risks	3	Rate	1998	3.76234e-06	1.3086279999999999e-05	0.0
1	Deaths	7	Democratic People's Republic of Korea	2	Female	10	25-29 years	465	Ovarian cancer	202	Environmental/occupational risks	1	Number	1999	3.82552717658e-05	7.76590480039e-05	0.0
1	Deaths	7	Democratic People's Republic of Korea	2	Female	10	25-29 years	465	Ovarian cancer	202	Environmental/occupational risks	3	Rate	1999	3.7256900000000003e-06	7.56322e-06	0.0
1	Deaths	7	Democratic People's Republic of Korea	2	Female	10	25-29 years	465	Ovarian cancer	202	Environmental/occupational risks	1	Number	2000	3.53660687938e-05	0.0001305475783849	0.0
1	Deaths	7	Democratic People's Republic of Korea	2	Female	10	25-29 years	465	Ovarian cancer	202	Environmental/occupational risks	3	Rate	2000	3.5963400000000005e-06	1.327527e-05	0.0
1	Deaths	7	Democratic People's Republic of Korea	2	Female	10	25-29 years	465	Ovarian cancer	202	Environmental/occupational risks	1	Number	2001	3.5873552924e-05	0.0001306979146113	0.0
1	Deaths	7	Democratic People's Republic of Korea	2	Female	10	25-29 years	465	Ovarian cancer	202	Environmental/occupational risks	3	Rate	2001	3.82497e-06	1.3935510000000001e-05	0.0
1	Deaths	7	Democratic People's Republic of Korea	2	Female	10	25-29 years	465	Ovarian cancer	202	Environmental/occupational risks	1	Number	2002	4.04003930402e-05	0.0002097308627846	0.0
1	Deaths	7	Democratic People's Republic of Korea	2	Female	10	25-29 years	465	Ovarian cancer	202	Environmental/occupational risks	3	Rate	2002	4.50754e-06	2.3400019999999998e-05	0.0
1	Deaths	7	Democratic People's Republic of Korea	2	Female	10	25-29 years	465	Ovarian cancer	202	Environmental/occupational risks	1	Number	2003	5.29923460317e-05	0.0005188176494984	0.0
1	Deaths	7	Democratic People's Republic of Korea	2	Female	10	25-29 years	465	Ovarian cancer	202	Environmental/occupational risks	3	Rate	2003	6.1240900000000005e-06	5.9957469999999994e-05	0.0
1	Deaths	7	Democratic People's Republic of Korea	2	Female	10	25-29 years	465	Ovarian cancer	202	Environmental/occupational risks	1	Number	2004	6.19573466775e-05	0.0006137883760927	0.0
1	Deaths	7	Democratic People's Republic of Korea	2	Female	10	25-29 years	465	Ovarian cancer	202	Environmental/occupational risks	3	Rate	2004	7.29232e-06	7.224233e-05	0.0
1	Deaths	7	Democratic People's Republic of Korea	2	Female	10	25-29 years	465	Ovarian cancer	202	Environmental/occupational risks	1	Number	2005	7.90317343629e-05	0.0008038873393286	0.0
1	Deaths	7	Democratic People's Republic of Korea	2	Female	10	25-29 years	465	Ovarian cancer	202	Environmental/occupational risks	3	Rate	2005	9.33704e-06	9.497358e-05	0.0
1	Deaths	7	Democratic People's Republic of Korea	2	Female	10	25-29 years	465	Ovarian cancer	202	Environmental/occupational risks	1	Number	2006	9.43812654352e-05	0.000847090979406	0.0
1	Deaths	7	Democratic People's Republic of Korea	2	Female	10	25-29 years	465	Ovarian cancer	202	Environmental/occupational risks	3	Rate	2006	1.10719e-05	9.937255000000001e-05	0.0
1	Deaths	7	Democratic People's Republic of Korea	2	Female	10	25-29 years	465	Ovarian cancer	202	Environmental/occupational risks	1	Number	2007	0.0001029776025601	0.0009454541227676	0.0
1	Deaths	7	Democratic People's Republic of Korea	2	Female	10	25-29 years	465	Ovarian cancer	202	Environmental/occupational risks	3	Rate	2007	1.192438e-05	0.00010947963	0.0
1	Deaths	7	Democratic People's Republic of Korea	2	Female	10	25-29 years	465	Ovarian cancer	202	Environmental/occupational risks	1	Number	2008	0.0001107966298706	0.0009436624373942	0.0
1	Deaths	7	Democratic People's Republic of Korea	2	Female	10	25-29 years	465	Ovarian cancer	202	Environmental/occupational risks	3	Rate	2008	1.2642819999999998e-05	0.00010767977	0.0
1	Deaths	7	Democratic People's Republic of Korea	2	Female	10	25-29 years	465	Ovarian cancer	202	Environmental/occupational risks	1	Number	2009	0.0001177825542471	0.001036734186874	0.0
1	Deaths	7	Democratic People's Republic of Korea	2	Female	10	25-29 years	465	Ovarian cancer	202	Environmental/occupational risks	3	Rate	2009	1.327387e-05	0.00011683799000000001	0.0
1	Deaths	7	Democratic People's Republic of Korea	2	Female	10	25-29 years	465	Ovarian cancer	202	Environmental/occupational risks	1	Number	2010	0.0001203919719224	0.0012366016323293	0.0
1	Deaths	7	Democratic People's Republic of Korea	2	Female	10	25-29 years	465	Ovarian cancer	202	Environmental/occupational risks	3	Rate	2010	1.341639e-05	0.00013780599000000001	0.0
1	Deaths	7	Democratic People's Republic of Korea	2	Female	10	25-29 years	465	Ovarian cancer	202	Environmental/occupational risks	1	Number	2011	0.0001239949317499	0.0014160597230281	0.0
1	Deaths	7	Democratic People's Republic of Korea	2	Female	10	25-29 years	465	Ovarian cancer	202	Environmental/occupational risks	3	Rate	2011	1.366175e-05	0.00015602128	0.0
1	Deaths	7	Democratic People's Republic of Korea	2	Female	10	25-29 years	465	Ovarian cancer	202	Environmental/occupational risks	1	Number	2012	0.0001258995127068	0.0014480601848429	0.0
1	Deaths	7	Democratic People's Republic of Korea	2	Female	10	25-29 years	465	Ovarian cancer	202	Environmental/occupational risks	3	Rate	2012	1.369701e-05	0.00015753912	0.0
1	Deaths	7	Democratic People's Republic of Korea	2	Female	10	25-29 years	465	Ovarian cancer	202	Environmental/occupational risks	1	Number	2013	0.0001271034280276	0.0014451782696994	0.0
1	Deaths	7	Democratic People's Republic of Korea	2	Female	10	25-29 years	465	Ovarian cancer	202	Environmental/occupational risks	3	Rate	2013	1.36269e-05	0.00015493916	0.0
1	Deaths	7	Democratic People's Republic of Korea	2	Female	10	25-29 years	465	Ovarian cancer	202	Environmental/occupational risks	1	Number	2014	0.0001477129332156	0.0016458091627818	0.0
1	Deaths	7	Democratic People's Republic of Korea	2	Female	10	25-29 years	465	Ovarian cancer	202	Environmental/occupational risks	3	Rate	2014	1.5563470000000002e-05	0.00017340733	0.0
1	Deaths	7	Democratic People's Republic of Korea	2	Female	10	25-29 years	465	Ovarian cancer	202	Environmental/occupational risks	1	Number	2015	0.0001555232519425	0.0018114938649702	0.0
1	Deaths	7	Democratic People's Republic of Korea	2	Female	10	25-29 years	465	Ovarian cancer	202	Environmental/occupational risks	3	Rate	2015	1.607735e-05	0.0001872647	0.0
1	Deaths	7	Democratic People's Republic of Korea	2	Female	10	25-29 years	465	Ovarian cancer	202	Environmental/occupational risks	1	Number	2016	0.0001562508987834	0.0019240079691299	0.0
1	Deaths	7	Democratic People's Republic of Korea	2	Female	10	25-29 years	465	Ovarian cancer	202	Environmental/occupational risks	3	Rate	2016	1.584101e-05	0.00019505955	0.0
1	Deaths	7	Democratic People's Republic of Korea	2	Female	10	25-29 years	465	Ovarian cancer	202	Environmental/occupational risks	1	Number	2017	0.0001564147981522	0.0020382105942004	0.0
1	Deaths	7	Democratic People's Republic of Korea	2	Female	10	25-29 years	465	Ovarian cancer	202	Environmental/occupational risks	3	Rate	2017	1.555841e-05	0.00020273865	0.0
1	Deaths	7	Democratic People's Republic of Korea	2	Female	10	25-29 years	465	Ovarian cancer	202	Environmental/occupational risks	1	Number	2018	0.0001466260733912	0.001643127461326	0.0
1	Deaths	7	Democratic People's Republic of Korea	2	Female	10	25-29 years	465	Ovarian cancer	202	Environmental/occupational risks	3	Rate	2018	1.4341509999999999e-05	0.00016071444	0.0
1	Deaths	7	Democratic People's Republic of Korea	2	Female	10	25-29 years	465	Ovarian cancer	202	Environmental/occupational risks	1	Number	2019	0.0001390189057782	0.001596398595817	0.0
1	Deaths	7	Democratic People's Republic of Korea	2	Female	10	25-29 years	465	Ovarian cancer	202	Environmental/occupational risks	3	Rate	2019	1.3427379999999998e-05	0.00015419096	0.0
1	Deaths	7	Democratic People's Republic of Korea	2	Female	10	25-29 years	465	Ovarian cancer	202	Environmental/occupational risks	1	Number	2020	0.0001407989201294	0.0017557666378136	0.0
1	Deaths	7	Democratic People's Republic of Korea	2	Female	10	25-29 years	465	Ovarian cancer	202	Environmental/occupational risks	3	Rate	2020	1.355919e-05	0.00016908353999999998	0.0
1	Deaths	7	Democratic People's Republic of Korea	2	Female	10	25-29 years	465	Ovarian cancer	202	Environmental/occupational risks	1	Number	2021	0.0001437954319041	0.0017454697111505	0.0
1	Deaths	7	Democratic People's Republic of Korea	2	Female	10	25-29 years	465	Ovarian cancer	202	Environmental/occupational risks	3	Rate	2021	1.3920500000000002e-05	0.00016897482	0.0
1	Deaths	7	Democratic People's Republic of Korea	2	Female	11	30-34 years	465	Ovarian cancer	202	Environmental/occupational risks	1	Number	1990	0.0001488958856165	0.001926555008894	0.0
1	Deaths	7	Democratic People's Republic of Korea	2	Female	11	30-34 years	465	Ovarian cancer	202	Environmental/occupational risks	3	Rate	1990	1.951284e-05	0.00025247541	0.0
1	Deaths	7	Democratic People's Republic of Korea	2	Female	11	30-34 years	465	Ovarian cancer	202	Environmental/occupational risks	1	Number	1991	0.0001622210612994	0.0019574601969208	0.0
1	Deaths	7	Democratic People's Republic of Korea	2	Female	11	30-34 years	465	Ovarian cancer	202	Environmental/occupational risks	3	Rate	1991	2.037008e-05	0.00024579802	0.0
1	Deaths	7	Democratic People's Republic of Korea	2	Female	11	30-34 years	465	Ovarian cancer	202	Environmental/occupational risks	1	Number	1992	0.0001744473623927	0.0021172522549851	0.0
1	Deaths	7	Democratic People's Republic of Korea	2	Female	11	30-34 years	465	Ovarian cancer	202	Environmental/occupational risks	3	Rate	1992	2.099263e-05	0.00025478573	0.0
1	Deaths	7	Democratic People's Republic of Korea	2	Female	11	30-34 years	465	Ovarian cancer	202	Environmental/occupational risks	1	Number	1993	0.0001901179270974	0.002331885338732	0.0
1	Deaths	7	Democratic People's Republic of Korea	2	Female	11	30-34 years	465	Ovarian cancer	202	Environmental/occupational risks	3	Rate	1993	2.194747e-05	0.00026919595	0.0
1	Deaths	7	Democratic People's Republic of Korea	2	Female	11	30-34 years	465	Ovarian cancer	202	Environmental/occupational risks	1	Number	1994	0.0001961313899157	0.0025364638651759	0.0
1	Deaths	7	Democratic People's Republic of Korea	2	Female	11	30-34 years	465	Ovarian cancer	202	Environmental/occupational risks	3	Rate	1994	2.175803e-05	0.00028138513	0.0
1	Deaths	7	Democratic People's Republic of Korea	2	Female	11	30-34 years	465	Ovarian cancer	202	Environmental/occupational risks	1	Number	1995	0.0001523864757876	0.0021052562040816	0.0
1	Deaths	7	Democratic People's Republic of Korea	2	Female	11	30-34 years	465	Ovarian cancer	202	Environmental/occupational risks	3	Rate	1995	1.627821e-05	0.00022488744	0.0
1	Deaths	7	Democratic People's Republic of Korea	2	Female	11	30-34 years	465	Ovarian cancer	202	Environmental/occupational risks	1	Number	1996	0.0001767263031511	0.0019409316239702	0.0
1	Deaths	7	Democratic People's Republic of Korea	2	Female	11	30-34 years	465	Ovarian cancer	202	Environmental/occupational risks	3	Rate	1996	1.822212e-05	0.00020012807	0.0
1	Deaths	7	Democratic People's Republic of Korea	2	Female	11	30-34 years	465	Ovarian cancer	202	Environmental/occupational risks	1	Number	1997	0.0001798962551458	0.0019045777690299	0.0
1	Deaths	7	Democratic People's Republic of Korea	2	Female	11	30-34 years	465	Ovarian cancer	202	Environmental/occupational risks	3	Rate	1997	1.7951139999999998e-05	0.00019005031	0.0
1	Deaths	7	Democratic People's Republic of Korea	2	Female	11	30-34 years	465	Ovarian cancer	202	Environmental/occupational risks	1	Number	1998	0.0001738536421404	0.0017382880732947	0.0
1	Deaths	7	Democratic People's Republic of Korea	2	Female	11	30-34 years	465	Ovarian cancer	202	Environmental/occupational risks	3	Rate	1998	1.6845029999999998e-05	0.00016842627	0.0
1	Deaths	7	Democratic People's Republic of Korea	2	Female	11	30-34 years	465	Ovarian cancer	202	Environmental/occupational risks	1	Number	1999	0.0001755815671244	0.0020943502523073	0.0
1	Deaths	7	Democratic People's Republic of Korea	2	Female	11	30-34 years	465	Ovarian cancer	202	Environmental/occupational risks	3	Rate	1999	1.657597e-05	0.00019771944	0.0
1	Deaths	7	Democratic People's Republic of Korea	2	Female	11	30-34 years	465	Ovarian cancer	202	Environmental/occupational risks	1	Number	2000	0.0001746650846245	0.002298078492452	0.0
1	Deaths	7	Democratic People's Republic of Korea	2	Female	11	30-34 years	465	Ovarian cancer	202	Environmental/occupational risks	3	Rate	2000	1.617711e-05	0.00021284317	0.0
1	Deaths	7	Democratic People's Republic of Korea	2	Female	11	30-34 years	465	Ovarian cancer	202	Environmental/occupational risks	1	Number	2001	0.0001834218589698	0.0021635733940468	0.0
1	Deaths	7	Democratic People's Republic of Korea	2	Female	11	30-34 years	465	Ovarian cancer	202	Environmental/occupational risks	3	Rate	2001	1.682824e-05	0.00019849938	0.0
1	Deaths	7	Democratic People's Republic of Korea	2	Female	11	30-34 years	465	Ovarian cancer	202	Environmental/occupational risks	1	Number	2002	0.0001977685872608	0.0022293904786768	0.0
1	Deaths	7	Democratic People's Republic of Korea	2	Female	11	30-34 years	465	Ovarian cancer	202	Environmental/occupational risks	3	Rate	2002	1.8187399999999998e-05	0.00020502152	0.0
1	Deaths	7	Democratic People's Republic of Korea	2	Female	11	30-34 years	465	Ovarian cancer	202	Environmental/occupational risks	1	Number	2003	0.0002534948482944	0.0030610963768229	0.0
1	Deaths	7	Democratic People's Republic of Korea	2	Female	11	30-34 years	465	Ovarian cancer	202	Environmental/occupational risks	3	Rate	2003	2.3710369999999997e-05	0.00028631643	0.0
1	Deaths	7	Democratic People's Republic of Korea	2	Female	11	30-34 years	465	Ovarian cancer	202	Environmental/occupational risks	1	Number	2004	0.0002697102554046	0.0028614743914834	0.0
1	Deaths	7	Democratic People's Republic of Korea	2	Female	11	30-34 years	465	Ovarian cancer	202	Environmental/occupational risks	3	Rate	2004	2.6121409999999998e-05	0.00027713348	0.0
1	Deaths	7	Democratic People's Republic of Korea	2	Female	11	30-34 years	465	Ovarian cancer	202	Environmental/occupational risks	1	Number	2005	0.0002960344780243	0.003250104308557	0.0
1	Deaths	7	Democratic People's Republic of Korea	2	Female	11	30-34 years	465	Ovarian cancer	202	Environmental/occupational risks	3	Rate	2005	3.004877e-05	0.00032989952	0.0
1	Deaths	7	Democratic People's Republic of Korea	2	Female	11	30-34 years	465	Ovarian cancer	202	Environmental/occupational risks	1	Number	2006	0.0003176902574555	0.0033901138190666	0.0
1	Deaths	7	Democratic People's Republic of Korea	2	Female	11	30-34 years	465	Ovarian cancer	202	Environmental/occupational risks	3	Rate	2006	3.398316e-05	0.00036263866	0.0
1	Deaths	7	Democratic People's Republic of Korea	2	Female	11	30-34 years	465	Ovarian cancer	202	Environmental/occupational risks	1	Number	2007	0.0003225651848893	0.0029059027027971	0.0
1	Deaths	7	Democratic People's Republic of Korea	2	Female	11	30-34 years	465	Ovarian cancer	202	Environmental/occupational risks	3	Rate	2007	3.6297889999999996e-05	0.00032699792	0.0
1	Deaths	7	Democratic People's Republic of Korea	2	Female	11	30-34 years	465	Ovarian cancer	202	Environmental/occupational risks	1	Number	2008	0.0003182055189321	0.0032267451785303	0.0
1	Deaths	7	Democratic People's Republic of Korea	2	Female	11	30-34 years	465	Ovarian cancer	202	Environmental/occupational risks	3	Rate	2008	3.7247570000000004e-05	0.00037770686	0.0
1	Deaths	7	Democratic People's Republic of Korea	2	Female	11	30-34 years	465	Ovarian cancer	202	Environmental/occupational risks	1	Number	2009	0.0003367573625011	0.003515965167256	0.0
1	Deaths	7	Democratic People's Republic of Korea	2	Female	11	30-34 years	465	Ovarian cancer	202	Environmental/occupational risks	3	Rate	2009	4.021534e-05	0.00041987420999999996	0.0
1	Deaths	7	Democratic People's Republic of Korea	2	Female	11	30-34 years	465	Ovarian cancer	202	Environmental/occupational risks	1	Number	2010	0.0003536468800801	0.0040993787301581	0.0
1	Deaths	7	Democratic People's Republic of Korea	2	Female	11	30-34 years	465	Ovarian cancer	202	Environmental/occupational risks	3	Rate	2010	4.239822e-05	0.0004914687200000001	0.0
1	Deaths	7	Democratic People's Republic of Korea	2	Female	11	30-34 years	465	Ovarian cancer	202	Environmental/occupational risks	1	Number	2011	0.0003955374301006	0.004474596601444	0.0
1	Deaths	7	Democratic People's Republic of Korea	2	Female	11	30-34 years	465	Ovarian cancer	202	Environmental/occupational risks	3	Rate	2011	4.706297e-05	0.00053240934	0.0
1	Deaths	7	Democratic People's Republic of Korea	2	Female	11	30-34 years	465	Ovarian cancer	202	Environmental/occupational risks	1	Number	2012	0.0004413228820595	0.0048563454019138	0.0
1	Deaths	7	Democratic People's Republic of Korea	2	Female	11	30-34 years	465	Ovarian cancer	202	Environmental/occupational risks	3	Rate	2012	5.180123e-05	0.00057002403	0.0
1	Deaths	7	Democratic People's Republic of Korea	2	Female	11	30-34 years	465	Ovarian cancer	202	Environmental/occupational risks	1	Number	2013	0.000475154911801	0.0046512342812199	0.0
1	Deaths	7	Democratic People's Republic of Korea	2	Female	11	30-34 years	465	Ovarian cancer	202	Environmental/occupational risks	3	Rate	2013	5.493167e-05	0.0005377195	0.0
1	Deaths	7	Democratic People's Republic of Korea	2	Female	11	30-34 years	465	Ovarian cancer	202	Environmental/occupational risks	1	Number	2014	0.000515123468846	0.0047050944870243	0.0
1	Deaths	7	Democratic People's Republic of Korea	2	Female	11	30-34 years	465	Ovarian cancer	202	Environmental/occupational risks	3	Rate	2014	5.8787080000000004e-05	0.00053695627	0.0
1	Deaths	7	Democratic People's Republic of Korea	2	Female	11	30-34 years	465	Ovarian cancer	202	Environmental/occupational risks	1	Number	2015	0.0005257510898696	0.0048208212416668	0.0
1	Deaths	7	Democratic People's Republic of Korea	2	Female	11	30-34 years	465	Ovarian cancer	202	Environmental/occupational risks	3	Rate	2015	5.930173e-05	0.00054376119	0.0
1	Deaths	7	Democratic People's Republic of Korea	2	Female	11	30-34 years	465	Ovarian cancer	202	Environmental/occupational risks	1	Number	2016	0.0005048013001382	0.0049093016904742	0.0
1	Deaths	7	Democratic People's Republic of Korea	2	Female	11	30-34 years	465	Ovarian cancer	202	Environmental/occupational risks	3	Rate	2016	5.627201e-05	0.00054725746	0.0
1	Deaths	7	Democratic People's Republic of Korea	2	Female	11	30-34 years	465	Ovarian cancer	202	Environmental/occupational risks	1	Number	2017	0.0004970746384138	0.0051290487353468	0.0
1	Deaths	7	Democratic People's Republic of Korea	2	Female	11	30-34 years	465	Ovarian cancer	202	Environmental/occupational risks	3	Rate	2017	5.469364e-05	0.0005643545299999999	0.0
1	Deaths	7	Democratic People's Republic of Korea	2	Female	11	30-34 years	465	Ovarian cancer	202	Environmental/occupational risks	1	Number	2018	0.0004818396568271	0.0046992759414137	0.0
1	Deaths	7	Democratic People's Republic of Korea	2	Female	11	30-34 years	465	Ovarian cancer	202	Environmental/occupational risks	3	Rate	2018	5.222997e-05	0.0005093873700000001	0.0
1	Deaths	7	Democratic People's Republic of Korea	2	Female	11	30-34 years	465	Ovarian cancer	202	Environmental/occupational risks	1	Number	2019	0.0004677620993769	0.0045383550692898	0.0
1	Deaths	7	Democratic People's Republic of Korea	2	Female	11	30-34 years	465	Ovarian cancer	202	Environmental/occupational risks	3	Rate	2019	4.981549e-05	0.00048332339000000003	0.0
1	Deaths	7	Democratic People's Republic of Korea	2	Female	11	30-34 years	465	Ovarian cancer	202	Environmental/occupational risks	1	Number	2020	0.0004704431129997	0.0044699670911959	0.0
1	Deaths	7	Democratic People's Republic of Korea	2	Female	11	30-34 years	465	Ovarian cancer	202	Environmental/occupational risks	3	Rate	2020	4.914226e-05	0.00046693061	0.0
1	Deaths	7	Democratic People's Republic of Korea	2	Female	11	30-34 years	465	Ovarian cancer	202	Environmental/occupational risks	1	Number	2021	0.000480671902485	0.0045566718659693	0.0
1	Deaths	7	Democratic People's Republic of Korea	2	Female	11	30-34 years	465	Ovarian cancer	202	Environmental/occupational risks	3	Rate	2021	4.9228259999999995e-05	0.00046667393	0.0
1	Deaths	7	Democratic People's Republic of Korea	2	Female	12	35-39 years	465	Ovarian cancer	202	Environmental/occupational risks	1	Number	1990	0.0014155268513574	0.0092364151143984	0.0
1	Deaths	7	Democratic People's Republic of Korea	2	Female	12	35-39 years	465	Ovarian cancer	202	Environmental/occupational risks	3	Rate	1990	0.00022281473	0.00145388223	0.0
1	Deaths	7	Democratic People's Republic of Korea	2	Female	12	35-39 years	465	Ovarian cancer	202	Environmental/occupational risks	1	Number	1991	0.0015050901380659	0.0098403600162804	0.0
1	Deaths	7	Democratic People's Republic of Korea	2	Female	12	35-39 years	465	Ovarian cancer	202	Environmental/occupational risks	3	Rate	1991	0.00023110762	0.00151099403	0.0
1	Deaths	7	Democratic People's Republic of Korea	2	Female	12	35-39 years	465	Ovarian cancer	202	Environmental/occupational risks	1	Number	1992	0.00158727436048	0.010487068303443	0.0
1	Deaths	7	Democratic People's Republic of Korea	2	Female	12	35-39 years	465	Ovarian cancer	202	Environmental/occupational risks	3	Rate	1992	0.00023618440999999998	0.0015604624399999999	0.0
1	Deaths	7	Democratic People's Republic of Korea	2	Female	12	35-39 years	465	Ovarian cancer	202	Environmental/occupational risks	1	Number	1993	0.0016953277182771	0.0107444676669409	0.0
1	Deaths	7	Democratic People's Republic of Korea	2	Female	12	35-39 years	465	Ovarian cancer	202	Environmental/occupational risks	3	Rate	1993	0.00024312873000000002	0.0015408754099999998	0.0
1	Deaths	7	Democratic People's Republic of Korea	2	Female	12	35-39 years	465	Ovarian cancer	202	Environmental/occupational risks	1	Number	1994	0.0017730721550526	0.0109060691988217	0.0
1	Deaths	7	Democratic People's Republic of Korea	2	Female	12	35-39 years	465	Ovarian cancer	202	Environmental/occupational risks	3	Rate	1994	0.00024409807	0.00150143376	0.0
1	Deaths	7	Democratic People's Republic of Korea	2	Female	12	35-39 years	465	Ovarian cancer	202	Environmental/occupational risks	1	Number	1995	0.0015896557074193	0.0099583245400506	0.0
1	Deaths	7	Democratic People's Republic of Korea	2	Female	12	35-39 years	465	Ovarian cancer	202	Environmental/occupational risks	3	Rate	1995	0.00020978903999999997	0.00131421375	0.0
1	Deaths	7	Democratic People's Republic of Korea	2	Female	12	35-39 years	465	Ovarian cancer	202	Environmental/occupational risks	1	Number	1996	0.001761780424245	0.0117798673633164	0.0
1	Deaths	7	Democratic People's Republic of Korea	2	Female	12	35-39 years	465	Ovarian cancer	202	Environmental/occupational risks	3	Rate	1996	0.00022288218999999998	0.0014902666499999999	0.0
1	Deaths	7	Democratic People's Republic of Korea	2	Female	12	35-39 years	465	Ovarian cancer	202	Environmental/occupational risks	1	Number	1997	0.0018343901473608	0.0120939029978864	0.0
1	Deaths	7	Democratic People's Republic of Korea	2	Female	12	35-39 years	465	Ovarian cancer	202	Environmental/occupational risks	3	Rate	1997	0.00022257839	0.00146743124	0.0
1	Deaths	7	Democratic People's Republic of Korea	2	Female	12	35-39 years	465	Ovarian cancer	202	Environmental/occupational risks	1	Number	1998	0.0018855970138569	0.0122756408911642	0.0
1	Deaths	7	Democratic People's Republic of Korea	2	Female	12	35-39 years	465	Ovarian cancer	202	Environmental/occupational risks	3	Rate	1998	0.00021956375000000002	0.0014294070699999999	0.0
1	Deaths	7	Democratic People's Republic of Korea	2	Female	12	35-39 years	465	Ovarian cancer	202	Environmental/occupational risks	1	Number	1999	0.0019897169191254	0.0126008857570432	0.0
1	Deaths	7	Democratic People's Republic of Korea	2	Female	12	35-39 years	465	Ovarian cancer	202	Environmental/occupational risks	3	Rate	1999	0.00022233589	0.00140805412	0.0
1	Deaths	7	Democratic People's Republic of Korea	2	Female	12	35-39 years	465	Ovarian cancer	202	Environmental/occupational risks	1	Number	2000	0.0020857443151051	0.01311461372049	0.0
1	Deaths	7	Democratic People's Republic of Korea	2	Female	12	35-39 years	465	Ovarian cancer	202	Environmental/occupational risks	3	Rate	2000	0.00022368195	0.0014064535	0.0
1	Deaths	7	Democratic People's Republic of Korea	2	Female	12	35-39 years	465	Ovarian cancer	202	Environmental/occupational risks	1	Number	2001	0.0022857599292775	0.0137613813336039	0.0
1	Deaths	7	Democratic People's Republic of Korea	2	Female	12	35-39 years	465	Ovarian cancer	202	Environmental/occupational risks	3	Rate	2001	0.00023541564	0.00141731612	0.0
1	Deaths	7	Democratic People's Republic of Korea	2	Female	12	35-39 years	465	Ovarian cancer	202	Environmental/occupational risks	1	Number	2002	0.0025223928150877	0.0152030655865608	0.0
1	Deaths	7	Democratic People's Republic of Korea	2	Female	12	35-39 years	465	Ovarian cancer	202	Environmental/occupational risks	3	Rate	2002	0.00024977888	0.00150547713	0.0
1	Deaths	7	Democratic People's Republic of Korea	2	Female	12	35-39 years	465	Ovarian cancer	202	Environmental/occupational risks	1	Number	2003	0.0030621815271015	0.0167760538869519	0.0
1	Deaths	7	Democratic People's Republic of Korea	2	Female	12	35-39 years	465	Ovarian cancer	202	Environmental/occupational risks	3	Rate	2003	0.00029206043000000004	0.00160004279	0.0
1	Deaths	7	Democratic People's Republic of Korea	2	Female	12	35-39 years	465	Ovarian cancer	202	Environmental/occupational risks	1	Number	2004	0.0034224471777543	0.0188127480257257	0.0
1	Deaths	7	Democratic People's Republic of Korea	2	Female	12	35-39 years	465	Ovarian cancer	202	Environmental/occupational risks	3	Rate	2004	0.00031504861	0.00173178133	0.0
1	Deaths	7	Democratic People's Republic of Korea	2	Female	12	35-39 years	465	Ovarian cancer	202	Environmental/occupational risks	1	Number	2005	0.0038322485467514	0.0203444106074427	0.0
1	Deaths	7	Democratic People's Republic of Korea	2	Female	12	35-39 years	465	Ovarian cancer	202	Environmental/occupational risks	3	Rate	2005	0.00034279654	0.0018198176599999998	0.0
1	Deaths	7	Democratic People's Republic of Korea	2	Female	12	35-39 years	465	Ovarian cancer	202	Environmental/occupational risks	1	Number	2006	0.0041668486053425	0.0209813904504033	0.0
1	Deaths	7	Democratic People's Republic of Korea	2	Female	12	35-39 years	465	Ovarian cancer	202	Environmental/occupational risks	3	Rate	2006	0.00036605312	0.00184319232	0.0
1	Deaths	7	Democratic People's Republic of Korea	2	Female	12	35-39 years	465	Ovarian cancer	202	Environmental/occupational risks	1	Number	2007	0.0043388392300818	0.0219839318763021	0.0
1	Deaths	7	Democratic People's Republic of Korea	2	Female	12	35-39 years	465	Ovarian cancer	202	Environmental/occupational risks	3	Rate	2007	0.00037951375000000004	0.00192291161	0.0
1	Deaths	7	Democratic People's Republic of Korea	2	Female	12	35-39 years	465	Ovarian cancer	202	Environmental/occupational risks	1	Number	2008	0.004448673431733	0.0227352841466574	0.0
1	Deaths	7	Democratic People's Republic of Korea	2	Female	12	35-39 years	465	Ovarian cancer	202	Environmental/occupational risks	3	Rate	2008	0.00039428661	0.0020150317	0.0
1	Deaths	7	Democratic People's Republic of Korea	2	Female	12	35-39 years	465	Ovarian cancer	202	Environmental/occupational risks	1	Number	2009	0.0044161725599867	0.0215426787887543	0.0
1	Deaths	7	Democratic People's Republic of Korea	2	Female	12	35-39 years	465	Ovarian cancer	202	Environmental/occupational risks	3	Rate	2009	0.00040526793000000003	0.0019769510000000002	0.0
1	Deaths	7	Democratic People's Republic of Korea	2	Female	12	35-39 years	465	Ovarian cancer	202	Environmental/occupational risks	1	Number	2010	0.0043002762292939	0.0215064781435617	0.0
1	Deaths	7	Democratic People's Republic of Korea	2	Female	12	35-39 years	465	Ovarian cancer	202	Environmental/occupational risks	3	Rate	2010	0.00041442492	0.0020726157800000002	0.0
1	Deaths	7	Democratic People's Republic of Korea	2	Female	12	35-39 years	465	Ovarian cancer	202	Environmental/occupational risks	1	Number	2011	0.0041464799373419	0.0214520119396684	0.0
1	Deaths	7	Democratic People's Republic of Korea	2	Female	12	35-39 years	465	Ovarian cancer	202	Environmental/occupational risks	3	Rate	2011	0.00042231715	0.00218487795	0.0
1	Deaths	7	Democratic People's Republic of Korea	2	Female	12	35-39 years	465	Ovarian cancer	202	Environmental/occupational risks	1	Number	2012	0.003982226095248	0.0214385176118656	0.0
1	Deaths	7	Democratic People's Republic of Korea	2	Female	12	35-39 years	465	Ovarian cancer	202	Environmental/occupational risks	3	Rate	2012	0.0004278886	0.00230356014	0.0
1	Deaths	7	Democratic People's Republic of Korea	2	Female	12	35-39 years	465	Ovarian cancer	202	Environmental/occupational risks	1	Number	2013	0.0038098184077513	0.0202733118541053	0.0
1	Deaths	7	Democratic People's Republic of Korea	2	Female	12	35-39 years	465	Ovarian cancer	202	Environmental/occupational risks	3	Rate	2013	0.00042690244000000003	0.00227168996	0.0
1	Deaths	7	Democratic People's Republic of Korea	2	Female	12	35-39 years	465	Ovarian cancer	202	Environmental/occupational risks	1	Number	2014	0.0038191684081329	0.0200615246833059	0.0
1	Deaths	7	Democratic People's Republic of Korea	2	Female	12	35-39 years	465	Ovarian cancer	202	Environmental/occupational risks	3	Rate	2014	0.00043763359	0.0022988242999999998	0.0
1	Deaths	7	Democratic People's Republic of Korea	2	Female	12	35-39 years	465	Ovarian cancer	202	Environmental/occupational risks	1	Number	2015	0.0038337364234164	0.0187902745074045	0.0
1	Deaths	7	Democratic People's Republic of Korea	2	Female	12	35-39 years	465	Ovarian cancer	202	Environmental/occupational risks	3	Rate	2015	0.00044199238999999995	0.00216633524	0.0
1	Deaths	7	Democratic People's Republic of Korea	2	Female	12	35-39 years	465	Ovarian cancer	202	Environmental/occupational risks	1	Number	2016	0.0039134284560289	0.018282875842097	0.0
1	Deaths	7	Democratic People's Republic of Korea	2	Female	12	35-39 years	465	Ovarian cancer	202	Environmental/occupational risks	3	Rate	2016	0.00044867983	0.0020961562999999997	0.0
1	Deaths	7	Democratic People's Republic of Korea	2	Female	12	35-39 years	465	Ovarian cancer	202	Environmental/occupational risks	1	Number	2017	0.003931771268765	0.0209368132643587	0.0
1	Deaths	7	Democratic People's Republic of Korea	2	Female	12	35-39 years	465	Ovarian cancer	202	Environmental/occupational risks	3	Rate	2017	0.00044552944999999995	0.00237245918	0.0
1	Deaths	7	Democratic People's Republic of Korea	2	Female	12	35-39 years	465	Ovarian cancer	202	Environmental/occupational risks	1	Number	2018	0.0039376744403558	0.0195555059463592	0.0
1	Deaths	7	Democratic People's Republic of Korea	2	Female	12	35-39 years	465	Ovarian cancer	202	Environmental/occupational risks	3	Rate	2018	0.00044026939	0.00218649126	0.0
1	Deaths	7	Democratic People's Republic of Korea	2	Female	12	35-39 years	465	Ovarian cancer	202	Environmental/occupational risks	1	Number	2019	0.0039954507765735	0.0188352142601367	0.0
1	Deaths	7	Democratic People's Republic of Korea	2	Female	12	35-39 years	465	Ovarian cancer	202	Environmental/occupational risks	3	Rate	2019	0.00044176147	0.00208253648	0.0
1	Deaths	7	Democratic People's Republic of Korea	2	Female	12	35-39 years	465	Ovarian cancer	202	Environmental/occupational risks	1	Number	2020	0.0040697501952613	0.0192289315808635	0.0
1	Deaths	7	Democratic People's Republic of Korea	2	Female	12	35-39 years	465	Ovarian cancer	202	Environmental/occupational risks	3	Rate	2020	0.00044549772000000004	0.0021049069	0.0
1	Deaths	7	Democratic People's Republic of Korea	2	Female	12	35-39 years	465	Ovarian cancer	202	Environmental/occupational risks	1	Number	2021	0.0041622845782318	0.021230119881073	0.0
1	Deaths	7	Democratic People's Republic of Korea	2	Female	12	35-39 years	465	Ovarian cancer	202	Environmental/occupational risks	3	Rate	2021	0.0004510272	0.0023005062300000003	0.0
1	Deaths	7	Democratic People's Republic of Korea	2	Female	13	40-44 years	465	Ovarian cancer	202	Environmental/occupational risks	1	Number	1990	0.0167400214560452	0.054339238612969	0.0
1	Deaths	7	Democratic People's Republic of Korea	2	Female	13	40-44 years	465	Ovarian cancer	202	Environmental/occupational risks	3	Rate	1990	0.00280551022	0.00910687537	0.0
1	Deaths	7	Democratic People's Republic of Korea	2	Female	13	40-44 years	465	Ovarian cancer	202	Environmental/occupational risks	1	Number	1991	0.0164031436870926	0.0535118888346198	0.0
1	Deaths	7	Democratic People's Republic of Korea	2	Female	13	40-44 years	465	Ovarian cancer	202	Environmental/occupational risks	3	Rate	1991	0.00281829927	0.0091941228	0.0
1	Deaths	7	Democratic People's Republic of Korea	2	Female	13	40-44 years	465	Ovarian cancer	202	Environmental/occupational risks	1	Number	1992	0.0162853414165743	0.0518452496504935	0.0
1	Deaths	7	Democratic People's Republic of Korea	2	Female	13	40-44 years	465	Ovarian cancer	202	Environmental/occupational risks	3	Rate	1992	0.0028152466900000003	0.00896248743	0.0
1	Deaths	7	Democratic People's Republic of Korea	2	Female	13	40-44 years	465	Ovarian cancer	202	Environmental/occupational risks	1	Number	1993	0.0170159874660066	0.0562838127524613	0.0
1	Deaths	7	Democratic People's Republic of Korea	2	Female	13	40-44 years	465	Ovarian cancer	202	Environmental/occupational risks	3	Rate	1993	0.00284394547	0.00940692361	0.0
1	Deaths	7	Democratic People's Republic of Korea	2	Female	13	40-44 years	465	Ovarian cancer	202	Environmental/occupational risks	1	Number	1994	0.0174676308625272	0.0586330416327327	0.0
1	Deaths	7	Democratic People's Republic of Korea	2	Female	13	40-44 years	465	Ovarian cancer	202	Environmental/occupational risks	3	Rate	1994	0.00283469834	0.00951514186	0.0
1	Deaths	7	Democratic People's Republic of Korea	2	Female	13	40-44 years	465	Ovarian cancer	202	Environmental/occupational risks	1	Number	1995	0.0179671016272292	0.0593815385568449	0.0
1	Deaths	7	Democratic People's Republic of Korea	2	Female	13	40-44 years	465	Ovarian cancer	202	Environmental/occupational risks	3	Rate	1995	0.0027671833	0.00914558204	0.0
1	Deaths	7	Democratic People's Republic of Korea	2	Female	13	40-44 years	465	Ovarian cancer	202	Environmental/occupational risks	1	Number	1996	0.0187508030265755	0.0572607675991007	0.0
1	Deaths	7	Democratic People's Republic of Korea	2	Female	13	40-44 years	465	Ovarian cancer	202	Environmental/occupational risks	3	Rate	1996	0.00281053984	0.00858276141	0.0
1	Deaths	7	Democratic People's Republic of Korea	2	Female	13	40-44 years	465	Ovarian cancer	202	Environmental/occupational risks	1	Number	1997	0.0194917893278027	0.0592659860501835	0.0
1	Deaths	7	Democratic People's Republic of Korea	2	Female	13	40-44 years	465	Ovarian cancer	202	Environmental/occupational risks	3	Rate	1997	0.00282467671	0.00858860352	0.0
1	Deaths	7	Democratic People's Republic of Korea	2	Female	13	40-44 years	465	Ovarian cancer	202	Environmental/occupational risks	1	Number	1998	0.0203062248578838	0.0603567953652373	0.0
1	Deaths	7	Democratic People's Republic of Korea	2	Female	13	40-44 years	465	Ovarian cancer	202	Environmental/occupational risks	3	Rate	1998	0.0028342117	0.008424211630000001	0.0
1	Deaths	7	Democratic People's Republic of Korea	2	Female	13	40-44 years	465	Ovarian cancer	202	Environmental/occupational risks	1	Number	1999	0.0214394227070816	0.0644224831583253	0.0
1	Deaths	7	Democratic People's Republic of Korea	2	Female	13	40-44 years	465	Ovarian cancer	202	Environmental/occupational risks	3	Rate	1999	0.0028809769299999997	0.00865693495	0.0
1	Deaths	7	Democratic People's Republic of Korea	2	Female	13	40-44 years	465	Ovarian cancer	202	Environmental/occupational risks	1	Number	2000	0.0227268381666157	0.0663831523090759	0.0
1	Deaths	7	Democratic People's Republic of Korea	2	Female	13	40-44 years	465	Ovarian cancer	202	Environmental/occupational risks	3	Rate	2000	0.00294308953	0.008596513029999999	0.0
1	Deaths	7	Democratic People's Republic of Korea	2	Female	13	40-44 years	465	Ovarian cancer	202	Environmental/occupational risks	1	Number	2001	0.0242634709202311	0.0702869304129532	0.0
1	Deaths	7	Democratic People's Republic of Korea	2	Female	13	40-44 years	465	Ovarian cancer	202	Environmental/occupational risks	3	Rate	2001	0.00303200917	0.00878318762	0.0
1	Deaths	7	Democratic People's Republic of Korea	2	Female	13	40-44 years	465	Ovarian cancer	202	Environmental/occupational risks	1	Number	2002	0.0259635008571504	0.074071575268677	0.0
1	Deaths	7	Democratic People's Republic of Korea	2	Female	13	40-44 years	465	Ovarian cancer	202	Environmental/occupational risks	3	Rate	2002	0.00313380882	0.00894047984	0.0
1	Deaths	7	Democratic People's Republic of Korea	2	Female	13	40-44 years	465	Ovarian cancer	202	Environmental/occupational risks	1	Number	2003	0.0281316181853757	0.0768379445877994	0.0
1	Deaths	7	Democratic People's Republic of Korea	2	Female	13	40-44 years	465	Ovarian cancer	202	Environmental/occupational risks	3	Rate	2003	0.0032784234	0.00895459742	0.0
1	Deaths	7	Democratic People's Republic of Korea	2	Female	13	40-44 years	465	Ovarian cancer	202	Environmental/occupational risks	1	Number	2004	0.0301820516158486	0.0830262213681023	0.0
1	Deaths	7	Democratic People's Republic of Korea	2	Female	13	40-44 years	465	Ovarian cancer	202	Environmental/occupational risks	3	Rate	2004	0.00338909039	0.00932287085	0.0
1	Deaths	7	Democratic People's Republic of Korea	2	Female	13	40-44 years	465	Ovarian cancer	202	Environmental/occupational risks	1	Number	2005	0.0327108857695617	0.093805710614617	0.0
1	Deaths	7	Democratic People's Republic of Korea	2	Female	13	40-44 years	465	Ovarian cancer	202	Environmental/occupational risks	3	Rate	2005	0.00353359784	0.01013337452	0.0
1	Deaths	7	Democratic People's Republic of Korea	2	Female	13	40-44 years	465	Ovarian cancer	202	Environmental/occupational risks	1	Number	2006	0.0352964844379247	0.1008529330897583	0.0
1	Deaths	7	Democratic People's Republic of Korea	2	Female	13	40-44 years	465	Ovarian cancer	202	Environmental/occupational risks	3	Rate	2006	0.0036652326199999997	0.01047269907	0.0
1	Deaths	7	Democratic People's Republic of Korea	2	Female	13	40-44 years	465	Ovarian cancer	202	Environmental/occupational risks	1	Number	2007	0.0377020753855878	0.1089550647891356	0.0
1	Deaths	7	Democratic People's Republic of Korea	2	Female	13	40-44 years	465	Ovarian cancer	202	Environmental/occupational risks	3	Rate	2007	0.00376309053	0.01087493906	0.0
1	Deaths	7	Democratic People's Republic of Korea	2	Female	13	40-44 years	465	Ovarian cancer	202	Environmental/occupational risks	1	Number	2008	0.0401191521378977	0.1184389699453634	0.0
1	Deaths	7	Democratic People's Republic of Korea	2	Female	13	40-44 years	465	Ovarian cancer	202	Environmental/occupational risks	3	Rate	2008	0.00385235415	0.01137284397	0.0
1	Deaths	7	Democratic People's Republic of Korea	2	Female	13	40-44 years	465	Ovarian cancer	202	Environmental/occupational risks	1	Number	2009	0.0423821125107133	0.1263265296914452	0.0
1	Deaths	7	Democratic People's Republic of Korea	2	Female	13	40-44 years	465	Ovarian cancer	202	Environmental/occupational risks	3	Rate	2009	0.0039205535	0.01168582425	0.0
1	Deaths	7	Democratic People's Republic of Korea	2	Female	13	40-44 years	465	Ovarian cancer	202	Environmental/occupational risks	1	Number	2010	0.0441708710109558	0.1358940170156887	0.0
1	Deaths	7	Democratic People's Republic of Korea	2	Female	13	40-44 years	465	Ovarian cancer	202	Environmental/occupational risks	3	Rate	2010	0.00396421335	0.012196111689999999	0.0
1	Deaths	7	Democratic People's Republic of Korea	2	Female	13	40-44 years	465	Ovarian cancer	202	Environmental/occupational risks	1	Number	2011	0.0455195723758036	0.1420817743886621	0.0
1	Deaths	7	Democratic People's Republic of Korea	2	Female	13	40-44 years	465	Ovarian cancer	202	Environmental/occupational risks	3	Rate	2011	0.00400948854	0.01251495161	0.0
1	Deaths	7	Democratic People's Republic of Korea	2	Female	13	40-44 years	465	Ovarian cancer	202	Environmental/occupational risks	1	Number	2012	0.0463215942408197	0.1405438004744541	0.0
1	Deaths	7	Democratic People's Republic of Korea	2	Female	13	40-44 years	465	Ovarian cancer	202	Environmental/occupational risks	3	Rate	2012	0.00406384007	0.01233004904	0.0
1	Deaths	7	Democratic People's Republic of Korea	2	Female	13	40-44 years	465	Ovarian cancer	202	Environmental/occupational risks	1	Number	2013	0.0459567910341264	0.1407435006731049	0.0
1	Deaths	7	Democratic People's Republic of Korea	2	Female	13	40-44 years	465	Ovarian cancer	202	Environmental/occupational risks	3	Rate	2013	0.00408935337	0.012523718379999998	0.0
1	Deaths	7	Democratic People's Republic of Korea	2	Female	13	40-44 years	465	Ovarian cancer	202	Environmental/occupational risks	1	Number	2014	0.0452400433161275	0.1402227668034982	0.0
1	Deaths	7	Democratic People's Republic of Korea	2	Female	13	40-44 years	465	Ovarian cancer	202	Environmental/occupational risks	3	Rate	2014	0.00417154294	0.012929812839999999	0.0
1	Deaths	7	Democratic People's Republic of Korea	2	Female	13	40-44 years	465	Ovarian cancer	202	Environmental/occupational risks	1	Number	2015	0.0435710662327413	0.1359315476794369	0.0
1	Deaths	7	Democratic People's Republic of Korea	2	Female	13	40-44 years	465	Ovarian cancer	202	Environmental/occupational risks	3	Rate	2015	0.0042212469199999995	0.013169304250000001	0.0
1	Deaths	7	Democratic People's Republic of Korea	2	Female	13	40-44 years	465	Ovarian cancer	202	Environmental/occupational risks	1	Number	2016	0.0418793749248618	0.1273612749575679	0.0
1	Deaths	7	Democratic People's Republic of Korea	2	Female	13	40-44 years	465	Ovarian cancer	202	Environmental/occupational risks	3	Rate	2016	0.0042885643	0.01304214825	0.0
1	Deaths	7	Democratic People's Republic of Korea	2	Female	13	40-44 years	465	Ovarian cancer	202	Environmental/occupational risks	1	Number	2017	0.0399672657586548	0.1187857489524086	0.0
1	Deaths	7	Democratic People's Republic of Korea	2	Female	13	40-44 years	465	Ovarian cancer	202	Environmental/occupational risks	3	Rate	2017	0.0043168821500000005	0.01283010157	0.0
1	Deaths	7	Democratic People's Republic of Korea	2	Female	13	40-44 years	465	Ovarian cancer	202	Environmental/occupational risks	1	Number	2018	0.0383004905611071	0.1136163996434413	0.0
1	Deaths	7	Democratic People's Republic of Korea	2	Female	13	40-44 years	465	Ovarian cancer	202	Environmental/occupational risks	3	Rate	2018	0.0043123541100000004	0.012792372649999998	0.0
1	Deaths	7	Democratic People's Republic of Korea	2	Female	13	40-44 years	465	Ovarian cancer	202	Environmental/occupational risks	1	Number	2019	0.0376750501878459	0.106951457996747	0.0
1	Deaths	7	Democratic People's Republic of Korea	2	Female	13	40-44 years	465	Ovarian cancer	202	Environmental/occupational risks	3	Rate	2019	0.00433637667	0.01231005148	0.0
1	Deaths	7	Democratic People's Republic of Korea	2	Female	13	40-44 years	465	Ovarian cancer	202	Environmental/occupational risks	1	Number	2020	0.0378018137764715	0.1099063076430495	0.0
1	Deaths	7	Democratic People's Republic of Korea	2	Female	13	40-44 years	465	Ovarian cancer	202	Environmental/occupational risks	3	Rate	2020	0.0043767423	0.012725092729999998	0.0
1	Deaths	7	Democratic People's Republic of Korea	2	Female	13	40-44 years	465	Ovarian cancer	202	Environmental/occupational risks	1	Number	2021	0.0385196208831849	0.1049437962903775	0.0
1	Deaths	7	Democratic People's Republic of Korea	2	Female	13	40-44 years	465	Ovarian cancer	202	Environmental/occupational risks	3	Rate	2021	0.00443512493	0.01208316273	0.0
1	Deaths	7	Democratic People's Republic of Korea	2	Female	14	45-49 years	465	Ovarian cancer	202	Environmental/occupational risks	1	Number	1990	0.0621389185853247	0.1759167700379329	0.0060802555492846
1	Deaths	7	Democratic People's Republic of Korea	2	Female	14	45-49 years	465	Ovarian cancer	202	Environmental/occupational risks	3	Rate	1990	0.009639438089999999	0.027289480600000002	0.0009432131800000001
1	Deaths	7	Democratic People's Republic of Korea	2	Female	14	45-49 years	465	Ovarian cancer	202	Environmental/occupational risks	1	Number	1991	0.0634551422928345	0.1790450278681847	0.0065492945038845
1	Deaths	7	Democratic People's Republic of Korea	2	Female	14	45-49 years	465	Ovarian cancer	202	Environmental/occupational risks	3	Rate	1991	0.009767332949999999	0.0275595064	0.00100810017
1	Deaths	7	Democratic People's Republic of Korea	2	Female	14	45-49 years	465	Ovarian cancer	202	Environmental/occupational risks	1	Number	1992	0.063842289871534	0.1832283313280806	0.0067353470563115
1	Deaths	7	Democratic People's Republic of Korea	2	Female	14	45-49 years	465	Ovarian cancer	202	Environmental/occupational risks	3	Rate	1992	0.00989921392	0.0284108927	0.0010443648199999999
1	Deaths	7	Democratic People's Republic of Korea	2	Female	14	45-49 years	465	Ovarian cancer	202	Environmental/occupational risks	1	Number	1993	0.0628217802494127	0.1741480856553554	0.0063436659034175
1	Deaths	7	Democratic People's Republic of Korea	2	Female	14	45-49 years	465	Ovarian cancer	202	Environmental/occupational risks	3	Rate	1993	0.01013826797	0.02810426499	0.0010237497999999999
1	Deaths	7	Democratic People's Republic of Korea	2	Female	14	45-49 years	465	Ovarian cancer	202	Environmental/occupational risks	1	Number	1994	0.0609989793313002	0.1726216928854815	0.0062524369533095
1	Deaths	7	Democratic People's Republic of Korea	2	Female	14	45-49 years	465	Ovarian cancer	202	Environmental/occupational risks	3	Rate	1994	0.01026977842	0.02906256065	0.00105265929
1	Deaths	7	Democratic People's Republic of Korea	2	Female	14	45-49 years	465	Ovarian cancer	202	Environmental/occupational risks	1	Number	1995	0.0579809576840026	0.1615717590170446	0.0062442776811791
1	Deaths	7	Democratic People's Republic of Korea	2	Female	14	45-49 years	465	Ovarian cancer	202	Environmental/occupational risks	3	Rate	1995	0.010388263980000001	0.02894829875	0.0011187673899999999
1	Deaths	7	Democratic People's Republic of Korea	2	Female	14	45-49 years	465	Ovarian cancer	202	Environmental/occupational risks	1	Number	1996	0.0565972409541658	0.1600450797620903	0.0064192458139304
1	Deaths	7	Democratic People's Republic of Korea	2	Female	14	45-49 years	465	Ovarian cancer	202	Environmental/occupational risks	3	Rate	1996	0.01043678692	0.02951303575	0.00118373793
1	Deaths	7	Democratic People's Republic of Korea	2	Female	14	45-49 years	465	Ovarian cancer	202	Environmental/occupational risks	1	Number	1997	0.0562006363194962	0.159416468333581	0.0089181403832758
1	Deaths	7	Democratic People's Republic of Korea	2	Female	14	45-49 years	465	Ovarian cancer	202	Environmental/occupational risks	3	Rate	1997	0.010469627	0.02969772355	0.0016613620299999999
1	Deaths	7	Democratic People's Republic of Korea	2	Female	14	45-49 years	465	Ovarian cancer	202	Environmental/occupational risks	1	Number	1998	0.0585552340460915	0.1677242573596619	0.0094474774304346
1	Deaths	7	Democratic People's Republic of Korea	2	Female	14	45-49 years	465	Ovarian cancer	202	Environmental/occupational risks	3	Rate	1998	0.01055664116	0.03023819865	0.00170324021
1	Deaths	7	Democratic People's Republic of Korea	2	Female	14	45-49 years	465	Ovarian cancer	202	Environmental/occupational risks	1	Number	1999	0.0613797403781402	0.174133781409659	0.0101594911643509
1	Deaths	7	Democratic People's Republic of Korea	2	Female	14	45-49 years	465	Ovarian cancer	202	Environmental/occupational risks	3	Rate	1999	0.01071043525	0.03038541022	0.00177277668
1	Deaths	7	Democratic People's Republic of Korea	2	Female	14	45-49 years	465	Ovarian cancer	202	Environmental/occupational risks	1	Number	2000	0.0665773751254673	0.1784653590758306	0.0123775921828995
1	Deaths	7	Democratic People's Republic of Korea	2	Female	14	45-49 years	465	Ovarian cancer	202	Environmental/occupational risks	3	Rate	2000	0.01095012014	0.02935257087	0.00203576847
1	Deaths	7	Democratic People's Republic of Korea	2	Female	14	45-49 years	465	Ovarian cancer	202	Environmental/occupational risks	1	Number	2001	0.0701976942941552	0.1831370653802917	0.0136743387627733
1	Deaths	7	Democratic People's Republic of Korea	2	Female	14	45-49 years	465	Ovarian cancer	202	Environmental/occupational risks	3	Rate	2001	0.01114470468	0.029075150259999998	0.00217096115
1	Deaths	7	Democratic People's Republic of Korea	2	Female	14	45-49 years	465	Ovarian cancer	202	Environmental/occupational risks	1	Number	2002	0.0751643522598585	0.2020463574069934	0.0153604514523276
1	Deaths	7	Democratic People's Republic of Korea	2	Female	14	45-49 years	465	Ovarian cancer	202	Environmental/occupational risks	3	Rate	2002	0.0114505111	0.030779671340000002	0.0023400058
1	Deaths	7	Democratic People's Republic of Korea	2	Female	14	45-49 years	465	Ovarian cancer	202	Environmental/occupational risks	1	Number	2003	0.0810812288677255	0.215345919088461	0.0158151656138911
1	Deaths	7	Democratic People's Republic of Korea	2	Female	14	45-49 years	465	Ovarian cancer	202	Environmental/occupational risks	3	Rate	2003	0.011829997259999999	0.031419622870000004	0.0023074806400000003
1	Deaths	7	Democratic People's Republic of Korea	2	Female	14	45-49 years	465	Ovarian cancer	202	Environmental/occupational risks	1	Number	2004	0.0873094712552107	0.2307712295054166	0.0174245390484254
1	Deaths	7	Democratic People's Republic of Korea	2	Female	14	45-49 years	465	Ovarian cancer	202	Environmental/occupational risks	3	Rate	2004	0.01223818511	0.03234724692	0.00244240094
1	Deaths	7	Democratic People's Republic of Korea	2	Female	14	45-49 years	465	Ovarian cancer	202	Environmental/occupational risks	1	Number	2005	0.0942668271744409	0.2439262045444828	0.0175870184265749
1	Deaths	7	Democratic People's Republic of Korea	2	Female	14	45-49 years	465	Ovarian cancer	202	Environmental/occupational risks	3	Rate	2005	0.012741111079999999	0.03296908319	0.00237706266
1	Deaths	7	Democratic People's Republic of Korea	2	Female	14	45-49 years	465	Ovarian cancer	202	Environmental/occupational risks	1	Number	2006	0.1013206046358069	0.2644163714970052	0.0170674377539843
1	Deaths	7	Democratic People's Republic of Korea	2	Female	14	45-49 years	465	Ovarian cancer	202	Environmental/occupational risks	3	Rate	2006	0.01324447724	0.03456411089	0.00223102983
1	Deaths	7	Democratic People's Republic of Korea	2	Female	14	45-49 years	465	Ovarian cancer	202	Environmental/occupational risks	1	Number	2007	0.1076917572604222	0.2686886167306325	0.0169370594675523
1	Deaths	7	Democratic People's Republic of Korea	2	Female	14	45-49 years	465	Ovarian cancer	202	Environmental/occupational risks	3	Rate	2007	0.01363592854	0.03402134824	0.0021445701900000003
1	Deaths	7	Democratic People's Republic of Korea	2	Female	14	45-49 years	465	Ovarian cancer	202	Environmental/occupational risks	1	Number	2008	0.1144375471837893	0.2949757545036913	0.0184196425776995
1	Deaths	7	Democratic People's Republic of Korea	2	Female	14	45-49 years	465	Ovarian cancer	202	Environmental/occupational risks	3	Rate	2008	0.014025953570000001	0.03615348579	0.00225758991
1	Deaths	7	Democratic People's Republic of Korea	2	Female	14	45-49 years	465	Ovarian cancer	202	Environmental/occupational risks	1	Number	2009	0.1212260910846034	0.3154365930412767	0.0189903585418772
1	Deaths	7	Democratic People's Republic of Korea	2	Female	14	45-49 years	465	Ovarian cancer	202	Environmental/occupational risks	3	Rate	2009	0.01433164534	0.03729168646	0.0022450866899999997
1	Deaths	7	Democratic People's Republic of Korea	2	Female	14	45-49 years	465	Ovarian cancer	202	Environmental/occupational risks	1	Number	2010	0.1280324681692976	0.3293572361435515	0.0187096964473602
1	Deaths	7	Democratic People's Republic of Korea	2	Female	14	45-49 years	465	Ovarian cancer	202	Environmental/occupational risks	3	Rate	2010	0.0145594461	0.03745346001	0.00212760732
1	Deaths	7	Democratic People's Republic of Korea	2	Female	14	45-49 years	465	Ovarian cancer	202	Environmental/occupational risks	1	Number	2011	0.1346804406851816	0.3503860761081088	0.0196394454772157
1	Deaths	7	Democratic People's Republic of Korea	2	Female	14	45-49 years	465	Ovarian cancer	202	Environmental/occupational risks	3	Rate	2011	0.01470786906	0.03826414959	0.00214473899
1	Deaths	7	Democratic People's Republic of Korea	2	Female	14	45-49 years	465	Ovarian cancer	202	Environmental/occupational risks	1	Number	2012	0.1414442383132371	0.3695043963661616	0.0175965281156729
1	Deaths	7	Democratic People's Republic of Korea	2	Female	14	45-49 years	465	Ovarian cancer	202	Environmental/occupational risks	3	Rate	2012	0.0148252305	0.03872895717	0.00184434932
1	Deaths	7	Democratic People's Republic of Korea	2	Female	14	45-49 years	465	Ovarian cancer	202	Environmental/occupational risks	1	Number	2013	0.1470950559453923	0.3926913987076743	0.01796717815952
1	Deaths	7	Democratic People's Republic of Korea	2	Female	14	45-49 years	465	Ovarian cancer	202	Environmental/occupational risks	3	Rate	2013	0.014807499080000001	0.039530747570000004	0.0018086874000000001
1	Deaths	7	Democratic People's Republic of Korea	2	Female	14	45-49 years	465	Ovarian cancer	202	Environmental/occupational risks	1	Number	2014	0.1539206634641744	0.3972656289908863	0.0184179570577226
1	Deaths	7	Democratic People's Republic of Korea	2	Female	14	45-49 years	465	Ovarian cancer	202	Environmental/occupational risks	3	Rate	2014	0.01490256086	0.0384631607	0.0017832220800000002
1	Deaths	7	Democratic People's Republic of Korea	2	Female	14	45-49 years	465	Ovarian cancer	202	Environmental/occupational risks	1	Number	2015	0.1593491777228123	0.4228760321654077	0.0192183079713968
1	Deaths	7	Democratic People's Republic of Korea	2	Female	14	45-49 years	465	Ovarian cancer	202	Environmental/occupational risks	3	Rate	2015	0.01494444523	0.03965911712	0.00180237485
1	Deaths	7	Democratic People's Republic of Korea	2	Female	14	45-49 years	465	Ovarian cancer	202	Environmental/occupational risks	1	Number	2016	0.1642272397863832	0.4456070815579636	0.0190847150605277
1	Deaths	7	Democratic People's Republic of Korea	2	Female	14	45-49 years	465	Ovarian cancer	202	Environmental/occupational risks	3	Rate	2016	0.01509269236	0.040951857950000004	0.0017539096
1	Deaths	7	Democratic People's Republic of Korea	2	Female	14	45-49 years	465	Ovarian cancer	202	Environmental/occupational risks	1	Number	2017	0.1663263454575698	0.444088005804605	0.0184621940651815
1	Deaths	7	Democratic People's Republic of Korea	2	Female	14	45-49 years	465	Ovarian cancer	202	Environmental/occupational risks	3	Rate	2017	0.015201064859999999	0.04058653824	0.00168731543
1	Deaths	7	Democratic People's Republic of Korea	2	Female	14	45-49 years	465	Ovarian cancer	202	Environmental/occupational risks	1	Number	2018	0.1646835722714716	0.4393726254380661	0.0189237839164487
1	Deaths	7	Democratic People's Republic of Korea	2	Female	14	45-49 years	465	Ovarian cancer	202	Environmental/occupational risks	3	Rate	2018	0.01524265892	0.040667122869999996	0.00175153344
1	Deaths	7	Democratic People's Republic of Korea	2	Female	14	45-49 years	465	Ovarian cancer	202	Environmental/occupational risks	1	Number	2019	0.1605627210599362	0.4280541258619514	0.0203705325311182
1	Deaths	7	Democratic People's Republic of Korea	2	Female	14	45-49 years	465	Ovarian cancer	202	Environmental/occupational risks	3	Rate	2019	0.01537885352	0.040999440320000004	0.00195110941
1	Deaths	7	Democratic People's Republic of Korea	2	Female	14	45-49 years	465	Ovarian cancer	202	Environmental/occupational risks	1	Number	2020	0.1536521513797193	0.4120817895430667	0.0202528114968435
1	Deaths	7	Democratic People's Republic of Korea	2	Female	14	45-49 years	465	Ovarian cancer	202	Environmental/occupational risks	3	Rate	2020	0.0154433184	0.041417645159999995	0.0020355759
1	Deaths	7	Democratic People's Republic of Korea	2	Female	14	45-49 years	465	Ovarian cancer	202	Environmental/occupational risks	1	Number	2021	0.1462370006893695	0.3822362639869303	0.0204297181698512
1	Deaths	7	Democratic People's Republic of Korea	2	Female	14	45-49 years	465	Ovarian cancer	202	Environmental/occupational risks	3	Rate	2021	0.015518132799999999	0.04056150686	0.00216792657
1	Deaths	7	Democratic People's Republic of Korea	2	Female	22	All ages	465	Ovarian cancer	202	Environmental/occupational risks	1	Number	1990	2.1866694091960084	4.568784223323998	0.7086147223679795
1	Deaths	7	Democratic People's Republic of Korea	2	Female	22	All ages	465	Ovarian cancer	202	Environmental/occupational risks	3	Rate	1990	0.02004188996	0.04187513222	0.006494799
1	Deaths	7	Democratic People's Republic of Korea	2	Female	22	All ages	465	Ovarian cancer	202	Environmental/occupational risks	1	Number	1991	2.288023127025492	4.831419395389279	0.7133281864357013
1	Deaths	7	Democratic People's Republic of Korea	2	Female	22	All ages	465	Ovarian cancer	202	Environmental/occupational risks	3	Rate	1991	0.02068495942	0.04367862936	0.006448870390000001
1	Deaths	7	Democratic People's Republic of Korea	2	Female	22	All ages	465	Ovarian cancer	202	Environmental/occupational risks	1	Number	1992	2.3891816563748374	5.10826184825286	0.7400177460060035
1	Deaths	7	Democratic People's Republic of Korea	2	Female	22	All ages	465	Ovarian cancer	202	Environmental/occupational risks	3	Rate	1992	0.021305738509999998	0.045553376369999996	0.006599173630000001
1	Deaths	7	Democratic People's Republic of Korea	2	Female	22	All ages	465	Ovarian cancer	202	Environmental/occupational risks	1	Number	1993	2.4933852631436357	5.310071599505228	0.7842119603389883
1	Deaths	7	Democratic People's Republic of Korea	2	Female	22	All ages	465	Ovarian cancer	202	Environmental/occupational risks	3	Rate	1993	0.021935640030000002	0.04671553203	0.006899130880000001
1	Deaths	7	Democratic People's Republic of Korea	2	Female	22	All ages	465	Ovarian cancer	202	Environmental/occupational risks	1	Number	1994	2.5986554967244526	5.485119325321182	0.8141201242515885
1	Deaths	7	Democratic People's Republic of Korea	2	Female	22	All ages	465	Ovarian cancer	202	Environmental/occupational risks	3	Rate	1994	0.022560262430000002	0.04761913674	0.00706779474
1	Deaths	7	Democratic People's Republic of Korea	2	Female	22	All ages	465	Ovarian cancer	202	Environmental/occupational risks	1	Number	1995	2.6919767428030594	5.797503279070627	0.8432321094665567
1	Deaths	7	Democratic People's Republic of Korea	2	Female	22	All ages	465	Ovarian cancer	202	Environmental/occupational risks	3	Rate	1995	0.0231126652	0.04977596952	0.00723978819
1	Deaths	7	Democratic People's Republic of Korea	2	Female	22	All ages	465	Ovarian cancer	202	Environmental/occupational risks	1	Number	1996	2.78253274787336	6.056775972611385	0.9012745613187813
1	Deaths	7	Democratic People's Republic of Korea	2	Female	22	All ages	465	Ovarian cancer	202	Environmental/occupational risks	3	Rate	1996	0.02366798843	0.05151842462	0.00766616526
1	Deaths	7	Democratic People's Republic of Korea	2	Female	22	All ages	465	Ovarian cancer	202	Environmental/occupational risks	1	Number	1997	2.8808880109754123	6.318882844312844	0.9682179056750038
1	Deaths	7	Democratic People's Republic of Korea	2	Female	22	All ages	465	Ovarian cancer	202	Environmental/occupational risks	3	Rate	1997	0.02427678832	0.05324822786	0.00815901939
1	Deaths	7	Democratic People's Republic of Korea	2	Female	22	All ages	465	Ovarian cancer	202	Environmental/occupational risks	1	Number	1998	2.9766261698067167	6.493962286484563	1.0125625937303644
1	Deaths	7	Democratic People's Republic of Korea	2	Female	22	All ages	465	Ovarian cancer	202	Environmental/occupational risks	3	Rate	1998	0.02486488905	0.05424653366	0.00845831996
1	Deaths	7	Democratic People's Republic of Korea	2	Female	22	All ages	465	Ovarian cancer	202	Environmental/occupational risks	1	Number	1999	3.08687426272902	6.6172757365780495	1.0501346531723497
1	Deaths	7	Democratic People's Republic of Korea	2	Female	22	All ages	465	Ovarian cancer	202	Environmental/occupational risks	3	Rate	1999	0.025577079270000004	0.054829115690000006	0.00870115689
1	Deaths	7	Democratic People's Republic of Korea	2	Female	22	All ages	465	Ovarian cancer	202	Environmental/occupational risks	1	Number	2000	3.2248016820870635	6.97889885042148	1.0971942182201972
1	Deaths	7	Democratic People's Republic of Korea	2	Female	22	All ages	465	Ovarian cancer	202	Environmental/occupational risks	3	Rate	2000	0.02652007572	0.057392963729999996	0.00902308936
1	Deaths	7	Democratic People's Republic of Korea	2	Female	22	All ages	465	Ovarian cancer	202	Environmental/occupational risks	1	Number	2001	3.383975418984091	7.106098686870995	1.1630948866439854
1	Deaths	7	Democratic People's Republic of Korea	2	Female	22	All ages	465	Ovarian cancer	202	Environmental/occupational risks	3	Rate	2001	0.02763735277	0.05803640154	0.009499142189999999
1	Deaths	7	Democratic People's Republic of Korea	2	Female	22	All ages	465	Ovarian cancer	202	Environmental/occupational risks	1	Number	2002	3.586781418702558	7.500989269717902	1.211049490559985
1	Deaths	7	Democratic People's Republic of Korea	2	Female	22	All ages	465	Ovarian cancer	202	Environmental/occupational risks	3	Rate	2002	0.029108352929999998	0.0608739194	0.00982821418
1	Deaths	7	Democratic People's Republic of Korea	2	Female	22	All ages	465	Ovarian cancer	202	Environmental/occupational risks	1	Number	2003	3.8216802137078254	7.87421715709705	1.300255487686723
1	Deaths	7	Democratic People's Republic of Korea	2	Female	22	All ages	465	Ovarian cancer	202	Environmental/occupational risks	3	Rate	2003	0.030791421979999997	0.06344286536	0.01047620763
1	Deaths	7	Democratic People's Republic of Korea	2	Female	22	All ages	465	Ovarian cancer	202	Environmental/occupational risks	1	Number	2004	4.087390270196434	8.265236883864809	1.3656779879240812
1	Deaths	7	Democratic People's Republic of Korea	2	Female	22	All ages	465	Ovarian cancer	202	Environmental/occupational risks	3	Rate	2004	0.03266909272	0.06606117161	0.01091539047
1	Deaths	7	Democratic People's Republic of Korea	2	Female	22	All ages	465	Ovarian cancer	202	Environmental/occupational risks	1	Number	2005	4.372357902660681	8.651118622565402	1.4900005321319745
1	Deaths	7	Democratic People's Republic of Korea	2	Female	22	All ages	465	Ovarian cancer	202	Environmental/occupational risks	3	Rate	2005	0.03469012824	0.06863765984	0.01182160992
1	Deaths	7	Democratic People's Republic of Korea	2	Female	22	All ages	465	Ovarian cancer	202	Environmental/occupational risks	1	Number	2006	4.670629967048358	9.241363183197455	1.6052959185573532
1	Deaths	7	Democratic People's Republic of Korea	2	Female	22	All ages	465	Ovarian cancer	202	Environmental/occupational risks	3	Rate	2006	0.03680948816	0.07283168461	0.012651424230000001
1	Deaths	7	Democratic People's Republic of Korea	2	Female	22	All ages	465	Ovarian cancer	202	Environmental/occupational risks	1	Number	2007	4.963611526300642	9.746474430466035	1.625186164358525
1	Deaths	7	Democratic People's Republic of Korea	2	Female	22	All ages	465	Ovarian cancer	202	Environmental/occupational risks	3	Rate	2007	0.03888552101	0.0763550359	0.01273190104
1	Deaths	7	Democratic People's Republic of Korea	2	Female	22	All ages	465	Ovarian cancer	202	Environmental/occupational risks	1	Number	2008	5.242736554241511	10.81305954805503	1.6752778430671964
1	Deaths	7	Democratic People's Republic of Korea	2	Female	22	All ages	465	Ovarian cancer	202	Environmental/occupational risks	3	Rate	2008	0.04085715531	0.08426722357	0.01305560299
1	Deaths	7	Democratic People's Republic of Korea	2	Female	22	All ages	465	Ovarian cancer	202	Environmental/occupational risks	1	Number	2009	5.489364092905402	11.597634582260614	1.7335441149322215
1	Deaths	7	Democratic People's Republic of Korea	2	Female	22	All ages	465	Ovarian cancer	202	Environmental/occupational risks	3	Rate	2009	0.042584271310000005	0.08996976867	0.013448135639999999
1	Deaths	7	Democratic People's Republic of Korea	2	Female	22	All ages	465	Ovarian cancer	202	Environmental/occupational risks	1	Number	2010	5.716112606012109	12.001292542657954	1.8696254437728856
1	Deaths	7	Democratic People's Republic of Korea	2	Female	22	All ages	465	Ovarian cancer	202	Environmental/occupational risks	3	Rate	2010	0.04416704827	0.09273114503	0.01444615299
1	Deaths	7	Democratic People's Republic of Korea	2	Female	22	All ages	465	Ovarian cancer	202	Environmental/occupational risks	1	Number	2011	5.865025646808119	12.265015597951658	1.867396580051242
1	Deaths	7	Democratic People's Republic of Korea	2	Female	22	All ages	465	Ovarian cancer	202	Environmental/occupational risks	3	Rate	2011	0.04515740266	0.09443372993	0.01437790461
1	Deaths	7	Democratic People's Republic of Korea	2	Female	22	All ages	465	Ovarian cancer	202	Environmental/occupational risks	1	Number	2012	6.007957156959247	12.276894756397738	1.9568526055206803
1	Deaths	7	Democratic People's Republic of Korea	2	Female	22	All ages	465	Ovarian cancer	202	Environmental/occupational risks	3	Rate	2012	0.04610976408	0.09422249628	0.01501841801
1	Deaths	7	Democratic People's Republic of Korea	2	Female	22	All ages	465	Ovarian cancer	202	Environmental/occupational risks	1	Number	2013	6.070333593532101	12.377397343792996	1.9916642282790835
1	Deaths	7	Democratic People's Republic of Korea	2	Female	22	All ages	465	Ovarian cancer	202	Environmental/occupational risks	3	Rate	2013	0.04645052496	0.09471252204	0.0152403237
1	Deaths	7	Democratic People's Republic of Korea	2	Female	22	All ages	465	Ovarian cancer	202	Environmental/occupational risks	1	Number	2014	6.171414448265759	12.46265605679637	2.0211546408877803
1	Deaths	7	Democratic People's Republic of Korea	2	Female	22	All ages	465	Ovarian cancer	202	Environmental/occupational risks	3	Rate	2014	0.04709227092	0.09509890809	0.01542284394
1	Deaths	7	Democratic People's Republic of Korea	2	Female	22	All ages	465	Ovarian cancer	202	Environmental/occupational risks	1	Number	2015	6.265607928196883	12.70948836606658	2.0583858989386288
1	Deaths	7	Democratic People's Republic of Korea	2	Female	22	All ages	465	Ovarian cancer	202	Environmental/occupational risks	3	Rate	2015	0.04768497809	0.0967267153	0.0156655328
1	Deaths	7	Democratic People's Republic of Korea	2	Female	22	All ages	465	Ovarian cancer	202	Environmental/occupational risks	1	Number	2016	6.402685922320978	13.07955312821466	2.050358455924757
1	Deaths	7	Democratic People's Republic of Korea	2	Female	22	All ages	465	Ovarian cancer	202	Environmental/occupational risks	3	Rate	2016	0.04860885206999999	0.09929927392	0.01556621269
1	Deaths	7	Democratic People's Republic of Korea	2	Female	22	All ages	465	Ovarian cancer	202	Environmental/occupational risks	1	Number	2017	6.5141305613450085	13.001369025287907	2.0928267182326508
1	Deaths	7	Democratic People's Republic of Korea	2	Female	22	All ages	465	Ovarian cancer	202	Environmental/occupational risks	3	Rate	2017	0.04934411064	0.09848451541	0.015853024769999998
1	Deaths	7	Democratic People's Republic of Korea	2	Female	22	All ages	465	Ovarian cancer	202	Environmental/occupational risks	1	Number	2018	6.663480107034046	13.46144194094428	2.0684543250909035
1	Deaths	7	Democratic People's Republic of Korea	2	Female	22	All ages	465	Ovarian cancer	202	Environmental/occupational risks	3	Rate	2018	0.05037505758	0.10176677982	0.015637250210000002
1	Deaths	7	Democratic People's Republic of Korea	2	Female	22	All ages	465	Ovarian cancer	202	Environmental/occupational risks	1	Number	2019	6.826974618584676	13.752983126146454	2.0538660841724137
1	Deaths	7	Democratic People's Republic of Korea	2	Female	22	All ages	465	Ovarian cancer	202	Environmental/occupational risks	3	Rate	2019	0.05152417729	0.10379577784	0.01550082814
1	Deaths	7	Democratic People's Republic of Korea	2	Female	22	All ages	465	Ovarian cancer	202	Environmental/occupational risks	1	Number	2020	6.959105643524877	14.34951618846844	2.107739583265723
1	Deaths	7	Democratic People's Republic of Korea	2	Female	22	All ages	465	Ovarian cancer	202	Environmental/occupational risks	3	Rate	2020	0.05245258128	0.10815601927999999	0.01588657903
1	Deaths	7	Democratic People's Republic of Korea	2	Female	22	All ages	465	Ovarian cancer	202	Environmental/occupational risks	1	Number	2021	7.0810408135352585	14.732791816236883	2.10731302186912
1	Deaths	7	Democratic People's Republic of Korea	2	Female	22	All ages	465	Ovarian cancer	202	Environmental/occupational risks	3	Rate	2021	0.05332308042	0.11094383772000001	0.015868913159999998
1	Deaths	7	Democratic People's Republic of Korea	2	Female	27	Age-standardized	465	Ovarian cancer	202	Environmental/occupational risks	3	Rate	1990	0.023999700159999998	0.049020082	0.00812540619
1	Deaths	7	Democratic People's Republic of Korea	2	Female	27	Age-standardized	465	Ovarian cancer	202	Environmental/occupational risks	3	Rate	1991	0.0242891783	0.050317256139999995	0.00787295406
1	Deaths	7	Democratic People's Republic of Korea	2	Female	27	Age-standardized	465	Ovarian cancer	202	Environmental/occupational risks	3	Rate	1992	0.02453969934	0.051285372589999996	0.00770491984
1	Deaths	7	Democratic People's Republic of Korea	2	Female	27	Age-standardized	465	Ovarian cancer	202	Environmental/occupational risks	3	Rate	1993	0.024789403680000002	0.052580969400000004	0.00802389041
1	Deaths	7	Democratic People's Republic of Korea	2	Female	27	Age-standardized	465	Ovarian cancer	202	Environmental/occupational risks	3	Rate	1994	0.025003263249999998	0.05262105237	0.00803082263
1	Deaths	7	Democratic People's Republic of Korea	2	Female	27	Age-standardized	465	Ovarian cancer	202	Environmental/occupational risks	3	Rate	1995	0.02522247523	0.05380304257	0.0081620345
1	Deaths	7	Democratic People's Republic of Korea	2	Female	27	Age-standardized	465	Ovarian cancer	202	Environmental/occupational risks	3	Rate	1996	0.02545425913	0.05419040704	0.00842252821
1	Deaths	7	Democratic People's Republic of Korea	2	Female	27	Age-standardized	465	Ovarian cancer	202	Environmental/occupational risks	3	Rate	1997	0.025678405149999996	0.0551274245	0.00871679086
1	Deaths	7	Democratic People's Republic of Korea	2	Female	27	Age-standardized	465	Ovarian cancer	202	Environmental/occupational risks	3	Rate	1998	0.02586078293	0.05612449787	0.00890442095
1	Deaths	7	Democratic People's Republic of Korea	2	Female	27	Age-standardized	465	Ovarian cancer	202	Environmental/occupational risks	3	Rate	1999	0.026119270590000004	0.055688294150000005	0.00897366186
1	Deaths	7	Democratic People's Republic of Korea	2	Female	27	Age-standardized	465	Ovarian cancer	202	Environmental/occupational risks	3	Rate	2000	0.02659970424	0.0555604402	0.009029535180000001
1	Deaths	7	Democratic People's Republic of Korea	2	Female	27	Age-standardized	465	Ovarian cancer	202	Environmental/occupational risks	3	Rate	2001	0.02718348363	0.05654774924	0.009102819199999999
1	Deaths	7	Democratic People's Republic of Korea	2	Female	27	Age-standardized	465	Ovarian cancer	202	Environmental/occupational risks	3	Rate	2002	0.02809322537	0.05810641945	0.00958844581
1	Deaths	7	Democratic People's Republic of Korea	2	Female	27	Age-standardized	465	Ovarian cancer	202	Environmental/occupational risks	3	Rate	2003	0.029132980170000003	0.05964809555	0.0097063623
1	Deaths	7	Democratic People's Republic of Korea	2	Female	27	Age-standardized	465	Ovarian cancer	202	Environmental/occupational risks	3	Rate	2004	0.03020489612	0.06160077508	0.01007418755
1	Deaths	7	Democratic People's Republic of Korea	2	Female	27	Age-standardized	465	Ovarian cancer	202	Environmental/occupational risks	3	Rate	2005	0.03137880389	0.0609371499	0.01058294614
1	Deaths	7	Democratic People's Republic of Korea	2	Female	27	Age-standardized	465	Ovarian cancer	202	Environmental/occupational risks	3	Rate	2006	0.03251705944	0.06364596804	0.011033975469999999
1	Deaths	7	Democratic People's Republic of Korea	2	Female	27	Age-standardized	465	Ovarian cancer	202	Environmental/occupational risks	3	Rate	2007	0.03359890152	0.06550273673000001	0.01125478634
1	Deaths	7	Democratic People's Republic of Korea	2	Female	27	Age-standardized	465	Ovarian cancer	202	Environmental/occupational risks	3	Rate	2008	0.03462054395	0.07115597524999999	0.01136480352
1	Deaths	7	Democratic People's Republic of Korea	2	Female	27	Age-standardized	465	Ovarian cancer	202	Environmental/occupational risks	3	Rate	2009	0.03539838933	0.07645258241	0.01154000107
1	Deaths	7	Democratic People's Republic of Korea	2	Female	27	Age-standardized	465	Ovarian cancer	202	Environmental/occupational risks	3	Rate	2010	0.03608772301	0.07705426077000001	0.011944163090000001
1	Deaths	7	Democratic People's Republic of Korea	2	Female	27	Age-standardized	465	Ovarian cancer	202	Environmental/occupational risks	3	Rate	2011	0.03621282234	0.07682284246	0.011894792480000001
1	Deaths	7	Democratic People's Republic of Korea	2	Female	27	Age-standardized	465	Ovarian cancer	202	Environmental/occupational risks	3	Rate	2012	0.036328528219999996	0.07491957975	0.01215266289
1	Deaths	7	Democratic People's Republic of Korea	2	Female	27	Age-standardized	465	Ovarian cancer	202	Environmental/occupational risks	3	Rate	2013	0.0360467946	0.07342918873	0.011944796700000001
1	Deaths	7	Democratic People's Republic of Korea	2	Female	27	Age-standardized	465	Ovarian cancer	202	Environmental/occupational risks	3	Rate	2014	0.0359398334	0.0724973101	0.0116852512
1	Deaths	7	Democratic People's Republic of Korea	2	Female	27	Age-standardized	465	Ovarian cancer	202	Environmental/occupational risks	3	Rate	2015	0.03581494655	0.07255092156	0.01170532621
1	Deaths	7	Democratic People's Republic of Korea	2	Female	27	Age-standardized	465	Ovarian cancer	202	Environmental/occupational risks	3	Rate	2016	0.03584368545	0.07338948712	0.01147916863
1	Deaths	7	Democratic People's Republic of Korea	2	Female	27	Age-standardized	465	Ovarian cancer	202	Environmental/occupational risks	3	Rate	2017	0.03574198551	0.07112378321	0.01145680841
1	Deaths	7	Democratic People's Republic of Korea	2	Female	27	Age-standardized	465	Ovarian cancer	202	Environmental/occupational risks	3	Rate	2018	0.03590921204	0.07267590317	0.01113291573
1	Deaths	7	Democratic People's Republic of Korea	2	Female	27	Age-standardized	465	Ovarian cancer	202	Environmental/occupational risks	3	Rate	2019	0.03610163116	0.07195319739	0.010837359809999999
1	Deaths	7	Democratic People's Republic of Korea	2	Female	27	Age-standardized	465	Ovarian cancer	202	Environmental/occupational risks	3	Rate	2020	0.03615921549	0.07452839462000001	0.011059215689999999
1	Deaths	7	Democratic People's Republic of Korea	2	Female	27	Age-standardized	465	Ovarian cancer	202	Environmental/occupational risks	3	Rate	2021	0.03605493127	0.0753092007	0.010680821870000001
1	Deaths	9	Southeast Asia	2	Female	9	20-24 years	465	Ovarian cancer	202	Environmental/occupational risks	1	Number	1990	0.0023450221627025	0.016416285161566	0.0
1	Deaths	9	Southeast Asia	2	Female	9	20-24 years	465	Ovarian cancer	202	Environmental/occupational risks	3	Rate	1990	1.029109e-05	7.204261e-05	0.0
1	Deaths	9	Southeast Asia	2	Female	9	20-24 years	465	Ovarian cancer	202	Environmental/occupational risks	1	Number	1991	0.0025861995826756	0.0176330207058974	0.0
1	Deaths	9	Southeast Asia	2	Female	9	20-24 years	465	Ovarian cancer	202	Environmental/occupational risks	3	Rate	1991	1.118407e-05	7.625432e-05	0.0
1	Deaths	9	Southeast Asia	2	Female	9	20-24 years	465	Ovarian cancer	202	Environmental/occupational risks	1	Number	1992	0.0029352851522225	0.0192134461330623	0.0
1	Deaths	9	Southeast Asia	2	Female	9	20-24 years	465	Ovarian cancer	202	Environmental/occupational risks	3	Rate	1992	1.2518329999999999e-05	8.1941e-05	0.0
1	Deaths	9	Southeast Asia	2	Female	9	20-24 years	465	Ovarian cancer	202	Environmental/occupational risks	1	Number	1993	0.0034829291649823	0.0221629147388179	0.0
1	Deaths	9	Southeast Asia	2	Female	9	20-24 years	465	Ovarian cancer	202	Environmental/occupational risks	3	Rate	1993	1.46677e-05	9.333494e-05	0.0
1	Deaths	9	Southeast Asia	2	Female	9	20-24 years	465	Ovarian cancer	202	Environmental/occupational risks	1	Number	1994	0.0041735184533883	0.0247764168590093	0.0
1	Deaths	9	Southeast Asia	2	Female	9	20-24 years	465	Ovarian cancer	202	Environmental/occupational risks	3	Rate	1994	1.737771e-05	0.00010316415	0.0
1	Deaths	9	Southeast Asia	2	Female	9	20-24 years	465	Ovarian cancer	202	Environmental/occupational risks	1	Number	1995	0.0055704288544588	0.0319743071026773	0.0
1	Deaths	9	Southeast Asia	2	Female	9	20-24 years	465	Ovarian cancer	202	Environmental/occupational risks	3	Rate	1995	2.295847e-05	0.00013178179000000002	0.0
1	Deaths	9	Southeast Asia	2	Female	9	20-24 years	465	Ovarian cancer	202	Environmental/occupational risks	1	Number	1996	0.0068625132162767	0.0357966621951972	0.0
1	Deaths	9	Southeast Asia	2	Female	9	20-24 years	465	Ovarian cancer	202	Environmental/occupational risks	3	Rate	1996	2.8007950000000003e-05	0.00014609678999999998	0.0
1	Deaths	9	Southeast Asia	2	Female	9	20-24 years	465	Ovarian cancer	202	Environmental/occupational risks	1	Number	1997	0.0060476805108705	0.0330298615795935	0.0
1	Deaths	9	Southeast Asia	2	Female	9	20-24 years	465	Ovarian cancer	202	Environmental/occupational risks	3	Rate	1997	2.4432740000000004e-05	0.00013344125	0.0
1	Deaths	9	Southeast Asia	2	Female	9	20-24 years	465	Ovarian cancer	202	Environmental/occupational risks	1	Number	1998	0.0060062978923708	0.033830338955427	0.0
1	Deaths	9	Southeast Asia	2	Female	9	20-24 years	465	Ovarian cancer	202	Environmental/occupational risks	3	Rate	1998	2.399301e-05	0.00013514008	0.0
1	Deaths	9	Southeast Asia	2	Female	9	20-24 years	465	Ovarian cancer	202	Environmental/occupational risks	1	Number	1999	0.0068503804049489	0.0343951069830568	0.0
1	Deaths	9	Southeast Asia	2	Female	9	20-24 years	465	Ovarian cancer	202	Environmental/occupational risks	3	Rate	1999	2.703226e-05	0.00013572642	0.0
1	Deaths	9	Southeast Asia	2	Female	9	20-24 years	465	Ovarian cancer	202	Environmental/occupational risks	1	Number	2000	0.0067953329824901	0.0340406223330952	0.0
1	Deaths	9	Southeast Asia	2	Female	9	20-24 years	465	Ovarian cancer	202	Environmental/occupational risks	3	Rate	2000	2.6482890000000003e-05	0.00013266368	0.0
1	Deaths	9	Southeast Asia	2	Female	9	20-24 years	465	Ovarian cancer	202	Environmental/occupational risks	1	Number	2001	0.0056694701141292	0.0276505504506819	0.0
1	Deaths	9	Southeast Asia	2	Female	9	20-24 years	465	Ovarian cancer	202	Environmental/occupational risks	3	Rate	2001	2.183731e-05	0.00010650266	0.0
1	Deaths	9	Southeast Asia	2	Female	9	20-24 years	465	Ovarian cancer	202	Environmental/occupational risks	1	Number	2002	0.0053448416918287	0.0250987850190862	0.0
1	Deaths	9	Southeast Asia	2	Female	9	20-24 years	465	Ovarian cancer	202	Environmental/occupational risks	3	Rate	2002	2.038805e-05	9.574002e-05	0.0
1	Deaths	9	Southeast Asia	2	Female	9	20-24 years	465	Ovarian cancer	202	Environmental/occupational risks	1	Number	2003	0.0047247329430124	0.0235236441930866	0.0
1	Deaths	9	Southeast Asia	2	Female	9	20-24 years	465	Ovarian cancer	202	Environmental/occupational risks	3	Rate	2003	1.789983e-05	8.912022e-05	0.0
1	Deaths	9	Southeast Asia	2	Female	9	20-24 years	465	Ovarian cancer	202	Environmental/occupational risks	1	Number	2004	0.0044365333297185	0.0215908570040821	0.0
1	Deaths	9	Southeast Asia	2	Female	9	20-24 years	465	Ovarian cancer	202	Environmental/occupational risks	3	Rate	2004	1.674385e-05	8.148573e-05	0.0
1	Deaths	9	Southeast Asia	2	Female	9	20-24 years	465	Ovarian cancer	202	Environmental/occupational risks	1	Number	2005	0.0039717215851423	0.0207547979104945	0.0
1	Deaths	9	Southeast Asia	2	Female	9	20-24 years	465	Ovarian cancer	202	Environmental/occupational risks	3	Rate	2005	1.4968460000000001e-05	7.821982e-05	0.0
1	Deaths	9	Southeast Asia	2	Female	9	20-24 years	465	Ovarian cancer	202	Environmental/occupational risks	1	Number	2006	0.0035421087884998	0.0167965558112442	0.0
1	Deaths	9	Southeast Asia	2	Female	9	20-24 years	465	Ovarian cancer	202	Environmental/occupational risks	3	Rate	2006	1.334601e-05	6.328630000000001e-05	0.0
1	Deaths	9	Southeast Asia	2	Female	9	20-24 years	465	Ovarian cancer	202	Environmental/occupational risks	1	Number	2007	0.0032958712509912	0.0150803188768979	0.0
1	Deaths	9	Southeast Asia	2	Female	9	20-24 years	465	Ovarian cancer	202	Environmental/occupational risks	3	Rate	2007	1.240774e-05	5.677186e-05	0.0
1	Deaths	9	Southeast Asia	2	Female	9	20-24 years	465	Ovarian cancer	202	Environmental/occupational risks	1	Number	2008	0.0029034678270097	0.0116831754474397	0.0
1	Deaths	9	Southeast Asia	2	Female	9	20-24 years	465	Ovarian cancer	202	Environmental/occupational risks	3	Rate	2008	1.086853e-05	4.373355e-05	0.0
1	Deaths	9	Southeast Asia	2	Female	9	20-24 years	465	Ovarian cancer	202	Environmental/occupational risks	1	Number	2009	0.0027674310330998	0.0128853433192968	0.0
1	Deaths	9	Southeast Asia	2	Female	9	20-24 years	465	Ovarian cancer	202	Environmental/occupational risks	3	Rate	2009	1.025027e-05	4.7725920000000005e-05	0.0
1	Deaths	9	Southeast Asia	2	Female	9	20-24 years	465	Ovarian cancer	202	Environmental/occupational risks	1	Number	2010	0.0027010746435908	0.0109374472340489	0.0
1	Deaths	9	Southeast Asia	2	Female	9	20-24 years	465	Ovarian cancer	202	Environmental/occupational risks	3	Rate	2010	9.937929999999999e-06	4.02416e-05	0.0
1	Deaths	9	Southeast Asia	2	Female	9	20-24 years	465	Ovarian cancer	202	Environmental/occupational risks	1	Number	2011	0.002674461693471	0.0118672667618981	0.0
1	Deaths	9	Southeast Asia	2	Female	9	20-24 years	465	Ovarian cancer	202	Environmental/occupational risks	3	Rate	2011	9.82168e-06	4.358128e-05	0.0
1	Deaths	9	Southeast Asia	2	Female	9	20-24 years	465	Ovarian cancer	202	Environmental/occupational risks	1	Number	2012	0.0026414742851503	0.0110240803807091	0.0
1	Deaths	9	Southeast Asia	2	Female	9	20-24 years	465	Ovarian cancer	202	Environmental/occupational risks	3	Rate	2012	9.649319999999999e-06	4.0271009999999995e-05	0.0
1	Deaths	9	Southeast Asia	2	Female	9	20-24 years	465	Ovarian cancer	202	Environmental/occupational risks	1	Number	2013	0.0027544165662122	0.0119028643252066	0.0
1	Deaths	9	Southeast Asia	2	Female	9	20-24 years	465	Ovarian cancer	202	Environmental/occupational risks	3	Rate	2013	9.99093e-06	4.317453e-05	0.0
1	Deaths	9	Southeast Asia	2	Female	9	20-24 years	465	Ovarian cancer	202	Environmental/occupational risks	1	Number	2014	0.0030540580938613	0.0141623867594557	0.0
1	Deaths	9	Southeast Asia	2	Female	9	20-24 years	465	Ovarian cancer	202	Environmental/occupational risks	3	Rate	2014	1.101809e-05	5.109349e-05	0.0
1	Deaths	9	Southeast Asia	2	Female	9	20-24 years	465	Ovarian cancer	202	Environmental/occupational risks	1	Number	2015	0.0031266149542312	0.0138432966718764	0.0
1	Deaths	9	Southeast Asia	2	Female	9	20-24 years	465	Ovarian cancer	202	Environmental/occupational risks	3	Rate	2015	1.124426e-05	4.9784720000000006e-05	0.0
1	Deaths	9	Southeast Asia	2	Female	9	20-24 years	465	Ovarian cancer	202	Environmental/occupational risks	1	Number	2016	0.003254005898151	0.0142009170945219	0.0
1	Deaths	9	Southeast Asia	2	Female	9	20-24 years	465	Ovarian cancer	202	Environmental/occupational risks	3	Rate	2016	1.16863e-05	5.100059e-05	0.0
1	Deaths	9	Southeast Asia	2	Female	9	20-24 years	465	Ovarian cancer	202	Environmental/occupational risks	1	Number	2017	0.0036943145942073	0.0157421467723178	0.0
1	Deaths	9	Southeast Asia	2	Female	9	20-24 years	465	Ovarian cancer	202	Environmental/occupational risks	3	Rate	2017	1.327152e-05	5.6552369999999995e-05	0.0
1	Deaths	9	Southeast Asia	2	Female	9	20-24 years	465	Ovarian cancer	202	Environmental/occupational risks	1	Number	2018	0.0038061969344011	0.0170522699311411	0.0
1	Deaths	9	Southeast Asia	2	Female	9	20-24 years	465	Ovarian cancer	202	Environmental/occupational risks	3	Rate	2018	1.3695530000000002e-05	6.135780999999999e-05	0.0
1	Deaths	9	Southeast Asia	2	Female	9	20-24 years	465	Ovarian cancer	202	Environmental/occupational risks	1	Number	2019	0.0043093921746882	0.0201690209675748	0.0
1	Deaths	9	Southeast Asia	2	Female	9	20-24 years	465	Ovarian cancer	202	Environmental/occupational risks	3	Rate	2019	1.553769e-05	7.272025e-05	0.0
1	Deaths	9	Southeast Asia	2	Female	9	20-24 years	465	Ovarian cancer	202	Environmental/occupational risks	1	Number	2020	0.0044767964008789	0.0182996253593169	0.0
1	Deaths	9	Southeast Asia	2	Female	9	20-24 years	465	Ovarian cancer	202	Environmental/occupational risks	3	Rate	2020	1.617098e-05	6.610149e-05	0.0
1	Deaths	9	Southeast Asia	2	Female	9	20-24 years	465	Ovarian cancer	202	Environmental/occupational risks	1	Number	2021	0.0052705387444047	0.0228650312031747	0.0
1	Deaths	9	Southeast Asia	2	Female	9	20-24 years	465	Ovarian cancer	202	Environmental/occupational risks	3	Rate	2021	1.907016e-05	8.273153e-05	0.0
1	Deaths	9	Southeast Asia	2	Female	10	25-29 years	465	Ovarian cancer	202	Environmental/occupational risks	1	Number	1990	0.0186112820190138	0.0759460334773286	3.74357747106e-05
1	Deaths	9	Southeast Asia	2	Female	10	25-29 years	465	Ovarian cancer	202	Environmental/occupational risks	3	Rate	1990	8.991913e-05	0.00036692805	1.8087e-07
1	Deaths	9	Southeast Asia	2	Female	10	25-29 years	465	Ovarian cancer	202	Environmental/occupational risks	1	Number	1991	0.0208763395673367	0.0784447365948444	3.123679418e-07
1	Deaths	9	Southeast Asia	2	Female	10	25-29 years	465	Ovarian cancer	202	Environmental/occupational risks	3	Rate	1991	9.903191e-05	0.00037212137000000004	1.48e-09
1	Deaths	9	Southeast Asia	2	Female	10	25-29 years	465	Ovarian cancer	202	Environmental/occupational risks	1	Number	1992	0.0236783221651993	0.0843550729353135	4.8011350088e-06
1	Deaths	9	Southeast Asia	2	Female	10	25-29 years	465	Ovarian cancer	202	Environmental/occupational risks	3	Rate	1992	0.00011045595	0.00039350421000000006	2.2400000000000002e-08
1	Deaths	9	Southeast Asia	2	Female	10	25-29 years	465	Ovarian cancer	202	Environmental/occupational risks	1	Number	1993	0.0272160878998958	0.0902271820583075	0.0001211561231777
1	Deaths	9	Southeast Asia	2	Female	10	25-29 years	465	Ovarian cancer	202	Environmental/occupational risks	3	Rate	1993	0.0001249395	0.0004142013	5.5619e-07
1	Deaths	9	Southeast Asia	2	Female	10	25-29 years	465	Ovarian cancer	202	Environmental/occupational risks	1	Number	1994	0.0312743937268591	0.0946770680146282	2.94395817887e-05
1	Deaths	9	Southeast Asia	2	Female	10	25-29 years	465	Ovarian cancer	202	Environmental/occupational risks	3	Rate	1994	0.00014136581	0.00042795716	1.3306999999999999e-07
1	Deaths	9	Southeast Asia	2	Female	10	25-29 years	465	Ovarian cancer	202	Environmental/occupational risks	1	Number	1995	0.0385831255264971	0.1223757633577902	0.0002766034520741
1	Deaths	9	Southeast Asia	2	Female	10	25-29 years	465	Ovarian cancer	202	Environmental/occupational risks	3	Rate	1995	0.00017182321	0.00054497908	1.2318099999999999e-06
1	Deaths	9	Southeast Asia	2	Female	10	25-29 years	465	Ovarian cancer	202	Environmental/occupational risks	1	Number	1996	0.0448097288511143	0.1434413336644326	3.59067098197e-05
1	Deaths	9	Southeast Asia	2	Female	10	25-29 years	465	Ovarian cancer	202	Environmental/occupational risks	3	Rate	1996	0.00019677520999999997	0.00062990111	1.5768e-07
1	Deaths	9	Southeast Asia	2	Female	10	25-29 years	465	Ovarian cancer	202	Environmental/occupational risks	1	Number	1997	0.042855530153919	0.1303274502872486	0.000130553908631
1	Deaths	9	Southeast Asia	2	Female	10	25-29 years	465	Ovarian cancer	202	Environmental/occupational risks	3	Rate	1997	0.00018580231	0.00056504124	5.6602e-07
1	Deaths	9	Southeast Asia	2	Female	10	25-29 years	465	Ovarian cancer	202	Environmental/occupational risks	1	Number	1998	0.0513285275172463	0.1800724885481203	0.0001042677384611
1	Deaths	9	Southeast Asia	2	Female	10	25-29 years	465	Ovarian cancer	202	Environmental/occupational risks	3	Rate	1998	0.00022009194000000002	0.0007721340599999999	4.4709e-07
1	Deaths	9	Southeast Asia	2	Female	10	25-29 years	465	Ovarian cancer	202	Environmental/occupational risks	1	Number	1999	0.0616293661064784	0.1953113516646881	0.0001222571506437
1	Deaths	9	Southeast Asia	2	Female	10	25-29 years	465	Ovarian cancer	202	Environmental/occupational risks	3	Rate	1999	0.00026176001	0.000829551	5.1927e-07
1	Deaths	9	Southeast Asia	2	Female	10	25-29 years	465	Ovarian cancer	202	Environmental/occupational risks	1	Number	2000	0.0660641318749024	0.2154095407235074	0.0002408352064209
1	Deaths	9	Southeast Asia	2	Female	10	25-29 years	465	Ovarian cancer	202	Environmental/occupational risks	3	Rate	2000	0.00027820895	0.0009071316	1.0142e-06
1	Deaths	9	Southeast Asia	2	Female	10	25-29 years	465	Ovarian cancer	202	Environmental/occupational risks	1	Number	2001	0.0644056752445226	0.2054163388533806	0.0001485612402481
1	Deaths	9	Southeast Asia	2	Female	10	25-29 years	465	Ovarian cancer	202	Environmental/occupational risks	3	Rate	2001	0.00026889942	0.00085763148	6.202600000000001e-07
1	Deaths	9	Southeast Asia	2	Female	10	25-29 years	465	Ovarian cancer	202	Environmental/occupational risks	1	Number	2002	0.0666999250838049	0.2002834672544924	6.24339832419e-05
1	Deaths	9	Southeast Asia	2	Female	10	25-29 years	465	Ovarian cancer	202	Environmental/occupational risks	3	Rate	2002	0.00027590650000000003	0.00082847936	2.5826e-07
1	Deaths	9	Southeast Asia	2	Female	10	25-29 years	465	Ovarian cancer	202	Environmental/occupational risks	1	Number	2003	0.0627374521299794	0.1821564048405029	0.0001559072610736
1	Deaths	9	Southeast Asia	2	Female	10	25-29 years	465	Ovarian cancer	202	Environmental/occupational risks	3	Rate	2003	0.0002567173	0.00074537138	6.3796e-07
1	Deaths	9	Southeast Asia	2	Female	10	25-29 years	465	Ovarian cancer	202	Environmental/occupational risks	1	Number	2004	0.0574626372088789	0.1729803526935106	0.0001609435762051
1	Deaths	9	Southeast Asia	2	Female	10	25-29 years	465	Ovarian cancer	202	Environmental/occupational risks	3	Rate	2004	0.00023227879000000003	0.00069923117	6.5058e-07
1	Deaths	9	Southeast Asia	2	Female	10	25-29 years	465	Ovarian cancer	202	Environmental/occupational risks	1	Number	2005	0.0522577430094971	0.1567070326112053	0.0002271569280122
1	Deaths	9	Southeast Asia	2	Female	10	25-29 years	465	Ovarian cancer	202	Environmental/occupational risks	3	Rate	2005	0.00020849417	0.0006252184	9.062899999999999e-07
1	Deaths	9	Southeast Asia	2	Female	10	25-29 years	465	Ovarian cancer	202	Environmental/occupational risks	1	Number	2006	0.0487044047129199	0.1403746221229337	0.000140991492512
1	Deaths	9	Southeast Asia	2	Female	10	25-29 years	465	Ovarian cancer	202	Environmental/occupational risks	3	Rate	2006	0.00019181097	0.00055283279	5.552600000000001e-07
1	Deaths	9	Southeast Asia	2	Female	10	25-29 years	465	Ovarian cancer	202	Environmental/occupational risks	1	Number	2007	0.0463105108482302	0.1424184447338751	0.0002848958987541
1	Deaths	9	Southeast Asia	2	Female	10	25-29 years	465	Ovarian cancer	202	Environmental/occupational risks	3	Rate	2007	0.00018031489	0.00055452134	1.10927e-06
1	Deaths	9	Southeast Asia	2	Female	10	25-29 years	465	Ovarian cancer	202	Environmental/occupational risks	1	Number	2008	0.0424196853190203	0.1275848789167252	3.5013486381e-05
1	Deaths	9	Southeast Asia	2	Female	10	25-29 years	465	Ovarian cancer	202	Environmental/occupational risks	3	Rate	2008	0.00016336735000000002	0.00049135686	1.3484e-07
1	Deaths	9	Southeast Asia	2	Female	10	25-29 years	465	Ovarian cancer	202	Environmental/occupational risks	1	Number	2009	0.040158870769991	0.1145286141908898	2.3552492213e-06
1	Deaths	9	Southeast Asia	2	Female	10	25-29 years	465	Ovarian cancer	202	Environmental/occupational risks	3	Rate	2009	0.00015298225	0.00043628828	8.97e-09
1	Deaths	9	Southeast Asia	2	Female	10	25-29 years	465	Ovarian cancer	202	Environmental/occupational risks	1	Number	2010	0.038965654719315	0.1106367322215667	1.3748931674e-06
1	Deaths	9	Southeast Asia	2	Female	10	25-29 years	465	Ovarian cancer	202	Environmental/occupational risks	3	Rate	2010	0.00014764015	0.00041920054999999997	5.21e-09
1	Deaths	9	Southeast Asia	2	Female	10	25-29 years	465	Ovarian cancer	202	Environmental/occupational risks	1	Number	2011	0.0376248990249481	0.1017782407986667	8.85076672626e-05
1	Deaths	9	Southeast Asia	2	Female	10	25-29 years	465	Ovarian cancer	202	Environmental/occupational risks	3	Rate	2011	0.00014254751	0.00038560196	3.3532e-07
1	Deaths	9	Southeast Asia	2	Female	10	25-29 years	465	Ovarian cancer	202	Environmental/occupational risks	1	Number	2012	0.0363555817583886	0.1036810754412053	3.66787472942e-05
1	Deaths	9	Southeast Asia	2	Female	10	25-29 years	465	Ovarian cancer	202	Environmental/occupational risks	3	Rate	2012	0.00013742944	0.00039192968999999996	1.3865e-07
1	Deaths	9	Southeast Asia	2	Female	10	25-29 years	465	Ovarian cancer	202	Environmental/occupational risks	1	Number	2013	0.036538805551067	0.0969010709914633	6.08913813494e-05
1	Deaths	9	Southeast Asia	2	Female	10	25-29 years	465	Ovarian cancer	202	Environmental/occupational risks	3	Rate	2013	0.00013735587	0.00036426837	2.289e-07
1	Deaths	9	Southeast Asia	2	Female	10	25-29 years	465	Ovarian cancer	202	Environmental/occupational risks	1	Number	2014	0.0379165670401427	0.1039892982144202	0.0001320735785094
1	Deaths	9	Southeast Asia	2	Female	10	25-29 years	465	Ovarian cancer	202	Environmental/occupational risks	3	Rate	2014	0.00014152255000000002	0.00038813719999999995	4.9296e-07
1	Deaths	9	Southeast Asia	2	Female	10	25-29 years	465	Ovarian cancer	202	Environmental/occupational risks	1	Number	2015	0.0386393339943843	0.114006375740445	0.0001299776956042
1	Deaths	9	Southeast Asia	2	Female	10	25-29 years	465	Ovarian cancer	202	Environmental/occupational risks	3	Rate	2015	0.00014298338	0.00042187623	4.8098e-07
1	Deaths	9	Southeast Asia	2	Female	10	25-29 years	465	Ovarian cancer	202	Environmental/occupational risks	1	Number	2016	0.0395543749380456	0.1148956894681397	0.0001117519815908
1	Deaths	9	Southeast Asia	2	Female	10	25-29 years	465	Ovarian cancer	202	Environmental/occupational risks	3	Rate	2016	0.00014501576	0.00042123496999999996	4.0971000000000003e-07
1	Deaths	9	Southeast Asia	2	Female	10	25-29 years	465	Ovarian cancer	202	Environmental/occupational risks	1	Number	2017	0.042153070550384	0.1325547026040563	0.0003018839045773
1	Deaths	9	Southeast Asia	2	Female	10	25-29 years	465	Ovarian cancer	202	Environmental/occupational risks	3	Rate	2017	0.00015312747999999998	0.00048152522999999996	1.09664e-06
1	Deaths	9	Southeast Asia	2	Female	10	25-29 years	465	Ovarian cancer	202	Environmental/occupational risks	1	Number	2018	0.0435850920249833	0.1392511962730733	0.0003089689758576
1	Deaths	9	Southeast Asia	2	Female	10	25-29 years	465	Ovarian cancer	202	Environmental/occupational risks	3	Rate	2018	0.00015708484	0.00050187462	1.11355e-06
1	Deaths	9	Southeast Asia	2	Female	10	25-29 years	465	Ovarian cancer	202	Environmental/occupational risks	1	Number	2019	0.0468331507186725	0.1478948621294823	0.000584483265775
1	Deaths	9	Southeast Asia	2	Female	10	25-29 years	465	Ovarian cancer	202	Environmental/occupational risks	3	Rate	2019	0.00016781204	0.00052993526	2.09431e-06
1	Deaths	9	Southeast Asia	2	Female	10	25-29 years	465	Ovarian cancer	202	Environmental/occupational risks	1	Number	2020	0.0493235517129164	0.1581785002964938	0.0004854483188512
1	Deaths	9	Southeast Asia	2	Female	10	25-29 years	465	Ovarian cancer	202	Environmental/occupational risks	3	Rate	2020	0.00017612615	0.00056482895	1.73345e-06
1	Deaths	9	Southeast Asia	2	Female	10	25-29 years	465	Ovarian cancer	202	Environmental/occupational risks	1	Number	2021	0.0523093013986876	0.1635529400712612	0.0005011933410615
1	Deaths	9	Southeast Asia	2	Female	10	25-29 years	465	Ovarian cancer	202	Environmental/occupational risks	3	Rate	2021	0.0001864795	0.0005830563600000001	1.7867200000000001e-06
1	Deaths	9	Southeast Asia	2	Female	11	30-34 years	465	Ovarian cancer	202	Environmental/occupational risks	1	Number	1990	0.0211211015227326	0.0821192480780061	1.33075191368e-05
1	Deaths	9	Southeast Asia	2	Female	11	30-34 years	465	Ovarian cancer	202	Environmental/occupational risks	3	Rate	1990	0.00011954131000000001	0.00046477892	7.532e-08
1	Deaths	9	Southeast Asia	2	Female	11	30-34 years	465	Ovarian cancer	202	Environmental/occupational risks	1	Number	1991	0.0237984044460883	0.0868585290838421	1.63446514e-08
1	Deaths	9	Southeast Asia	2	Female	11	30-34 years	465	Ovarian cancer	202	Environmental/occupational risks	3	Rate	1991	0.00013038189	0.00047586295	9e-11
1	Deaths	9	Southeast Asia	2	Female	11	30-34 years	465	Ovarian cancer	202	Environmental/occupational risks	1	Number	1992	0.0268173656065349	0.0981803864137573	2.4163997045e-06
1	Deaths	9	Southeast Asia	2	Female	11	30-34 years	465	Ovarian cancer	202	Environmental/occupational risks	3	Rate	1992	0.00014257614	0.00052198193	1.2850000000000001e-08
1	Deaths	9	Southeast Asia	2	Female	11	30-34 years	465	Ovarian cancer	202	Environmental/occupational risks	1	Number	1993	0.0310295997426633	0.112851458573386	4.74454044872e-05
1	Deaths	9	Southeast Asia	2	Female	11	30-34 years	465	Ovarian cancer	202	Environmental/occupational risks	3	Rate	1993	0.00016053532	0.00058385042	2.4546000000000003e-07
1	Deaths	9	Southeast Asia	2	Female	11	30-34 years	465	Ovarian cancer	202	Environmental/occupational risks	1	Number	1994	0.0362216940106572	0.1147571330422318	4.12463696847e-05
1	Deaths	9	Southeast Asia	2	Female	11	30-34 years	465	Ovarian cancer	202	Environmental/occupational risks	3	Rate	1994	0.00018288414	0.00057941132	2.0825e-07
1	Deaths	9	Southeast Asia	2	Female	11	30-34 years	465	Ovarian cancer	202	Environmental/occupational risks	1	Number	1995	0.0442182006503637	0.1437584432621108	4.97965616805e-05
1	Deaths	9	Southeast Asia	2	Female	11	30-34 years	465	Ovarian cancer	202	Environmental/occupational risks	3	Rate	1995	0.00021856364	0.00071057545	2.4614e-07
1	Deaths	9	Southeast Asia	2	Female	11	30-34 years	465	Ovarian cancer	202	Environmental/occupational risks	1	Number	1996	0.0521454338771739	0.1761143205008574	1.3548313858e-06
1	Deaths	9	Southeast Asia	2	Female	11	30-34 years	465	Ovarian cancer	202	Environmental/occupational risks	3	Rate	1996	0.00025303283000000003	0.0008545849799999999	6.57e-09
1	Deaths	9	Southeast Asia	2	Female	11	30-34 years	465	Ovarian cancer	202	Environmental/occupational risks	1	Number	1997	0.0493182269910398	0.1631675640266485	2.74260483973e-05
1	Deaths	9	Southeast Asia	2	Female	11	30-34 years	465	Ovarian cancer	202	Environmental/occupational risks	3	Rate	1997	0.00023538660999999997	0.0007787680500000001	1.309e-07
1	Deaths	9	Southeast Asia	2	Female	11	30-34 years	465	Ovarian cancer	202	Environmental/occupational risks	1	Number	1998	0.058995886999681	0.1964798185456251	4.25477260483e-05
1	Deaths	9	Southeast Asia	2	Female	11	30-34 years	465	Ovarian cancer	202	Environmental/occupational risks	3	Rate	1998	0.00027721886	0.0009232493	1.9993000000000002e-07
1	Deaths	9	Southeast Asia	2	Female	11	30-34 years	465	Ovarian cancer	202	Environmental/occupational risks	1	Number	1999	0.0711090669503537	0.2336871331807918	5.35846662243e-05
1	Deaths	9	Southeast Asia	2	Female	11	30-34 years	465	Ovarian cancer	202	Environmental/occupational risks	3	Rate	1999	0.00032920738000000003	0.00108188072	2.4808000000000004e-07
1	Deaths	9	Southeast Asia	2	Female	11	30-34 years	465	Ovarian cancer	202	Environmental/occupational risks	1	Number	2000	0.076019954129668	0.2383053519015559	0.0001417312104717
1	Deaths	9	Southeast Asia	2	Female	11	30-34 years	465	Ovarian cancer	202	Environmental/occupational risks	3	Rate	2000	0.00034692046	0.00108751713	6.468e-07
1	Deaths	9	Southeast Asia	2	Female	11	30-34 years	465	Ovarian cancer	202	Environmental/occupational risks	1	Number	2001	0.0753348553992486	0.2388088625136621	2.99292905018e-05
1	Deaths	9	Southeast Asia	2	Female	11	30-34 years	465	Ovarian cancer	202	Environmental/occupational risks	3	Rate	2001	0.00033915204	0.00107510014	1.3474e-07
1	Deaths	9	Southeast Asia	2	Female	11	30-34 years	465	Ovarian cancer	202	Environmental/occupational risks	1	Number	2002	0.0794884888583074	0.2426943689550651	2.61035899407e-05
1	Deaths	9	Southeast Asia	2	Female	11	30-34 years	465	Ovarian cancer	202	Environmental/occupational risks	3	Rate	2002	0.00035347561	0.00107923224	1.1608e-07
1	Deaths	9	Southeast Asia	2	Female	11	30-34 years	465	Ovarian cancer	202	Environmental/occupational risks	1	Number	2003	0.0755431219003355	0.2245717147467805	5.6381700805e-05
1	Deaths	9	Southeast Asia	2	Female	11	30-34 years	465	Ovarian cancer	202	Environmental/occupational risks	3	Rate	2003	0.0003324132	0.00098818529	2.481e-07
1	Deaths	9	Southeast Asia	2	Female	11	30-34 years	465	Ovarian cancer	202	Environmental/occupational risks	1	Number	2004	0.0694237085504528	0.2118532712620254	4.79986595697e-05
1	Deaths	9	Southeast Asia	2	Female	11	30-34 years	465	Ovarian cancer	202	Environmental/occupational risks	3	Rate	2004	0.00030275284	0.00092388004	2.0932e-07
1	Deaths	9	Southeast Asia	2	Female	11	30-34 years	465	Ovarian cancer	202	Environmental/occupational risks	1	Number	2005	0.0613848576917199	0.1879979754814632	0.0001089771729035
1	Deaths	9	Southeast Asia	2	Female	11	30-34 years	465	Ovarian cancer	202	Environmental/occupational risks	3	Rate	2005	0.00026548096	0.00081306505	4.7131e-07
1	Deaths	9	Southeast Asia	2	Female	11	30-34 years	465	Ovarian cancer	202	Environmental/occupational risks	1	Number	2006	0.0572618414836801	0.1611839494489059	3.38470513823e-05
1	Deaths	9	Southeast Asia	2	Female	11	30-34 years	465	Ovarian cancer	202	Environmental/occupational risks	3	Rate	2006	0.00024545252	0.00069091396	1.4509e-07
1	Deaths	9	Southeast Asia	2	Female	11	30-34 years	465	Ovarian cancer	202	Environmental/occupational risks	1	Number	2007	0.0555566335791016	0.1559938405184081	4.32154749763e-05
1	Deaths	9	Southeast Asia	2	Female	11	30-34 years	465	Ovarian cancer	202	Environmental/occupational risks	3	Rate	2007	0.0002357733	0.00066201244	1.8340000000000001e-07
1	Deaths	9	Southeast Asia	2	Female	11	30-34 years	465	Ovarian cancer	202	Environmental/occupational risks	1	Number	2008	0.0512556761860136	0.1422450031910388	1.85938832295e-05
1	Deaths	9	Southeast Asia	2	Female	11	30-34 years	465	Ovarian cancer	202	Environmental/occupational risks	3	Rate	2008	0.00021461021	0.00059558731	7.785e-08
1	Deaths	9	Southeast Asia	2	Female	11	30-34 years	465	Ovarian cancer	202	Environmental/occupational risks	1	Number	2009	0.0479416879355136	0.1440644406942585	0.0
1	Deaths	9	Southeast Asia	2	Female	11	30-34 years	465	Ovarian cancer	202	Environmental/occupational risks	3	Rate	2009	0.00019736171	0.00059307057	0.0
1	Deaths	9	Southeast Asia	2	Female	11	30-34 years	465	Ovarian cancer	202	Environmental/occupational risks	1	Number	2010	0.0457415620044104	0.1395034789438078	7.5945902e-09
1	Deaths	9	Southeast Asia	2	Female	11	30-34 years	465	Ovarian cancer	202	Environmental/occupational risks	3	Rate	2010	0.00018545387000000002	0.00056560072	3e-11
1	Deaths	9	Southeast Asia	2	Female	11	30-34 years	465	Ovarian cancer	202	Environmental/occupational risks	1	Number	2011	0.0444982855765203	0.136538932030446	0.0
1	Deaths	9	Southeast Asia	2	Female	11	30-34 years	465	Ovarian cancer	202	Environmental/occupational risks	3	Rate	2011	0.00017822465	0.00054686609	0.0
1	Deaths	9	Southeast Asia	2	Female	11	30-34 years	465	Ovarian cancer	202	Environmental/occupational risks	1	Number	2012	0.0417812316190845	0.1304616199371031	1.00847811983e-05
1	Deaths	9	Southeast Asia	2	Female	11	30-34 years	465	Ovarian cancer	202	Environmental/occupational risks	3	Rate	2012	0.00016531509	0.00051619527	3.99e-08
1	Deaths	9	Southeast Asia	2	Female	11	30-34 years	465	Ovarian cancer	202	Environmental/occupational risks	1	Number	2013	0.041290013665903	0.1285816401658029	2.54508526076e-05
1	Deaths	9	Southeast Asia	2	Female	11	30-34 years	465	Ovarian cancer	202	Environmental/occupational risks	3	Rate	2013	0.00016154435	0.00050306687	9.957000000000001e-08
1	Deaths	9	Southeast Asia	2	Female	11	30-34 years	465	Ovarian cancer	202	Environmental/occupational risks	1	Number	2014	0.0438884227499714	0.1372382460287394	0.0
1	Deaths	9	Southeast Asia	2	Female	11	30-34 years	465	Ovarian cancer	202	Environmental/occupational risks	3	Rate	2014	0.00017017028	0.00053211917	0.0
1	Deaths	9	Southeast Asia	2	Female	11	30-34 years	465	Ovarian cancer	202	Environmental/occupational risks	1	Number	2015	0.0435145654559615	0.134550118073495	1.39689506e-08
1	Deaths	9	Southeast Asia	2	Female	11	30-34 years	465	Ovarian cancer	202	Environmental/occupational risks	3	Rate	2015	0.00016756127	0.00051811131	5e-11
1	Deaths	9	Southeast Asia	2	Female	11	30-34 years	465	Ovarian cancer	202	Environmental/occupational risks	1	Number	2016	0.0432945027610862	0.1391271679729117	0.0
1	Deaths	9	Southeast Asia	2	Female	11	30-34 years	465	Ovarian cancer	202	Environmental/occupational risks	3	Rate	2016	0.00016576639	0.00053269139	0.0
1	Deaths	9	Southeast Asia	2	Female	11	30-34 years	465	Ovarian cancer	202	Environmental/occupational risks	1	Number	2017	0.0450033684822492	0.1536241017692983	0.0
1	Deaths	9	Southeast Asia	2	Female	11	30-34 years	465	Ovarian cancer	202	Environmental/occupational risks	3	Rate	2017	0.00017124889	0.0005845775	0.0
1	Deaths	9	Southeast Asia	2	Female	11	30-34 years	465	Ovarian cancer	202	Environmental/occupational risks	1	Number	2018	0.0461839854641701	0.143716884573758	1.00935238849e-05
1	Deaths	9	Southeast Asia	2	Female	11	30-34 years	465	Ovarian cancer	202	Environmental/occupational risks	3	Rate	2018	0.00017440037999999998	0.000542705	3.812e-08
1	Deaths	9	Southeast Asia	2	Female	11	30-34 years	465	Ovarian cancer	202	Environmental/occupational risks	1	Number	2019	0.0485396777815715	0.1514466089267236	9.1924715645e-06
1	Deaths	9	Southeast Asia	2	Female	11	30-34 years	465	Ovarian cancer	202	Environmental/occupational risks	3	Rate	2019	0.00018168011	0.00056685247	3.441e-08
1	Deaths	9	Southeast Asia	2	Female	11	30-34 years	465	Ovarian cancer	202	Environmental/occupational risks	1	Number	2020	0.0500725858030506	0.1728076758306294	2.38322985967e-05
1	Deaths	9	Southeast Asia	2	Female	11	30-34 years	465	Ovarian cancer	202	Environmental/occupational risks	3	Rate	2020	0.00018556361	0.00064040665	8.832e-08
1	Deaths	9	Southeast Asia	2	Female	11	30-34 years	465	Ovarian cancer	202	Environmental/occupational risks	1	Number	2021	0.052534910249291	0.183997377517843	9.8832401759e-05
1	Deaths	9	Southeast Asia	2	Female	11	30-34 years	465	Ovarian cancer	202	Environmental/occupational risks	3	Rate	2021	0.00019273877	0.0006750450099999999	3.6259e-07
1	Deaths	9	Southeast Asia	2	Female	12	35-39 years	465	Ovarian cancer	202	Environmental/occupational risks	1	Number	1990	0.2137008883561256	0.5055173413362015	0.0205325326581388
1	Deaths	9	Southeast Asia	2	Female	12	35-39 years	465	Ovarian cancer	202	Environmental/occupational risks	3	Rate	1990	0.0014984502000000002	0.0035446392600000003	0.00014397216
1	Deaths	9	Southeast Asia	2	Female	12	35-39 years	465	Ovarian cancer	202	Environmental/occupational risks	1	Number	1991	0.2324446409067997	0.511261007841616	0.0233204177910665
1	Deaths	9	Southeast Asia	2	Female	12	35-39 years	465	Ovarian cancer	202	Environmental/occupational risks	3	Rate	1991	0.00156588047	0.0034441475	0.00015709971
1	Deaths	9	Southeast Asia	2	Female	12	35-39 years	465	Ovarian cancer	202	Environmental/occupational risks	1	Number	1992	0.2554085936383563	0.6233680665618961	0.0263486601742098
1	Deaths	9	Southeast Asia	2	Female	12	35-39 years	465	Ovarian cancer	202	Environmental/occupational risks	3	Rate	1992	0.00165223679	0.00403256461	0.00017044934
1	Deaths	9	Southeast Asia	2	Female	12	35-39 years	465	Ovarian cancer	202	Environmental/occupational risks	1	Number	1993	0.2810033531933768	0.6387335409000994	0.0289925951662469
1	Deaths	9	Southeast Asia	2	Female	12	35-39 years	465	Ovarian cancer	202	Environmental/occupational risks	3	Rate	1993	0.00174696017	0.00397092078	0.00018024308
1	Deaths	9	Southeast Asia	2	Female	12	35-39 years	465	Ovarian cancer	202	Environmental/occupational risks	1	Number	1994	0.309872359038129	0.7006107270251516	0.0352585289359342
1	Deaths	9	Southeast Asia	2	Female	12	35-39 years	465	Ovarian cancer	202	Environmental/occupational risks	3	Rate	1994	0.0018544992100000001	0.004192958819999999	0.00021101241
1	Deaths	9	Southeast Asia	2	Female	12	35-39 years	465	Ovarian cancer	202	Environmental/occupational risks	1	Number	1995	0.344144568739976	0.7884821110972435	0.0371714117444946
1	Deaths	9	Southeast Asia	2	Female	12	35-39 years	465	Ovarian cancer	202	Environmental/occupational risks	3	Rate	1995	0.0019874628400000003	0.00455354824	0.00021466792
1	Deaths	9	Southeast Asia	2	Female	12	35-39 years	465	Ovarian cancer	202	Environmental/occupational risks	1	Number	1996	0.3790882316810982	0.8389273915240919	0.033180654165749
1	Deaths	9	Southeast Asia	2	Female	12	35-39 years	465	Ovarian cancer	202	Environmental/occupational risks	3	Rate	1996	0.00211843949	0.00468813528	0.00018542176
1	Deaths	9	Southeast Asia	2	Female	12	35-39 years	465	Ovarian cancer	202	Environmental/occupational risks	1	Number	1997	0.3854212023676245	0.856710048679789	0.0406265909983693
1	Deaths	9	Southeast Asia	2	Female	12	35-39 years	465	Ovarian cancer	202	Environmental/occupational risks	3	Rate	1997	0.00208988779	0.00464537982	0.00022029150000000002
1	Deaths	9	Southeast Asia	2	Female	12	35-39 years	465	Ovarian cancer	202	Environmental/occupational risks	1	Number	1998	0.4153893471097006	0.9255457017872938	0.0354450675126463
1	Deaths	9	Southeast Asia	2	Female	12	35-39 years	465	Ovarian cancer	202	Environmental/occupational risks	3	Rate	1998	0.0021920598	0.00488421656	0.00018704791
1	Deaths	9	Southeast Asia	2	Female	12	35-39 years	465	Ovarian cancer	202	Environmental/occupational risks	1	Number	1999	0.4566076978277106	0.9905173204775026	0.0416653668443866
1	Deaths	9	Southeast Asia	2	Female	12	35-39 years	465	Ovarian cancer	202	Environmental/occupational risks	3	Rate	1999	0.00235224736	0.0051027211400000005	0.00021464213000000002
1	Deaths	9	Southeast Asia	2	Female	12	35-39 years	465	Ovarian cancer	202	Environmental/occupational risks	1	Number	2000	0.4874320404856087	1.082571128425078	0.03603841420836
1	Deaths	9	Southeast Asia	2	Female	12	35-39 years	465	Ovarian cancer	202	Environmental/occupational risks	3	Rate	2000	0.00245901103	0.00546138564	0.00018180762
1	Deaths	9	Southeast Asia	2	Female	12	35-39 years	465	Ovarian cancer	202	Environmental/occupational risks	1	Number	2001	0.4933400370409737	1.0576292307878776	0.0382442100296777
1	Deaths	9	Southeast Asia	2	Female	12	35-39 years	465	Ovarian cancer	202	Environmental/occupational risks	3	Rate	2001	0.00244364618	0.0052387226499999995	0.00018943387999999998
1	Deaths	9	Southeast Asia	2	Female	12	35-39 years	465	Ovarian cancer	202	Environmental/occupational risks	1	Number	2002	0.5148238882134033	1.1072853959799442	0.0337197604038637
1	Deaths	9	Southeast Asia	2	Female	12	35-39 years	465	Ovarian cancer	202	Environmental/occupational risks	3	Rate	2002	0.00250817943	0.005394602930000001	0.00016427989
1	Deaths	9	Southeast Asia	2	Female	12	35-39 years	465	Ovarian cancer	202	Environmental/occupational risks	1	Number	2003	0.517674686448116	1.1089448483454951	0.0347505442626439
1	Deaths	9	Southeast Asia	2	Female	12	35-39 years	465	Ovarian cancer	202	Environmental/occupational risks	3	Rate	2003	0.00248233466	0.00531757163	0.00016663453
1	Deaths	9	Southeast Asia	2	Female	12	35-39 years	465	Ovarian cancer	202	Environmental/occupational risks	1	Number	2004	0.5165602413412324	1.170198063527306	0.0344486483716624
1	Deaths	9	Southeast Asia	2	Female	12	35-39 years	465	Ovarian cancer	202	Environmental/occupational risks	3	Rate	2004	0.00243916667	0.0055256055	0.00016266446
1	Deaths	9	Southeast Asia	2	Female	12	35-39 years	465	Ovarian cancer	202	Environmental/occupational risks	1	Number	2005	0.5147746987709161	1.1315205127789087	0.035638717306228
1	Deaths	9	Southeast Asia	2	Female	12	35-39 years	465	Ovarian cancer	202	Environmental/occupational risks	3	Rate	2005	0.00239429922	0.00526288235	0.00016576136
1	Deaths	9	Southeast Asia	2	Female	12	35-39 years	465	Ovarian cancer	202	Environmental/occupational risks	1	Number	2006	0.5112672580027116	1.1399626979691415	0.0374497719204011
1	Deaths	9	Southeast Asia	2	Female	12	35-39 years	465	Ovarian cancer	202	Environmental/occupational risks	3	Rate	2006	0.00234394721	0.00522625367	0.00017169159
1	Deaths	9	Southeast Asia	2	Female	12	35-39 years	465	Ovarian cancer	202	Environmental/occupational risks	1	Number	2007	0.5126958720309651	1.153652781835581	0.0458850082170806
1	Deaths	9	Southeast Asia	2	Female	12	35-39 years	465	Ovarian cancer	202	Environmental/occupational risks	3	Rate	2007	0.00231992627	0.0052202281	0.00020762764
1	Deaths	9	Southeast Asia	2	Female	12	35-39 years	465	Ovarian cancer	202	Environmental/occupational risks	1	Number	2008	0.50694407962429	1.1251083087049034	0.0528017865899776
1	Deaths	9	Southeast Asia	2	Female	12	35-39 years	465	Ovarian cancer	202	Environmental/occupational risks	3	Rate	2008	0.00226577376	0.00502864316	0.00023599625
1	Deaths	9	Southeast Asia	2	Female	12	35-39 years	465	Ovarian cancer	202	Environmental/occupational risks	1	Number	2009	0.5033353048914124	1.0184233921964854	0.0520700896350812
1	Deaths	9	Southeast Asia	2	Female	12	35-39 years	465	Ovarian cancer	202	Environmental/occupational risks	3	Rate	2009	0.00222235928	0.00449661023	0.00022990330000000002
1	Deaths	9	Southeast Asia	2	Female	12	35-39 years	465	Ovarian cancer	202	Environmental/occupational risks	1	Number	2010	0.5056692663567202	1.1344977319302767	0.0407868807064349
1	Deaths	9	Southeast Asia	2	Female	12	35-39 years	465	Ovarian cancer	202	Environmental/occupational risks	3	Rate	2010	0.00221175674	0.00496220192	0.00017839854
1	Deaths	9	Southeast Asia	2	Female	12	35-39 years	465	Ovarian cancer	202	Environmental/occupational risks	1	Number	2011	0.5136819887387094	1.121470426838131	0.0456566639066661
1	Deaths	9	Southeast Asia	2	Female	12	35-39 years	465	Ovarian cancer	202	Environmental/occupational risks	3	Rate	2011	0.0022298121000000003	0.004868125389999999	0.00019818834
1	Deaths	9	Southeast Asia	2	Female	12	35-39 years	465	Ovarian cancer	202	Environmental/occupational risks	1	Number	2012	0.5056850875930161	1.1088280754398356	0.0479718167940301
1	Deaths	9	Southeast Asia	2	Female	12	35-39 years	465	Ovarian cancer	202	Environmental/occupational risks	3	Rate	2012	0.00217387891	0.00476671751	0.00020622503
1	Deaths	9	Southeast Asia	2	Female	12	35-39 years	465	Ovarian cancer	202	Environmental/occupational risks	1	Number	2013	0.5077728494639943	1.1595276025961274	0.0616839604555323
1	Deaths	9	Southeast Asia	2	Female	12	35-39 years	465	Ovarian cancer	202	Environmental/occupational risks	3	Rate	2013	0.00215507705	0.00492123855	0.00026179755
1	Deaths	9	Southeast Asia	2	Female	12	35-39 years	465	Ovarian cancer	202	Environmental/occupational risks	1	Number	2014	0.5308992642716654	1.1412910028686687	0.0639565210192525
1	Deaths	9	Southeast Asia	2	Female	12	35-39 years	465	Ovarian cancer	202	Environmental/occupational risks	3	Rate	2014	0.00222023067	0.0047729003599999995	0.00026746737
1	Deaths	9	Southeast Asia	2	Female	12	35-39 years	465	Ovarian cancer	202	Environmental/occupational risks	1	Number	2015	0.5490348111048885	1.1444175965264205	0.0603212701973093
1	Deaths	9	Southeast Asia	2	Female	12	35-39 years	465	Ovarian cancer	202	Environmental/occupational risks	3	Rate	2015	0.00226015422	0.00471110429	0.00024831827000000004
1	Deaths	9	Southeast Asia	2	Female	12	35-39 years	465	Ovarian cancer	202	Environmental/occupational risks	1	Number	2016	0.5596556279801326	1.1828016792421294	0.074959083048434
1	Deaths	9	Southeast Asia	2	Female	12	35-39 years	465	Ovarian cancer	202	Environmental/occupational risks	3	Rate	2016	0.00226839075	0.00479412026	0.00030382343
1	Deaths	9	Southeast Asia	2	Female	12	35-39 years	465	Ovarian cancer	202	Environmental/occupational risks	1	Number	2017	0.5752629148391661	1.25956655894688	0.0711036411659677
1	Deaths	9	Southeast Asia	2	Female	12	35-39 years	465	Ovarian cancer	202	Environmental/occupational risks	3	Rate	2017	0.00229899549	0.00503376415	0.00028416042
1	Deaths	9	Southeast Asia	2	Female	12	35-39 years	465	Ovarian cancer	202	Environmental/occupational risks	1	Number	2018	0.5809560355612281	1.25908521109621	0.0806320414267021
1	Deaths	9	Southeast Asia	2	Female	12	35-39 years	465	Ovarian cancer	202	Environmental/occupational risks	3	Rate	2018	0.0022944205100000003	0.004972615410000001	0.00031844718
1	Deaths	9	Southeast Asia	2	Female	12	35-39 years	465	Ovarian cancer	202	Environmental/occupational risks	1	Number	2019	0.5950047197551926	1.3242314189046196	0.0946369385470555
1	Deaths	9	Southeast Asia	2	Female	12	35-39 years	465	Ovarian cancer	202	Environmental/occupational risks	3	Rate	2019	0.00232758086	0.0051802206	0.00037020736
1	Deaths	9	Southeast Asia	2	Female	12	35-39 years	465	Ovarian cancer	202	Environmental/occupational risks	1	Number	2020	0.6028493322319608	1.2741867474937958	0.0982400213493781
1	Deaths	9	Southeast Asia	2	Female	12	35-39 years	465	Ovarian cancer	202	Environmental/occupational risks	3	Rate	2020	0.0023407582700000003	0.00494744376	0.00038144878
1	Deaths	9	Southeast Asia	2	Female	12	35-39 years	465	Ovarian cancer	202	Environmental/occupational risks	1	Number	2021	0.6018210149514819	1.3095803483978168	0.0954658218850137
1	Deaths	9	Southeast Asia	2	Female	12	35-39 years	465	Ovarian cancer	202	Environmental/occupational risks	3	Rate	2021	0.0023222589	0.00505330414	0.00036837589
1	Deaths	9	Southeast Asia	2	Female	13	40-44 years	465	Ovarian cancer	202	Environmental/occupational risks	1	Number	1990	0.5886943404298589	1.222195588646735	0.120304638506255
1	Deaths	9	Southeast Asia	2	Female	13	40-44 years	465	Ovarian cancer	202	Environmental/occupational risks	3	Rate	1990	0.0054055742999999995	0.01122257955	0.0011046745599999999
1	Deaths	9	Southeast Asia	2	Female	13	40-44 years	465	Ovarian cancer	202	Environmental/occupational risks	1	Number	1991	0.6365107090825647	1.266654951008122	0.1292287979904374
1	Deaths	9	Southeast Asia	2	Female	13	40-44 years	465	Ovarian cancer	202	Environmental/occupational risks	3	Rate	1991	0.00559213339	0.01112833349	0.0011353535199999998
1	Deaths	9	Southeast Asia	2	Female	13	40-44 years	465	Ovarian cancer	202	Environmental/occupational risks	1	Number	1992	0.6954803459099854	1.373064441577893	0.1448488556688247
1	Deaths	9	Southeast Asia	2	Female	13	40-44 years	465	Ovarian cancer	202	Environmental/occupational risks	3	Rate	1992	0.00581096764	0.0114724062	0.00121025996
1	Deaths	9	Southeast Asia	2	Female	13	40-44 years	465	Ovarian cancer	202	Environmental/occupational risks	1	Number	1993	0.7594277875838041	1.5839087877305416	0.1655614805417682
1	Deaths	9	Southeast Asia	2	Female	13	40-44 years	465	Ovarian cancer	202	Environmental/occupational risks	3	Rate	1993	0.006044372470000001	0.01260651088	0.00131772273
1	Deaths	9	Southeast Asia	2	Female	13	40-44 years	465	Ovarian cancer	202	Environmental/occupational risks	1	Number	1994	0.824055068701473	1.6038485837472385	0.2040178642711585
1	Deaths	9	Southeast Asia	2	Female	13	40-44 years	465	Ovarian cancer	202	Environmental/occupational risks	3	Rate	1994	0.00625594586	0.01217587305	0.00154883425
1	Deaths	9	Southeast Asia	2	Female	13	40-44 years	465	Ovarian cancer	202	Environmental/occupational risks	1	Number	1995	0.90132245308321	1.7507141522725742	0.2204370576050503
1	Deaths	9	Southeast Asia	2	Female	13	40-44 years	465	Ovarian cancer	202	Environmental/occupational risks	3	Rate	1995	0.00649468595	0.012615172919999999	0.00158840985
1	Deaths	9	Southeast Asia	2	Female	13	40-44 years	465	Ovarian cancer	202	Environmental/occupational risks	1	Number	1996	0.9748954770214114	1.8609190280373136	0.2105512572585629
1	Deaths	9	Southeast Asia	2	Female	13	40-44 years	465	Ovarian cancer	202	Environmental/occupational risks	3	Rate	1996	0.00675102456	0.01288662257	0.0014580401099999999
1	Deaths	9	Southeast Asia	2	Female	13	40-44 years	465	Ovarian cancer	202	Environmental/occupational risks	1	Number	1997	1.0125030248781153	1.9511842485717388	0.2176804706072754
1	Deaths	9	Southeast Asia	2	Female	13	40-44 years	465	Ovarian cancer	202	Environmental/occupational risks	3	Rate	1997	0.0067332419600000006	0.01297556187	0.00144759595
1	Deaths	9	Southeast Asia	2	Female	13	40-44 years	465	Ovarian cancer	202	Environmental/occupational risks	1	Number	1998	1.0817683302617118	2.116005879692904	0.2334002677056687
1	Deaths	9	Southeast Asia	2	Female	13	40-44 years	465	Ovarian cancer	202	Environmental/occupational risks	3	Rate	1998	0.00691284819	0.01352195937	0.0014915029099999999
1	Deaths	9	Southeast Asia	2	Female	13	40-44 years	465	Ovarian cancer	202	Environmental/occupational risks	1	Number	1999	1.1693500801377783	2.28457356514239	0.2444194386122042
1	Deaths	9	Southeast Asia	2	Female	13	40-44 years	465	Ovarian cancer	202	Environmental/occupational risks	3	Rate	1999	0.0071928602300000005	0.01405277907	0.0015034632400000001
1	Deaths	9	Southeast Asia	2	Female	13	40-44 years	465	Ovarian cancer	202	Environmental/occupational risks	1	Number	2000	1.2430360389275688	2.432811741469237	0.2366476725666151
1	Deaths	9	Southeast Asia	2	Female	13	40-44 years	465	Ovarian cancer	202	Environmental/occupational risks	3	Rate	2000	0.00737796942	0.014439815149999998	0.00140460875
1	Deaths	9	Southeast Asia	2	Female	13	40-44 years	465	Ovarian cancer	202	Environmental/occupational risks	1	Number	2001	1.2821088649279684	2.4988291092616723	0.2620458284769354
1	Deaths	9	Southeast Asia	2	Female	13	40-44 years	465	Ovarian cancer	202	Environmental/occupational risks	3	Rate	2001	0.00736356279	0.01435157774	0.00150501331
1	Deaths	9	Southeast Asia	2	Female	13	40-44 years	465	Ovarian cancer	202	Environmental/occupational risks	1	Number	2002	1.3527879816784676	2.610417842935199	0.2696451425113878
1	Deaths	9	Southeast Asia	2	Female	13	40-44 years	465	Ovarian cancer	202	Environmental/occupational risks	3	Rate	2002	0.00753880567	0.01454731496	0.00150267622
1	Deaths	9	Southeast Asia	2	Female	13	40-44 years	465	Ovarian cancer	202	Environmental/occupational risks	1	Number	2003	1.4024992485027452	2.762104447853627	0.2761001202786769
1	Deaths	9	Southeast Asia	2	Female	13	40-44 years	465	Ovarian cancer	202	Environmental/occupational risks	3	Rate	2003	0.00760579602	0.01497897631	0.0014972993399999998
1	Deaths	9	Southeast Asia	2	Female	13	40-44 years	465	Ovarian cancer	202	Environmental/occupational risks	1	Number	2004	1.4502731465638208	2.773722788471476	0.2892499773746935
1	Deaths	9	Southeast Asia	2	Female	13	40-44 years	465	Ovarian cancer	202	Environmental/occupational risks	3	Rate	2004	0.007675667630000001	0.014680113380000002	0.0015308748499999998
1	Deaths	9	Southeast Asia	2	Female	13	40-44 years	465	Ovarian cancer	202	Environmental/occupational risks	1	Number	2005	1.497126353161021	2.980542061205047	0.280296788966669
1	Deaths	9	Southeast Asia	2	Female	13	40-44 years	465	Ovarian cancer	202	Environmental/occupational risks	3	Rate	2005	0.00775501897	0.01543901767	0.00145191948
1	Deaths	9	Southeast Asia	2	Female	13	40-44 years	465	Ovarian cancer	202	Environmental/occupational risks	1	Number	2006	1.5174931449128373	2.9507785832872706	0.2805131807529799
1	Deaths	9	Southeast Asia	2	Female	13	40-44 years	465	Ovarian cancer	202	Environmental/occupational risks	3	Rate	2006	0.00771084919	0.014993813130000002	0.00142537371
1	Deaths	9	Southeast Asia	2	Female	13	40-44 years	465	Ovarian cancer	202	Environmental/occupational risks	1	Number	2007	1.5529365107634066	3.062237719647848	0.2997405435716249
1	Deaths	9	Southeast Asia	2	Female	13	40-44 years	465	Ovarian cancer	202	Environmental/occupational risks	3	Rate	2007	0.00775178026	0.01528574655	0.0014962123800000002
1	Deaths	9	Southeast Asia	2	Female	13	40-44 years	465	Ovarian cancer	202	Environmental/occupational risks	1	Number	2008	1.576397545895925	3.1053456716329446	0.3246172299616456
1	Deaths	9	Southeast Asia	2	Female	13	40-44 years	465	Ovarian cancer	202	Environmental/occupational risks	3	Rate	2008	0.00772698253	0.0152213836	0.0015911669400000001
1	Deaths	9	Southeast Asia	2	Female	13	40-44 years	465	Ovarian cancer	202	Environmental/occupational risks	1	Number	2009	1.6230798251374194	3.241079743896909	0.2814709166064161
1	Deaths	9	Southeast Asia	2	Female	13	40-44 years	465	Ovarian cancer	202	Environmental/occupational risks	3	Rate	2009	0.0078078782	0.015591319349999999	0.0013540249799999999
1	Deaths	9	Southeast Asia	2	Female	13	40-44 years	465	Ovarian cancer	202	Environmental/occupational risks	1	Number	2010	1.660817107097761	3.276750623388783	0.3353968628009008
1	Deaths	9	Southeast Asia	2	Female	13	40-44 years	465	Ovarian cancer	202	Environmental/occupational risks	3	Rate	2010	0.00785480132	0.01549732659	0.00158625276
1	Deaths	9	Southeast Asia	2	Female	13	40-44 years	465	Ovarian cancer	202	Environmental/occupational risks	1	Number	2011	1.7228374320517292	3.47346870197352	0.367455817653756
1	Deaths	9	Southeast Asia	2	Female	13	40-44 years	465	Ovarian cancer	202	Environmental/occupational risks	3	Rate	2011	0.00803144039	0.01619244875	0.0017129877999999999
1	Deaths	9	Southeast Asia	2	Female	13	40-44 years	465	Ovarian cancer	202	Environmental/occupational risks	1	Number	2012	1.7439329697725965	3.4484763695930125	0.37112149724054
1	Deaths	9	Southeast Asia	2	Female	13	40-44 years	465	Ovarian cancer	202	Environmental/occupational risks	3	Rate	2012	0.00802016453	0.01585918057	0.00170674878
1	Deaths	9	Southeast Asia	2	Female	13	40-44 years	465	Ovarian cancer	202	Environmental/occupational risks	1	Number	2013	1.7819233088955213	3.518938499801429	0.3585843280683891
1	Deaths	9	Southeast Asia	2	Female	13	40-44 years	465	Ovarian cancer	202	Environmental/occupational risks	3	Rate	2013	0.00809508595	0.015986159150000002	0.00162901004
1	Deaths	9	Southeast Asia	2	Female	13	40-44 years	465	Ovarian cancer	202	Environmental/occupational risks	1	Number	2014	1.8523287079535573	3.634632037351158	0.4010967789775537
1	Deaths	9	Southeast Asia	2	Female	13	40-44 years	465	Ovarian cancer	202	Environmental/occupational risks	3	Rate	2014	0.008324760129999999	0.01633481128	0.0018026144399999999
1	Deaths	9	Southeast Asia	2	Female	13	40-44 years	465	Ovarian cancer	202	Environmental/occupational risks	1	Number	2015	1.900225294512754	3.547097642659759	0.3583512783119479
1	Deaths	9	Southeast Asia	2	Female	13	40-44 years	465	Ovarian cancer	202	Environmental/occupational risks	3	Rate	2015	0.00845478629	0.015782314119999998	0.00159443382
1	Deaths	9	Southeast Asia	2	Female	13	40-44 years	465	Ovarian cancer	202	Environmental/occupational risks	1	Number	2016	1.933377232920281	3.619099130957637	0.3864081376698471
1	Deaths	9	Southeast Asia	2	Female	13	40-44 years	465	Ovarian cancer	202	Environmental/occupational risks	3	Rate	2016	0.00851195775	0.01593357901	0.00170121469
1	Deaths	9	Southeast Asia	2	Female	13	40-44 years	465	Ovarian cancer	202	Environmental/occupational risks	1	Number	2017	1.981717712480173	4.0774111968887	0.4288921200765162
1	Deaths	9	Southeast Asia	2	Female	13	40-44 years	465	Ovarian cancer	202	Environmental/occupational risks	3	Rate	2017	0.00862316713	0.01774228387	0.001866264
1	Deaths	9	Southeast Asia	2	Female	13	40-44 years	465	Ovarian cancer	202	Environmental/occupational risks	1	Number	2018	1.9999149583794265	4.044671792979422	0.4494786957957092
1	Deaths	9	Southeast Asia	2	Female	13	40-44 years	465	Ovarian cancer	202	Environmental/occupational risks	3	Rate	2018	0.00858392665	0.01736032118	0.00192922811
1	Deaths	9	Southeast Asia	2	Female	13	40-44 years	465	Ovarian cancer	202	Environmental/occupational risks	1	Number	2019	2.033882945754921	4.272264108567276	0.4694690594510213
1	Deaths	9	Southeast Asia	2	Female	13	40-44 years	465	Ovarian cancer	202	Environmental/occupational risks	3	Rate	2019	0.00859588061	0.01805604019	0.00198413581
1	Deaths	9	Southeast Asia	2	Female	13	40-44 years	465	Ovarian cancer	202	Environmental/occupational risks	1	Number	2020	2.055554405322064	3.976938542751082	0.4695788586629928
1	Deaths	9	Southeast Asia	2	Female	13	40-44 years	465	Ovarian cancer	202	Environmental/occupational risks	3	Rate	2020	0.00854719566	0.01653649827	0.0019525546800000001
1	Deaths	9	Southeast Asia	2	Female	13	40-44 years	465	Ovarian cancer	202	Environmental/occupational risks	1	Number	2021	2.0883359662661403	4.097949295712688	0.4318856260139387
1	Deaths	9	Southeast Asia	2	Female	13	40-44 years	465	Ovarian cancer	202	Environmental/occupational risks	3	Rate	2021	0.00854858543	0.01677492042	0.00176792012
1	Deaths	9	Southeast Asia	2	Female	14	45-49 years	465	Ovarian cancer	202	Environmental/occupational risks	1	Number	1990	0.18433104826299	0.5264232735605033	0.0137380056363779
1	Deaths	9	Southeast Asia	2	Female	14	45-49 years	465	Ovarian cancer	202	Environmental/occupational risks	3	Rate	1990	0.0020008412199999997	0.00571411812	0.00014912066
1	Deaths	9	Southeast Asia	2	Female	14	45-49 years	465	Ovarian cancer	202	Environmental/occupational risks	1	Number	1991	0.1905286691155735	0.5345010890505093	0.0110997945035372
1	Deaths	9	Southeast Asia	2	Female	14	45-49 years	465	Ovarian cancer	202	Environmental/occupational risks	3	Rate	1991	0.00202443904	0.00567927587	0.00011793950999999999
1	Deaths	9	Southeast Asia	2	Female	14	45-49 years	465	Ovarian cancer	202	Environmental/occupational risks	1	Number	1992	0.2038846428435356	0.5490259193002609	0.0129220544023534
1	Deaths	9	Southeast Asia	2	Female	14	45-49 years	465	Ovarian cancer	202	Environmental/occupational risks	3	Rate	1992	0.00212490941	0.00572201184	0.00013467515
1	Deaths	9	Southeast Asia	2	Female	14	45-49 years	465	Ovarian cancer	202	Environmental/occupational risks	1	Number	1993	0.2183276549298005	0.5905743136274906	0.0144877415349847
1	Deaths	9	Southeast Asia	2	Female	14	45-49 years	465	Ovarian cancer	202	Environmental/occupational risks	3	Rate	1993	0.0022181063900000002	0.005999957550000001	0.00014718865
1	Deaths	9	Southeast Asia	2	Female	14	45-49 years	465	Ovarian cancer	202	Environmental/occupational risks	1	Number	1994	0.2366098123631217	0.6185219159959383	0.0197285887505095
1	Deaths	9	Southeast Asia	2	Female	14	45-49 years	465	Ovarian cancer	202	Environmental/occupational risks	3	Rate	1994	0.0023308898299999998	0.00609318114	0.00019435021
1	Deaths	9	Southeast Asia	2	Female	14	45-49 years	465	Ovarian cancer	202	Environmental/occupational risks	1	Number	1995	0.2578050923518725	0.6807231906958968	0.0200554353688533
1	Deaths	9	Southeast Asia	2	Female	14	45-49 years	465	Ovarian cancer	202	Environmental/occupational risks	3	Rate	1995	0.00247233836	0.00652810245	0.00019233065000000003
1	Deaths	9	Southeast Asia	2	Female	14	45-49 years	465	Ovarian cancer	202	Environmental/occupational risks	1	Number	1996	0.280547958540197	0.7298459381921157	0.0215914305403975
1	Deaths	9	Southeast Asia	2	Female	14	45-49 years	465	Ovarian cancer	202	Environmental/occupational risks	3	Rate	1996	0.00257664671	0.00670315031	0.00019830295000000003
1	Deaths	9	Southeast Asia	2	Female	14	45-49 years	465	Ovarian cancer	202	Environmental/occupational risks	1	Number	1997	0.3061332339004841	0.8349001311260541	0.028340712051386
1	Deaths	9	Southeast Asia	2	Female	14	45-49 years	465	Ovarian cancer	202	Environmental/occupational risks	3	Rate	1997	0.00267654707	0.00729959786	0.00024778509
1	Deaths	9	Southeast Asia	2	Female	14	45-49 years	465	Ovarian cancer	202	Environmental/occupational risks	1	Number	1998	0.3264584319491539	0.8422788074212137	0.0255940672502362
1	Deaths	9	Southeast Asia	2	Female	14	45-49 years	465	Ovarian cancer	202	Environmental/occupational risks	3	Rate	1998	0.00272135349	0.00702122583	0.00021335183000000001
1	Deaths	9	Southeast Asia	2	Female	14	45-49 years	465	Ovarian cancer	202	Environmental/occupational risks	1	Number	1999	0.3500807886524575	0.9160518694499136	0.0255998338640696
1	Deaths	9	Southeast Asia	2	Female	14	45-49 years	465	Ovarian cancer	202	Environmental/occupational risks	3	Rate	1999	0.00278528567	0.007288220979999999	0.00020367542
1	Deaths	9	Southeast Asia	2	Female	14	45-49 years	465	Ovarian cancer	202	Environmental/occupational risks	1	Number	2000	0.3806806123717569	0.9703412219058	0.0255036639887798
1	Deaths	9	Southeast Asia	2	Female	14	45-49 years	465	Ovarian cancer	202	Environmental/occupational risks	3	Rate	2000	0.00287442573	0.00732680805	0.0001925719
1	Deaths	9	Southeast Asia	2	Female	14	45-49 years	465	Ovarian cancer	202	Environmental/occupational risks	1	Number	2001	0.3995635684854268	1.0070236890947115	0.0236889988641419
1	Deaths	9	Southeast Asia	2	Female	14	45-49 years	465	Ovarian cancer	202	Environmental/occupational risks	3	Rate	2001	0.00289844757	0.00730498373	0.00017184079
1	Deaths	9	Southeast Asia	2	Female	14	45-49 years	465	Ovarian cancer	202	Environmental/occupational risks	1	Number	2002	0.4233864232275243	1.0593464011686535	0.0243335527486348
1	Deaths	9	Southeast Asia	2	Female	14	45-49 years	465	Ovarian cancer	202	Environmental/occupational risks	3	Rate	2002	0.00294733504	0.007374465959999999	0.00016939403
1	Deaths	9	Southeast Asia	2	Female	14	45-49 years	465	Ovarian cancer	202	Environmental/occupational risks	1	Number	2003	0.4493764785430862	1.1330601458635263	0.0252397327980099
1	Deaths	9	Southeast Asia	2	Female	14	45-49 years	465	Ovarian cancer	202	Environmental/occupational risks	3	Rate	2003	0.00300337672	0.0075727293800000005	0.00016868801
1	Deaths	9	Southeast Asia	2	Female	14	45-49 years	465	Ovarian cancer	202	Environmental/occupational risks	1	Number	2004	0.4763706091189171	1.1894581691728516	0.0276562491471011
1	Deaths	9	Southeast Asia	2	Female	14	45-49 years	465	Ovarian cancer	202	Environmental/occupational risks	3	Rate	2004	0.0030615019800000003	0.00764431824	0.00017773905
1	Deaths	9	Southeast Asia	2	Female	14	45-49 years	465	Ovarian cancer	202	Environmental/occupational risks	1	Number	2005	0.5100776096644916	1.2705948974361423	0.0255828575634012
1	Deaths	9	Southeast Asia	2	Female	14	45-49 years	465	Ovarian cancer	202	Environmental/occupational risks	3	Rate	2005	0.0031594564100000003	0.0078701537	0.00015846201000000002
1	Deaths	9	Southeast Asia	2	Female	14	45-49 years	465	Ovarian cancer	202	Environmental/occupational risks	1	Number	2006	0.5303962050254446	1.3588213872898869	0.0215865004410144
1	Deaths	9	Southeast Asia	2	Female	14	45-49 years	465	Ovarian cancer	202	Environmental/occupational risks	3	Rate	2006	0.00317457104	0.008132929669999999	0.0001292013
1	Deaths	9	Southeast Asia	2	Female	14	45-49 years	465	Ovarian cancer	202	Environmental/occupational risks	1	Number	2007	0.5552853507688473	1.3347254787110114	0.0213842439689306
1	Deaths	9	Southeast Asia	2	Female	14	45-49 years	465	Ovarian cancer	202	Environmental/occupational risks	3	Rate	2007	0.00321969474	0.0077390995500000006	0.00012399163
1	Deaths	9	Southeast Asia	2	Female	14	45-49 years	465	Ovarian cancer	202	Environmental/occupational risks	1	Number	2008	0.5742182028555943	1.4307098651578083	0.0250224247219098
1	Deaths	9	Southeast Asia	2	Female	14	45-49 years	465	Ovarian cancer	202	Environmental/occupational risks	3	Rate	2008	0.00323225018	0.00805340581	0.00014085018
1	Deaths	9	Southeast Asia	2	Female	14	45-49 years	465	Ovarian cancer	202	Environmental/occupational risks	1	Number	2009	0.5992568338604192	1.4364438523863272	0.02884582636815
1	Deaths	9	Southeast Asia	2	Female	14	45-49 years	465	Ovarian cancer	202	Environmental/occupational risks	3	Rate	2009	0.0032815617900000004	0.00786604173	0.00015796126000000002
1	Deaths	9	Southeast Asia	2	Female	14	45-49 years	465	Ovarian cancer	202	Environmental/occupational risks	1	Number	2010	0.6126695338549805	1.5160621696486225	0.0235485612087198
1	Deaths	9	Southeast Asia	2	Female	14	45-49 years	465	Ovarian cancer	202	Environmental/occupational risks	3	Rate	2010	0.00327629525	0.0081072536	0.00012592766
1	Deaths	9	Southeast Asia	2	Female	14	45-49 years	465	Ovarian cancer	202	Environmental/occupational risks	1	Number	2011	0.640308546413506	1.6801889837107462	0.023568658570204
1	Deaths	9	Southeast Asia	2	Female	14	45-49 years	465	Ovarian cancer	202	Environmental/occupational risks	3	Rate	2011	0.00335548835	0.00880490288	0.00012350977
1	Deaths	9	Southeast Asia	2	Female	14	45-49 years	465	Ovarian cancer	202	Environmental/occupational risks	1	Number	2012	0.6452244901921722	1.6833864922639974	0.0295591949525104
1	Deaths	9	Southeast Asia	2	Female	14	45-49 years	465	Ovarian cancer	202	Environmental/occupational risks	3	Rate	2012	0.00331706437	0.008654199329999999	0.00015196223
1	Deaths	9	Southeast Asia	2	Female	14	45-49 years	465	Ovarian cancer	202	Environmental/occupational risks	1	Number	2013	0.6627834915609391	1.6553991045587817	0.0241389410139245
1	Deaths	9	Southeast Asia	2	Female	14	45-49 years	465	Ovarian cancer	202	Environmental/occupational risks	3	Rate	2013	0.00334273756	0.00834897795	0.00012174435
1	Deaths	9	Southeast Asia	2	Female	14	45-49 years	465	Ovarian cancer	202	Environmental/occupational risks	1	Number	2014	0.695794905023718	1.7777289447317175	0.0288109518314951
1	Deaths	9	Southeast Asia	2	Female	14	45-49 years	465	Ovarian cancer	202	Environmental/occupational risks	3	Rate	2014	0.0034441402500000004	0.0087996445	0.00014261237
1	Deaths	9	Southeast Asia	2	Female	14	45-49 years	465	Ovarian cancer	202	Environmental/occupational risks	1	Number	2015	0.7143927296100769	1.6894676594514628	0.0278225154677332
1	Deaths	9	Southeast Asia	2	Female	14	45-49 years	465	Ovarian cancer	202	Environmental/occupational risks	3	Rate	2015	0.00347230824	0.00821166319	0.00013523143
1	Deaths	9	Southeast Asia	2	Female	14	45-49 years	465	Ovarian cancer	202	Environmental/occupational risks	1	Number	2016	0.7338514799487265	1.79788191745768	0.0346909697864774
1	Deaths	9	Southeast Asia	2	Female	14	45-49 years	465	Ovarian cancer	202	Environmental/occupational risks	3	Rate	2016	0.0035062942400000004	0.00859016189	0.00016575118
1	Deaths	9	Southeast Asia	2	Female	14	45-49 years	465	Ovarian cancer	202	Environmental/occupational risks	1	Number	2017	0.7718828431501947	2.1499040392405493	0.0233317812193662
1	Deaths	9	Southeast Asia	2	Female	14	45-49 years	465	Ovarian cancer	202	Environmental/occupational risks	3	Rate	2017	0.0036309701699999996	0.01011324129	0.0001097537
1	Deaths	9	Southeast Asia	2	Female	14	45-49 years	465	Ovarian cancer	202	Environmental/occupational risks	1	Number	2018	0.7895920744419039	2.141749775563917	0.0390202452008043
1	Deaths	9	Southeast Asia	2	Female	14	45-49 years	465	Ovarian cancer	202	Environmental/occupational risks	3	Rate	2018	0.00366444276	0.00993971409	0.00018109029
1	Deaths	9	Southeast Asia	2	Female	14	45-49 years	465	Ovarian cancer	202	Environmental/occupational risks	1	Number	2019	0.7996802818024884	2.2214170554407677	0.0404772377819512
1	Deaths	9	Southeast Asia	2	Female	14	45-49 years	465	Ovarian cancer	202	Environmental/occupational risks	3	Rate	2019	0.00366744795	0.01018773578	0.00018563439
1	Deaths	9	Southeast Asia	2	Female	14	45-49 years	465	Ovarian cancer	202	Environmental/occupational risks	1	Number	2020	0.8174065607742387	2.041664874137484	0.0292846285777662
1	Deaths	9	Southeast Asia	2	Female	14	45-49 years	465	Ovarian cancer	202	Environmental/occupational risks	3	Rate	2020	0.00370794672	0.00926146785	0.0001328419
1	Deaths	9	Southeast Asia	2	Female	14	45-49 years	465	Ovarian cancer	202	Environmental/occupational risks	1	Number	2021	0.8291565233678418	2.043596162141255	0.0299042448510623
1	Deaths	9	Southeast Asia	2	Female	14	45-49 years	465	Ovarian cancer	202	Environmental/occupational risks	3	Rate	2021	0.00372003323	0.00916864961	0.00013416621
1	Deaths	9	Southeast Asia	2	Female	22	All ages	465	Ovarian cancer	202	Environmental/occupational risks	1	Number	1990	9.809663525749825	18.6221492455854	3.2258935250057705
1	Deaths	9	Southeast Asia	2	Female	22	All ages	465	Ovarian cancer	202	Environmental/occupational risks	3	Rate	1990	0.00418544939	0.00794543696	0.0013763789200000002
1	Deaths	9	Southeast Asia	2	Female	22	All ages	465	Ovarian cancer	202	Environmental/occupational risks	1	Number	1991	10.429108781772046	19.52430199558026	3.508668624693205
1	Deaths	9	Southeast Asia	2	Female	22	All ages	465	Ovarian cancer	202	Environmental/occupational risks	3	Rate	1991	0.00437361457	0.00818783018	0.00147141664
1	Deaths	9	Southeast Asia	2	Female	22	All ages	465	Ovarian cancer	202	Environmental/occupational risks	1	Number	1992	11.173895267705907	21.49455117279585	3.861064335614401
1	Deaths	9	Southeast Asia	2	Female	22	All ages	465	Ovarian cancer	202	Environmental/occupational risks	3	Rate	1992	0.0046076096399999995	0.00886338192	0.00159212851
1	Deaths	9	Southeast Asia	2	Female	22	All ages	465	Ovarian cancer	202	Environmental/occupational risks	1	Number	1993	11.94504220795324	22.95625953637673	4.294583761899794
1	Deaths	9	Southeast Asia	2	Female	22	All ages	465	Ovarian cancer	202	Environmental/occupational risks	3	Rate	1993	0.00484536178	0.00931192881	0.00174204592
1	Deaths	9	Southeast Asia	2	Female	22	All ages	465	Ovarian cancer	202	Environmental/occupational risks	1	Number	1994	12.828288694317882	25.129020004666906	4.861895914254225
1	Deaths	9	Southeast Asia	2	Female	22	All ages	465	Ovarian cancer	202	Environmental/occupational risks	3	Rate	1994	0.00512137924	0.01003214415	0.00194099255
1	Deaths	9	Southeast Asia	2	Female	22	All ages	465	Ovarian cancer	202	Environmental/occupational risks	1	Number	1995	13.790940152825184	26.649443311219912	5.312034655824595
1	Deaths	9	Southeast Asia	2	Female	22	All ages	465	Ovarian cancer	202	Environmental/occupational risks	3	Rate	1995	0.00542161887	0.01047666969	0.00208831501
1	Deaths	9	Southeast Asia	2	Female	22	All ages	465	Ovarian cancer	202	Environmental/occupational risks	1	Number	1996	14.71206430351604	28.638701806913843	5.771415448737165
1	Deaths	9	Southeast Asia	2	Female	22	All ages	465	Ovarian cancer	202	Environmental/occupational risks	3	Rate	1996	0.00569831346	0.01109241344	0.00223539903
1	Deaths	9	Southeast Asia	2	Female	22	All ages	465	Ovarian cancer	202	Environmental/occupational risks	1	Number	1997	15.50690976145392	30.232461359147315	5.881119045633512
1	Deaths	9	Southeast Asia	2	Female	22	All ages	465	Ovarian cancer	202	Environmental/occupational risks	3	Rate	1997	0.00591996003	0.011541626650000001	0.002245192
1	Deaths	9	Southeast Asia	2	Female	22	All ages	465	Ovarian cancer	202	Environmental/occupational risks	1	Number	1998	16.295203020752663	30.95444271697758	6.480088630823001
1	Deaths	9	Southeast Asia	2	Female	22	All ages	465	Ovarian cancer	202	Environmental/occupational risks	3	Rate	1998	0.006134215889999999	0.011652584760000001	0.0024393843100000002
1	Deaths	9	Southeast Asia	2	Female	22	All ages	465	Ovarian cancer	202	Environmental/occupational risks	1	Number	1999	17.244286786095767	33.62340830598097	6.616796988776607
1	Deaths	9	Southeast Asia	2	Female	22	All ages	465	Ovarian cancer	202	Environmental/occupational risks	3	Rate	1999	0.00640387154	0.012486453650000002	0.00245722647
1	Deaths	9	Southeast Asia	2	Female	22	All ages	465	Ovarian cancer	202	Environmental/occupational risks	1	Number	2000	18.15121931757769	35.22186097749794	6.760693219981632
1	Deaths	9	Southeast Asia	2	Female	22	All ages	465	Ovarian cancer	202	Environmental/occupational risks	3	Rate	2000	0.0066521943	0.01290837044	0.0024777093
1	Deaths	9	Southeast Asia	2	Female	22	All ages	465	Ovarian cancer	202	Environmental/occupational risks	1	Number	2001	18.820538978096625	35.22980330038294	6.90379968365569
1	Deaths	9	Southeast Asia	2	Female	22	All ages	465	Ovarian cancer	202	Environmental/occupational risks	3	Rate	2001	0.00680882154	0.01274530149	0.00249762985
1	Deaths	9	Southeast Asia	2	Female	22	All ages	465	Ovarian cancer	202	Environmental/occupational risks	1	Number	2002	19.77139276910128	37.99814887507734	7.29999780254151
1	Deaths	9	Southeast Asia	2	Female	22	All ages	465	Ovarian cancer	202	Environmental/occupational risks	3	Rate	2002	0.007062714479999999	0.0135736556	0.0026076969300000002
1	Deaths	9	Southeast Asia	2	Female	22	All ages	465	Ovarian cancer	202	Environmental/occupational risks	1	Number	2003	20.82796899170395	39.18977260467457	7.945977181376159
1	Deaths	9	Southeast Asia	2	Female	22	All ages	465	Ovarian cancer	202	Environmental/occupational risks	3	Rate	2003	0.007348161299999999	0.01382625308	0.00280336129
1	Deaths	9	Southeast Asia	2	Female	22	All ages	465	Ovarian cancer	202	Environmental/occupational risks	1	Number	2004	21.91175600532521	39.38082917725056	8.289884551335613
1	Deaths	9	Southeast Asia	2	Female	22	All ages	465	Ovarian cancer	202	Environmental/occupational risks	3	Rate	2004	0.007637767449999999	0.01372695166	0.00288960001
1	Deaths	9	Southeast Asia	2	Female	22	All ages	465	Ovarian cancer	202	Environmental/occupational risks	1	Number	2005	22.99834544424545	41.95459704921939	8.354349657726512
1	Deaths	9	Southeast Asia	2	Female	22	All ages	465	Ovarian cancer	202	Environmental/occupational risks	3	Rate	2005	0.00792105834	0.014449944309999999	0.00287739356
1	Deaths	9	Southeast Asia	2	Female	22	All ages	465	Ovarian cancer	202	Environmental/occupational risks	1	Number	2006	24.03103437896208	44.536639266523125	8.770246289850578
1	Deaths	9	Southeast Asia	2	Female	22	All ages	465	Ovarian cancer	202	Environmental/occupational risks	3	Rate	2006	0.00817702447	0.015154453330000001	0.00298424601
1	Deaths	9	Southeast Asia	2	Female	22	All ages	465	Ovarian cancer	202	Environmental/occupational risks	1	Number	2007	25.08618109808997	46.10912192470661	9.360834232506534
1	Deaths	9	Southeast Asia	2	Female	22	All ages	465	Ovarian cancer	202	Environmental/occupational risks	3	Rate	2007	0.00843346268	0.01550094682	0.0031469216399999996
1	Deaths	9	Southeast Asia	2	Female	22	All ages	465	Ovarian cancer	202	Environmental/occupational risks	1	Number	2008	26.15412805613204	49.99440158719804	9.749818449026346
1	Deaths	9	Southeast Asia	2	Female	22	All ages	465	Ovarian cancer	202	Environmental/occupational risks	3	Rate	2008	0.00867802638	0.01658830816	0.00323502208
1	Deaths	9	Southeast Asia	2	Female	22	All ages	465	Ovarian cancer	202	Environmental/occupational risks	1	Number	2009	27.42926076103465	52.794960467884565	10.474671993604233
1	Deaths	9	Southeast Asia	2	Female	22	All ages	465	Ovarian cancer	202	Environmental/occupational risks	3	Rate	2009	0.00897227951	0.01726955553	0.0034263294800000003
1	Deaths	9	Southeast Asia	2	Female	22	All ages	465	Ovarian cancer	202	Environmental/occupational risks	1	Number	2010	28.502069119047704	54.16556011964585	10.534360774235552
1	Deaths	9	Southeast Asia	2	Female	22	All ages	465	Ovarian cancer	202	Environmental/occupational risks	3	Rate	2010	0.00921030503	0.017503337350000002	0.0034041274599999997
1	Deaths	9	Southeast Asia	2	Female	22	All ages	465	Ovarian cancer	202	Environmental/occupational risks	1	Number	2011	30.1431536622106	58.737412852280144	11.072256883807562
1	Deaths	9	Southeast Asia	2	Female	22	All ages	465	Ovarian cancer	202	Environmental/occupational risks	3	Rate	2011	0.00964412165	0.01879268379	0.00354250234
1	Deaths	9	Southeast Asia	2	Female	22	All ages	465	Ovarian cancer	202	Environmental/occupational risks	1	Number	2012	31.255088531416284	59.97172649129908	11.32527991479632
1	Deaths	9	Southeast Asia	2	Female	22	All ages	465	Ovarian cancer	202	Environmental/occupational risks	3	Rate	2012	0.00989040985	0.01897754836	0.00358378956
1	Deaths	9	Southeast Asia	2	Female	22	All ages	465	Ovarian cancer	202	Environmental/occupational risks	1	Number	2013	32.61153738338598	62.776975499860086	11.635038960277535
1	Deaths	9	Southeast Asia	2	Female	22	All ages	465	Ovarian cancer	202	Environmental/occupational risks	3	Rate	2013	0.01019735746	0.01962983995	0.00363818025
1	Deaths	9	Southeast Asia	2	Female	22	All ages	465	Ovarian cancer	202	Environmental/occupational risks	1	Number	2014	34.60432380867688	65.55187880033216	13.964392221874192
1	Deaths	9	Southeast Asia	2	Female	22	All ages	465	Ovarian cancer	202	Environmental/occupational risks	3	Rate	2014	0.01069338061	0.02025675155	0.0043152573
1	Deaths	9	Southeast Asia	2	Female	22	All ages	465	Ovarian cancer	202	Environmental/occupational risks	1	Number	2015	36.27890049925891	66.38026603651171	13.564405240861806
1	Deaths	9	Southeast Asia	2	Female	22	All ages	465	Ovarian cancer	202	Environmental/occupational risks	3	Rate	2015	0.011081685380000001	0.02027639243	0.00414335796
1	Deaths	9	Southeast Asia	2	Female	22	All ages	465	Ovarian cancer	202	Environmental/occupational risks	1	Number	2016	38.04732286368505	69.50856920408293	13.943418062480411
1	Deaths	9	Southeast Asia	2	Female	22	All ages	465	Ovarian cancer	202	Environmental/occupational risks	3	Rate	2016	0.011491076670000001	0.02099302231	0.0042112
1	Deaths	9	Southeast Asia	2	Female	22	All ages	465	Ovarian cancer	202	Environmental/occupational risks	1	Number	2017	40.15394686267326	74.80477217231619	15.869612878772152
1	Deaths	9	Southeast Asia	2	Female	22	All ages	465	Ovarian cancer	202	Environmental/occupational risks	3	Rate	2017	0.011993320900000002	0.02234295026	0.00473999133
1	Deaths	9	Southeast Asia	2	Female	22	All ages	465	Ovarian cancer	202	Environmental/occupational risks	1	Number	2018	41.85245768897557	78.60504354945193	15.273890280062451
1	Deaths	9	Southeast Asia	2	Female	22	All ages	465	Ovarian cancer	202	Environmental/occupational risks	3	Rate	2018	0.012365488820000001	0.02322419855	0.00451273664
1	Deaths	9	Southeast Asia	2	Female	22	All ages	465	Ovarian cancer	202	Environmental/occupational risks	1	Number	2019	43.61381329885292	84.65755334739029	16.160060749629118
1	Deaths	9	Southeast Asia	2	Female	22	All ages	465	Ovarian cancer	202	Environmental/occupational risks	3	Rate	2019	0.01275060942	0.024749851379999997	0.00472443493
1	Deaths	9	Southeast Asia	2	Female	22	All ages	465	Ovarian cancer	202	Environmental/occupational risks	1	Number	2020	44.82793245544072	82.74642859093817	15.5097177131802
1	Deaths	9	Southeast Asia	2	Female	22	All ages	465	Ovarian cancer	202	Environmental/occupational risks	3	Rate	2020	0.01297355258	0.02394746051	0.00448863303
1	Deaths	9	Southeast Asia	2	Female	22	All ages	465	Ovarian cancer	202	Environmental/occupational risks	1	Number	2021	47.10351674781217	91.33510181183507	17.46724276348101
1	Deaths	9	Southeast Asia	2	Female	22	All ages	465	Ovarian cancer	202	Environmental/occupational risks	3	Rate	2021	0.01350549927	0.02618755958	0.00500820004
1	Deaths	9	Southeast Asia	2	Female	27	Age-standardized	465	Ovarian cancer	202	Environmental/occupational risks	3	Rate	1990	0.00791910221	0.01495422878	0.00267154946
1	Deaths	9	Southeast Asia	2	Female	27	Age-standardized	465	Ovarian cancer	202	Environmental/occupational risks	3	Rate	1991	0.008159604649999999	0.015091694400000001	0.00280252199
1	Deaths	9	Southeast Asia	2	Female	27	Age-standardized	465	Ovarian cancer	202	Environmental/occupational risks	3	Rate	1992	0.00843774314	0.0159966097	0.00291975971
1	Deaths	9	Southeast Asia	2	Female	27	Age-standardized	465	Ovarian cancer	202	Environmental/occupational risks	3	Rate	1993	0.00872043895	0.016458624629999998	0.0031567752499999996
1	Deaths	9	Southeast Asia	2	Female	27	Age-standardized	465	Ovarian cancer	202	Environmental/occupational risks	3	Rate	1994	0.00908798643	0.01739987795	0.0034378586599999998
1	Deaths	9	Southeast Asia	2	Female	27	Age-standardized	465	Ovarian cancer	202	Environmental/occupational risks	3	Rate	1995	0.00947995168	0.01792802399	0.00361781832
1	Deaths	9	Southeast Asia	2	Female	27	Age-standardized	465	Ovarian cancer	202	Environmental/occupational risks	3	Rate	1996	0.00982510437	0.01881536692	0.0038152294300000003
1	Deaths	9	Southeast Asia	2	Female	27	Age-standardized	465	Ovarian cancer	202	Environmental/occupational risks	3	Rate	1997	0.010065881	0.01937295919	0.00382171266
1	Deaths	9	Southeast Asia	2	Female	27	Age-standardized	465	Ovarian cancer	202	Environmental/occupational risks	3	Rate	1998	0.01027476351	0.01937757682	0.00409095962
1	Deaths	9	Southeast Asia	2	Female	27	Age-standardized	465	Ovarian cancer	202	Environmental/occupational risks	3	Rate	1999	0.01055514909	0.0203767322	0.004120721250000001
1	Deaths	9	Southeast Asia	2	Female	27	Age-standardized	465	Ovarian cancer	202	Environmental/occupational risks	3	Rate	2000	0.01079088789	0.020566093440000002	0.00403757222
1	Deaths	9	Southeast Asia	2	Female	27	Age-standardized	465	Ovarian cancer	202	Environmental/occupational risks	3	Rate	2001	0.01087053204	0.020102760520000002	0.0040467492200000005
1	Deaths	9	Southeast Asia	2	Female	27	Age-standardized	465	Ovarian cancer	202	Environmental/occupational risks	3	Rate	2002	0.01109872115	0.02129687752	0.00414481838
1	Deaths	9	Southeast Asia	2	Female	27	Age-standardized	465	Ovarian cancer	202	Environmental/occupational risks	3	Rate	2003	0.01137474078	0.021213122419999998	0.00437517713
1	Deaths	9	Southeast Asia	2	Female	27	Age-standardized	465	Ovarian cancer	202	Environmental/occupational risks	3	Rate	2004	0.0116393633	0.02114077777	0.0044653308
1	Deaths	9	Southeast Asia	2	Female	27	Age-standardized	465	Ovarian cancer	202	Environmental/occupational risks	3	Rate	2005	0.011900140469999999	0.02128743481	0.00440103762
1	Deaths	9	Southeast Asia	2	Female	27	Age-standardized	465	Ovarian cancer	202	Environmental/occupational risks	3	Rate	2006	0.01207664424	0.02200426311	0.00441964952
1	Deaths	9	Southeast Asia	2	Female	27	Age-standardized	465	Ovarian cancer	202	Environmental/occupational risks	3	Rate	2007	0.012222731550000001	0.02209785375	0.004706938149999999
1	Deaths	9	Southeast Asia	2	Female	27	Age-standardized	465	Ovarian cancer	202	Environmental/occupational risks	3	Rate	2008	0.012367316429999999	0.02291295579	0.00467646831
1	Deaths	9	Southeast Asia	2	Female	27	Age-standardized	465	Ovarian cancer	202	Environmental/occupational risks	3	Rate	2009	0.01256443363	0.02396317395	0.00486740929
1	Deaths	9	Southeast Asia	2	Female	27	Age-standardized	465	Ovarian cancer	202	Environmental/occupational risks	3	Rate	2010	0.012635526939999999	0.02396424207	0.00480987008
1	Deaths	9	Southeast Asia	2	Female	27	Age-standardized	465	Ovarian cancer	202	Environmental/occupational risks	3	Rate	2011	0.01292540528	0.024649714089999997	0.00498585738
1	Deaths	9	Southeast Asia	2	Female	27	Age-standardized	465	Ovarian cancer	202	Environmental/occupational risks	3	Rate	2012	0.01296178788	0.02439631553	0.00489917168
1	Deaths	9	Southeast Asia	2	Female	27	Age-standardized	465	Ovarian cancer	202	Environmental/occupational risks	3	Rate	2013	0.013055410799999998	0.024713806610000003	0.00469089909
1	Deaths	9	Southeast Asia	2	Female	27	Age-standardized	465	Ovarian cancer	202	Environmental/occupational risks	3	Rate	2014	0.01335254633	0.025164455609999997	0.0054124624
1	Deaths	9	Southeast Asia	2	Female	27	Age-standardized	465	Ovarian cancer	202	Environmental/occupational risks	3	Rate	2015	0.0135109908	0.024795486729999996	0.00530112919
1	Deaths	9	Southeast Asia	2	Female	27	Age-standardized	465	Ovarian cancer	202	Environmental/occupational risks	3	Rate	2016	0.013663353009999999	0.024807999509999998	0.00505728973
1	Deaths	9	Southeast Asia	2	Female	27	Age-standardized	465	Ovarian cancer	202	Environmental/occupational risks	3	Rate	2017	0.01388742197	0.02575152274	0.0055838206
1	Deaths	9	Southeast Asia	2	Female	27	Age-standardized	465	Ovarian cancer	202	Environmental/occupational risks	3	Rate	2018	0.01394722884	0.02632968542	0.00538281018
1	Deaths	9	Southeast Asia	2	Female	27	Age-standardized	465	Ovarian cancer	202	Environmental/occupational risks	3	Rate	2019	0.014018158479999999	0.026926082020000002	0.0052440416699999996
1	Deaths	9	Southeast Asia	2	Female	27	Age-standardized	465	Ovarian cancer	202	Environmental/occupational risks	3	Rate	2020	0.01390260749	0.025483179770000003	0.0050664941
1	Deaths	9	Southeast Asia	2	Female	27	Age-standardized	465	Ovarian cancer	202	Environmental/occupational risks	3	Rate	2021	0.01413406548	0.02741949038	0.0052551384199999995
1	Deaths	6	China	2	Female	22	All ages	465	Ovarian cancer	202	Environmental/occupational risks	1	Number	1990	124.00394680474804	241.1074629533078	46.508308188835294
1	Deaths	6	China	2	Female	22	All ages	465	Ovarian cancer	202	Environmental/occupational risks	3	Rate	1990	0.02176965236	0.04232789186	0.008164818360000001
1	Deaths	6	China	2	Female	22	All ages	465	Ovarian cancer	202	Environmental/occupational risks	1	Number	1991	128.9659495933075	255.98258549962543	50.28613391843543
1	Deaths	6	China	2	Female	22	All ages	465	Ovarian cancer	202	Environmental/occupational risks	3	Rate	1991	0.02235212224	0.04436639331	0.00871549286
1	Deaths	6	China	2	Female	22	All ages	465	Ovarian cancer	202	Environmental/occupational risks	1	Number	1992	134.37719836399674	262.49623599115	50.62459888194641
1	Deaths	6	China	2	Female	22	All ages	465	Ovarian cancer	202	Environmental/occupational risks	3	Rate	1992	0.02304869964	0.045023984530000005	0.00868325273
1	Deaths	6	China	2	Female	22	All ages	465	Ovarian cancer	202	Environmental/occupational risks	1	Number	1993	140.91900868407492	272.54737685411993	52.67597974156856
1	Deaths	6	China	2	Female	22	All ages	465	Ovarian cancer	202	Environmental/occupational risks	3	Rate	1993	0.023964573739999998	0.0463491886	0.00895803492
1	Deaths	6	China	2	Female	22	All ages	465	Ovarian cancer	202	Environmental/occupational risks	1	Number	1994	144.6834918593928	267.46476080966124	55.498125782017176
1	Deaths	6	China	2	Female	22	All ages	465	Ovarian cancer	202	Environmental/occupational risks	3	Rate	1994	0.02442846571	0.045158944209999996	0.009370343809999999
1	Deaths	6	China	2	Female	22	All ages	465	Ovarian cancer	202	Environmental/occupational risks	1	Number	1995	147.83555793803757	267.2157138656906	59.84111054260755
1	Deaths	6	China	2	Female	22	All ages	465	Ovarian cancer	202	Environmental/occupational risks	3	Rate	1995	0.024807946169999998	0.04484085653	0.01004179962
1	Deaths	6	China	2	Female	22	All ages	465	Ovarian cancer	202	Environmental/occupational risks	1	Number	1996	152.54656148248193	278.03574148101546	56.93996232258924
1	Deaths	6	China	2	Female	22	All ages	465	Ovarian cancer	202	Environmental/occupational risks	3	Rate	1996	0.02546229635	0.04640831217	0.009504128970000001
1	Deaths	6	China	2	Female	22	All ages	465	Ovarian cancer	202	Environmental/occupational risks	1	Number	1997	155.70156368822737	277.8606755813711	59.28054767433473
1	Deaths	6	China	2	Female	22	All ages	465	Ovarian cancer	202	Environmental/occupational risks	3	Rate	1997	0.02586502725	0.04615800751	0.009847640219999999
1	Deaths	6	China	2	Female	22	All ages	465	Ovarian cancer	202	Environmental/occupational risks	1	Number	1998	158.204037816217	282.205188144365	60.29018950261524
1	Deaths	6	China	2	Female	22	All ages	465	Ovarian cancer	202	Environmental/occupational risks	3	Rate	1998	0.02616233489	0.046668509489999996	0.009970239379999999
1	Deaths	6	China	2	Female	22	All ages	465	Ovarian cancer	202	Environmental/occupational risks	1	Number	1999	162.86038031811069	295.8227932977524	60.89220865650671
1	Deaths	6	China	2	Female	22	All ages	465	Ovarian cancer	202	Environmental/occupational risks	3	Rate	1999	0.02681024637	0.048698658039999995	0.01002413916
1	Deaths	6	China	2	Female	22	All ages	465	Ovarian cancer	202	Environmental/occupational risks	1	Number	2000	165.46533885571662	293.8879157312609	65.66669933792971
1	Deaths	6	China	2	Female	22	All ages	465	Ovarian cancer	202	Environmental/occupational risks	3	Rate	2000	0.027106358919999997	0.048144411279999993	0.01075745007
1	Deaths	6	China	2	Female	22	All ages	465	Ovarian cancer	202	Environmental/occupational risks	1	Number	2001	168.44149420294346	293.8329126578881	66.98960118190286
1	Deaths	6	China	2	Female	22	All ages	465	Ovarian cancer	202	Environmental/occupational risks	3	Rate	2001	0.027442314529999998	0.04787095512	0.01091387674
1	Deaths	6	China	2	Female	22	All ages	465	Ovarian cancer	202	Environmental/occupational risks	1	Number	2002	170.29208629357834	298.8275286757083	67.21772879571482
1	Deaths	6	China	2	Female	22	All ages	465	Ovarian cancer	202	Environmental/occupational risks	3	Rate	2002	0.027577687860000002	0.04839316077	0.01088547086
1	Deaths	6	China	2	Female	22	All ages	465	Ovarian cancer	202	Environmental/occupational risks	1	Number	2003	172.197542679816	305.1934902170324	64.66732831468131
1	Deaths	6	China	2	Female	22	All ages	465	Ovarian cancer	202	Environmental/occupational risks	3	Rate	2003	0.027711132500000003	0.04911369299	0.010406681039999999
1	Deaths	6	China	2	Female	22	All ages	465	Ovarian cancer	202	Environmental/occupational risks	1	Number	2004	176.6997433473546	308.65286325874	65.93374116179413
1	Deaths	6	China	2	Female	22	All ages	465	Ovarian cancer	202	Environmental/occupational risks	3	Rate	2004	0.028251093650000003	0.04934801138000001	0.01054161291
1	Deaths	6	China	2	Female	22	All ages	465	Ovarian cancer	202	Environmental/occupational risks	1	Number	2005	181.6433023479217	342.99464085886643	67.50171353350062
1	Deaths	6	China	2	Female	22	All ages	465	Ovarian cancer	202	Environmental/occupational risks	3	Rate	2005	0.02884292975	0.05446372204	0.01071851897
1	Deaths	6	China	2	Female	22	All ages	465	Ovarian cancer	202	Environmental/occupational risks	1	Number	2006	191.463198907534	345.7949996705646	75.75852369760904
1	Deaths	6	China	2	Female	22	All ages	465	Ovarian cancer	202	Environmental/occupational risks	3	Rate	2006	0.030177989690000004	0.054503413689999995	0.011940884519999998
1	Deaths	6	China	2	Female	22	All ages	465	Ovarian cancer	202	Environmental/occupational risks	1	Number	2007	202.34845886244477	350.7767291278064	76.22491724990262
1	Deaths	6	China	2	Female	22	All ages	465	Ovarian cancer	202	Environmental/occupational risks	3	Rate	2007	0.03164463344	0.05485685967	0.01192057295
1	Deaths	6	China	2	Female	22	All ages	465	Ovarian cancer	202	Environmental/occupational risks	1	Number	2008	221.40120715536807	388.1181481238612	85.83020406537797
1	Deaths	6	China	2	Female	22	All ages	465	Ovarian cancer	202	Environmental/occupational risks	3	Rate	2008	0.03435374153	0.06022239317	0.013317852619999999
1	Deaths	6	China	2	Female	22	All ages	465	Ovarian cancer	202	Environmental/occupational risks	1	Number	2009	237.93783001202817	417.0508715082146	91.15070497285086
1	Deaths	6	China	2	Female	22	All ages	465	Ovarian cancer	202	Environmental/occupational risks	3	Rate	2009	0.03664448244	0.064229439	0.01403799643
1	Deaths	6	China	2	Female	22	All ages	465	Ovarian cancer	202	Environmental/occupational risks	1	Number	2010	259.1701813574816	459.58247509455686	98.75424173078548
1	Deaths	6	China	2	Female	22	All ages	465	Ovarian cancer	202	Environmental/occupational risks	3	Rate	2010	0.03965136994	0.07031316118	0.015108763479999999
1	Deaths	6	China	2	Female	22	All ages	465	Ovarian cancer	202	Environmental/occupational risks	1	Number	2011	275.7520284349627	471.4812077656153	99.61519112667662
1	Deaths	6	China	2	Female	22	All ages	465	Ovarian cancer	202	Environmental/occupational risks	3	Rate	2011	0.041947084940000004	0.07172118508	0.01515334958
1	Deaths	6	China	2	Female	22	All ages	465	Ovarian cancer	202	Environmental/occupational risks	1	Number	2012	278.6072508510214	499.0766719764883	109.34970646601964
1	Deaths	6	China	2	Female	22	All ages	465	Ovarian cancer	202	Environmental/occupational risks	3	Rate	2012	0.04213444162	0.07547656006	0.01653721793
1	Deaths	6	China	2	Female	22	All ages	465	Ovarian cancer	202	Environmental/occupational risks	1	Number	2013	272.189140190441	496.98867242767744	101.2072699724417
1	Deaths	6	China	2	Female	22	All ages	465	Ovarian cancer	202	Environmental/occupational risks	3	Rate	2013	0.040907995850000003	0.07469368739	0.01521069715
1	Deaths	6	China	2	Female	22	All ages	465	Ovarian cancer	202	Environmental/occupational risks	1	Number	2014	266.2317221875652	512.2015200040242	106.12643733208276
1	Deaths	6	China	2	Female	22	All ages	465	Ovarian cancer	202	Environmental/occupational risks	3	Rate	2014	0.039762041979999996	0.07649794011	0.01585011666
1	Deaths	6	China	2	Female	22	All ages	465	Ovarian cancer	202	Environmental/occupational risks	1	Number	2015	269.0251958653883	483.595298312295	98.31260692959508
1	Deaths	6	China	2	Female	22	All ages	465	Ovarian cancer	202	Environmental/occupational risks	3	Rate	2015	0.03991229766	0.07174569442	0.0145855559
1	Deaths	6	China	2	Female	22	All ages	465	Ovarian cancer	202	Environmental/occupational risks	1	Number	2016	278.4133309252545	500.1651879473627	108.86133169670086
1	Deaths	6	China	2	Female	22	All ages	465	Ovarian cancer	202	Environmental/occupational risks	3	Rate	2016	0.04100917706	0.07367234422	0.01603484148
1	Deaths	6	China	2	Female	22	All ages	465	Ovarian cancer	202	Environmental/occupational risks	1	Number	2017	287.82293308383544	529.3444148655858	108.92667899866905
1	Deaths	6	China	2	Female	22	All ages	465	Ovarian cancer	202	Environmental/occupational risks	3	Rate	2017	0.04210258255	0.07743221390999999	0.01593373553
1	Deaths	6	China	2	Female	22	All ages	465	Ovarian cancer	202	Environmental/occupational risks	1	Number	2018	301.92004805075175	555.9074524052551	118.31124958002351
1	Deaths	6	China	2	Female	22	All ages	465	Ovarian cancer	202	Environmental/occupational risks	3	Rate	2018	0.04390377581	0.08083741481	0.01720425858
1	Deaths	6	China	2	Female	22	All ages	465	Ovarian cancer	202	Environmental/occupational risks	1	Number	2019	322.60968164400674	616.2488021278426	119.6368355455726
1	Deaths	6	China	2	Female	22	All ages	465	Ovarian cancer	202	Environmental/occupational risks	3	Rate	2019	0.046693967850000004	0.08919478673999999	0.017316028839999997
1	Deaths	6	China	2	Female	22	All ages	465	Ovarian cancer	202	Environmental/occupational risks	1	Number	2020	345.7083754935824	624.5539261283056	139.23527895720554
1	Deaths	6	China	2	Female	22	All ages	465	Ovarian cancer	202	Environmental/occupational risks	3	Rate	2020	0.04987285467	0.0900998917	0.02008646977
1	Deaths	6	China	2	Female	22	All ages	465	Ovarian cancer	202	Environmental/occupational risks	1	Number	2021	356.7975044864727	682.3328526746835	124.17082390291957
1	Deaths	6	China	2	Female	22	All ages	465	Ovarian cancer	202	Environmental/occupational risks	3	Rate	2021	0.051364191829999996	0.09822791667	0.01787550064
1	Deaths	6	China	2	Female	27	Age-standardized	465	Ovarian cancer	202	Environmental/occupational risks	3	Rate	1990	0.031695408599999995	0.06001742540999999	0.01221661417
1	Deaths	6	China	2	Female	27	Age-standardized	465	Ovarian cancer	202	Environmental/occupational risks	3	Rate	1991	0.03209679704	0.06207012666	0.012872380030000002
1	Deaths	6	China	2	Female	27	Age-standardized	465	Ovarian cancer	202	Environmental/occupational risks	3	Rate	1992	0.03269500069	0.06304135944	0.01244094591
1	Deaths	6	China	2	Female	27	Age-standardized	465	Ovarian cancer	202	Environmental/occupational risks	3	Rate	1993	0.033435162340000005	0.06384276582	0.01248253585
1	Deaths	6	China	2	Female	27	Age-standardized	465	Ovarian cancer	202	Environmental/occupational risks	3	Rate	1994	0.03354842855	0.061843306790000004	0.013071307619999998
1	Deaths	6	China	2	Female	27	Age-standardized	465	Ovarian cancer	202	Environmental/occupational risks	3	Rate	1995	0.03369375258	0.06060244317999999	0.01388363458
1	Deaths	6	China	2	Female	27	Age-standardized	465	Ovarian cancer	202	Environmental/occupational risks	3	Rate	1996	0.033806121280000004	0.06000702483	0.01254511175
1	Deaths	6	China	2	Female	27	Age-standardized	465	Ovarian cancer	202	Environmental/occupational risks	3	Rate	1997	0.03339089581	0.05845851195000001	0.01328323643
1	Deaths	6	China	2	Female	27	Age-standardized	465	Ovarian cancer	202	Environmental/occupational risks	3	Rate	1998	0.032922643849999995	0.058989895140000005	0.012682807930000001
1	Deaths	6	China	2	Female	27	Age-standardized	465	Ovarian cancer	202	Environmental/occupational risks	3	Rate	1999	0.0330011666	0.06025245724	0.01244941614
1	Deaths	6	China	2	Female	27	Age-standardized	465	Ovarian cancer	202	Environmental/occupational risks	3	Rate	2000	0.032674919840000004	0.057861166930000006	0.01299588063
1	Deaths	6	China	2	Female	27	Age-standardized	465	Ovarian cancer	202	Environmental/occupational risks	3	Rate	2001	0.03237097559	0.056034166909999995	0.01326313491
1	Deaths	6	China	2	Female	27	Age-standardized	465	Ovarian cancer	202	Environmental/occupational risks	3	Rate	2002	0.03159812505	0.05524970636	0.01240492435
1	Deaths	6	China	2	Female	27	Age-standardized	465	Ovarian cancer	202	Environmental/occupational risks	3	Rate	2003	0.030948914039999997	0.05487294679	0.01154401827
1	Deaths	6	China	2	Female	27	Age-standardized	465	Ovarian cancer	202	Environmental/occupational risks	3	Rate	2004	0.03078573896	0.05365098048	0.01179832823
[truncated: 498,001 more rows]
