# Supplementary material for: Global burden and trends in ovarian cancer attributable to environmental risks and occupational risks in females aged 20–49 from 1990 to 2021, with projections to 2050: a cross-sectional study
Source: BMC Public Health. 2025 Jul 25;25:2547. doi: 10.1186/s12889-025-23303-0 (PMC12291373; doi:10.1186/s12889-025-23303-0)
Supplement: Supplementary file 19 — Supplementary Material 19. [file 12889_2025_23303_MOESM19_ESM.zip › Supplementary Material /Environmental factors influence ovarian cancer./alldata.csv]

measure_id	measure_name	location_id	location_name	sex_id	sex_name	age_id	age_name	cause_id	cause_name	rei_id	rei_name	metric_id	metric_name	year	val	upper	lower
1	Deaths	1	Global	2	Female	9	20-24 years	465	Ovarian cancer	202	Environmental/occupational risks	1	Number	1990	0.0070476528117732	0.0297227970814464	0.000704249676956
1	Deaths	1	Global	2	Female	9	20-24 years	465	Ovarian cancer	202	Environmental/occupational risks	3	Rate	1990	0.00000288679	0.00001217474	0.00000028847
1	Deaths	1	Global	2	Female	9	20-24 years	465	Ovarian cancer	202	Environmental/occupational risks	1	Number	1991	0.0071313805550763	0.0298713141475301	0.0006443378209937
1	Deaths	1	Global	2	Female	9	20-24 years	465	Ovarian cancer	202	Environmental/occupational risks	3	Rate	1991	0.00000289679	0.00001213383	0.00000026173
1	Deaths	1	Global	2	Female	9	20-24 years	465	Ovarian cancer	202	Environmental/occupational risks	1	Number	1992	0.0085113360103294	0.0334880843878002	0.000891353715991
1	Deaths	1	Global	2	Female	9	20-24 years	465	Ovarian cancer	202	Environmental/occupational risks	3	Rate	1992	0.0000034344	0.00001351275	0.00000035967
1	Deaths	1	Global	2	Female	9	20-24 years	465	Ovarian cancer	202	Environmental/occupational risks	1	Number	1993	0.0091817089103049	0.0388833739685375	0.000847477212158
1	Deaths	1	Global	2	Female	9	20-24 years	465	Ovarian cancer	202	Environmental/occupational risks	3	Rate	1993	0.00000368435	0.00001560275	0.00000034007
1	Deaths	1	Global	2	Female	9	20-24 years	465	Ovarian cancer	202	Environmental/occupational risks	1	Number	1994	0.0103387133520581	0.0369619859753065	0.0009965739621689
1	Deaths	1	Global	2	Female	9	20-24 years	465	Ovarian cancer	202	Environmental/occupational risks	3	Rate	1994	0.00000413248	0.00001477406	0.00000039834
1	Deaths	1	Global	2	Female	9	20-24 years	465	Ovarian cancer	202	Environmental/occupational risks	1	Number	1995	0.0116125466192159	0.0474575711408672	0.0008020849141439
1	Deaths	1	Global	2	Female	9	20-24 years	465	Ovarian cancer	202	Environmental/occupational risks	3	Rate	1995	0.00000463078	0.00001892485	0.00000031985
1	Deaths	1	Global	2	Female	9	20-24 years	465	Ovarian cancer	202	Environmental/occupational risks	1	Number	1996	0.012986977166175	0.0513446870497794	0.0010026744912479
1	Deaths	1	Global	2	Female	9	20-24 years	465	Ovarian cancer	202	Environmental/occupational risks	3	Rate	1996	0.0000051753	0.00002046081	0.00000039956
1	Deaths	1	Global	2	Female	9	20-24 years	465	Ovarian cancer	202	Environmental/occupational risks	1	Number	1997	0.0136430890063743	0.0500093437745845	0.0016729984483176
1	Deaths	1	Global	2	Female	9	20-24 years	465	Ovarian cancer	202	Environmental/occupational risks	3	Rate	1997	0.00000543619	0.00001992659	0.00000066662
1	Deaths	1	Global	2	Female	9	20-24 years	465	Ovarian cancer	202	Environmental/occupational risks	1	Number	1998	0.013443470165922	0.0482359543274762	0.0017035817828762
1	Deaths	1	Global	2	Female	9	20-24 years	465	Ovarian cancer	202	Environmental/occupational risks	3	Rate	1998	0.00000534771	0.0000191879	0.00000067767
1	Deaths	1	Global	2	Female	9	20-24 years	465	Ovarian cancer	202	Environmental/occupational risks	1	Number	1999	0.0151187506856006	0.0523226362737795	0.0019736412060245
1	Deaths	1	Global	2	Female	9	20-24 years	465	Ovarian cancer	202	Environmental/occupational risks	3	Rate	1999	0.00000598269	0.00002070478	0.000000781
1	Deaths	1	Global	2	Female	9	20-24 years	465	Ovarian cancer	202	Environmental/occupational risks	1	Number	2000	0.0169826670452468	0.0534702595829879	0.0024824904811455
1	Deaths	1	Global	2	Female	9	20-24 years	465	Ovarian cancer	202	Environmental/occupational risks	3	Rate	2000	0.0000066587	0.00002096506	0.00000097336
1	Deaths	1	Global	2	Female	9	20-24 years	465	Ovarian cancer	202	Environmental/occupational risks	1	Number	2001	0.016203013585638	0.0515396190176612	0.0025840512741204
1	Deaths	1	Global	2	Female	9	20-24 years	465	Ovarian cancer	202	Environmental/occupational risks	3	Rate	2001	0.00000627822	0.00001997019	0.00000100125
1	Deaths	1	Global	2	Female	9	20-24 years	465	Ovarian cancer	202	Environmental/occupational risks	1	Number	2002	0.0157761932368536	0.0499841490472875	0.0023987339147518
1	Deaths	1	Global	2	Female	9	20-24 years	465	Ovarian cancer	202	Environmental/occupational risks	3	Rate	2002	0.0000060266	0.00001909424	0.00000091633
1	Deaths	1	Global	2	Female	9	20-24 years	465	Ovarian cancer	202	Environmental/occupational risks	1	Number	2003	0.0159250538537669	0.0506540007327555	0.0024587695571863
1	Deaths	1	Global	2	Female	9	20-24 years	465	Ovarian cancer	202	Environmental/occupational risks	3	Rate	2003	0.00000598206	0.00001902758	0.00000092361
1	Deaths	1	Global	2	Female	9	20-24 years	465	Ovarian cancer	202	Environmental/occupational risks	1	Number	2004	0.0163349559570958	0.0538510339378465	0.0026554303449084
1	Deaths	1	Global	2	Female	9	20-24 years	465	Ovarian cancer	202	Environmental/occupational risks	3	Rate	2004	0.00000601901	0.00001984271	0.00000097846
1	Deaths	1	Global	2	Female	9	20-24 years	465	Ovarian cancer	202	Environmental/occupational risks	1	Number	2005	0.0161399184945133	0.0549558726085166	0.0026450364776216
1	Deaths	1	Global	2	Female	9	20-24 years	465	Ovarian cancer	202	Environmental/occupational risks	3	Rate	2005	0.00000581986	0.00001981641	0.00000095377
1	Deaths	1	Global	2	Female	9	20-24 years	465	Ovarian cancer	202	Environmental/occupational risks	1	Number	2006	0.0155563143759457	0.0524934812645707	0.0026405255846246
1	Deaths	1	Global	2	Female	9	20-24 years	465	Ovarian cancer	202	Environmental/occupational risks	3	Rate	2006	0.00000547585	0.00001847779	0.00000092947
1	Deaths	1	Global	2	Female	9	20-24 years	465	Ovarian cancer	202	Environmental/occupational risks	1	Number	2007	0.0139347816203889	0.0431794286226442	0.0024464408064248
1	Deaths	1	Global	2	Female	9	20-24 years	465	Ovarian cancer	202	Environmental/occupational risks	3	Rate	2007	0.00000478956	0.00001484132	0.00000084087
1	Deaths	1	Global	2	Female	9	20-24 years	465	Ovarian cancer	202	Environmental/occupational risks	1	Number	2008	0.0133855290367223	0.0370135030550427	0.0022534129601608
1	Deaths	1	Global	2	Female	9	20-24 years	465	Ovarian cancer	202	Environmental/occupational risks	3	Rate	2008	0.00000450492	0.00001245696	0.00000075839
1	Deaths	1	Global	2	Female	9	20-24 years	465	Ovarian cancer	202	Environmental/occupational risks	1	Number	2009	0.0132722368066527	0.0404377990940683	0.0021148798233497
1	Deaths	1	Global	2	Female	9	20-24 years	465	Ovarian cancer	202	Environmental/occupational risks	3	Rate	2009	0.00000439462	0.00001338952	0.00000070027
1	Deaths	1	Global	2	Female	9	20-24 years	465	Ovarian cancer	202	Environmental/occupational risks	1	Number	2010	0.0126940676904843	0.0364242553021699	0.0020472611189846
1	Deaths	1	Global	2	Female	9	20-24 years	465	Ovarian cancer	202	Environmental/occupational risks	3	Rate	2010	0.00000416423	0.0000119488	0.00000067159
1	Deaths	1	Global	2	Female	9	20-24 years	465	Ovarian cancer	202	Environmental/occupational risks	1	Number	2011	0.0116058032537219	0.0340093279319006	0.001614479312592
1	Deaths	1	Global	2	Female	9	20-24 years	465	Ovarian cancer	202	Environmental/occupational risks	3	Rate	2011	0.00000380196	0.00001114117	0.00000052889
1	Deaths	1	Global	2	Female	9	20-24 years	465	Ovarian cancer	202	Environmental/occupational risks	1	Number	2012	0.01041965019438	0.0299375760263411	0.0014279456600178
1	Deaths	1	Global	2	Female	9	20-24 years	465	Ovarian cancer	202	Environmental/occupational risks	3	Rate	2012	0.00000342677	0.00000984574	0.00000046962
1	Deaths	1	Global	2	Female	9	20-24 years	465	Ovarian cancer	202	Environmental/occupational risks	1	Number	2013	0.0097603478157775	0.02993047525714	0.001420658300911
1	Deaths	1	Global	2	Female	9	20-24 years	465	Ovarian cancer	202	Environmental/occupational risks	3	Rate	2013	0.00000323339	0.00000991532	0.00000047063
1	Deaths	1	Global	2	Female	9	20-24 years	465	Ovarian cancer	202	Environmental/occupational risks	1	Number	2014	0.0093735737095726	0.0314996881068343	0.0010744553365988
1	Deaths	1	Global	2	Female	9	20-24 years	465	Ovarian cancer	202	Environmental/occupational risks	3	Rate	2014	0.00000313319	0.000010529	0.00000035914
1	Deaths	1	Global	2	Female	9	20-24 years	465	Ovarian cancer	202	Environmental/occupational risks	1	Number	2015	0.0096299144549821	0.0285424272140001	0.0009664434501352
1	Deaths	1	Global	2	Female	9	20-24 years	465	Ovarian cancer	202	Environmental/occupational risks	3	Rate	2015	0.00000324745	0.00000962524	0.00000032591
1	Deaths	1	Global	2	Female	9	20-24 years	465	Ovarian cancer	202	Environmental/occupational risks	1	Number	2016	0.0099005464571458	0.0305286465995079	0.0007714596543745
1	Deaths	1	Global	2	Female	9	20-24 years	465	Ovarian cancer	202	Environmental/occupational risks	3	Rate	2016	0.00000335953	0.00001035922	0.00000026178
1	Deaths	1	Global	2	Female	9	20-24 years	465	Ovarian cancer	202	Environmental/occupational risks	1	Number	2017	0.0096111792547431	0.0303665339622437	0.0007910490837438
1	Deaths	1	Global	2	Female	9	20-24 years	465	Ovarian cancer	202	Environmental/occupational risks	3	Rate	2017	0.00000327284	0.00001034055	0.00000026937
1	Deaths	1	Global	2	Female	9	20-24 years	465	Ovarian cancer	202	Environmental/occupational risks	1	Number	2018	0.0101828747899317	0.0295548798699344	0.0008288217444121
1	Deaths	1	Global	2	Female	9	20-24 years	465	Ovarian cancer	202	Environmental/occupational risks	3	Rate	2018	0.0000034738	0.0000100824	0.00000028275
1	Deaths	1	Global	2	Female	9	20-24 years	465	Ovarian cancer	202	Environmental/occupational risks	1	Number	2019	0.0110158031333317	0.0348660445350494	0.000825918433576
1	Deaths	1	Global	2	Female	9	20-24 years	465	Ovarian cancer	202	Environmental/occupational risks	3	Rate	2019	0.00000375975	0.00001189995	0.00000028189
1	Deaths	1	Global	2	Female	9	20-24 years	465	Ovarian cancer	202	Environmental/occupational risks	1	Number	2020	0.011746296461989	0.0330301410456311	0.0009478931809051
1	Deaths	1	Global	2	Female	9	20-24 years	465	Ovarian cancer	202	Environmental/occupational risks	3	Rate	2020	0.00000400522	0.00001126253	0.00000032321
1	Deaths	1	Global	2	Female	9	20-24 years	465	Ovarian cancer	202	Environmental/occupational risks	1	Number	2021	0.0131899114731418	0.0386957984661568	0.0008587094608837
1	Deaths	1	Global	2	Female	9	20-24 years	465	Ovarian cancer	202	Environmental/occupational risks	3	Rate	2021	0.00000449015	0.00001317295	0.00000029232
1	Deaths	1	Global	2	Female	10	25-29 years	465	Ovarian cancer	202	Environmental/occupational risks	1	Number	1990	0.11553493506217	0.269325662332117	0.0283555839787904
1	Deaths	1	Global	2	Female	10	25-29 years	465	Ovarian cancer	202	Environmental/occupational risks	3	Rate	1990	0.00005249212	0.00012236537	0.00001288307
1	Deaths	1	Global	2	Female	10	25-29 years	465	Ovarian cancer	202	Environmental/occupational risks	1	Number	1991	0.114896337610545	0.267267001631906	0.0271894244623353
1	Deaths	1	Global	2	Female	10	25-29 years	465	Ovarian cancer	202	Environmental/occupational risks	3	Rate	1991	0.00005072467	0.00011799358	0.00001200364
1	Deaths	1	Global	2	Female	10	25-29 years	465	Ovarian cancer	202	Environmental/occupational risks	1	Number	1992	0.123545607197906	0.28521713673003	0.0310124330200341
1	Deaths	1	Global	2	Female	10	25-29 years	465	Ovarian cancer	202	Environmental/occupational risks	3	Rate	1992	0.00005327667	0.00012299441	0.00001337352
1	Deaths	1	Global	2	Female	10	25-29 years	465	Ovarian cancer	202	Environmental/occupational risks	1	Number	1993	0.131062805841671	0.298704086953536	0.0361440911569149
1	Deaths	1	Global	2	Female	10	25-29 years	465	Ovarian cancer	202	Environmental/occupational risks	3	Rate	1993	0.00005563325	0.00012679324	0.00001534236
1	Deaths	1	Global	2	Female	10	25-29 years	465	Ovarian cancer	202	Environmental/occupational risks	1	Number	1994	0.140165782124819	0.307699119537093	0.0398162439610999
1	Deaths	1	Global	2	Female	10	25-29 years	465	Ovarian cancer	202	Environmental/occupational risks	3	Rate	1994	0.00005885351	0.00012919825	0.00001671824
1	Deaths	1	Global	2	Female	10	25-29 years	465	Ovarian cancer	202	Environmental/occupational risks	1	Number	1995	0.148311201895877	0.345989633925407	0.0442774633418796
1	Deaths	1	Global	2	Female	10	25-29 years	465	Ovarian cancer	202	Environmental/occupational risks	3	Rate	1995	0.00006174347	0.00014403902	0.00001843316
1	Deaths	1	Global	2	Female	10	25-29 years	465	Ovarian cancer	202	Environmental/occupational risks	1	Number	1996	0.144910928652392	0.336617303116051	0.0411762561239448
1	Deaths	1	Global	2	Female	10	25-29 years	465	Ovarian cancer	202	Environmental/occupational risks	3	Rate	1996	0.00005978792	0.00013888288	0.00001698866
1	Deaths	1	Global	2	Female	10	25-29 years	465	Ovarian cancer	202	Environmental/occupational risks	1	Number	1997	0.141658564191017	0.319147527240634	0.0368868085304387
1	Deaths	1	Global	2	Female	10	25-29 years	465	Ovarian cancer	202	Environmental/occupational risks	3	Rate	1997	0.00005797051	0.00013060379	0.00001509508
1	Deaths	1	Global	2	Female	10	25-29 years	465	Ovarian cancer	202	Environmental/occupational risks	1	Number	1998	0.151307131312614	0.364803300699924	0.040210392366735
1	Deaths	1	Global	2	Female	10	25-29 years	465	Ovarian cancer	202	Environmental/occupational risks	3	Rate	1998	0.00006144795	0.00014815174	0.00001633
1	Deaths	1	Global	2	Female	10	25-29 years	465	Ovarian cancer	202	Environmental/occupational risks	1	Number	1999	0.166767422926331	0.399571142771684	0.0453424067444682
1	Deaths	1	Global	2	Female	10	25-29 years	465	Ovarian cancer	202	Environmental/occupational risks	3	Rate	1999	0.00006730192	0.00016125396	0.00001829873
1	Deaths	1	Global	2	Female	10	25-29 years	465	Ovarian cancer	202	Environmental/occupational risks	1	Number	2000	0.181982501222064	0.416868148594091	0.0503258331364345
1	Deaths	1	Global	2	Female	10	25-29 years	465	Ovarian cancer	202	Environmental/occupational risks	3	Rate	2000	0.00007313173	0.00016752318	0.00002022401
1	Deaths	1	Global	2	Female	10	25-29 years	465	Ovarian cancer	202	Environmental/occupational risks	1	Number	2001	0.181330485590118	0.383531384442901	0.050634772384958
1	Deaths	1	Global	2	Female	10	25-29 years	465	Ovarian cancer	202	Environmental/occupational risks	3	Rate	2001	0.00007274774	0.00015386846	0.0000203141
1	Deaths	1	Global	2	Female	10	25-29 years	465	Ovarian cancer	202	Environmental/occupational risks	1	Number	2002	0.186025704777699	0.38355704183618	0.0536575466578589
1	Deaths	1	Global	2	Female	10	25-29 years	465	Ovarian cancer	202	Environmental/occupational risks	3	Rate	2002	0.00007457943	0.00015377157	0.00002151181
1	Deaths	1	Global	2	Female	10	25-29 years	465	Ovarian cancer	202	Environmental/occupational risks	1	Number	2003	0.184626358705336	0.378496230321356	0.0529789300287381
1	Deaths	1	Global	2	Female	10	25-29 years	465	Ovarian cancer	202	Environmental/occupational risks	3	Rate	2003	0.0000738685	0.0001514353	0.00002119672
1	Deaths	1	Global	2	Female	10	25-29 years	465	Ovarian cancer	202	Environmental/occupational risks	1	Number	2004	0.187635879774955	0.39204433973737	0.0560490509995514
1	Deaths	1	Global	2	Female	10	25-29 years	465	Ovarian cancer	202	Environmental/occupational risks	3	Rate	2004	0.0000746535	0.00015598021	0.00002229988
1	Deaths	1	Global	2	Female	10	25-29 years	465	Ovarian cancer	202	Environmental/occupational risks	1	Number	2005	0.187359514893982	0.404994312875811	0.0546715376506946
1	Deaths	1	Global	2	Female	10	25-29 years	465	Ovarian cancer	202	Environmental/occupational risks	3	Rate	2005	0.00007381909	0.00015956655	0.00002154042
1	Deaths	1	Global	2	Female	10	25-29 years	465	Ovarian cancer	202	Environmental/occupational risks	1	Number	2006	0.173644234303836	0.378938343404769	0.0490864832421129
1	Deaths	1	Global	2	Female	10	25-29 years	465	Ovarian cancer	202	Environmental/occupational risks	3	Rate	2006	0.00006756526	0.00014744554	0.00001909963
1	Deaths	1	Global	2	Female	10	25-29 years	465	Ovarian cancer	202	Environmental/occupational risks	1	Number	2007	0.163039387662677	0.352965772083156	0.0442281328056459
1	Deaths	1	Global	2	Female	10	25-29 years	465	Ovarian cancer	202	Environmental/occupational risks	3	Rate	2007	0.00006250141	0.00013531	0.00001695493
1	Deaths	1	Global	2	Female	10	25-29 years	465	Ovarian cancer	202	Environmental/occupational risks	1	Number	2008	0.160370395981582	0.338028603824013	0.0421456888794188
1	Deaths	1	Global	2	Female	10	25-29 years	465	Ovarian cancer	202	Environmental/occupational risks	3	Rate	2008	0.0000603958	0.00012730221	0.00001587215
1	Deaths	1	Global	2	Female	10	25-29 years	465	Ovarian cancer	202	Environmental/occupational risks	1	Number	2009	0.154326358140817	0.320616694679581	0.0373181917976671
1	Deaths	1	Global	2	Female	10	25-29 years	465	Ovarian cancer	202	Environmental/occupational risks	3	Rate	2009	0.00005695962	0.00011833496	0.0000137736
1	Deaths	1	Global	2	Female	10	25-29 years	465	Ovarian cancer	202	Environmental/occupational risks	1	Number	2010	0.150931349534168	0.324574071681717	0.035511531594491
1	Deaths	1	Global	2	Female	10	25-29 years	465	Ovarian cancer	202	Environmental/occupational risks	3	Rate	2010	0.0000545136	0.00011723014	0.00001282611
1	Deaths	1	Global	2	Female	10	25-29 years	465	Ovarian cancer	202	Environmental/occupational risks	1	Number	2011	0.142885731004024	0.310017950071801	0.0327617927186204
1	Deaths	1	Global	2	Female	10	25-29 years	465	Ovarian cancer	202	Environmental/occupational risks	3	Rate	2011	0.0000504118	0.00010937805	0.00001155875
1	Deaths	1	Global	2	Female	10	25-29 years	465	Ovarian cancer	202	Environmental/occupational risks	1	Number	2012	0.131416998095059	0.285986421331503	0.0282997629134734
1	Deaths	1	Global	2	Female	10	25-29 years	465	Ovarian cancer	202	Environmental/occupational risks	3	Rate	2012	0.00004531421	0.00009861165	0.00000975811
1	Deaths	1	Global	2	Female	10	25-29 years	465	Ovarian cancer	202	Environmental/occupational risks	1	Number	2013	0.125921239156178	0.280319754084849	0.0265674654888826
1	Deaths	1	Global	2	Female	10	25-29 years	465	Ovarian cancer	202	Environmental/occupational risks	3	Rate	2013	0.00004258255	0.0000947952	0.00000898427
1	Deaths	1	Global	2	Female	10	25-29 years	465	Ovarian cancer	202	Environmental/occupational risks	1	Number	2014	0.120357604389971	0.275595846437011	0.0259681816640429
1	Deaths	1	Global	2	Female	10	25-29 years	465	Ovarian cancer	202	Environmental/occupational risks	3	Rate	2014	0.00004013535	0.00009190227	0.00000865955
1	Deaths	1	Global	2	Female	10	25-29 years	465	Ovarian cancer	202	Environmental/occupational risks	1	Number	2015	0.118154802245808	0.262170144143043	0.0251350776875632
1	Deaths	1	Global	2	Female	10	25-29 years	465	Ovarian cancer	202	Environmental/occupational risks	3	Rate	2015	0.00003911211	0.00008678469	0.00000832032
1	Deaths	1	Global	2	Female	10	25-29 years	465	Ovarian cancer	202	Environmental/occupational risks	1	Number	2016	0.117636376008122	0.276900897204306	0.0261104906222624
1	Deaths	1	Global	2	Female	10	25-29 years	465	Ovarian cancer	202	Environmental/occupational risks	3	Rate	2016	0.0000389467	0.00009167553	0.00000864458
1	Deaths	1	Global	2	Female	10	25-29 years	465	Ovarian cancer	202	Environmental/occupational risks	1	Number	2017	0.114524710217943	0.279448475963839	0.0245994619347376
1	Deaths	1	Global	2	Female	10	25-29 years	465	Ovarian cancer	202	Environmental/occupational risks	3	Rate	2017	0.00003812093	0.00009301778	0.00000818823
1	Deaths	1	Global	2	Female	10	25-29 years	465	Ovarian cancer	202	Environmental/occupational risks	1	Number	2018	0.117932171756526	0.272543692490815	0.0254640029998005
1	Deaths	1	Global	2	Female	10	25-29 years	465	Ovarian cancer	202	Environmental/occupational risks	3	Rate	2018	0.00003958478	0.00009148124	0.00000854717
1	Deaths	1	Global	2	Female	10	25-29 years	465	Ovarian cancer	202	Environmental/occupational risks	1	Number	2019	0.124414947499412	0.296581467539209	0.0311559814312648
1	Deaths	1	Global	2	Female	10	25-29 years	465	Ovarian cancer	202	Environmental/occupational risks	3	Rate	2019	0.00004215449	0.00010048826	0.00001055633
1	Deaths	1	Global	2	Female	10	25-29 years	465	Ovarian cancer	202	Environmental/occupational risks	1	Number	2020	0.128480403609285	0.305261571089562	0.0297932502275078
1	Deaths	1	Global	2	Female	10	25-29 years	465	Ovarian cancer	202	Environmental/occupational risks	3	Rate	2020	0.00004391278	0.00010433408	0.00001018291
1	Deaths	1	Global	2	Female	10	25-29 years	465	Ovarian cancer	202	Environmental/occupational risks	1	Number	2021	0.134074203218605	0.337241937830105	0.0293065617721735
1	Deaths	1	Global	2	Female	10	25-29 years	465	Ovarian cancer	202	Environmental/occupational risks	3	Rate	2021	0.00004607562	0.00011589577	0.00001007142
1	Deaths	1	Global	2	Female	11	30-34 years	465	Ovarian cancer	202	Environmental/occupational risks	1	Number	1990	0.234326822192353	0.546681632428527	0.0702581346630972
1	Deaths	1	Global	2	Female	11	30-34 years	465	Ovarian cancer	202	Environmental/occupational risks	3	Rate	1990	0.00012325917	0.00028756214	0.00003695676
1	Deaths	1	Global	2	Female	11	30-34 years	465	Ovarian cancer	202	Environmental/occupational risks	1	Number	1991	0.23116513813126	0.53906852953855	0.071818252814505
1	Deaths	1	Global	2	Female	11	30-34 years	465	Ovarian cancer	202	Environmental/occupational risks	3	Rate	1991	0.00011990327	0.00027960997	0.00003725148
1	Deaths	1	Global	2	Female	11	30-34 years	465	Ovarian cancer	202	Environmental/occupational risks	1	Number	1992	0.249051412998605	0.540449007391925	0.0763500480698902
1	Deaths	1	Global	2	Female	11	30-34 years	465	Ovarian cancer	202	Environmental/occupational risks	3	Rate	1992	0.00012636607	0.00027421814	0.00003873921
1	Deaths	1	Global	2	Female	11	30-34 years	465	Ovarian cancer	202	Environmental/occupational risks	1	Number	1993	0.274327810526004	0.620163028659254	0.086747335348336
1	Deaths	1	Global	2	Female	11	30-34 years	465	Ovarian cancer	202	Environmental/occupational risks	3	Rate	1993	0.00013485701	0.0003048664	0.00004264419
1	Deaths	1	Global	2	Female	11	30-34 years	465	Ovarian cancer	202	Environmental/occupational risks	1	Number	1994	0.301432845799996	0.660400279977648	0.0912953898941621
1	Deaths	1	Global	2	Female	11	30-34 years	465	Ovarian cancer	202	Environmental/occupational risks	3	Rate	1994	0.00014308283	0.00031347593	0.0000433357
1	Deaths	1	Global	2	Female	11	30-34 years	465	Ovarian cancer	202	Environmental/occupational risks	1	Number	1995	0.317007679467119	0.712773161389443	0.0999953162390349
1	Deaths	1	Global	2	Female	11	30-34 years	465	Ovarian cancer	202	Environmental/occupational risks	3	Rate	1995	0.0001455506	0.00032726198	0.00004591175
1	Deaths	1	Global	2	Female	11	30-34 years	465	Ovarian cancer	202	Environmental/occupational risks	1	Number	1996	0.315682516393551	0.69438037014184	0.0953613275376093
1	Deaths	1	Global	2	Female	11	30-34 years	465	Ovarian cancer	202	Environmental/occupational risks	3	Rate	1996	0.00014088849	0.00030990061	0.00004255957
1	Deaths	1	Global	2	Female	11	30-34 years	465	Ovarian cancer	202	Environmental/occupational risks	1	Number	1997	0.327586777310048	0.717353766451524	0.0993893521232854
1	Deaths	1	Global	2	Female	11	30-34 years	465	Ovarian cancer	202	Environmental/occupational risks	3	Rate	1997	0.00014285273	0.00031282076	0.00004334131
1	Deaths	1	Global	2	Female	11	30-34 years	465	Ovarian cancer	202	Environmental/occupational risks	1	Number	1998	0.343913262237379	0.751637006423813	0.110101962432856
1	Deaths	1	Global	2	Female	11	30-34 years	465	Ovarian cancer	202	Environmental/occupational risks	3	Rate	1998	0.00014763337	0.00032265899	0.00004726402
1	Deaths	1	Global	2	Female	11	30-34 years	465	Ovarian cancer	202	Environmental/occupational risks	1	Number	1999	0.366789732807926	0.827815659895228	0.120102195229533
1	Deaths	1	Global	2	Female	11	30-34 years	465	Ovarian cancer	202	Environmental/occupational risks	3	Rate	1999	0.00015568688	0.00035137308	0.00005097835
1	Deaths	1	Global	2	Female	11	30-34 years	465	Ovarian cancer	202	Environmental/occupational risks	1	Number	2000	0.394656292199069	0.845022251583368	0.138917275289786
1	Deaths	1	Global	2	Female	11	30-34 years	465	Ovarian cancer	202	Environmental/occupational risks	3	Rate	2000	0.00016596971	0.00035536771	0.00005842061
1	Deaths	1	Global	2	Female	11	30-34 years	465	Ovarian cancer	202	Environmental/occupational risks	1	Number	2001	0.386085494968565	0.786982029520651	0.138057871733908
1	Deaths	1	Global	2	Female	11	30-34 years	465	Ovarian cancer	202	Environmental/occupational risks	3	Rate	2001	0.00016074848	0.0003276636	0.00005748103
1	Deaths	1	Global	2	Female	11	30-34 years	465	Ovarian cancer	202	Environmental/occupational risks	1	Number	2002	0.389169208031329	0.809635172792287	0.142888447220811
1	Deaths	1	Global	2	Female	11	30-34 years	465	Ovarian cancer	202	Environmental/occupational risks	3	Rate	2002	0.00016054355	0.00033399792	0.00005894562
1	Deaths	1	Global	2	Female	11	30-34 years	465	Ovarian cancer	202	Environmental/occupational risks	1	Number	2003	0.398194882387653	0.85037990401458	0.14325332190508
1	Deaths	1	Global	2	Female	11	30-34 years	465	Ovarian cancer	202	Environmental/occupational risks	3	Rate	2003	0.00016286368	0.0003478096	0.00005859132
1	Deaths	1	Global	2	Female	11	30-34 years	465	Ovarian cancer	202	Environmental/occupational risks	1	Number	2004	0.398808481486107	0.841501319531304	0.145729165882756
1	Deaths	1	Global	2	Female	11	30-34 years	465	Ovarian cancer	202	Environmental/occupational risks	3	Rate	2004	0.00016196605	0.00034175462	0.00005918424
1	Deaths	1	Global	2	Female	11	30-34 years	465	Ovarian cancer	202	Environmental/occupational risks	1	Number	2005	0.392502705062018	0.838059244043982	0.14376833699118
1	Deaths	1	Global	2	Female	11	30-34 years	465	Ovarian cancer	202	Environmental/occupational risks	3	Rate	2005	0.00015862946	0.00033870056	0.00005810379
1	Deaths	1	Global	2	Female	11	30-34 years	465	Ovarian cancer	202	Environmental/occupational risks	1	Number	2006	0.376924252200223	0.819397115250451	0.133807022793229
1	Deaths	1	Global	2	Female	11	30-34 years	465	Ovarian cancer	202	Environmental/occupational risks	3	Rate	2006	0.00015197898	0.00033038769	0.0000539521
1	Deaths	1	Global	2	Female	11	30-34 years	465	Ovarian cancer	202	Environmental/occupational risks	1	Number	2007	0.359898358500049	0.812118602492755	0.123586918022457
1	Deaths	1	Global	2	Female	11	30-34 years	465	Ovarian cancer	202	Environmental/occupational risks	3	Rate	2007	0.0001449375	0.00032705466	0.00004977066
1	Deaths	1	Global	2	Female	11	30-34 years	465	Ovarian cancer	202	Environmental/occupational risks	1	Number	2008	0.360815257969238	0.784890763576193	0.122329686695558
1	Deaths	1	Global	2	Female	11	30-34 years	465	Ovarian cancer	202	Environmental/occupational risks	3	Rate	2008	0.00014492863	0.000315267	0.00004913615
1	Deaths	1	Global	2	Female	11	30-34 years	465	Ovarian cancer	202	Environmental/occupational risks	1	Number	2009	0.357622391334868	0.777403657812531	0.119702205523056
1	Deaths	1	Global	2	Female	11	30-34 years	465	Ovarian cancer	202	Environmental/occupational risks	3	Rate	2009	0.00014275471	0.00031032183	0.00004778239
1	Deaths	1	Global	2	Female	11	30-34 years	465	Ovarian cancer	202	Environmental/occupational risks	1	Number	2010	0.360174996944191	0.763580339695057	0.118433931639477
1	Deaths	1	Global	2	Female	11	30-34 years	465	Ovarian cancer	202	Environmental/occupational risks	3	Rate	2010	0.00014235746	0.00030180152	0.00004681045
1	Deaths	1	Global	2	Female	11	30-34 years	465	Ovarian cancer	202	Environmental/occupational risks	1	Number	2011	0.341875139287907	0.738956217424809	0.112174368491009
1	Deaths	1	Global	2	Female	11	30-34 years	465	Ovarian cancer	202	Environmental/occupational risks	3	Rate	2011	0.00013351721	0.00028859476	0.000043809
1	Deaths	1	Global	2	Female	11	30-34 years	465	Ovarian cancer	202	Environmental/occupational risks	1	Number	2012	0.324143220151145	0.717673938173009	0.0981877383214836
1	Deaths	1	Global	2	Female	11	30-34 years	465	Ovarian cancer	202	Environmental/occupational risks	3	Rate	2012	0.00012480245	0.00027632066	0.00003780449
1	Deaths	1	Global	2	Female	11	30-34 years	465	Ovarian cancer	202	Environmental/occupational risks	1	Number	2013	0.309795616112824	0.683339994311346	0.0938658197689945
1	Deaths	1	Global	2	Female	11	30-34 years	465	Ovarian cancer	202	Environmental/occupational risks	3	Rate	2013	0.00011729724	0.00025873153	0.00003554021
1	Deaths	1	Global	2	Female	11	30-34 years	465	Ovarian cancer	202	Environmental/occupational risks	1	Number	2014	0.299840000686405	0.656901299141006	0.0863614517001683
1	Deaths	1	Global	2	Female	11	30-34 years	465	Ovarian cancer	202	Environmental/occupational risks	3	Rate	2014	0.00011140877	0.00024407873	0.00003208852
1	Deaths	1	Global	2	Female	11	30-34 years	465	Ovarian cancer	202	Environmental/occupational risks	1	Number	2015	0.291874646473897	0.62712408850504	0.0841590151109139
1	Deaths	1	Global	2	Female	11	30-34 years	465	Ovarian cancer	202	Environmental/occupational risks	3	Rate	2015	0.00010621294	0.00022820994	0.0000306254
1	Deaths	1	Global	2	Female	11	30-34 years	465	Ovarian cancer	202	Environmental/occupational risks	1	Number	2016	0.289658252111326	0.642531489126499	0.0845228248565126
1	Deaths	1	Global	2	Female	11	30-34 years	465	Ovarian cancer	202	Environmental/occupational risks	3	Rate	2016	0.00010301311	0.00022850779	0.00003005942
1	Deaths	1	Global	2	Female	11	30-34 years	465	Ovarian cancer	202	Environmental/occupational risks	1	Number	2017	0.287161568180445	0.643529972017811	0.0845637356001247
1	Deaths	1	Global	2	Female	11	30-34 years	465	Ovarian cancer	202	Environmental/occupational risks	3	Rate	2017	0.00009987739	0.00022382554	0.00002941203
1	Deaths	1	Global	2	Female	11	30-34 years	465	Ovarian cancer	202	Environmental/occupational risks	1	Number	2018	0.290653583798568	0.637037396261204	0.0779470795037964
1	Deaths	1	Global	2	Female	11	30-34 years	465	Ovarian cancer	202	Environmental/occupational risks	3	Rate	2018	0.00009921269	0.00021744853	0.00002660672
1	Deaths	1	Global	2	Female	11	30-34 years	465	Ovarian cancer	202	Environmental/occupational risks	1	Number	2019	0.299070769844109	0.708934898917387	0.0863900190711916
1	Deaths	1	Global	2	Female	11	30-34 years	465	Ovarian cancer	202	Environmental/occupational risks	3	Rate	2019	0.00010071697	0.00023874541	0.00002909325
1	Deaths	1	Global	2	Female	11	30-34 years	465	Ovarian cancer	202	Environmental/occupational risks	1	Number	2020	0.308469697809778	0.692311234706803	0.0886513798296321
1	Deaths	1	Global	2	Female	11	30-34 years	465	Ovarian cancer	202	Environmental/occupational risks	3	Rate	2020	0.00010315741	0.00023152043	0.0000296465
1	Deaths	1	Global	2	Female	11	30-34 years	465	Ovarian cancer	202	Environmental/occupational risks	1	Number	2021	0.32026160467298	0.726285835370151	0.0916304047378252
1	Deaths	1	Global	2	Female	11	30-34 years	465	Ovarian cancer	202	Environmental/occupational risks	3	Rate	2021	0.00010713567	0.00024296113	0.00003065271
1	Deaths	1	Global	2	Female	12	35-39 years	465	Ovarian cancer	202	Environmental/occupational risks	1	Number	1990	2.40279569907633	4.25067129564677	1.0517450537343
1	Deaths	1	Global	2	Female	12	35-39 years	465	Ovarian cancer	202	Environmental/occupational risks	3	Rate	1990	0.00138526945	0.00245061413	0.00060635629
1	Deaths	1	Global	2	Female	12	35-39 years	465	Ovarian cancer	202	Environmental/occupational risks	1	Number	1991	2.45406375534908	4.37826684796567	1.06540733631585
1	Deaths	1	Global	2	Female	12	35-39 years	465	Ovarian cancer	202	Environmental/occupational risks	3	Rate	1991	0.0013813305	0.00246441582	0.00059969088
1	Deaths	1	Global	2	Female	12	35-39 years	465	Ovarian cancer	202	Environmental/occupational risks	1	Number	1992	2.59683674809144	4.62856183166816	1.14465417051275
1	Deaths	1	Global	2	Female	12	35-39 years	465	Ovarian cancer	202	Environmental/occupational risks	3	Rate	1992	0.00143382317	0.00255562433	0.00063201188
1	Deaths	1	Global	2	Female	12	35-39 years	465	Ovarian cancer	202	Environmental/occupational risks	1	Number	1993	2.95510392553763	5.22645562684788	1.29372314004511
1	Deaths	1	Global	2	Female	12	35-39 years	465	Ovarian cancer	202	Environmental/occupational risks	3	Rate	1993	0.0016108685	0.00284901409	0.00070522659
1	Deaths	1	Global	2	Female	12	35-39 years	465	Ovarian cancer	202	Environmental/occupational risks	1	Number	1994	3.11279950548285	5.66909070703195	1.35786991368229
1	Deaths	1	Global	2	Female	12	35-39 years	465	Ovarian cancer	202	Environmental/occupational risks	3	Rate	1994	0.00168224134	0.00306373049	0.00073382976
1	Deaths	1	Global	2	Female	12	35-39 years	465	Ovarian cancer	202	Environmental/occupational risks	1	Number	1995	3.16233762074686	5.62568572824492	1.40912013629503
1	Deaths	1	Global	2	Female	12	35-39 years	465	Ovarian cancer	202	Environmental/occupational risks	3	Rate	1995	0.00169431678	0.00301412906	0.00075497818
1	Deaths	1	Global	2	Female	12	35-39 years	465	Ovarian cancer	202	Environmental/occupational risks	1	Number	1996	3.07748745105394	5.42692038642681	1.39422554675149
1	Deaths	1	Global	2	Female	12	35-39 years	465	Ovarian cancer	202	Environmental/occupational risks	3	Rate	1996	0.00162528544	0.00286607007	0.00073631965
1	Deaths	1	Global	2	Female	12	35-39 years	465	Ovarian cancer	202	Environmental/occupational risks	1	Number	1997	2.98379636853068	5.2267882034444	1.32557657346988
1	Deaths	1	Global	2	Female	12	35-39 years	465	Ovarian cancer	202	Environmental/occupational risks	3	Rate	1997	0.0015400679	0.00269777415	0.00068418809
1	Deaths	1	Global	2	Female	12	35-39 years	465	Ovarian cancer	202	Environmental/occupational risks	1	Number	1998	2.87713164580824	5.19336126346468	1.24403114847778
1	Deaths	1	Global	2	Female	12	35-39 years	465	Ovarian cancer	202	Environmental/occupational risks	3	Rate	1998	0.00143715981	0.00259414271	0.00062140763
1	Deaths	1	Global	2	Female	12	35-39 years	465	Ovarian cancer	202	Environmental/occupational risks	1	Number	1999	2.9265976922192	5.29276031618591	1.30907984141516
1	Deaths	1	Global	2	Female	12	35-39 years	465	Ovarian cancer	202	Environmental/occupational risks	3	Rate	1999	0.00140977068	0.00254957432	0.00063059654
1	Deaths	1	Global	2	Female	12	35-39 years	465	Ovarian cancer	202	Environmental/occupational risks	1	Number	2000	2.99667728137928	5.53692921243926	1.36636982432779
1	Deaths	1	Global	2	Female	12	35-39 years	465	Ovarian cancer	202	Environmental/occupational risks	3	Rate	2000	0.00139456062	0.00257671504	0.00063586612
1	Deaths	1	Global	2	Female	12	35-39 years	465	Ovarian cancer	202	Environmental/occupational risks	1	Number	2001	2.95336334209448	5.31316181012703	1.37434253529906
1	Deaths	1	Global	2	Female	12	35-39 years	465	Ovarian cancer	202	Environmental/occupational risks	3	Rate	2001	0.00133498563	0.00240166679	0.00062123326
1	Deaths	1	Global	2	Female	12	35-39 years	465	Ovarian cancer	202	Environmental/occupational risks	1	Number	2002	2.89269318331547	5.30877682383274	1.404551255023
1	Deaths	1	Global	2	Female	12	35-39 years	465	Ovarian cancer	202	Environmental/occupational risks	3	Rate	2002	0.00127691969	0.00234344993	0.00062001015
1	Deaths	1	Global	2	Female	12	35-39 years	465	Ovarian cancer	202	Environmental/occupational risks	1	Number	2003	2.84081293570709	5.29661466926607	1.29395147293853
1	Deaths	1	Global	2	Female	12	35-39 years	465	Ovarian cancer	202	Environmental/occupational risks	3	Rate	2003	0.00123374632	0.00230028482	0.00056195459
1	Deaths	1	Global	2	Female	12	35-39 years	465	Ovarian cancer	202	Environmental/occupational risks	1	Number	2004	2.81233273564131	5.2151502100261	1.26000548163014
1	Deaths	1	Global	2	Female	12	35-39 years	465	Ovarian cancer	202	Environmental/occupational risks	3	Rate	2004	0.00120684925	0.00223796425	0.00054070297
1	Deaths	1	Global	2	Female	12	35-39 years	465	Ovarian cancer	202	Environmental/occupational risks	1	Number	2005	2.86277779578063	5.2604546392385	1.26858436514264
1	Deaths	1	Global	2	Female	12	35-39 years	465	Ovarian cancer	202	Environmental/occupational risks	3	Rate	2005	0.00121634766	0.0022350815	0.00053900083
1	Deaths	1	Global	2	Female	12	35-39 years	465	Ovarian cancer	202	Environmental/occupational risks	1	Number	2006	2.75825229061938	5.08398927026345	1.25093250689187
1	Deaths	1	Global	2	Female	12	35-39 years	465	Ovarian cancer	202	Environmental/occupational risks	3	Rate	2006	0.00115956206	0.00213729582	0.00052588876
1	Deaths	1	Global	2	Female	12	35-39 years	465	Ovarian cancer	202	Environmental/occupational risks	1	Number	2007	2.69003912695015	4.80867914205557	1.19759861235935
1	Deaths	1	Global	2	Female	12	35-39 years	465	Ovarian cancer	202	Environmental/occupational risks	3	Rate	2007	0.00111999291	0.00200208483	0.00049861801
1	Deaths	1	Global	2	Female	12	35-39 years	465	Ovarian cancer	202	Environmental/occupational risks	1	Number	2008	2.7532302838479	4.91100112187834	1.22865891421815
1	Deaths	1	Global	2	Female	12	35-39 years	465	Ovarian cancer	202	Environmental/occupational risks	3	Rate	2008	0.0011360162	0.00202633862	0.00050695957
1	Deaths	1	Global	2	Female	12	35-39 years	465	Ovarian cancer	202	Environmental/occupational risks	1	Number	2009	2.67560806324547	4.81330201650632	1.18512034353972
1	Deaths	1	Global	2	Female	12	35-39 years	465	Ovarian cancer	202	Environmental/occupational risks	3	Rate	2009	0.00109575687	0.00197121874	0.00048534902
1	Deaths	1	Global	2	Female	12	35-39 years	465	Ovarian cancer	202	Environmental/occupational risks	1	Number	2010	2.63038360242492	4.77213237948315	1.15872771247851
1	Deaths	1	Global	2	Female	12	35-39 years	465	Ovarian cancer	202	Environmental/occupational risks	3	Rate	2010	0.00107200623	0.00194487057	0.00047223657
1	Deaths	1	Global	2	Female	12	35-39 years	465	Ovarian cancer	202	Environmental/occupational risks	1	Number	2011	2.58659958794235	4.68980034822633	1.17016338233745
1	Deaths	1	Global	2	Female	12	35-39 years	465	Ovarian cancer	202	Environmental/occupational risks	3	Rate	2011	0.00105217844	0.00190771964	0.00047599972
1	Deaths	1	Global	2	Female	12	35-39 years	465	Ovarian cancer	202	Environmental/occupational risks	1	Number	2012	2.549135481773	4.63104605476444	1.15139722538244
1	Deaths	1	Global	2	Female	12	35-39 years	465	Ovarian cancer	202	Environmental/occupational risks	3	Rate	2012	0.00103614547	0.00188237834	0.0004680077
1	Deaths	1	Global	2	Female	12	35-39 years	465	Ovarian cancer	202	Environmental/occupational risks	1	Number	2013	2.52965329987139	4.53230568230047	1.12371769469172
1	Deaths	1	Global	2	Female	12	35-39 years	465	Ovarian cancer	202	Environmental/occupational risks	3	Rate	2013	0.00102619545	0.00183860431	0.00045585456
1	Deaths	1	Global	2	Female	12	35-39 years	465	Ovarian cancer	202	Environmental/occupational risks	1	Number	2014	2.54093935611683	4.48806577874568	1.16273755840193
1	Deaths	1	Global	2	Female	12	35-39 years	465	Ovarian cancer	202	Environmental/occupational risks	3	Rate	2014	0.00102518484	0.00181078583	0.00046912608
1	Deaths	1	Global	2	Female	12	35-39 years	465	Ovarian cancer	202	Environmental/occupational risks	1	Number	2015	2.55727522742336	4.57238475792127	1.17055180353394
1	Deaths	1	Global	2	Female	12	35-39 years	465	Ovarian cancer	202	Environmental/occupational risks	3	Rate	2015	0.00102197626	0.00182728422	0.00046779328
1	Deaths	1	Global	2	Female	12	35-39 years	465	Ovarian cancer	202	Environmental/occupational risks	1	Number	2016	2.56460985032776	4.60086405040589	1.14140620393483
1	Deaths	1	Global	2	Female	12	35-39 years	465	Ovarian cancer	202	Environmental/occupational risks	3	Rate	2016	0.00101276144	0.00181687585	0.00045073998
1	Deaths	1	Global	2	Female	12	35-39 years	465	Ovarian cancer	202	Environmental/occupational risks	1	Number	2017	2.55254737496855	4.63766979744879	1.13703033135877
1	Deaths	1	Global	2	Female	12	35-39 years	465	Ovarian cancer	202	Environmental/occupational risks	3	Rate	2017	0.00099391746	0.00180582779	0.00044273979
1	Deaths	1	Global	2	Female	12	35-39 years	465	Ovarian cancer	202	Environmental/occupational risks	1	Number	2018	2.58111283891566	4.66811490298896	1.14719769483619
1	Deaths	1	Global	2	Female	12	35-39 years	465	Ovarian cancer	202	Environmental/occupational risks	3	Rate	2018	0.00098856662	0.00178788874	0.0004393769
1	Deaths	1	Global	2	Female	12	35-39 years	465	Ovarian cancer	202	Environmental/occupational risks	1	Number	2019	2.68290342743246	4.96972588172484	1.19759029656765
1	Deaths	1	Global	2	Female	12	35-39 years	465	Ovarian cancer	202	Environmental/occupational risks	3	Rate	2019	0.00100854993	0.00186820615	0.00045019496
1	Deaths	1	Global	2	Female	12	35-39 years	465	Ovarian cancer	202	Environmental/occupational risks	1	Number	2020	2.68422592169379	4.97959373277047	1.19275603830576
1	Deaths	1	Global	2	Female	12	35-39 years	465	Ovarian cancer	202	Environmental/occupational risks	3	Rate	2020	0.00098846096	0.00183372568	0.00043923009
1	Deaths	1	Global	2	Female	12	35-39 years	465	Ovarian cancer	202	Environmental/occupational risks	1	Number	2021	2.76539166381497	5.10392110248158	1.17323274333802
1	Deaths	1	Global	2	Female	12	35-39 years	465	Ovarian cancer	202	Environmental/occupational risks	3	Rate	2021	0.00099545157	0.00183724653	0.00042232584
1	Deaths	1	Global	2	Female	13	40-44 years	465	Ovarian cancer	202	Environmental/occupational risks	1	Number	1990	7.67019290503473	13.38780960017	3.40339573062278
1	Deaths	1	Global	2	Female	13	40-44 years	465	Ovarian cancer	202	Environmental/occupational risks	3	Rate	1990	0.00546990042	0.00954734598	0.00242708834
1	Deaths	1	Global	2	Female	13	40-44 years	465	Ovarian cancer	202	Environmental/occupational risks	1	Number	1991	8.02779759043606	14.1691247157431	3.58991116430376
1	Deaths	1	Global	2	Female	13	40-44 years	465	Ovarian cancer	202	Environmental/occupational risks	3	Rate	1991	0.00545330255	0.0096251211	0.00243863544
1	Deaths	1	Global	2	Female	13	40-44 years	465	Ovarian cancer	202	Environmental/occupational risks	1	Number	1992	8.43526517238566	15.0566296325124	3.7818932284114
1	Deaths	1	Global	2	Female	13	40-44 years	465	Ovarian cancer	202	Environmental/occupational risks	3	Rate	1992	0.00553830112	0.00988565826	0.00248305929
1	Deaths	1	Global	2	Female	13	40-44 years	465	Ovarian cancer	202	Environmental/occupational risks	1	Number	1993	9.00590405156021	15.6245776164909	3.93939024435579
1	Deaths	1	Global	2	Female	13	40-44 years	465	Ovarian cancer	202	Environmental/occupational risks	3	Rate	1993	0.00570135635	0.0098914317	0.00249390483
1	Deaths	1	Global	2	Female	13	40-44 years	465	Ovarian cancer	202	Environmental/occupational risks	1	Number	1994	9.3388536762568	16.3633176762667	4.16345949018799
1	Deaths	1	Global	2	Female	13	40-44 years	465	Ovarian cancer	202	Environmental/occupational risks	3	Rate	1994	0.00574620943	0.01006837174	0.00256178232
1	Deaths	1	Global	2	Female	13	40-44 years	465	Ovarian cancer	202	Environmental/occupational risks	1	Number	1995	9.64150492988928	16.8656991003759	4.26288464626101
1	Deaths	1	Global	2	Female	13	40-44 years	465	Ovarian cancer	202	Environmental/occupational risks	3	Rate	1995	0.00571552377	0.00999805577	0.00252705555
1	Deaths	1	Global	2	Female	13	40-44 years	465	Ovarian cancer	202	Environmental/occupational risks	1	Number	1996	9.65506004236561	16.7805348422672	4.22320955103727
1	Deaths	1	Global	2	Female	13	40-44 years	465	Ovarian cancer	202	Environmental/occupational risks	3	Rate	1996	0.00560075727	0.00973413962	0.00244982129
1	Deaths	1	Global	2	Female	13	40-44 years	465	Ovarian cancer	202	Environmental/occupational risks	1	Number	1997	9.75680617380127	16.9732570498314	4.16800439299257
1	Deaths	1	Global	2	Female	13	40-44 years	465	Ovarian cancer	202	Environmental/occupational risks	3	Rate	1997	0.00556140332	0.00967479792	0.00237577267
1	Deaths	1	Global	2	Female	13	40-44 years	465	Ovarian cancer	202	Environmental/occupational risks	1	Number	1998	9.89939829428151	17.3805785203449	4.300594562248
1	Deaths	1	Global	2	Female	13	40-44 years	465	Ovarian cancer	202	Environmental/occupational risks	3	Rate	1998	0.00557681063	0.00979132187	0.00242273326
1	Deaths	1	Global	2	Female	13	40-44 years	465	Ovarian cancer	202	Environmental/occupational risks	1	Number	1999	10.0574280499796	17.6940938106695	4.3172192953765
1	Deaths	1	Global	2	Female	13	40-44 years	465	Ovarian cancer	202	Environmental/occupational risks	3	Rate	1999	0.00561889893	0.00988536277	0.00241195053
1	Deaths	1	Global	2	Female	13	40-44 years	465	Ovarian cancer	202	Environmental/occupational risks	1	Number	2000	10.3969533775205	18.2470044809633	4.5641378201368
1	Deaths	1	Global	2	Female	13	40-44 years	465	Ovarian cancer	202	Environmental/occupational risks	3	Rate	2000	0.00575653582	0.01010291486	0.00252705017
1	Deaths	1	Global	2	Female	13	40-44 years	465	Ovarian cancer	202	Environmental/occupational risks	1	Number	2001	10.4428692584323	18.151522847923	4.7093778182375
1	Deaths	1	Global	2	Female	13	40-44 years	465	Ovarian cancer	202	Environmental/occupational risks	3	Rate	2001	0.0056945979	0.00989820148	0.0025680694
1	Deaths	1	Global	2	Female	13	40-44 years	465	Ovarian cancer	202	Environmental/occupational risks	1	Number	2002	10.6055034569814	18.1929061877757	4.8058293909702
1	Deaths	1	Global	2	Female	13	40-44 years	465	Ovarian cancer	202	Environmental/occupational risks	3	Rate	2002	0.00564611093	0.00968545877	0.00255850615
1	Deaths	1	Global	2	Female	13	40-44 years	465	Ovarian cancer	202	Environmental/occupational risks	1	Number	2003	10.6653604209969	18.4414923815211	4.78602568472808
1	Deaths	1	Global	2	Female	13	40-44 years	465	Ovarian cancer	202	Environmental/occupational risks	3	Rate	2003	0.00548852374	0.0094902155	0.00246294683
1	Deaths	1	Global	2	Female	13	40-44 years	465	Ovarian cancer	202	Environmental/occupational risks	1	Number	2004	10.6063924709052	18.515605463223	4.64404297513717
1	Deaths	1	Global	2	Female	13	40-44 years	465	Ovarian cancer	202	Environmental/occupational risks	3	Rate	2004	0.00525675149	0.00917672402	0.00230168551
1	Deaths	1	Global	2	Female	13	40-44 years	465	Ovarian cancer	202	Environmental/occupational risks	1	Number	2005	10.87867865625	19.1805557200123	4.82117166580528
1	Deaths	1	Global	2	Female	13	40-44 years	465	Ovarian cancer	202	Environmental/occupational risks	3	Rate	2005	0.0052017656	0.00917140381	0.00230529881
1	Deaths	1	Global	2	Female	13	40-44 years	465	Ovarian cancer	202	Environmental/occupational risks	1	Number	2006	10.808696499077	19.0132463889897	4.80754014883652
1	Deaths	1	Global	2	Female	13	40-44 years	465	Ovarian cancer	202	Environmental/occupational risks	3	Rate	2006	0.00501407598	0.00882010723	0.00223018304
1	Deaths	1	Global	2	Female	13	40-44 years	465	Ovarian cancer	202	Environmental/occupational risks	1	Number	2007	10.710062096092	18.6156093965133	4.68807298551424
1	Deaths	1	Global	2	Female	13	40-44 years	465	Ovarian cancer	202	Environmental/occupational risks	3	Rate	2007	0.00484596198	0.00842297034	0.00212120371
1	Deaths	1	Global	2	Female	13	40-44 years	465	Ovarian cancer	202	Environmental/occupational risks	1	Number	2008	10.8365962832728	18.6715500718215	4.84897334968367
1	Deaths	1	Global	2	Female	13	40-44 years	465	Ovarian cancer	202	Environmental/occupational risks	3	Rate	2008	0.00481847477	0.00830227413	0.00215608805
1	Deaths	1	Global	2	Female	13	40-44 years	465	Ovarian cancer	202	Environmental/occupational risks	1	Number	2009	10.7236658283186	18.5090390290706	4.66948568985702
1	Deaths	1	Global	2	Female	13	40-44 years	465	Ovarian cancer	202	Environmental/occupational risks	3	Rate	2009	0.00470714969	0.00812453676	0.00204966925
1	Deaths	1	Global	2	Female	13	40-44 years	465	Ovarian cancer	202	Environmental/occupational risks	1	Number	2010	10.6381223351288	18.7232733099084	4.5622468649013
1	Deaths	1	Global	2	Female	13	40-44 years	465	Ovarian cancer	202	Environmental/occupational risks	3	Rate	2010	0.00462079624	0.00813267869	0.00198166673
1	Deaths	1	Global	2	Female	13	40-44 years	465	Ovarian cancer	202	Environmental/occupational risks	1	Number	2011	10.5504848616026	18.1583067255592	4.44570365821813
1	Deaths	1	Global	2	Female	13	40-44 years	465	Ovarian cancer	202	Environmental/occupational risks	3	Rate	2011	0.00453278133	0.00780131291	0.00190999777
1	Deaths	1	Global	2	Female	13	40-44 years	465	Ovarian cancer	202	Environmental/occupational risks	1	Number	2012	10.4987719974178	18.0741103333115	4.50253517333468
1	Deaths	1	Global	2	Female	13	40-44 years	465	Ovarian cancer	202	Environmental/occupational risks	3	Rate	2012	0.00446607473	0.00768854943	0.00191533434
1	Deaths	1	Global	2	Female	13	40-44 years	465	Ovarian cancer	202	Environmental/occupational risks	1	Number	2013	10.2555328393753	17.8192957791746	4.51025755741823
1	Deaths	1	Global	2	Female	13	40-44 years	465	Ovarian cancer	202	Environmental/occupational risks	3	Rate	2013	0.00432329982	0.00751186305	0.00190133423
1	Deaths	1	Global	2	Female	13	40-44 years	465	Ovarian cancer	202	Environmental/occupational risks	1	Number	2014	10.3022675115132	18.1556915114937	4.5272797305927
1	Deaths	1	Global	2	Female	13	40-44 years	465	Ovarian cancer	202	Environmental/occupational risks	3	Rate	2014	0.00431151026	0.00759817682	0.00189467153
1	Deaths	1	Global	2	Female	13	40-44 years	465	Ovarian cancer	202	Environmental/occupational risks	1	Number	2015	10.2017096606779	17.6733494521364	4.61106302268918
1	Deaths	1	Global	2	Female	13	40-44 years	465	Ovarian cancer	202	Environmental/occupational risks	3	Rate	2015	0.00424911608	0.00736113023	0.00192055476
1	Deaths	1	Global	2	Female	13	40-44 years	465	Ovarian cancer	202	Environmental/occupational risks	1	Number	2016	10.0278457730704	17.321177388638	4.34542687219975
1	Deaths	1	Global	2	Female	13	40-44 years	465	Ovarian cancer	202	Environmental/occupational risks	3	Rate	2016	0.00416860301	0.00720046099	0.00180640588
1	Deaths	1	Global	2	Female	13	40-44 years	465	Ovarian cancer	202	Environmental/occupational risks	1	Number	2017	9.8741690105243	17.5019968407129	4.27854167037563
1	Deaths	1	Global	2	Female	13	40-44 years	465	Ovarian cancer	202	Environmental/occupational risks	3	Rate	2017	0.00410123369	0.00726945012	0.00177709124
1	Deaths	1	Global	2	Female	13	40-44 years	465	Ovarian cancer	202	Environmental/occupational risks	1	Number	2018	9.74600392897183	16.9823073556894	4.15905917769615
1	Deaths	1	Global	2	Female	13	40-44 years	465	Ovarian cancer	202	Environmental/occupational risks	3	Rate	2018	0.00403950608	0.00703879604	0.00172383933
1	Deaths	1	Global	2	Female	13	40-44 years	465	Ovarian cancer	202	Environmental/occupational risks	1	Number	2019	9.78382314593167	17.4170481617418	4.17795691224093
1	Deaths	1	Global	2	Female	13	40-44 years	465	Ovarian cancer	202	Environmental/occupational risks	3	Rate	2019	0.00403197193	0.00717766953	0.00172176099
1	Deaths	1	Global	2	Female	13	40-44 years	465	Ovarian cancer	202	Environmental/occupational risks	1	Number	2020	9.76910138170252	17.4008671649212	4.23146286620953
1	Deaths	1	Global	2	Female	13	40-44 years	465	Ovarian cancer	202	Environmental/occupational risks	3	Rate	2020	0.0039860819	0.00710006775	0.00172656183
1	Deaths	1	Global	2	Female	13	40-44 years	465	Ovarian cancer	202	Environmental/occupational risks	1	Number	2021	9.93041983351865	18.027386419254	4.2643961688256
1	Deaths	1	Global	2	Female	13	40-44 years	465	Ovarian cancer	202	Environmental/occupational risks	3	Rate	2021	0.0040027512	0.0072664745	0.00171889176
1	Deaths	1	Global	2	Female	14	45-49 years	465	Ovarian cancer	202	Environmental/occupational risks	1	Number	1990	20.4484931152377	35.3872800480918	8.97253732449449
1	Deaths	1	Global	2	Female	14	45-49 years	465	Ovarian cancer	202	Environmental/occupational risks	3	Rate	1990	0.01796869287	0.03109584473	0.00788443269
1	Deaths	1	Global	2	Female	14	45-49 years	465	Ovarian cancer	202	Environmental/occupational risks	1	Number	1991	20.2411253401465	33.5760803602375	9.12907635169639
1	Deaths	1	Global	2	Female	14	45-49 years	465	Ovarian cancer	202	Environmental/occupational risks	3	Rate	1991	0.01754795873	0.02910864206	0.00791441446
1	Deaths	1	Global	2	Female	14	45-49 years	465	Ovarian cancer	202	Environmental/occupational risks	1	Number	1992	20.8717430805794	34.2975277490861	9.42166897657213
1	Deaths	1	Global	2	Female	14	45-49 years	465	Ovarian cancer	202	Environmental/occupational risks	3	Rate	1992	0.01748891059	0.02873868243	0.00789463179
1	Deaths	1	Global	2	Female	14	45-49 years	465	Ovarian cancer	202	Environmental/occupational risks	1	Number	1993	22.5925428400759	37.3394723058472	10.4395560497157
1	Deaths	1	Global	2	Female	14	45-49 years	465	Ovarian cancer	202	Environmental/occupational risks	3	Rate	1993	0.01825928359	0.03017774576	0.00843724479
1	Deaths	1	Global	2	Female	14	45-49 years	465	Ovarian cancer	202	Environmental/occupational risks	1	Number	1994	24.5794439711172	41.703662952855	11.1946773250961
1	Deaths	1	Global	2	Female	14	45-49 years	465	Ovarian cancer	202	Environmental/occupational risks	3	Rate	1994	0.01892411753	0.03210833491	0.0086189659
1	Deaths	1	Global	2	Female	14	45-49 years	465	Ovarian cancer	202	Environmental/occupational risks	1	Number	1995	26.4723112615759	44.7399998128043	12.1495935984495
1	Deaths	1	Global	2	Female	14	45-49 years	465	Ovarian cancer	202	Environmental/occupational risks	3	Rate	1995	0.01959674206	0.03311982197	0.0089940183
1	Deaths	1	Global	2	Female	14	45-49 years	465	Ovarian cancer	202	Environmental/occupational risks	1	Number	1996	26.9031596342329	45.2525061477798	11.9776289857594
1	Deaths	1	Global	2	Female	14	45-49 years	465	Ovarian cancer	202	Environmental/occupational risks	3	Rate	1996	0.01898554998	0.03193467715	0.00845260842
1	Deaths	1	Global	2	Female	14	45-49 years	465	Ovarian cancer	202	Environmental/occupational risks	1	Number	1997	26.9006088933072	45.6020994516827	11.8950979541072
1	Deaths	1	Global	2	Female	14	45-49 years	465	Ovarian cancer	202	Environmental/occupational risks	3	Rate	1997	0.01836551527	0.03113334932	0.00812099101
1	Deaths	1	Global	2	Female	14	45-49 years	465	Ovarian cancer	202	Environmental/occupational risks	1	Number	1998	26.8142015671326	45.7200698232776	11.7977704593965
1	Deaths	1	Global	2	Female	14	45-49 years	465	Ovarian cancer	202	Environmental/occupational risks	3	Rate	1998	0.01766172927	0.030114471	0.00777084588
1	Deaths	1	Global	2	Female	14	45-49 years	465	Ovarian cancer	202	Environmental/occupational risks	1	Number	1999	26.9274812755047	46.6893032083351	12.0292132523226
1	Deaths	1	Global	2	Female	14	45-49 years	465	Ovarian cancer	202	Environmental/occupational risks	3	Rate	1999	0.01724454724	0.02990015615	0.00770359225
1	Deaths	1	Global	2	Female	14	45-49 years	465	Ovarian cancer	202	Environmental/occupational risks	1	Number	2000	27.9997298771219	47.7277382742978	12.4257829937765
1	Deaths	1	Global	2	Female	14	45-49 years	465	Ovarian cancer	202	Environmental/occupational risks	3	Rate	2000	0.01726861096	0.02943570341	0.00766350295
1	Deaths	1	Global	2	Female	14	45-49 years	465	Ovarian cancer	202	Environmental/occupational risks	1	Number	2001	28.5552550350592	48.929345764745	12.8316823341116
1	Deaths	1	Global	2	Female	14	45-49 years	465	Ovarian cancer	202	Environmental/occupational risks	3	Rate	2001	0.01721261449	0.02949376445	0.00773471646
1	Deaths	1	Global	2	Female	14	45-49 years	465	Ovarian cancer	202	Environmental/occupational risks	1	Number	2002	29.2608389334597	49.3185361410643	13.0449797039546
1	Deaths	1	Global	2	Female	14	45-49 years	465	Ovarian cancer	202	Environmental/occupational risks	3	Rate	2002	0.01730574901	0.02916848044	0.00771519727
1	Deaths	1	Global	2	Female	14	45-49 years	465	Ovarian cancer	202	Environmental/occupational risks	1	Number	2003	29.6972137090568	50.025883258339	13.5373053965971
1	Deaths	1	Global	2	Female	14	45-49 years	465	Ovarian cancer	202	Environmental/occupational risks	3	Rate	2003	0.01732888052	0.02919104002	0.00789927129
1	Deaths	1	Global	2	Female	14	45-49 years	465	Ovarian cancer	202	Environmental/occupational risks	1	Number	2004	29.2214642819532	49.1294163195603	13.2010135931516
1	Deaths	1	Global	2	Female	14	45-49 years	465	Ovarian cancer	202	Environmental/occupational risks	3	Rate	2004	0.01687944063	0.02837903871	0.00762541271
1	Deaths	1	Global	2	Female	14	45-49 years	465	Ovarian cancer	202	Environmental/occupational risks	1	Number	2005	29.9575234024765	50.7909735767107	13.6060331953259
1	Deaths	1	Global	2	Female	14	45-49 years	465	Ovarian cancer	202	Environmental/occupational risks	3	Rate	2005	0.017120918	0.02902736925	0.0077759358
1	Deaths	1	Global	2	Female	14	45-49 years	465	Ovarian cancer	202	Environmental/occupational risks	1	Number	2006	29.1972376252574	49.1102670353043	13.393506052858
1	Deaths	1	Global	2	Female	14	45-49 years	465	Ovarian cancer	202	Environmental/occupational risks	3	Rate	2006	0.01640957915	0.02760120064	0.007527486
1	Deaths	1	Global	2	Female	14	45-49 years	465	Ovarian cancer	202	Environmental/occupational risks	1	Number	2007	28.8303800330435	48.2343749820399	13.1841359303337
1	Deaths	1	Global	2	Female	14	45-49 years	465	Ovarian cancer	202	Environmental/occupational risks	3	Rate	2007	0.01579555047	0.02642658555	0.00722330695
1	Deaths	1	Global	2	Female	14	45-49 years	465	Ovarian cancer	202	Environmental/occupational risks	1	Number	2008	29.5903581253406	49.1146999693984	13.4809066637726
1	Deaths	1	Global	2	Female	14	45-49 years	465	Ovarian cancer	202	Environmental/occupational risks	3	Rate	2008	0.01564566809	0.0259690096	0.0071279229
1	Deaths	1	Global	2	Female	14	45-49 years	465	Ovarian cancer	202	Environmental/occupational risks	1	Number	2009	30.1569251721812	50.3184335800659	13.7006182808382
1	Deaths	1	Global	2	Female	14	45-49 years	465	Ovarian cancer	202	Environmental/occupational risks	3	Rate	2009	0.01533307288	0.02558404761	0.00696598136
1	Deaths	1	Global	2	Female	14	45-49 years	465	Ovarian cancer	202	Environmental/occupational risks	1	Number	2010	30.4149544363705	51.6102685508584	13.6742692971169
1	Deaths	1	Global	2	Female	14	45-49 years	465	Ovarian cancer	202	Environmental/occupational risks	3	Rate	2010	0.01490093167	0.02528496588	0.00669931473
1	Deaths	1	Global	2	Female	14	45-49 years	465	Ovarian cancer	202	Environmental/occupational risks	1	Number	2011	29.7009605338155	49.7385137837128	13.1018258034179
1	Deaths	1	Global	2	Female	14	45-49 years	465	Ovarian cancer	202	Environmental/occupational risks	3	Rate	2011	0.01410519678	0.02362117291	0.00622214998
1	Deaths	1	Global	2	Female	14	45-49 years	465	Ovarian cancer	202	Environmental/occupational risks	1	Number	2012	28.6169529382535	48.2318633493143	12.7342396029589
1	Deaths	1	Global	2	Female	14	45-49 years	465	Ovarian cancer	202	Environmental/occupational risks	3	Rate	2012	0.01324580713	0.02232487717	0.00589424325
1	Deaths	1	Global	2	Female	14	45-49 years	465	Ovarian cancer	202	Environmental/occupational risks	1	Number	2013	27.772010188882	47.4480232237877	12.7581589313153
1	Deaths	1	Global	2	Female	14	45-49 years	465	Ovarian cancer	202	Environmental/occupational risks	3	Rate	2013	0.01262641049	0.02157201493	0.00580043543
1	Deaths	1	Global	2	Female	14	45-49 years	465	Ovarian cancer	202	Environmental/occupational risks	1	Number	2014	26.8423331053059	46.5232566970986	12.3533459704013
1	Deaths	1	Global	2	Female	14	45-49 years	465	Ovarian cancer	202	Environmental/occupational risks	3	Rate	2014	0.01204471674	0.02087595913	0.00554320492
1	Deaths	1	Global	2	Female	14	45-49 years	465	Ovarian cancer	202	Environmental/occupational risks	1	Number	2015	25.9021716385333	44.5644169523027	11.8438751567413
1	Deaths	1	Global	2	Female	14	45-49 years	465	Ovarian cancer	202	Environmental/occupational risks	3	Rate	2015	0.01149839812	0.01978287439	0.00525769012
1	Deaths	1	Global	2	Female	14	45-49 years	465	Ovarian cancer	202	Environmental/occupational risks	1	Number	2016	25.6292481258171	44.4619746723038	11.2319525796458
1	Deaths	1	Global	2	Female	14	45-49 years	465	Ovarian cancer	202	Environmental/occupational risks	3	Rate	2016	0.01124790032	0.01951301329	0.00492936361
1	Deaths	1	Global	2	Female	14	45-49 years	465	Ovarian cancer	202	Environmental/occupational risks	1	Number	2017	25.0869042742241	44.219956214354	11.4249149924154
1	Deaths	1	Global	2	Female	14	45-49 years	465	Ovarian cancer	202	Environmental/occupational risks	3	Rate	2017	0.01089749235	0.01920869269	0.00496286518
1	Deaths	1	Global	2	Female	14	45-49 years	465	Ovarian cancer	202	Environmental/occupational risks	1	Number	2018	24.9835321160446	43.5662013220453	11.0947223833269
1	Deaths	1	Global	2	Female	14	45-49 years	465	Ovarian cancer	202	Environmental/occupational risks	3	Rate	2018	0.01075175455	0.0187488743	0.00477465441
1	Deaths	1	Global	2	Female	14	45-49 years	465	Ovarian cancer	202	Environmental/occupational risks	1	Number	2019	24.9967121934107	43.5905545484258	11.4357343535892
1	Deaths	1	Global	2	Female	14	45-49 years	465	Ovarian cancer	202	Environmental/occupational risks	3	Rate	2019	0.01067687983	0.01861889311	0.00488456084
1	Deaths	1	Global	2	Female	14	45-49 years	465	Ovarian cancer	202	Environmental/occupational risks	1	Number	2020	24.7191986360582	43.2110143700724	11.1837711058
1	Deaths	1	Global	2	Female	14	45-49 years	465	Ovarian cancer	202	Environmental/occupational risks	3	Rate	2020	0.01050795702	0.01836869749	0.00475414223
1	Deaths	1	Global	2	Female	14	45-49 years	465	Ovarian cancer	202	Environmental/occupational risks	1	Number	2021	24.9536607186677	44.5604652018556	11.1582655010509
1	Deaths	1	Global	2	Female	14	45-49 years	465	Ovarian cancer	202	Environmental/occupational risks	3	Rate	2021	0.0105896231	0.01891019266	0.00473525017
1	Deaths	1	Global	2	Female	22	All ages	465	Ovarian cancer	202	Environmental/occupational risks	1	Number	1990	3693.51601093432	5799.28454795487	1777.67367357718
1	Deaths	1	Global	2	Female	22	All ages	465	Ovarian cancer	202	Environmental/occupational risks	3	Rate	1990	0.13948953244	0.2190161049	0.06713572348
1	Deaths	1	Global	2	Female	22	All ages	465	Ovarian cancer	202	Environmental/occupational risks	1	Number	1991	3745.34582132484	5881.69797031895	1812.7235482485
1	Deaths	1	Global	2	Female	22	All ages	465	Ovarian cancer	202	Environmental/occupational risks	3	Rate	1991	0.13933870308	0.21881775574	0.06743904577
1	Deaths	1	Global	2	Female	22	All ages	465	Ovarian cancer	202	Environmental/occupational risks	1	Number	1992	3809.6454583595	6022.46152105238	1837.60392515702
1	Deaths	1	Global	2	Female	22	All ages	465	Ovarian cancer	202	Environmental/occupational risks	3	Rate	1992	0.13969758283	0.22084031871	0.06738391521
1	Deaths	1	Global	2	Female	22	All ages	465	Ovarian cancer	202	Environmental/occupational risks	1	Number	1993	3931.89128956376	6215.6792909017	1884.25978077109
1	Deaths	1	Global	2	Female	22	All ages	465	Ovarian cancer	202	Environmental/occupational risks	3	Rate	1993	0.14218889697	0.22477747151	0.06814044441
1	Deaths	1	Global	2	Female	22	All ages	465	Ovarian cancer	202	Environmental/occupational risks	1	Number	1994	3969.00495496874	6285.44092633458	1908.38403631821
1	Deaths	1	Global	2	Female	22	All ages	465	Ovarian cancer	202	Environmental/occupational risks	3	Rate	1994	0.14163881939	0.22430368372	0.06810302958
1	Deaths	1	Global	2	Female	22	All ages	465	Ovarian cancer	202	Environmental/occupational risks	1	Number	1995	4038.39314481262	6421.36795564652	1941.83144257167
1	Deaths	1	Global	2	Female	22	All ages	465	Ovarian cancer	202	Environmental/occupational risks	3	Rate	1995	0.14226491566	0.22621258948	0.06840703133
1	Deaths	1	Global	2	Female	22	All ages	465	Ovarian cancer	202	Environmental/occupational risks	1	Number	1996	4036.19899444879	6390.8315577239	1948.66310517
1	Deaths	1	Global	2	Female	22	All ages	465	Ovarian cancer	202	Environmental/occupational risks	3	Rate	1996	0.14035979289	0.22224270783	0.06776522918
1	Deaths	1	Global	2	Female	22	All ages	465	Ovarian cancer	202	Environmental/occupational risks	1	Number	1997	4042.24582075857	6440.67510655709	1947.07555327351
1	Deaths	1	Global	2	Female	22	All ages	465	Ovarian cancer	202	Environmental/occupational risks	3	Rate	1997	0.13876670031	0.22110264243	0.06684137031
1	Deaths	1	Global	2	Female	22	All ages	465	Ovarian cancer	202	Environmental/occupational risks	1	Number	1998	4052.58680241598	6477.19534984269	1956.67443016745
1	Deaths	1	Global	2	Female	22	All ages	465	Ovarian cancer	202	Environmental/occupational risks	3	Rate	1998	0.13735113654	0.21952648673	0.06631602725
1	Deaths	1	Global	2	Female	22	All ages	465	Ovarian cancer	202	Environmental/occupational risks	1	Number	1999	4134.72336155296	6613.03436426779	1985.81310775228
1	Deaths	1	Global	2	Female	22	All ages	465	Ovarian cancer	202	Environmental/occupational risks	3	Rate	1999	0.13836417542	0.22129825065	0.06645315035
1	Deaths	1	Global	2	Female	22	All ages	465	Ovarian cancer	202	Environmental/occupational risks	1	Number	2000	4232.96038391367	6785.35244007427	2040.17934204621
1	Deaths	1	Global	2	Female	22	All ages	465	Ovarian cancer	202	Environmental/occupational risks	3	Rate	2000	0.13985910772	0.22419140549	0.06740853599
1	Deaths	1	Global	2	Female	22	All ages	465	Ovarian cancer	202	Environmental/occupational risks	1	Number	2001	4313.42655533079	6900.92924937688	2072.05577467774
1	Deaths	1	Global	2	Female	22	All ages	465	Ovarian cancer	202	Environmental/occupational risks	3	Rate	2001	0.14069863033	0.22509976255	0.0675878923
1	Deaths	1	Global	2	Female	22	All ages	465	Ovarian cancer	202	Environmental/occupational risks	1	Number	2002	4407.50596015103	7056.14282063421	2111.3217725222
1	Deaths	1	Global	2	Female	22	All ages	465	Ovarian cancer	202	Environmental/occupational risks	3	Rate	2002	0.14191386391	0.22719526666	0.06798081123
1	Deaths	1	Global	2	Female	22	All ages	465	Ovarian cancer	202	Environmental/occupational risks	1	Number	2003	4518.54171746037	7225.86704795356	2163.94659506429
1	Deaths	1	Global	2	Female	22	All ages	465	Ovarian cancer	202	Environmental/occupational risks	3	Rate	2003	0.14359807141	0.22963616079	0.06876965559
1	Deaths	1	Global	2	Female	22	All ages	465	Ovarian cancer	202	Environmental/occupational risks	1	Number	2004	4525.38023850994	7280.31560777154	2163.17353841664
1	Deaths	1	Global	2	Female	22	All ages	465	Ovarian cancer	202	Environmental/occupational risks	3	Rate	2004	0.1419325839	0.22833749902	0.06784508561
1	Deaths	1	Global	2	Female	22	All ages	465	Ovarian cancer	202	Environmental/occupational risks	1	Number	2005	4607.70392251886	7405.4325883115	2207.10247060166
1	Deaths	1	Global	2	Female	22	All ages	465	Ovarian cancer	202	Environmental/occupational risks	3	Rate	2005	0.14260600881	0.22919423702	0.06830865864
1	Deaths	1	Global	2	Female	22	All ages	465	Ovarian cancer	202	Environmental/occupational risks	1	Number	2006	4703.84579021069	7573.73529848905	2249.43417203863
1	Deaths	1	Global	2	Female	22	All ages	465	Ovarian cancer	202	Environmental/occupational risks	3	Rate	2006	0.14363406502	0.23126744302	0.06868749286
1	Deaths	1	Global	2	Female	22	All ages	465	Ovarian cancer	202	Environmental/occupational risks	1	Number	2007	4839.36346313835	7813.88135735584	2328.0132881503
1	Deaths	1	Global	2	Female	22	All ages	465	Ovarian cancer	202	Environmental/occupational risks	3	Rate	2007	0.14577529886	0.23537618094	0.07012633695
1	Deaths	1	Global	2	Female	22	All ages	465	Ovarian cancer	202	Environmental/occupational risks	1	Number	2008	5054.45997156782	8112.51702597595	2434.24480057544
1	Deaths	1	Global	2	Female	22	All ages	465	Ovarian cancer	202	Environmental/occupational risks	3	Rate	2008	0.15017660571	0.24103668396	0.07232555479
1	Deaths	1	Global	2	Female	22	All ages	465	Ovarian cancer	202	Environmental/occupational risks	1	Number	2009	5173.11035802197	8326.535860187	2526.70784810574
1	Deaths	1	Global	2	Female	22	All ages	465	Ovarian cancer	202	Environmental/occupational risks	3	Rate	2009	0.15159948961	0.24401153258	0.07404590153
1	Deaths	1	Global	2	Female	22	All ages	465	Ovarian cancer	202	Environmental/occupational risks	1	Number	2010	5154.56814356391	8321.06264860084	2509.90049240372
1	Deaths	1	Global	2	Female	22	All ages	465	Ovarian cancer	202	Environmental/occupational risks	3	Rate	2010	0.14905905018	0.24062727669	0.07258093657
1	Deaths	1	Global	2	Female	22	All ages	465	Ovarian cancer	202	Environmental/occupational risks	1	Number	2011	5297.53848069163	8602.56631659382	2592.97673087172
1	Deaths	1	Global	2	Female	22	All ages	465	Ovarian cancer	202	Environmental/occupational risks	3	Rate	2011	0.15124437469	0.24560270171	0.07402931487
1	Deaths	1	Global	2	Female	22	All ages	465	Ovarian cancer	202	Environmental/occupational risks	1	Number	2012	5398.76805768248	8669.85516457845	2641.65185415926
1	Deaths	1	Global	2	Female	22	All ages	465	Ovarian cancer	202	Environmental/occupational risks	3	Rate	2012	0.15217814034	0.24438212975	0.07446174059
1	Deaths	1	Global	2	Female	22	All ages	465	Ovarian cancer	202	Environmental/occupational risks	1	Number	2013	5479.82674026916	8817.37463564033	2685.7397664919
1	Deaths	1	Global	2	Female	22	All ages	465	Ovarian cancer	202	Environmental/occupational risks	3	Rate	2013	0.15250835369	0.24539522019	0.07474647824
1	Deaths	1	Global	2	Female	22	All ages	465	Ovarian cancer	202	Environmental/occupational risks	1	Number	2014	5490.84043263558	8825.57169793407	2681.22840902958
1	Deaths	1	Global	2	Female	22	All ages	465	Ovarian cancer	202	Environmental/occupational risks	3	Rate	2014	0.15091306461	0.24256652295	0.07369225187
1	Deaths	1	Global	2	Female	22	All ages	465	Ovarian cancer	202	Environmental/occupational risks	1	Number	2015	5478.98911279698	8760.91686613477	2677.18517540235
1	Deaths	1	Global	2	Female	22	All ages	465	Ovarian cancer	202	Environmental/occupational risks	3	Rate	2015	0.14873882677	0.23783374437	0.07267789255
1	Deaths	1	Global	2	Female	22	All ages	465	Ovarian cancer	202	Environmental/occupational risks	1	Number	2016	5529.7934123501	8923.29890929186	2688.34856434796
1	Deaths	1	Global	2	Female	22	All ages	465	Ovarian cancer	202	Environmental/occupational risks	3	Rate	2016	0.14830656366	0.23931884956	0.07210029521
1	Deaths	1	Global	2	Female	22	All ages	465	Ovarian cancer	202	Environmental/occupational risks	1	Number	2017	5494.68606755092	8857.82118665973	2696.7710665158
1	Deaths	1	Global	2	Female	22	All ages	465	Ovarian cancer	202	Environmental/occupational risks	3	Rate	2017	0.14563454975	0.23477315801	0.07147688425
1	Deaths	1	Global	2	Female	22	All ages	465	Ovarian cancer	202	Environmental/occupational risks	1	Number	2018	5502.75761380545	8837.79388415512	2647.43108984426
1	Deaths	1	Global	2	Female	22	All ages	465	Ovarian cancer	202	Environmental/occupational risks	3	Rate	2018	0.14420223959	0.23159836588	0.06937712309
1	Deaths	1	Global	2	Female	22	All ages	465	Ovarian cancer	202	Environmental/occupational risks	1	Number	2019	5503.06264281333	8864.30506840527	2666.19796429069
1	Deaths	1	Global	2	Female	22	All ages	465	Ovarian cancer	202	Environmental/occupational risks	3	Rate	2019	0.14265626425	0.22978997847	0.06911602975
1	Deaths	1	Global	2	Female	22	All ages	465	Ovarian cancer	202	Environmental/occupational risks	1	Number	2020	5528.12220374036	8975.54444652536	2681.33685137693
1	Deaths	1	Global	2	Female	22	All ages	465	Ovarian cancer	202	Environmental/occupational risks	3	Rate	2020	0.14187602594	0.23035210325	0.06881494342
1	Deaths	1	Global	2	Female	22	All ages	465	Ovarian cancer	202	Environmental/occupational risks	1	Number	2021	5587.16679109648	9035.54064228286	2714.36431157665
1	Deaths	1	Global	2	Female	22	All ages	465	Ovarian cancer	202	Environmental/occupational risks	3	Rate	2021	0.14209615932	0.22979726051	0.06903333265
1	Deaths	1	Global	2	Female	27	Age-standardized	465	Ovarian cancer	202	Environmental/occupational risks	3	Rate	1990	0.18156548802	0.2857750048	0.08693319986
1	Deaths	1	Global	2	Female	27	Age-standardized	465	Ovarian cancer	202	Environmental/occupational risks	3	Rate	1991	0.17974592749	0.28344723659	0.0865608467
1	Deaths	1	Global	2	Female	27	Age-standardized	465	Ovarian cancer	202	Environmental/occupational risks	3	Rate	1992	0.17876541066	0.28265798291	0.0859104302
1	Deaths	1	Global	2	Female	27	Age-standardized	465	Ovarian cancer	202	Environmental/occupational risks	3	Rate	1993	0.18033846599	0.28591941712	0.08617024524
1	Deaths	1	Global	2	Female	27	Age-standardized	465	Ovarian cancer	202	Environmental/occupational risks	3	Rate	1994	0.17791963406	0.28267520643	0.08530149643
1	Deaths	1	Global	2	Female	27	Age-standardized	465	Ovarian cancer	202	Environmental/occupational risks	3	Rate	1995	0.17701386713	0.28226744384	0.08491030718
1	Deaths	1	Global	2	Female	27	Age-standardized	465	Ovarian cancer	202	Environmental/occupational risks	3	Rate	1996	0.17306737902	0.2747341891	0.08321677652
1	Deaths	1	Global	2	Female	27	Age-standardized	465	Ovarian cancer	202	Environmental/occupational risks	3	Rate	1997	0.16944183023	0.27052771904	0.08139623306
1	Deaths	1	Global	2	Female	27	Age-standardized	465	Ovarian cancer	202	Environmental/occupational risks	3	Rate	1998	0.16592358206	0.26605551957	0.07980996188
1	Deaths	1	Global	2	Female	27	Age-standardized	465	Ovarian cancer	202	Environmental/occupational risks	3	Rate	1999	0.16511552264	0.26502658937	0.07899927631
1	Deaths	1	Global	2	Female	27	Age-standardized	465	Ovarian cancer	202	Environmental/occupational risks	3	Rate	2000	0.16482351528	0.26454948193	0.07909254273
1	Deaths	1	Global	2	Female	27	Age-standardized	465	Ovarian cancer	202	Environmental/occupational risks	3	Rate	2001	0.16385283925	0.2625404054	0.07836729418
1	Deaths	1	Global	2	Female	27	Age-standardized	465	Ovarian cancer	202	Environmental/occupational risks	3	Rate	2002	0.16325382763	0.26200116608	0.07786480728
1	Deaths	1	Global	2	Female	27	Age-standardized	465	Ovarian cancer	202	Environmental/occupational risks	3	Rate	2003	0.16313688428	0.26135001976	0.07779686257
1	Deaths	1	Global	2	Female	27	Age-standardized	465	Ovarian cancer	202	Environmental/occupational risks	3	Rate	2004	0.15905891988	0.25599137786	0.07572028664
1	Deaths	1	Global	2	Female	27	Age-standardized	465	Ovarian cancer	202	Environmental/occupational risks	3	Rate	2005	0.15770815339	0.25409919849	0.075267804
1	Deaths	1	Global	2	Female	27	Age-standardized	465	Ovarian cancer	202	Environmental/occupational risks	3	Rate	2006	0.15653413875	0.25279372246	0.07461004303
1	Deaths	1	Global	2	Female	27	Age-standardized	465	Ovarian cancer	202	Environmental/occupational risks	3	Rate	2007	0.15641529056	0.25266600807	0.07508435454
1	Deaths	1	Global	2	Female	27	Age-standardized	465	Ovarian cancer	202	Environmental/occupational risks	3	Rate	2008	0.15865500476	0.25492009995	0.07637470005
1	Deaths	1	Global	2	Female	27	Age-standardized	465	Ovarian cancer	202	Environmental/occupational risks	3	Rate	2009	0.15763183549	0.25395272368	0.07694575209
1	Deaths	1	Global	2	Female	27	Age-standardized	465	Ovarian cancer	202	Environmental/occupational risks	3	Rate	2010	0.15247709021	0.24657086893	0.0742034351
1	Deaths	1	Global	2	Female	27	Age-standardized	465	Ovarian cancer	202	Environmental/occupational risks	3	Rate	2011	0.15207840049	0.2472078816	0.07438003334
1	Deaths	1	Global	2	Female	27	Age-standardized	465	Ovarian cancer	202	Environmental/occupational risks	3	Rate	2012	0.1503388115	0.24167943487	0.07353337296
1	Deaths	1	Global	2	Female	27	Age-standardized	465	Ovarian cancer	202	Environmental/occupational risks	3	Rate	2013	0.14811878298	0.23847121207	0.07256605315
1	Deaths	1	Global	2	Female	27	Age-standardized	465	Ovarian cancer	202	Environmental/occupational risks	3	Rate	2014	0.14401706183	0.23159797507	0.07029844268
1	Deaths	1	Global	2	Female	27	Age-standardized	465	Ovarian cancer	202	Environmental/occupational risks	3	Rate	2015	0.13957930651	0.22319083207	0.06816269792
1	Deaths	1	Global	2	Female	27	Age-standardized	465	Ovarian cancer	202	Environmental/occupational risks	3	Rate	2016	0.13666222287	0.22054653528	0.06641107737
1	Deaths	1	Global	2	Female	27	Age-standardized	465	Ovarian cancer	202	Environmental/occupational risks	3	Rate	2017	0.13165944893	0.21227126314	0.06467081299
1	Deaths	1	Global	2	Female	27	Age-standardized	465	Ovarian cancer	202	Environmental/occupational risks	3	Rate	2018	0.1278861315	0.20530801403	0.06156938931
1	Deaths	1	Global	2	Female	27	Age-standardized	465	Ovarian cancer	202	Environmental/occupational risks	3	Rate	2019	0.12394424634	0.19959939688	0.06004032096
1	Deaths	1	Global	2	Female	27	Age-standardized	465	Ovarian cancer	202	Environmental/occupational risks	3	Rate	2020	0.12107958925	0.19646474869	0.05879551196
1	Deaths	1	Global	2	Female	27	Age-standardized	465	Ovarian cancer	202	Environmental/occupational risks	3	Rate	2021	0.11925480504	0.19283348167	0.05800713835
1	Deaths	5	East Asia	2	Female	9	20-24 years	465	Ovarian cancer	202	Environmental/occupational risks	1	Number	1990	0.0007510314940076	0.0057404115309593	0
1	Deaths	5	East Asia	2	Female	9	20-24 years	465	Ovarian cancer	202	Environmental/occupational risks	3	Rate	1990	0.00000112968	0.0000086346	0
1	Deaths	5	East Asia	2	Female	9	20-24 years	465	Ovarian cancer	202	Environmental/occupational risks	1	Number	1991	0.0006863502364934	0.0048806325913007	0
1	Deaths	5	East Asia	2	Female	9	20-24 years	465	Ovarian cancer	202	Environmental/occupational risks	3	Rate	1991	0.00000104449	0.00000742734	0
1	Deaths	5	East Asia	2	Female	9	20-24 years	465	Ovarian cancer	202	Environmental/occupational risks	1	Number	1992	0.0005647017879482	0.0039472571212526	0
1	Deaths	5	East Asia	2	Female	9	20-24 years	465	Ovarian cancer	202	Environmental/occupational risks	3	Rate	1992	0.00000087465	0.0000061138	0
1	Deaths	5	East Asia	2	Female	9	20-24 years	465	Ovarian cancer	202	Environmental/occupational risks	1	Number	1993	0.0005606625399513	0.0040607810567732	0
1	Deaths	5	East Asia	2	Female	9	20-24 years	465	Ovarian cancer	202	Environmental/occupational risks	3	Rate	1993	0.00000088562	0.00000641438	0
1	Deaths	5	East Asia	2	Female	9	20-24 years	465	Ovarian cancer	202	Environmental/occupational risks	1	Number	1994	0.0006534299557649	0.0040459011637296	0
1	Deaths	5	East Asia	2	Female	9	20-24 years	465	Ovarian cancer	202	Environmental/occupational risks	3	Rate	1994	0.00000105685	0.00000654382	0
1	Deaths	5	East Asia	2	Female	9	20-24 years	465	Ovarian cancer	202	Environmental/occupational risks	1	Number	1995	0.0006887937519432	0.0044706044646967	0
1	Deaths	5	East Asia	2	Female	9	20-24 years	465	Ovarian cancer	202	Environmental/occupational risks	3	Rate	1995	0.00000114909	0.00000745816	0
1	Deaths	5	East Asia	2	Female	9	20-24 years	465	Ovarian cancer	202	Environmental/occupational risks	1	Number	1996	0.0006609327299143	0.0041394573179306	0
1	Deaths	5	East Asia	2	Female	9	20-24 years	465	Ovarian cancer	202	Environmental/occupational risks	3	Rate	1996	0.00000114802	0.00000719008	0
1	Deaths	5	East Asia	2	Female	9	20-24 years	465	Ovarian cancer	202	Environmental/occupational risks	1	Number	1997	0.0006892332021531	0.0048893967508079	0
1	Deaths	5	East Asia	2	Female	9	20-24 years	465	Ovarian cancer	202	Environmental/occupational risks	3	Rate	1997	0.00000125591	0.00000890939	0
1	Deaths	5	East Asia	2	Female	9	20-24 years	465	Ovarian cancer	202	Environmental/occupational risks	1	Number	1998	0.000698987871206	0.0050866091884726	0
1	Deaths	5	East Asia	2	Female	9	20-24 years	465	Ovarian cancer	202	Environmental/occupational risks	3	Rate	1998	0.00000133762	0.00000973399	0
1	Deaths	5	East Asia	2	Female	9	20-24 years	465	Ovarian cancer	202	Environmental/occupational risks	1	Number	1999	0.0006499192523654	0.0050284414109772	0
1	Deaths	5	East Asia	2	Female	9	20-24 years	465	Ovarian cancer	202	Environmental/occupational risks	3	Rate	1999	0.00000129589	0.00001002636	0
1	Deaths	5	East Asia	2	Female	9	20-24 years	465	Ovarian cancer	202	Environmental/occupational risks	1	Number	2000	0.0006304730699425	0.0047396256968992	0
1	Deaths	5	East Asia	2	Female	9	20-24 years	465	Ovarian cancer	202	Environmental/occupational risks	3	Rate	2000	0.00000129411	0.00000972859	0
1	Deaths	5	East Asia	2	Female	9	20-24 years	465	Ovarian cancer	202	Environmental/occupational risks	1	Number	2001	0.0005232307097922	0.0026406499117068	0
1	Deaths	5	East Asia	2	Female	9	20-24 years	465	Ovarian cancer	202	Environmental/occupational risks	3	Rate	2001	0.0000010941	0.00000552172	0
1	Deaths	5	East Asia	2	Female	9	20-24 years	465	Ovarian cancer	202	Environmental/occupational risks	1	Number	2002	0.0004592207566507	0.0030099092138509	0
1	Deaths	5	East Asia	2	Female	9	20-24 years	465	Ovarian cancer	202	Environmental/occupational risks	3	Rate	2002	0.00000096702	0.00000633821	0
1	Deaths	5	East Asia	2	Female	9	20-24 years	465	Ovarian cancer	202	Environmental/occupational risks	1	Number	2003	0.000469624420125	0.0032015334488082	0
1	Deaths	5	East Asia	2	Female	9	20-24 years	465	Ovarian cancer	202	Environmental/occupational risks	3	Rate	2003	0.00000097953	0.0000066777	0
1	Deaths	5	East Asia	2	Female	9	20-24 years	465	Ovarian cancer	202	Environmental/occupational risks	1	Number	2004	0.0004115557919558	0.0025910621631386	0
1	Deaths	5	East Asia	2	Female	9	20-24 years	465	Ovarian cancer	202	Environmental/occupational risks	3	Rate	2004	0.00000083295	0.00000524407	0
1	Deaths	5	East Asia	2	Female	9	20-24 years	465	Ovarian cancer	202	Environmental/occupational risks	1	Number	2005	0.000378038145498	0.0023750495150714	0
1	Deaths	5	East Asia	2	Female	9	20-24 years	465	Ovarian cancer	202	Environmental/occupational risks	3	Rate	2005	0.00000072749	0.00000457052	0
1	Deaths	5	East Asia	2	Female	9	20-24 years	465	Ovarian cancer	202	Environmental/occupational risks	1	Number	2006	0.0005224680200225	0.0032301537429651	0
1	Deaths	5	East Asia	2	Female	9	20-24 years	465	Ovarian cancer	202	Environmental/occupational risks	3	Rate	2006	0.00000094076	0.00000581621	0
1	Deaths	5	East Asia	2	Female	9	20-24 years	465	Ovarian cancer	202	Environmental/occupational risks	1	Number	2007	0.0005352874981226	0.0033983739541425	0
1	Deaths	5	East Asia	2	Female	9	20-24 years	465	Ovarian cancer	202	Environmental/occupational risks	3	Rate	2007	0.00000090104	0.00000572045	0
1	Deaths	5	East Asia	2	Female	9	20-24 years	465	Ovarian cancer	202	Environmental/occupational risks	1	Number	2008	0.0008140933148627	0.0040154070859834	0
1	Deaths	5	East Asia	2	Female	9	20-24 years	465	Ovarian cancer	202	Environmental/occupational risks	3	Rate	2008	0.00000129682	0.0000063964	0
1	Deaths	5	East Asia	2	Female	9	20-24 years	465	Ovarian cancer	202	Environmental/occupational risks	1	Number	2009	0.0010709570424211	0.0054263598920222	0
1	Deaths	5	East Asia	2	Female	9	20-24 years	465	Ovarian cancer	202	Environmental/occupational risks	3	Rate	2009	0.00000164861	0.00000835323	0
1	Deaths	5	East Asia	2	Female	9	20-24 years	465	Ovarian cancer	202	Environmental/occupational risks	1	Number	2010	0.0012839644387336	0.0054488063307167	0
1	Deaths	5	East Asia	2	Female	9	20-24 years	465	Ovarian cancer	202	Environmental/occupational risks	3	Rate	2010	0.00000196015	0.00000831837	0
1	Deaths	5	East Asia	2	Female	9	20-24 years	465	Ovarian cancer	202	Environmental/occupational risks	1	Number	2011	0.0013912855791525	0.0072480265344549	0
1	Deaths	5	East Asia	2	Female	9	20-24 years	465	Ovarian cancer	202	Environmental/occupational risks	3	Rate	2011	0.00000216992	0.00001130441	0
1	Deaths	5	East Asia	2	Female	9	20-24 years	465	Ovarian cancer	202	Environmental/occupational risks	1	Number	2012	0.0013395861559513	0.0064449042421883	0
1	Deaths	5	East Asia	2	Female	9	20-24 years	465	Ovarian cancer	202	Environmental/occupational risks	3	Rate	2012	0.00000218672	0.00001052056	0
1	Deaths	5	East Asia	2	Female	9	20-24 years	465	Ovarian cancer	202	Environmental/occupational risks	1	Number	2013	0.0011650699015457	0.0058544716114133	0
1	Deaths	5	East Asia	2	Female	9	20-24 years	465	Ovarian cancer	202	Environmental/occupational risks	3	Rate	2013	0.000002028	0.00001019067	0
1	Deaths	5	East Asia	2	Female	9	20-24 years	465	Ovarian cancer	202	Environmental/occupational risks	1	Number	2014	0.0009154394204015	0.0045269387367359	0
1	Deaths	5	East Asia	2	Female	9	20-24 years	465	Ovarian cancer	202	Environmental/occupational risks	3	Rate	2014	0.00000172109	0.00000851097	0
1	Deaths	5	East Asia	2	Female	9	20-24 years	465	Ovarian cancer	202	Environmental/occupational risks	1	Number	2015	0.0007329826572976	0.0041086176151428	0
1	Deaths	5	East Asia	2	Female	9	20-24 years	465	Ovarian cancer	202	Environmental/occupational risks	3	Rate	2015	0.00000149446	0.00000837695	0
1	Deaths	5	East Asia	2	Female	9	20-24 years	465	Ovarian cancer	202	Environmental/occupational risks	1	Number	2016	0.0007992124623124	0.0036980963609844	0
1	Deaths	5	East Asia	2	Female	9	20-24 years	465	Ovarian cancer	202	Environmental/occupational risks	3	Rate	2016	0.00000175224	0.00000810794	0
1	Deaths	5	East Asia	2	Female	9	20-24 years	465	Ovarian cancer	202	Environmental/occupational risks	1	Number	2017	0.0005667634237133	0.0034049319922848	0
1	Deaths	5	East Asia	2	Female	9	20-24 years	465	Ovarian cancer	202	Environmental/occupational risks	3	Rate	2017	0.00000132289	0.00000794751	0
1	Deaths	5	East Asia	2	Female	9	20-24 years	465	Ovarian cancer	202	Environmental/occupational risks	1	Number	2018	0.0005812714301628	0.0029618300747462	0
1	Deaths	5	East Asia	2	Female	9	20-24 years	465	Ovarian cancer	202	Environmental/occupational risks	3	Rate	2018	0.00000143316	0.00000730256	0
1	Deaths	5	East Asia	2	Female	9	20-24 years	465	Ovarian cancer	202	Environmental/occupational risks	1	Number	2019	0.0005043987702582	0.0027402983063684	0
1	Deaths	5	East Asia	2	Female	9	20-24 years	465	Ovarian cancer	202	Environmental/occupational risks	3	Rate	2019	0.00000130465	0.00000708789	0
1	Deaths	5	East Asia	2	Female	9	20-24 years	465	Ovarian cancer	202	Environmental/occupational risks	1	Number	2020	0.0005176665299015	0.0028297652151768	0
1	Deaths	5	East Asia	2	Female	9	20-24 years	465	Ovarian cancer	202	Environmental/occupational risks	3	Rate	2020	0.00000139408	0.00000762059	0
1	Deaths	5	East Asia	2	Female	9	20-24 years	465	Ovarian cancer	202	Environmental/occupational risks	1	Number	2021	0.0005204814989173	0.0027375054390221	0
1	Deaths	5	East Asia	2	Female	9	20-24 years	465	Ovarian cancer	202	Environmental/occupational risks	3	Rate	2021	0.00000144793	0.00000761547	0
1	Deaths	5	East Asia	2	Female	10	25-29 years	465	Ovarian cancer	202	Environmental/occupational risks	1	Number	1990	0.016100999429954	0.055457995127164	0
1	Deaths	5	East Asia	2	Female	10	25-29 years	465	Ovarian cancer	202	Environmental/occupational risks	3	Rate	1990	0.00002907634	0.00010015002	0
1	Deaths	5	East Asia	2	Female	10	25-29 years	465	Ovarian cancer	202	Environmental/occupational risks	1	Number	1991	0.0164875857003194	0.0541856493717908	0
1	Deaths	5	East Asia	2	Female	10	25-29 years	465	Ovarian cancer	202	Environmental/occupational risks	3	Rate	1991	0.00002754925	0.00009053928	0
1	Deaths	5	East Asia	2	Female	10	25-29 years	465	Ovarian cancer	202	Environmental/occupational risks	1	Number	1992	0.0162078786006655	0.0573837326086141	0
1	Deaths	5	East Asia	2	Female	10	25-29 years	465	Ovarian cancer	202	Environmental/occupational risks	3	Rate	1992	0.00002566203	0.000090856	0
1	Deaths	5	East Asia	2	Female	10	25-29 years	465	Ovarian cancer	202	Environmental/occupational risks	1	Number	1993	0.0152780790378432	0.0500442116954377	0
1	Deaths	5	East Asia	2	Female	10	25-29 years	465	Ovarian cancer	202	Environmental/occupational risks	3	Rate	1993	0.00002359516	0.0000772873	0
1	Deaths	5	East Asia	2	Female	10	25-29 years	465	Ovarian cancer	202	Environmental/occupational risks	1	Number	1994	0.0189398442820787	0.0623546812751918	0
1	Deaths	5	East Asia	2	Female	10	25-29 years	465	Ovarian cancer	202	Environmental/occupational risks	3	Rate	1994	0.00002908511	0.00009575541	0
1	Deaths	5	East Asia	2	Female	10	25-29 years	465	Ovarian cancer	202	Environmental/occupational risks	1	Number	1995	0.0213873613230508	0.0709278323980937	0
1	Deaths	5	East Asia	2	Female	10	25-29 years	465	Ovarian cancer	202	Environmental/occupational risks	3	Rate	1995	0.00003304859	0.00010960047	0
1	Deaths	5	East Asia	2	Female	10	25-29 years	465	Ovarian cancer	202	Environmental/occupational risks	1	Number	1996	0.0197247409672422	0.0677035505673932	0
1	Deaths	5	East Asia	2	Female	10	25-29 years	465	Ovarian cancer	202	Environmental/occupational risks	3	Rate	1996	0.00003089745	0.00010605294	0
1	Deaths	5	East Asia	2	Female	10	25-29 years	465	Ovarian cancer	202	Environmental/occupational risks	1	Number	1997	0.0187214628321234	0.059869007649133	0
1	Deaths	5	East Asia	2	Female	10	25-29 years	465	Ovarian cancer	202	Environmental/occupational risks	3	Rate	1997	0.00002976801	0.00009519454	0
1	Deaths	5	East Asia	2	Female	10	25-29 years	465	Ovarian cancer	202	Environmental/occupational risks	1	Number	1998	0.0201228283495086	0.0759678436175852	0
1	Deaths	5	East Asia	2	Female	10	25-29 years	465	Ovarian cancer	202	Environmental/occupational risks	3	Rate	1998	0.00003245506	0.00012252457	0
1	Deaths	5	East Asia	2	Female	10	25-29 years	465	Ovarian cancer	202	Environmental/occupational risks	1	Number	1999	0.0190472678690406	0.0671262660861364	0
1	Deaths	5	East Asia	2	Female	10	25-29 years	465	Ovarian cancer	202	Environmental/occupational risks	3	Rate	1999	0.00003125404	0.00011014529	0
1	Deaths	5	East Asia	2	Female	10	25-29 years	465	Ovarian cancer	202	Environmental/occupational risks	1	Number	2000	0.0179087752156544	0.0614166891008233	0
1	Deaths	5	East Asia	2	Female	10	25-29 years	465	Ovarian cancer	202	Environmental/occupational risks	3	Rate	2000	0.00003012879	0.00010332425	0
1	Deaths	5	East Asia	2	Female	10	25-29 years	465	Ovarian cancer	202	Environmental/occupational risks	1	Number	2001	0.0157309468887938	0.0468363133790365	0
1	Deaths	5	East Asia	2	Female	10	25-29 years	465	Ovarian cancer	202	Environmental/occupational risks	3	Rate	2001	0.00002743318	0.00008167781	0
1	Deaths	5	East Asia	2	Female	10	25-29 years	465	Ovarian cancer	202	Environmental/occupational risks	1	Number	2002	0.0132023357954981	0.0385811681092878	0
1	Deaths	5	East Asia	2	Female	10	25-29 years	465	Ovarian cancer	202	Environmental/occupational risks	3	Rate	2002	0.00002407368	0.0000703505	0
1	Deaths	5	East Asia	2	Female	10	25-29 years	465	Ovarian cancer	202	Environmental/occupational risks	1	Number	2003	0.0115920297551427	0.036418304742219	0
1	Deaths	5	East Asia	2	Female	10	25-29 years	465	Ovarian cancer	202	Environmental/occupational risks	3	Rate	2003	0.00002213984	0.00006955603	0
1	Deaths	5	East Asia	2	Female	10	25-29 years	465	Ovarian cancer	202	Environmental/occupational risks	1	Number	2004	0.0109678340754493	0.0352625381746855	0
1	Deaths	5	East Asia	2	Female	10	25-29 years	465	Ovarian cancer	202	Environmental/occupational risks	3	Rate	2004	0.00002177447	0.00007000682	0
1	Deaths	5	East Asia	2	Female	10	25-29 years	465	Ovarian cancer	202	Environmental/occupational risks	1	Number	2005	0.0099349863951276	0.0342734812532575	0
1	Deaths	5	East Asia	2	Female	10	25-29 years	465	Ovarian cancer	202	Environmental/occupational risks	3	Rate	2005	0.0000202575	0.00006988386	0
1	Deaths	5	East Asia	2	Female	10	25-29 years	465	Ovarian cancer	202	Environmental/occupational risks	1	Number	2006	0.0103617796833816	0.0314562559892134	0
1	Deaths	5	East Asia	2	Female	10	25-29 years	465	Ovarian cancer	202	Environmental/occupational risks	3	Rate	2006	0.0000214801	0.00006520921	0
1	Deaths	5	East Asia	2	Female	10	25-29 years	465	Ovarian cancer	202	Environmental/occupational risks	1	Number	2007	0.0104271229303171	0.0303992131111369	0
1	Deaths	5	East Asia	2	Female	10	25-29 years	465	Ovarian cancer	202	Environmental/occupational risks	3	Rate	2007	0.00002173729	0.00006337286	0
1	Deaths	5	East Asia	2	Female	10	25-29 years	465	Ovarian cancer	202	Environmental/occupational risks	1	Number	2008	0.0139735932561604	0.0414307848638238	0
1	Deaths	5	East Asia	2	Female	10	25-29 years	465	Ovarian cancer	202	Environmental/occupational risks	3	Rate	2008	0.00002884275	0.00008551687	0
1	Deaths	5	East Asia	2	Female	10	25-29 years	465	Ovarian cancer	202	Environmental/occupational risks	1	Number	2009	0.0185022721420077	0.049721009609888	0
1	Deaths	5	East Asia	2	Female	10	25-29 years	465	Ovarian cancer	202	Environmental/occupational risks	3	Rate	2009	0.00003708122	0.00009964807	0
1	Deaths	5	East Asia	2	Female	10	25-29 years	465	Ovarian cancer	202	Environmental/occupational risks	1	Number	2010	0.0224174108745634	0.0637396349451484	0
1	Deaths	5	East Asia	2	Female	10	25-29 years	465	Ovarian cancer	202	Environmental/occupational risks	3	Rate	2010	0.00004277947	0.00012163527	0
1	Deaths	5	East Asia	2	Female	10	25-29 years	465	Ovarian cancer	202	Environmental/occupational risks	1	Number	2011	0.02326123026812	0.066221122290539	0
1	Deaths	5	East Asia	2	Female	10	25-29 years	465	Ovarian cancer	202	Environmental/occupational risks	3	Rate	2011	0.00004161832	0.00011848092	0
1	Deaths	5	East Asia	2	Female	10	25-29 years	465	Ovarian cancer	202	Environmental/occupational risks	1	Number	2012	0.0225565638924422	0.0667877726542974	0
1	Deaths	5	East Asia	2	Female	10	25-29 years	465	Ovarian cancer	202	Environmental/occupational risks	3	Rate	2012	0.00003785671	0.00011209	0
1	Deaths	5	East Asia	2	Female	10	25-29 years	465	Ovarian cancer	202	Environmental/occupational risks	1	Number	2013	0.0209883759521128	0.0637986378005024	0
1	Deaths	5	East Asia	2	Female	10	25-29 years	465	Ovarian cancer	202	Environmental/occupational risks	3	Rate	2013	0.00003351197	0.00010186677	0
1	Deaths	5	East Asia	2	Female	10	25-29 years	465	Ovarian cancer	202	Environmental/occupational risks	1	Number	2014	0.017818055804192	0.0598902803306048	0
1	Deaths	5	East Asia	2	Female	10	25-29 years	465	Ovarian cancer	202	Environmental/occupational risks	3	Rate	2014	0.00002770089	0.0000931086	0
1	Deaths	5	East Asia	2	Female	10	25-29 years	465	Ovarian cancer	202	Environmental/occupational risks	1	Number	2015	0.0143011068414123	0.0493077210940944	0
1	Deaths	5	East Asia	2	Female	10	25-29 years	465	Ovarian cancer	202	Environmental/occupational risks	3	Rate	2015	0.00002226479	0.00007676511	0
1	Deaths	5	East Asia	2	Female	10	25-29 years	465	Ovarian cancer	202	Environmental/occupational risks	1	Number	2016	0.0133609130916409	0.0461614081836386	0
1	Deaths	5	East Asia	2	Female	10	25-29 years	465	Ovarian cancer	202	Environmental/occupational risks	3	Rate	2016	0.00002149722	0.00007427201	0
1	Deaths	5	East Asia	2	Female	10	25-29 years	465	Ovarian cancer	202	Environmental/occupational risks	1	Number	2017	0.0124289453219641	0.0428489025682665	0
1	Deaths	5	East Asia	2	Female	10	25-29 years	465	Ovarian cancer	202	Environmental/occupational risks	3	Rate	2017	0.00002117612	0.00007300487	0
1	Deaths	5	East Asia	2	Female	10	25-29 years	465	Ovarian cancer	202	Environmental/occupational risks	1	Number	2018	0.0117286915730355	0.0434587792414363	0
1	Deaths	5	East Asia	2	Female	10	25-29 years	465	Ovarian cancer	202	Environmental/occupational risks	3	Rate	2018	0.00002153266	0.00007978582	0
1	Deaths	5	East Asia	2	Female	10	25-29 years	465	Ovarian cancer	202	Environmental/occupational risks	1	Number	2019	0.0111500677522199	0.0479304056502084	0
1	Deaths	5	East Asia	2	Female	10	25-29 years	465	Ovarian cancer	202	Environmental/occupational risks	3	Rate	2019	0.00002228939	0.00009581464	0
1	Deaths	5	East Asia	2	Female	10	25-29 years	465	Ovarian cancer	202	Environmental/occupational risks	1	Number	2020	0.0105630361615945	0.0371281560926285	0
1	Deaths	5	East Asia	2	Female	10	25-29 years	465	Ovarian cancer	202	Environmental/occupational risks	3	Rate	2020	0.0000230069	0.00008086725	0
1	Deaths	5	East Asia	2	Female	10	25-29 years	465	Ovarian cancer	202	Environmental/occupational risks	1	Number	2021	0.0099747707689247	0.0368106020354887	0
1	Deaths	5	East Asia	2	Female	10	25-29 years	465	Ovarian cancer	202	Environmental/occupational risks	3	Rate	2021	0.00002337152	0.00008624957	0
1	Deaths	5	East Asia	2	Female	11	30-34 years	465	Ovarian cancer	202	Environmental/occupational risks	1	Number	1990	0.0350985309872486	0.122736381982124	0
1	Deaths	5	East Asia	2	Female	11	30-34 years	465	Ovarian cancer	202	Environmental/occupational risks	3	Rate	1990	0.00007995651	0.00027960068	0
1	Deaths	5	East Asia	2	Female	11	30-34 years	465	Ovarian cancer	202	Environmental/occupational risks	1	Number	1991	0.0339088516978666	0.125875769008924	0
1	Deaths	5	East Asia	2	Female	11	30-34 years	465	Ovarian cancer	202	Environmental/occupational risks	3	Rate	1991	0.00007882307	0.00029260544	0
1	Deaths	5	East Asia	2	Female	11	30-34 years	465	Ovarian cancer	202	Environmental/occupational risks	1	Number	1992	0.0327861082531482	0.123433737032926	0
1	Deaths	5	East Asia	2	Female	11	30-34 years	465	Ovarian cancer	202	Environmental/occupational risks	3	Rate	1992	0.00007466459	0.00028109862	0
1	Deaths	5	East Asia	2	Female	11	30-34 years	465	Ovarian cancer	202	Environmental/occupational risks	1	Number	1993	0.0328896054802641	0.108798437356938	0
1	Deaths	5	East Asia	2	Female	11	30-34 years	465	Ovarian cancer	202	Environmental/occupational risks	3	Rate	1993	0.00006989747	0.00023122004	0
1	Deaths	5	East Asia	2	Female	11	30-34 years	465	Ovarian cancer	202	Environmental/occupational risks	1	Number	1994	0.0417841352472458	0.137088944145117	0
1	Deaths	5	East Asia	2	Female	11	30-34 years	465	Ovarian cancer	202	Environmental/occupational risks	3	Rate	1994	0.00008130971	0.0002667678	0
1	Deaths	5	East Asia	2	Female	11	30-34 years	465	Ovarian cancer	202	Environmental/occupational risks	1	Number	1995	0.0506536787826224	0.185929973593178	0
1	Deaths	5	East Asia	2	Female	11	30-34 years	465	Ovarian cancer	202	Environmental/occupational risks	3	Rate	1995	0.00009047637	0.00033210358	0
1	Deaths	5	East Asia	2	Female	11	30-34 years	465	Ovarian cancer	202	Environmental/occupational risks	1	Number	1996	0.0522970893086535	0.190303058604219	0
1	Deaths	5	East Asia	2	Female	11	30-34 years	465	Ovarian cancer	202	Environmental/occupational risks	3	Rate	1996	0.00008693812	0.00031635775	0
1	Deaths	5	East Asia	2	Female	11	30-34 years	465	Ovarian cancer	202	Environmental/occupational risks	1	Number	1997	0.0513154781604778	0.177037434466961	0
1	Deaths	5	East Asia	2	Female	11	30-34 years	465	Ovarian cancer	202	Environmental/occupational risks	3	Rate	1997	0.00008121419	0.00028018741	0
1	Deaths	5	East Asia	2	Female	11	30-34 years	465	Ovarian cancer	202	Environmental/occupational risks	1	Number	1998	0.0530040497320621	0.198042866129313	0
1	Deaths	5	East Asia	2	Female	11	30-34 years	465	Ovarian cancer	202	Environmental/occupational risks	3	Rate	1998	0.00008209878	0.00030675162	0
1	Deaths	5	East Asia	2	Female	11	30-34 years	465	Ovarian cancer	202	Environmental/occupational risks	1	Number	1999	0.0527722207234118	0.197535003641676	0
1	Deaths	5	East Asia	2	Female	11	30-34 years	465	Ovarian cancer	202	Environmental/occupational risks	3	Rate	1999	0.00008142883	0.00030480134	0
1	Deaths	5	East Asia	2	Female	11	30-34 years	465	Ovarian cancer	202	Environmental/occupational risks	1	Number	2000	0.0529615453448254	0.193245898123953	0
1	Deaths	5	East Asia	2	Female	11	30-34 years	465	Ovarian cancer	202	Environmental/occupational risks	3	Rate	2000	0.0000822367	0.00030006496	0
1	Deaths	5	East Asia	2	Female	11	30-34 years	465	Ovarian cancer	202	Environmental/occupational risks	1	Number	2001	0.0476112104024763	0.149542926558468	0
1	Deaths	5	East Asia	2	Female	11	30-34 years	465	Ovarian cancer	202	Environmental/occupational risks	3	Rate	2001	0.00007478025	0.00023487866	0
1	Deaths	5	East Asia	2	Female	11	30-34 years	465	Ovarian cancer	202	Environmental/occupational risks	1	Number	2002	0.0414671403447346	0.122005912954387	0
1	Deaths	5	East Asia	2	Female	11	30-34 years	465	Ovarian cancer	202	Environmental/occupational risks	3	Rate	2002	0.00006589198	0.00019386945	0
1	Deaths	5	East Asia	2	Female	11	30-34 years	465	Ovarian cancer	202	Environmental/occupational risks	1	Number	2003	0.0390904567465247	0.110076214552129	0
1	Deaths	5	East Asia	2	Female	11	30-34 years	465	Ovarian cancer	202	Environmental/occupational risks	3	Rate	2003	0.00006278149	0.00017678864	0
1	Deaths	5	East Asia	2	Female	11	30-34 years	465	Ovarian cancer	202	Environmental/occupational risks	1	Number	2004	0.0372938673808464	0.113267715099323	0
1	Deaths	5	East Asia	2	Female	11	30-34 years	465	Ovarian cancer	202	Environmental/occupational risks	3	Rate	2004	0.00006073934	0.00018447554	0
1	Deaths	5	East Asia	2	Female	11	30-34 years	465	Ovarian cancer	202	Environmental/occupational risks	1	Number	2005	0.0334145169480115	0.0990019901152699	0
1	Deaths	5	East Asia	2	Female	11	30-34 years	465	Ovarian cancer	202	Environmental/occupational risks	3	Rate	2005	0.00005564319	0.00016486207	0
1	Deaths	5	East Asia	2	Female	11	30-34 years	465	Ovarian cancer	202	Environmental/occupational risks	1	Number	2006	0.0326252535603562	0.101341907011129	0
1	Deaths	5	East Asia	2	Female	11	30-34 years	465	Ovarian cancer	202	Environmental/occupational risks	3	Rate	2006	0.00005617787	0.00017450201	0
1	Deaths	5	East Asia	2	Female	11	30-34 years	465	Ovarian cancer	202	Environmental/occupational risks	1	Number	2007	0.0307251455433331	0.086837625450545	0
1	Deaths	5	East Asia	2	Female	11	30-34 years	465	Ovarian cancer	202	Environmental/occupational risks	3	Rate	2007	0.00005521057	0.00015604011	0
1	Deaths	5	East Asia	2	Female	11	30-34 years	465	Ovarian cancer	202	Environmental/occupational risks	1	Number	2008	0.0379228281318644	0.107733466743883	0
1	Deaths	5	East Asia	2	Female	11	30-34 years	465	Ovarian cancer	202	Environmental/occupational risks	3	Rate	2008	0.00007128769	0.00020251837	0
1	Deaths	5	East Asia	2	Female	11	30-34 years	465	Ovarian cancer	202	Environmental/occupational risks	1	Number	2009	0.0449632023209656	0.119732184013218	0
1	Deaths	5	East Asia	2	Female	11	30-34 years	465	Ovarian cancer	202	Environmental/occupational risks	3	Rate	2009	0.00008783474	0.0002338945	0
1	Deaths	5	East Asia	2	Female	11	30-34 years	465	Ovarian cancer	202	Environmental/occupational risks	1	Number	2010	0.051324880036845	0.142022428634956	0
1	Deaths	5	East Asia	2	Female	11	30-34 years	465	Ovarian cancer	202	Environmental/occupational risks	3	Rate	2010	0.00010307677	0.00028522645	0
1	Deaths	5	East Asia	2	Female	11	30-34 years	465	Ovarian cancer	202	Environmental/occupational risks	1	Number	2011	0.0522295258171763	0.153981440461898	0.0000026557070994
1	Deaths	5	East Asia	2	Female	11	30-34 years	465	Ovarian cancer	202	Environmental/occupational risks	3	Rate	2011	0.00010690754	0.00031518144	0.00000000544
1	Deaths	5	East Asia	2	Female	11	30-34 years	465	Ovarian cancer	202	Environmental/occupational risks	1	Number	2012	0.0469438289345995	0.142993682462081	0
1	Deaths	5	East Asia	2	Female	11	30-34 years	465	Ovarian cancer	202	Environmental/occupational risks	3	Rate	2012	0.00009697077	0.00029537871	0
1	Deaths	5	East Asia	2	Female	11	30-34 years	465	Ovarian cancer	202	Environmental/occupational risks	1	Number	2013	0.0410038702691359	0.120015233178282	0
1	Deaths	5	East Asia	2	Female	11	30-34 years	465	Ovarian cancer	202	Environmental/occupational risks	3	Rate	2013	0.00008421773	0.00024649893	0
1	Deaths	5	East Asia	2	Female	11	30-34 years	465	Ovarian cancer	202	Environmental/occupational risks	1	Number	2014	0.034281821488739	0.118604147000705	0
1	Deaths	5	East Asia	2	Female	11	30-34 years	465	Ovarian cancer	202	Environmental/occupational risks	3	Rate	2014	0.00006868691	0.00023763476	0
1	Deaths	5	East Asia	2	Female	11	30-34 years	465	Ovarian cancer	202	Environmental/occupational risks	1	Number	2015	0.0292019863260577	0.102287310756383	0
1	Deaths	5	East Asia	2	Female	11	30-34 years	465	Ovarian cancer	202	Environmental/occupational risks	3	Rate	2015	0.00005599654	0.00019614199	0
1	Deaths	5	East Asia	2	Female	11	30-34 years	465	Ovarian cancer	202	Environmental/occupational risks	1	Number	2016	0.0299637419831675	0.114500099938671	0
1	Deaths	5	East Asia	2	Female	11	30-34 years	465	Ovarian cancer	202	Environmental/occupational risks	3	Rate	2016	0.00005416836	0.00020699292	0
1	Deaths	5	East Asia	2	Female	11	30-34 years	465	Ovarian cancer	202	Environmental/occupational risks	1	Number	2017	0.0321926287808747	0.114995647395518	0
1	Deaths	5	East Asia	2	Female	11	30-34 years	465	Ovarian cancer	202	Environmental/occupational risks	3	Rate	2017	0.00005489789	0.00019610136	0
1	Deaths	5	East Asia	2	Female	11	30-34 years	465	Ovarian cancer	202	Environmental/occupational risks	1	Number	2018	0.0342408392191039	0.116123231471863	0
1	Deaths	5	East Asia	2	Female	11	30-34 years	465	Ovarian cancer	202	Environmental/occupational risks	3	Rate	2018	0.00005584189	0.0001893803	0
1	Deaths	5	East Asia	2	Female	11	30-34 years	465	Ovarian cancer	202	Environmental/occupational risks	1	Number	2019	0.0366539937819366	0.14506475512778	0
1	Deaths	5	East Asia	2	Female	11	30-34 years	465	Ovarian cancer	202	Environmental/occupational risks	3	Rate	2019	0.00005846381	0.00023138102	0
1	Deaths	5	East Asia	2	Female	11	30-34 years	465	Ovarian cancer	202	Environmental/occupational risks	1	Number	2020	0.0381464330076548	0.126645110943782	0
1	Deaths	5	East Asia	2	Female	11	30-34 years	465	Ovarian cancer	202	Environmental/occupational risks	3	Rate	2020	0.00006114247	0.00020299131	0
1	Deaths	5	East Asia	2	Female	11	30-34 years	465	Ovarian cancer	202	Environmental/occupational risks	1	Number	2021	0.0370879332032938	0.136512967399326	0
1	Deaths	5	East Asia	2	Female	11	30-34 years	465	Ovarian cancer	202	Environmental/occupational risks	3	Rate	2021	0.00006158321	0.00022667497	0
1	Deaths	5	East Asia	2	Female	12	35-39 years	465	Ovarian cancer	202	Environmental/occupational risks	1	Number	1990	0.213128212199447	0.619534680208683	0.0027180702603623
1	Deaths	5	East Asia	2	Female	12	35-39 years	465	Ovarian cancer	202	Environmental/occupational risks	3	Rate	1990	0.00046766663	0.0013594432	0.00000596425
1	Deaths	5	East Asia	2	Female	12	35-39 years	465	Ovarian cancer	202	Environmental/occupational risks	1	Number	1991	0.219316008946704	0.626922210379024	0.0038779297743269
1	Deaths	5	East Asia	2	Female	12	35-39 years	465	Ovarian cancer	202	Environmental/occupational risks	3	Rate	1991	0.00046637544	0.00133314994	0.00000824642
1	Deaths	5	East Asia	2	Female	12	35-39 years	465	Ovarian cancer	202	Environmental/occupational risks	1	Number	1992	0.224417196206475	0.706256638616081	0.0023774232132051
1	Deaths	5	East Asia	2	Female	12	35-39 years	465	Ovarian cancer	202	Environmental/occupational risks	3	Rate	1992	0.0004727973	0.00148792622	0.0000050087
1	Deaths	5	East Asia	2	Female	12	35-39 years	465	Ovarian cancer	202	Environmental/occupational risks	1	Number	1993	0.225516366337549	0.605618079028927	0.0022084237491589
1	Deaths	5	East Asia	2	Female	12	35-39 years	465	Ovarian cancer	202	Environmental/occupational risks	3	Rate	1993	0.00048574598	0.00130445765	0.00000475679
1	Deaths	5	East Asia	2	Female	12	35-39 years	465	Ovarian cancer	202	Environmental/occupational risks	1	Number	1994	0.218350373515926	0.622940849890066	0.0032542466246135
1	Deaths	5	East Asia	2	Female	12	35-39 years	465	Ovarian cancer	202	Environmental/occupational risks	3	Rate	1994	0.00049045967	0.00139925278	0.0000073097
1	Deaths	5	East Asia	2	Female	12	35-39 years	465	Ovarian cancer	202	Environmental/occupational risks	1	Number	1995	0.207181608853144	0.542200215068306	0.002708420531032
1	Deaths	5	East Asia	2	Female	12	35-39 years	465	Ovarian cancer	202	Environmental/occupational risks	3	Rate	1995	0.00048563851	0.00127092991	0.0000063486
1	Deaths	5	East Asia	2	Female	12	35-39 years	465	Ovarian cancer	202	Environmental/occupational risks	1	Number	1996	0.200399295478397	0.508228529020061	0.003647413319268
1	Deaths	5	East Asia	2	Female	12	35-39 years	465	Ovarian cancer	202	Environmental/occupational risks	3	Rate	1996	0.00047865744	0.00121391328	0.00000871191
1	Deaths	5	East Asia	2	Female	12	35-39 years	465	Ovarian cancer	202	Environmental/occupational risks	1	Number	1997	0.196000433819915	0.516702207100424	0.002855915531525
1	Deaths	5	East Asia	2	Female	12	35-39 years	465	Ovarian cancer	202	Environmental/occupational risks	3	Rate	1997	0.00045700707	0.00120477571	0.00000665903
1	Deaths	5	East Asia	2	Female	12	35-39 years	465	Ovarian cancer	202	Environmental/occupational risks	1	Number	1998	0.189955259283634	0.532328386855521	0.0036254297886883
1	Deaths	5	East Asia	2	Female	12	35-39 years	465	Ovarian cancer	202	Environmental/occupational risks	3	Rate	1998	0.00041156856	0.00115337489	0.00000785508
1	Deaths	5	East Asia	2	Female	12	35-39 years	465	Ovarian cancer	202	Environmental/occupational risks	1	Number	1999	0.200895763931218	0.550847468935512	0.0029121213685358
1	Deaths	5	East Asia	2	Female	12	35-39 years	465	Ovarian cancer	202	Environmental/occupational risks	3	Rate	1999	0.00039704523	0.00108868079	0.00000575544
1	Deaths	5	East Asia	2	Female	12	35-39 years	465	Ovarian cancer	202	Environmental/occupational risks	1	Number	2000	0.213168205598799	0.584098303853105	0.0023891761521476
1	Deaths	5	East Asia	2	Female	12	35-39 years	465	Ovarian cancer	202	Environmental/occupational risks	3	Rate	2000	0.00038558209	0.00105652643	0.00000432158
1	Deaths	5	East Asia	2	Female	12	35-39 years	465	Ovarian cancer	202	Environmental/occupational risks	1	Number	2001	0.217375015362279	0.550056879955127	0.0025779579803134
1	Deaths	5	East Asia	2	Female	12	35-39 years	465	Ovarian cancer	202	Environmental/occupational risks	3	Rate	2001	0.00036524506	0.00092423482	0.00000433162
1	Deaths	5	East Asia	2	Female	12	35-39 years	465	Ovarian cancer	202	Environmental/occupational risks	1	Number	2002	0.219505050695371	0.608925802189285	0.0028803907886308
1	Deaths	5	East Asia	2	Female	12	35-39 years	465	Ovarian cancer	202	Environmental/occupational risks	3	Rate	2002	0.0003505637	0.00097249371	0.00000460017
1	Deaths	5	East Asia	2	Female	12	35-39 years	465	Ovarian cancer	202	Environmental/occupational risks	1	Number	2003	0.213400174520371	0.555943479762992	0.0034897740772119
1	Deaths	5	East Asia	2	Female	12	35-39 years	465	Ovarian cancer	202	Environmental/occupational risks	3	Rate	2003	0.0003329704	0.0008674441	0.00000544513
1	Deaths	5	East Asia	2	Female	12	35-39 years	465	Ovarian cancer	202	Environmental/occupational risks	1	Number	2004	0.211350517777942	0.525120432723387	0.001093605666122
1	Deaths	5	East Asia	2	Female	12	35-39 years	465	Ovarian cancer	202	Environmental/occupational risks	3	Rate	2004	0.0003279046	0.00081471012	0.0000016967
1	Deaths	5	East Asia	2	Female	12	35-39 years	465	Ovarian cancer	202	Environmental/occupational risks	1	Number	2005	0.2043975073105	0.56484779186948	0.0015085367855019
1	Deaths	5	East Asia	2	Female	12	35-39 years	465	Ovarian cancer	202	Environmental/occupational risks	3	Rate	2005	0.00031852548	0.00088023782	0.00000235085
1	Deaths	5	East Asia	2	Female	12	35-39 years	465	Ovarian cancer	202	Environmental/occupational risks	1	Number	2006	0.208332953453814	0.635616068201474	0.001745151366295
1	Deaths	5	East Asia	2	Female	12	35-39 years	465	Ovarian cancer	202	Environmental/occupational risks	3	Rate	2006	0.00032789742	0.00100040279	0.00000274671
1	Deaths	5	East Asia	2	Female	12	35-39 years	465	Ovarian cancer	202	Environmental/occupational risks	1	Number	2007	0.203525841622814	0.524770525994409	0.0025110469119138
1	Deaths	5	East Asia	2	Female	12	35-39 years	465	Ovarian cancer	202	Environmental/occupational risks	3	Rate	2007	0.00032372555	0.00083469316	0.00000399404
1	Deaths	5	East Asia	2	Female	12	35-39 years	465	Ovarian cancer	202	Environmental/occupational risks	1	Number	2008	0.220743855852463	0.566423286409073	0.0011641914247086
1	Deaths	5	East Asia	2	Female	12	35-39 years	465	Ovarian cancer	202	Environmental/occupational risks	3	Rate	2008	0.00035471149	0.00091018093	0.00000187073
1	Deaths	5	East Asia	2	Female	12	35-39 years	465	Ovarian cancer	202	Environmental/occupational risks	1	Number	2009	0.227149672531765	0.590712451725355	0.0020012531426085
1	Deaths	5	East Asia	2	Female	12	35-39 years	465	Ovarian cancer	202	Environmental/occupational risks	3	Rate	2009	0.00037027395	0.00096291326	0.00000326222
1	Deaths	5	East Asia	2	Female	12	35-39 years	465	Ovarian cancer	202	Environmental/occupational risks	1	Number	2010	0.232324947835276	0.586050536584167	0.0045107181716975
1	Deaths	5	East Asia	2	Female	12	35-39 years	465	Ovarian cancer	202	Environmental/occupational risks	3	Rate	2010	0.00038771444	0.00097802779	0.00000752769
1	Deaths	5	East Asia	2	Female	12	35-39 years	465	Ovarian cancer	202	Environmental/occupational risks	1	Number	2011	0.226824666463212	0.644428115870916	0.001425150797117
1	Deaths	5	East Asia	2	Female	12	35-39 years	465	Ovarian cancer	202	Environmental/occupational risks	3	Rate	2011	0.00039229532	0.00111454427	0.00000246481
1	Deaths	5	East Asia	2	Female	12	35-39 years	465	Ovarian cancer	202	Environmental/occupational risks	1	Number	2012	0.21589266739561	0.595128365405797	0.0029120331079315
1	Deaths	5	East Asia	2	Female	12	35-39 years	465	Ovarian cancer	202	Environmental/occupational risks	3	Rate	2012	0.00039083223	0.00107736567	0.00000527168
1	Deaths	5	East Asia	2	Female	12	35-39 years	465	Ovarian cancer	202	Environmental/occupational risks	1	Number	2013	0.187245159764835	0.459145812216398	0.0016695488003805
1	Deaths	5	East Asia	2	Female	12	35-39 years	465	Ovarian cancer	202	Environmental/occupational risks	3	Rate	2013	0.00035586967	0.00087263175	0.00000317307
1	Deaths	5	East Asia	2	Female	12	35-39 years	465	Ovarian cancer	202	Environmental/occupational risks	1	Number	2014	0.160683622440033	0.472462778999737	0.0035632950668808
1	Deaths	5	East Asia	2	Female	12	35-39 years	465	Ovarian cancer	202	Environmental/occupational risks	3	Rate	2014	0.00031861113	0.00093682168	0.00000706547
1	Deaths	5	East Asia	2	Female	12	35-39 years	465	Ovarian cancer	202	Environmental/occupational risks	1	Number	2015	0.146726235799999	0.406889377938274	0.001706591866893
1	Deaths	5	East Asia	2	Female	12	35-39 years	465	Ovarian cancer	202	Environmental/occupational risks	3	Rate	2015	0.00030036085	0.00083293652	0.00000349354
1	Deaths	5	East Asia	2	Female	12	35-39 years	465	Ovarian cancer	202	Environmental/occupational risks	1	Number	2016	0.139149352148083	0.420315767984687	0.000981106265754
1	Deaths	5	East Asia	2	Female	12	35-39 years	465	Ovarian cancer	202	Environmental/occupational risks	3	Rate	2016	0.00029151926	0.00088056566	0.00000205543
1	Deaths	5	East Asia	2	Female	12	35-39 years	465	Ovarian cancer	202	Environmental/occupational risks	1	Number	2017	0.134169205623463	0.402588949535928	0.0023623062994117
1	Deaths	5	East Asia	2	Female	12	35-39 years	465	Ovarian cancer	202	Environmental/occupational risks	3	Rate	2017	0.00028474439	0.00085440577	0.00000501347
1	Deaths	5	East Asia	2	Female	12	35-39 years	465	Ovarian cancer	202	Environmental/occupational risks	1	Number	2018	0.133606965725652	0.438833402730861	0.002029576033102
1	Deaths	5	East Asia	2	Female	12	35-39 years	465	Ovarian cancer	202	Environmental/occupational risks	3	Rate	2018	0.0002828528	0.00092903283	0.00000429672
1	Deaths	5	East Asia	2	Female	12	35-39 years	465	Ovarian cancer	202	Environmental/occupational risks	1	Number	2019	0.138028292709946	0.517418135345729	0.0041611284256037
1	Deaths	5	East Asia	2	Female	12	35-39 years	465	Ovarian cancer	202	Environmental/occupational risks	3	Rate	2019	0.00028577786	0.00107127782	0.00000861532
1	Deaths	5	East Asia	2	Female	12	35-39 years	465	Ovarian cancer	202	Environmental/occupational risks	1	Number	2020	0.144369484421688	0.420314088035168	0.0031622876711337
1	Deaths	5	East Asia	2	Female	12	35-39 years	465	Ovarian cancer	202	Environmental/occupational risks	3	Rate	2020	0.00028653907	0.00083422344	0.00000627639
1	Deaths	5	East Asia	2	Female	12	35-39 years	465	Ovarian cancer	202	Environmental/occupational risks	1	Number	2021	0.153950881421976	0.474278438119152	0.0060485449020964
1	Deaths	5	East Asia	2	Female	12	35-39 years	465	Ovarian cancer	202	Environmental/occupational risks	3	Rate	2021	0.00028821442	0.00088790583	0.0000113236
1	Deaths	5	East Asia	2	Female	13	40-44 years	465	Ovarian cancer	202	Environmental/occupational risks	1	Number	1990	1.02268976681724	2.5676128078842	0.156625806273817
1	Deaths	5	East Asia	2	Female	13	40-44 years	465	Ovarian cancer	202	Environmental/occupational risks	3	Rate	1990	0.00309249648	0.00776416644	0.00047361846
1	Deaths	5	East Asia	2	Female	13	40-44 years	465	Ovarian cancer	202	Environmental/occupational risks	1	Number	1991	1.09222323023339	2.78403758484297	0.17907282929451
1	Deaths	5	East Asia	2	Female	13	40-44 years	465	Ovarian cancer	202	Environmental/occupational risks	3	Rate	1991	0.00309430618	0.00788727474	0.00050731952
1	Deaths	5	East Asia	2	Female	13	40-44 years	465	Ovarian cancer	202	Environmental/occupational risks	1	Number	1992	1.16472190461317	2.90838381815993	0.210672230129236
1	Deaths	5	East Asia	2	Female	13	40-44 years	465	Ovarian cancer	202	Environmental/occupational risks	3	Rate	1992	0.00311436337	0.00777676113	0.00056331891
1	Deaths	5	East Asia	2	Female	13	40-44 years	465	Ovarian cancer	202	Environmental/occupational risks	1	Number	1993	1.26519614569479	2.90231282420251	0.242798715125782
1	Deaths	5	East Asia	2	Female	13	40-44 years	465	Ovarian cancer	202	Environmental/occupational risks	3	Rate	1993	0.00314567161	0.00721605348	0.00060367321
1	Deaths	5	East Asia	2	Female	13	40-44 years	465	Ovarian cancer	202	Environmental/occupational risks	1	Number	1994	1.3026236675414	2.9616807632606	0.266526336943094
1	Deaths	5	East Asia	2	Female	13	40-44 years	465	Ovarian cancer	202	Environmental/occupational risks	3	Rate	1994	0.00310467996	0.00705888519	0.00063524024
1	Deaths	5	East Asia	2	Female	13	40-44 years	465	Ovarian cancer	202	Environmental/occupational risks	1	Number	1995	1.35286374694735	2.96742511418128	0.310459201375987
1	Deaths	5	East Asia	2	Female	13	40-44 years	465	Ovarian cancer	202	Environmental/occupational risks	3	Rate	1995	0.00302857233	0.00664299092	0.0006950058
1	Deaths	5	East Asia	2	Female	13	40-44 years	465	Ovarian cancer	202	Environmental/occupational risks	1	Number	1996	1.37364155490697	3.11245765275487	0.259654584782753
1	Deaths	5	East Asia	2	Female	13	40-44 years	465	Ovarian cancer	202	Environmental/occupational risks	3	Rate	1996	0.00300272294	0.00680370214	0.00056759405
1	Deaths	5	East Asia	2	Female	13	40-44 years	465	Ovarian cancer	202	Environmental/occupational risks	1	Number	1997	1.34784055763974	3.02270621114571	0.263660287395032
1	Deaths	5	East Asia	2	Female	13	40-44 years	465	Ovarian cancer	202	Environmental/occupational risks	3	Rate	1997	0.00293501218	0.00658214319	0.00057413776
1	Deaths	5	East Asia	2	Female	13	40-44 years	465	Ovarian cancer	202	Environmental/occupational risks	1	Number	1998	1.28090174164283	2.72486180992895	0.309091612563652
1	Deaths	5	East Asia	2	Female	13	40-44 years	465	Ovarian cancer	202	Environmental/occupational risks	3	Rate	1998	0.00286141298	0.0060870828	0.00069048134
1	Deaths	5	East Asia	2	Female	13	40-44 years	465	Ovarian cancer	202	Environmental/occupational risks	1	Number	1999	1.24697436842756	2.88113512804382	0.238129617543564
1	Deaths	5	East Asia	2	Female	13	40-44 years	465	Ovarian cancer	202	Environmental/occupational risks	3	Rate	1999	0.00290902034	0.00672129347	0.00055552377
1	Deaths	5	East Asia	2	Female	13	40-44 years	465	Ovarian cancer	202	Environmental/occupational risks	1	Number	2000	1.18213977115771	2.65029714840267	0.214956942275764
1	Deaths	5	East Asia	2	Female	13	40-44 years	465	Ovarian cancer	202	Environmental/occupational risks	3	Rate	2000	0.0028755023	0.00644672968	0.00052287318
1	Deaths	5	East Asia	2	Female	13	40-44 years	465	Ovarian cancer	202	Environmental/occupational risks	1	Number	2001	1.11650965932951	2.47593357263347	0.249113559506706
1	Deaths	5	East Asia	2	Female	13	40-44 years	465	Ovarian cancer	202	Environmental/occupational risks	3	Rate	2001	0.00275839062	0.00611691254	0.00061544699
1	Deaths	5	East Asia	2	Female	13	40-44 years	465	Ovarian cancer	202	Environmental/occupational risks	1	Number	2002	1.10201784071869	2.39727373514401	0.274368189416141
1	Deaths	5	East Asia	2	Female	13	40-44 years	465	Ovarian cancer	202	Environmental/occupational risks	3	Rate	2002	0.00264578881	0.00575551482	0.00065871918
1	Deaths	5	East Asia	2	Female	13	40-44 years	465	Ovarian cancer	202	Environmental/occupational risks	1	Number	2003	1.13029632503152	2.74329346182991	0.286174405948767
1	Deaths	5	East Asia	2	Female	13	40-44 years	465	Ovarian cancer	202	Environmental/occupational risks	3	Rate	2003	0.00250983534	0.0060915131	0.00063545339
1	Deaths	5	East Asia	2	Female	13	40-44 years	465	Ovarian cancer	202	Environmental/occupational risks	1	Number	2004	1.18454940080274	2.69625795282133	0.235951323609729
1	Deaths	5	East Asia	2	Female	13	40-44 years	465	Ovarian cancer	202	Environmental/occupational risks	3	Rate	2004	0.00238931168	0.00543852423	0.00047592887
1	Deaths	5	East Asia	2	Female	13	40-44 years	465	Ovarian cancer	202	Environmental/occupational risks	1	Number	2005	1.26151397487709	2.96535331100626	0.297426414693654
1	Deaths	5	East Asia	2	Female	13	40-44 years	465	Ovarian cancer	202	Environmental/occupational risks	3	Rate	2005	0.00232092922	0.00545564718	0.00054720413
1	Deaths	5	East Asia	2	Female	13	40-44 years	465	Ovarian cancer	202	Environmental/occupational risks	1	Number	2006	1.43385393297622	3.2415001448281	0.278134391251613
1	Deaths	5	East Asia	2	Female	13	40-44 years	465	Ovarian cancer	202	Environmental/occupational risks	3	Rate	2006	0.0024440582	0.00552525945	0.00047409058
1	Deaths	5	East Asia	2	Female	13	40-44 years	465	Ovarian cancer	202	Environmental/occupational risks	1	Number	2007	1.53666053784426	3.1595136995822	0.333399208696298
1	Deaths	5	East Asia	2	Female	13	40-44 years	465	Ovarian cancer	202	Environmental/occupational risks	3	Rate	2007	0.00248482639	0.00510902884	0.00053911657
1	Deaths	5	East Asia	2	Female	13	40-44 years	465	Ovarian cancer	202	Environmental/occupational risks	1	Number	2008	1.67765401364973	3.62346112632111	0.311419453359511
1	Deaths	5	East Asia	2	Female	13	40-44 years	465	Ovarian cancer	202	Environmental/occupational risks	3	Rate	2008	0.00264690909	0.00571689522	0.00049134027
1	Deaths	5	East Asia	2	Female	13	40-44 years	465	Ovarian cancer	202	Environmental/occupational risks	1	Number	2009	1.68168661336898	3.51382541559529	0.37120110045187
1	Deaths	5	East Asia	2	Female	13	40-44 years	465	Ovarian cancer	202	Environmental/occupational risks	3	Rate	2009	0.00263615833	0.00550816071	0.00058188301
1	Deaths	5	East Asia	2	Female	13	40-44 years	465	Ovarian cancer	202	Environmental/occupational risks	1	Number	2010	1.72018225205349	3.56115731386818	0.434202162254269
1	Deaths	5	East Asia	2	Female	13	40-44 years	465	Ovarian cancer	202	Environmental/occupational risks	3	Rate	2010	0.00270776328	0.00560566823	0.00068348378
1	Deaths	5	East Asia	2	Female	13	40-44 years	465	Ovarian cancer	202	Environmental/occupational risks	1	Number	2011	1.72587747750098	3.75665297382409	0.369398382960747
1	Deaths	5	East Asia	2	Female	13	40-44 years	465	Ovarian cancer	202	Environmental/occupational risks	3	Rate	2011	0.00274482136	0.00597455003	0.00058748815
1	Deaths	5	East Asia	2	Female	13	40-44 years	465	Ovarian cancer	202	Environmental/occupational risks	1	Number	2012	1.66266829085135	3.66721756523547	0.368199729263445
1	Deaths	5	East Asia	2	Female	13	40-44 years	465	Ovarian cancer	202	Environmental/occupational risks	3	Rate	2012	0.00267474589	0.00589947807	0.00059232543
1	Deaths	5	East Asia	2	Female	13	40-44 years	465	Ovarian cancer	202	Environmental/occupational risks	1	Number	2013	1.53442020573069	3.44368379094675	0.310334153908849
1	Deaths	5	East Asia	2	Female	13	40-44 years	465	Ovarian cancer	202	Environmental/occupational risks	3	Rate	2013	0.00249717238	0.00560437878	0.00050504932
1	Deaths	5	East Asia	2	Female	13	40-44 years	465	Ovarian cancer	202	Environmental/occupational risks	1	Number	2014	1.45983578726536	3.23104133871105	0.320846549514518
1	Deaths	5	East Asia	2	Female	13	40-44 years	465	Ovarian cancer	202	Environmental/occupational risks	3	Rate	2014	0.00241428761	0.00534352091	0.00053061848
1	Deaths	5	East Asia	2	Female	13	40-44 years	465	Ovarian cancer	202	Environmental/occupational risks	1	Number	2015	1.36578043931141	2.90926752749178	0.271080618105149
1	Deaths	5	East Asia	2	Female	13	40-44 years	465	Ovarian cancer	202	Environmental/occupational risks	3	Rate	2015	0.00231704274	0.00493556432	0.00045988752
1	Deaths	5	East Asia	2	Female	13	40-44 years	465	Ovarian cancer	202	Environmental/occupational risks	1	Number	2016	1.27926094423785	2.89365596978365	0.294697302031021
1	Deaths	5	East Asia	2	Female	13	40-44 years	465	Ovarian cancer	202	Environmental/occupational risks	3	Rate	2016	0.00225391994	0.00509831002	0.00051922489
1	Deaths	5	East Asia	2	Female	13	40-44 years	465	Ovarian cancer	202	Environmental/occupational risks	1	Number	2017	1.18281799986956	2.80581021732069	0.231702319675962
1	Deaths	5	East Asia	2	Female	13	40-44 years	465	Ovarian cancer	202	Environmental/occupational risks	3	Rate	2017	0.00218603179	0.00518557405	0.00042822195
1	Deaths	5	East Asia	2	Female	13	40-44 years	465	Ovarian cancer	202	Environmental/occupational risks	1	Number	2018	1.12596723587101	2.82822788863064	0.206993496772109
1	Deaths	5	East Asia	2	Female	13	40-44 years	465	Ovarian cancer	202	Environmental/occupational risks	3	Rate	2018	0.00218914839	0.0054987484	0.00040244464
1	Deaths	5	East Asia	2	Female	13	40-44 years	465	Ovarian cancer	202	Environmental/occupational risks	1	Number	2019	1.0865507387608	2.82343457785446	0.240771767593563
1	Deaths	5	East Asia	2	Female	13	40-44 years	465	Ovarian cancer	202	Environmental/occupational risks	3	Rate	2019	0.0022078399	0.00573713798	0.00048924132
1	Deaths	5	East Asia	2	Female	13	40-44 years	465	Ovarian cancer	202	Environmental/occupational risks	1	Number	2020	1.05357381649746	2.45272762688222	0.20907848334588
1	Deaths	5	East Asia	2	Female	13	40-44 years	465	Ovarian cancer	202	Environmental/occupational risks	3	Rate	2020	0.0022128881	0.00515161985	0.00043914084
1	Deaths	5	East Asia	2	Female	13	40-44 years	465	Ovarian cancer	202	Environmental/occupational risks	1	Number	2021	1.03551549274039	2.45253839081693	0.185334086856501
1	Deaths	5	East Asia	2	Female	13	40-44 years	465	Ovarian cancer	202	Environmental/occupational risks	3	Rate	2021	0.00222689218	0.00527422197	0.00039856384
1	Deaths	5	East Asia	2	Female	14	45-49 years	465	Ovarian cancer	202	Environmental/occupational risks	1	Number	1990	2.12278416956655	4.94668142357559	0.563562887526818
1	Deaths	5	East Asia	2	Female	14	45-49 years	465	Ovarian cancer	202	Environmental/occupational risks	3	Rate	1990	0.00833749383	0.01942869483	0.002213462
1	Deaths	5	East Asia	2	Female	14	45-49 years	465	Ovarian cancer	202	Environmental/occupational risks	1	Number	1991	2.15413759710924	5.12245482571657	0.543866504416387
1	Deaths	5	East Asia	2	Female	14	45-49 years	465	Ovarian cancer	202	Environmental/occupational risks	3	Rate	1991	0.00812528008	0.01932159776	0.00205143241
1	Deaths	5	East Asia	2	Female	14	45-49 years	465	Ovarian cancer	202	Environmental/occupational risks	1	Number	1992	2.18821103856069	4.98729745563644	0.584347638342664
1	Deaths	5	East Asia	2	Female	14	45-49 years	465	Ovarian cancer	202	Environmental/occupational risks	3	Rate	1992	0.00787079134	0.01793884452	0.00210184404
1	Deaths	5	East Asia	2	Female	14	45-49 years	465	Ovarian cancer	202	Environmental/occupational risks	1	Number	1993	2.24793416294288	4.91909841517018	0.63210501003242
1	Deaths	5	East Asia	2	Female	14	45-49 years	465	Ovarian cancer	202	Environmental/occupational risks	3	Rate	1993	0.00779643361	0.01706074174	0.00219230831
1	Deaths	5	East Asia	2	Female	14	45-49 years	465	Ovarian cancer	202	Environmental/occupational risks	1	Number	1994	2.5213353146518	5.45886166780422	0.642511826150241
1	Deaths	5	East Asia	2	Female	14	45-49 years	465	Ovarian cancer	202	Environmental/occupational risks	3	Rate	1994	0.00806363788	0.01745832198	0.00205485668
1	Deaths	5	East Asia	2	Female	14	45-49 years	465	Ovarian cancer	202	Environmental/occupational risks	1	Number	1995	2.73373120315649	5.89387604252821	0.790479766129246
1	Deaths	5	East Asia	2	Female	14	45-49 years	465	Ovarian cancer	202	Environmental/occupational risks	3	Rate	1995	0.00838738104	0.01808304494	0.00242527685
1	Deaths	5	East Asia	2	Female	14	45-49 years	465	Ovarian cancer	202	Environmental/occupational risks	1	Number	1996	2.89043399211646	6.46162687446353	0.866571965835042
1	Deaths	5	East Asia	2	Female	14	45-49 years	465	Ovarian cancer	202	Environmental/occupational risks	3	Rate	1996	0.00834808316	0.01866231806	0.00250281268
1	Deaths	5	East Asia	2	Female	14	45-49 years	465	Ovarian cancer	202	Environmental/occupational risks	1	Number	1997	2.98391065099111	6.4823693849621	0.788851011388439
1	Deaths	5	East Asia	2	Female	14	45-49 years	465	Ovarian cancer	202	Environmental/occupational risks	3	Rate	1997	0.00816963211	0.0177480425	0.00215979073
1	Deaths	5	East Asia	2	Female	14	45-49 years	465	Ovarian cancer	202	Environmental/occupational risks	1	Number	1998	3.1272531665073	6.37707389736588	0.957299275864782
1	Deaths	5	East Asia	2	Female	14	45-49 years	465	Ovarian cancer	202	Environmental/occupational risks	3	Rate	1998	0.00798940916	0.01629195013	0.00244567843
1	Deaths	5	East Asia	2	Female	14	45-49 years	465	Ovarian cancer	202	Environmental/occupational risks	1	Number	1999	3.12907838208449	7.19944362392349	0.89548659980456
1	Deaths	5	East Asia	2	Female	14	45-49 years	465	Ovarian cancer	202	Environmental/occupational risks	3	Rate	1999	0.00768323839	0.01767774242	0.00219880622
1	Deaths	5	East Asia	2	Female	14	45-49 years	465	Ovarian cancer	202	Environmental/occupational risks	1	Number	2000	3.25362418453849	7.06276764054119	0.931993720615931
1	Deaths	5	East Asia	2	Female	14	45-49 years	465	Ovarian cancer	202	Environmental/occupational risks	3	Rate	2000	0.00750977225	0.01630175259	0.00215115827
1	Deaths	5	East Asia	2	Female	14	45-49 years	465	Ovarian cancer	202	Environmental/occupational risks	1	Number	2001	3.2698078904848	6.69462118929611	0.774129559714114
1	Deaths	5	East Asia	2	Female	14	45-49 years	465	Ovarian cancer	202	Environmental/occupational risks	3	Rate	2001	0.0073627198	0.0150744697	0.00174312964
1	Deaths	5	East Asia	2	Female	14	45-49 years	465	Ovarian cancer	202	Environmental/occupational risks	1	Number	2002	3.3221659835063	6.31312984328124	0.967583686311339
1	Deaths	5	East Asia	2	Female	14	45-49 years	465	Ovarian cancer	202	Environmental/occupational risks	3	Rate	2002	0.00743314203	0.01412523969	0.00216490898
1	Deaths	5	East Asia	2	Female	14	45-49 years	465	Ovarian cancer	202	Environmental/occupational risks	1	Number	2003	3.37807611935285	7.07820017863021	1.00999651443172
1	Deaths	5	East Asia	2	Female	14	45-49 years	465	Ovarian cancer	202	Environmental/occupational risks	3	Rate	2003	0.00772632903	0.01618924546	0.00231006203
1	Deaths	5	East Asia	2	Female	14	45-49 years	465	Ovarian cancer	202	Environmental/occupational risks	1	Number	2004	3.30232409129674	6.64834657263116	1.00263993277321
1	Deaths	5	East Asia	2	Female	14	45-49 years	465	Ovarian cancer	202	Environmental/occupational risks	3	Rate	2004	0.00785686828	0.01581770349	0.00238547449
1	Deaths	5	East Asia	2	Female	14	45-49 years	465	Ovarian cancer	202	Environmental/occupational risks	1	Number	2005	3.13227041986725	6.3232676993817	1.01892600668462
1	Deaths	5	East Asia	2	Female	14	45-49 years	465	Ovarian cancer	202	Environmental/occupational risks	3	Rate	2005	0.00774165417	0.01562845642	0.00251835624
1	Deaths	5	East Asia	2	Female	14	45-49 years	465	Ovarian cancer	202	Environmental/occupational risks	1	Number	2006	3.07586175049973	6.09244673290854	1.02827127939614
1	Deaths	5	East Asia	2	Female	14	45-49 years	465	Ovarian cancer	202	Environmental/occupational risks	3	Rate	2006	0.00769780615	0.01524726329	0.00257340337
1	Deaths	5	East Asia	2	Female	14	45-49 years	465	Ovarian cancer	202	Environmental/occupational risks	1	Number	2007	3.09525895890079	5.64543647344988	1.04247690441898
1	Deaths	5	East Asia	2	Female	14	45-49 years	465	Ovarian cancer	202	Environmental/occupational risks	3	Rate	2007	0.00750872096	0.01369514078	0.00252892191
1	Deaths	5	East Asia	2	Female	14	45-49 years	465	Ovarian cancer	202	Environmental/occupational risks	1	Number	2008	3.69891584294979	7.14585980945802	1.19528474138511
1	Deaths	5	East Asia	2	Female	14	45-49 years	465	Ovarian cancer	202	Environmental/occupational risks	3	Rate	2008	0.00828230607	0.01600041757	0.00267638262
1	Deaths	5	East Asia	2	Female	14	45-49 years	465	Ovarian cancer	202	Environmental/occupational risks	1	Number	2009	4.4562106550987	8.73227754408871	1.524598761236
1	Deaths	5	East Asia	2	Female	14	45-49 years	465	Ovarian cancer	202	Environmental/occupational risks	3	Rate	2009	0.00905085633	0.01773582884	0.00309656015
1	Deaths	5	East Asia	2	Female	14	45-49 years	465	Ovarian cancer	202	Environmental/occupational risks	1	Number	2010	5.13202533278631	9.73175576619757	1.71933608691938
1	Deaths	5	East Asia	2	Female	14	45-49 years	465	Ovarian cancer	202	Environmental/occupational risks	3	Rate	2010	0.00949977831	0.01801423734	0.00318262491
1	Deaths	5	East Asia	2	Female	14	45-49 years	465	Ovarian cancer	202	Environmental/occupational risks	1	Number	2011	5.23529341976805	10.5238296220272	1.47115013346574
1	Deaths	5	East Asia	2	Female	14	45-49 years	465	Ovarian cancer	202	Environmental/occupational risks	3	Rate	2011	0.00897695944	0.01804521429	0.00252258164
1	Deaths	5	East Asia	2	Female	14	45-49 years	465	Ovarian cancer	202	Environmental/occupational risks	1	Number	2012	4.91304397564976	9.97162889067642	1.51383081563943
1	Deaths	5	East Asia	2	Female	14	45-49 years	465	Ovarian cancer	202	Environmental/occupational risks	3	Rate	2012	0.00799403319	0.01622487663	0.00246316008
1	Deaths	5	East Asia	2	Female	14	45-49 years	465	Ovarian cancer	202	Environmental/occupational risks	1	Number	2013	4.77877094611005	9.54901109234325	1.4094863619274
1	Deaths	5	East Asia	2	Female	14	45-49 years	465	Ovarian cancer	202	Environmental/occupational risks	3	Rate	2013	0.00759135889	0.0151691661	0.00223905204
1	Deaths	5	East Asia	2	Female	14	45-49 years	465	Ovarian cancer	202	Environmental/occupational risks	1	Number	2014	4.47685174705471	9.80609781097964	1.33388625257534
1	Deaths	5	East Asia	2	Female	14	45-49 years	465	Ovarian cancer	202	Environmental/occupational risks	3	Rate	2014	0.00707218517	0.01549091715	0.00210717064
1	Deaths	5	East Asia	2	Female	14	45-49 years	465	Ovarian cancer	202	Environmental/occupational risks	1	Number	2015	4.01559158017808	7.82785630786224	1.12793017568608
1	Deaths	5	East Asia	2	Female	14	45-49 years	465	Ovarian cancer	202	Environmental/occupational risks	3	Rate	2015	0.00637602387	0.01242920194	0.00179094651
1	Deaths	5	East Asia	2	Female	14	45-49 years	465	Ovarian cancer	202	Environmental/occupational risks	1	Number	2016	3.88870976425829	8.31964844680865	1.21535611726702
1	Deaths	5	East Asia	2	Female	14	45-49 years	465	Ovarian cancer	202	Environmental/occupational risks	3	Rate	2016	0.00624297937	0.01335645927	0.00195114668
1	Deaths	5	East Asia	2	Female	14	45-49 years	465	Ovarian cancer	202	Environmental/occupational risks	1	Number	2017	3.91128963732659	8.41076952195448	1.099577894374
1	Deaths	5	East Asia	2	Female	14	45-49 years	465	Ovarian cancer	202	Environmental/occupational risks	3	Rate	2017	0.00635520731	0.01366612778	0.00178663462
1	Deaths	5	East Asia	2	Female	14	45-49 years	465	Ovarian cancer	202	Environmental/occupational risks	1	Number	2018	3.8688058118493	8.46754431701537	0.890410918328071
1	Deaths	5	East Asia	2	Female	14	45-49 years	465	Ovarian cancer	202	Environmental/occupational risks	3	Rate	2018	0.00636226959	0.01392491697	0.001464285
1	Deaths	5	East Asia	2	Female	14	45-49 years	465	Ovarian cancer	202	Environmental/occupational risks	1	Number	2019	3.85710174946161	9.07898694020586	1.12394132073905
1	Deaths	5	East Asia	2	Female	14	45-49 years	465	Ovarian cancer	202	Environmental/occupational risks	3	Rate	2019	0.00644789777	0.01517729721	0.0018788871
1	Deaths	5	East Asia	2	Female	14	45-49 years	465	Ovarian cancer	202	Environmental/occupational risks	1	Number	2020	3.86846579040036	8.17918308192298	1.15994515470776
1	Deaths	5	East Asia	2	Female	14	45-49 years	465	Ovarian cancer	202	Environmental/occupational risks	3	Rate	2020	0.0066352596	0.01402907663	0.00198955804
1	Deaths	5	East Asia	2	Female	14	45-49 years	465	Ovarian cancer	202	Environmental/occupational risks	1	Number	2021	3.73078212882123	7.96051360694363	0.846888965025173
1	Deaths	5	East Asia	2	Female	14	45-49 years	465	Ovarian cancer	202	Environmental/occupational risks	3	Rate	2021	0.00664685853	0.01418265822	0.00150883942
1	Deaths	5	East Asia	2	Female	22	All ages	465	Ovarian cancer	202	Environmental/occupational risks	1	Number	1990	127.81265577551	249.440346407155	48.6274509082005
1	Deaths	5	East Asia	2	Female	22	All ages	465	Ovarian cancer	202	Environmental/occupational risks	3	Rate	1990	0.02164915249	0.04225068374	0.00823661079
1	Deaths	5	East Asia	2	Female	22	All ages	465	Ovarian cancer	202	Environmental/occupational risks	1	Number	1991	132.969791874834	261.488994348083	52.3493861542345
1	Deaths	5	East Asia	2	Female	22	All ages	465	Ovarian cancer	202	Environmental/occupational risks	3	Rate	1991	0.02223596992	0.04372768679	0.00875416408
1	Deaths	5	East Asia	2	Female	22	All ages	465	Ovarian cancer	202	Environmental/occupational risks	1	Number	1992	138.586080130192	268.045521183096	52.0118578312726
1	Deaths	5	East Asia	2	Female	22	All ages	465	Ovarian cancer	202	Environmental/occupational risks	3	Rate	1992	0.02293361789	0.04435693365	0.00860706986
1	Deaths	5	East Asia	2	Female	22	All ages	465	Ovarian cancer	202	Environmental/occupational risks	1	Number	1993	145.382579804265	278.994450240012	54.7834636845601
1	Deaths	5	East Asia	2	Female	22	All ages	465	Ovarian cancer	202	Environmental/occupational risks	3	Rate	1993	0.02385011158	0.04576923025	0.00898726466
1	Deaths	5	East Asia	2	Female	22	All ages	465	Ovarian cancer	202	Environmental/occupational risks	1	Number	1994	149.357469157636	274.796243795445	57.4488812796436
1	Deaths	5	East Asia	2	Female	22	All ages	465	Ovarian cancer	202	Environmental/occupational risks	3	Rate	1994	0.02432256179	0.04475001254	0.00935543413
1	Deaths	5	East Asia	2	Female	22	All ages	465	Ovarian cancer	202	Environmental/occupational risks	1	Number	1995	152.77269894844	274.66319889293	63.1463021767
1	Deaths	5	East Asia	2	Female	22	All ages	465	Ovarian cancer	202	Environmental/occupational risks	3	Rate	1995	0.02472252735	0.04444752559	0.01021868562
1	Deaths	5	East Asia	2	Female	22	All ages	465	Ovarian cancer	202	Environmental/occupational risks	1	Number	1996	157.826606756377	286.033723173634	58.9257386225056
1	Deaths	5	East Asia	2	Female	22	All ages	465	Ovarian cancer	202	Environmental/occupational risks	3	Rate	1996	0.02540060866	0.04603425757	0.00948350635
1	Deaths	5	East Asia	2	Female	22	All ages	465	Ovarian cancer	202	Environmental/occupational risks	1	Number	1997	161.538433523841	287.860372559161	62.2935801512366
1	Deaths	5	East Asia	2	Female	22	All ages	465	Ovarian cancer	202	Environmental/occupational risks	3	Rate	1997	0.02586964706	0.04609953235	0.00997603417
1	Deaths	5	East Asia	2	Female	22	All ages	465	Ovarian cancer	202	Environmental/occupational risks	1	Number	1998	164.075082531679	291.837642262708	62.4560433215953
1	Deaths	5	East Asia	2	Female	22	All ages	465	Ovarian cancer	202	Environmental/occupational risks	3	Rate	1998	0.02615317216	0.04651821582	0.00995534257
1	Deaths	5	East Asia	2	Female	22	All ages	465	Ovarian cancer	202	Environmental/occupational risks	1	Number	1999	168.778110990991	305.926484818146	63.4311093480997
1	Deaths	5	East Asia	2	Female	22	All ages	465	Ovarian cancer	202	Environmental/occupational risks	3	Rate	1999	0.02677694614	0.04853577848	0.01006345781
1	Deaths	5	East Asia	2	Female	22	All ages	465	Ovarian cancer	202	Environmental/occupational risks	1	Number	2000	171.747059701949	302.836673219265	68.4481992233049
1	Deaths	5	East Asia	2	Female	22	All ages	465	Ovarian cancer	202	Environmental/occupational risks	3	Rate	2000	0.02711219351	0.04780615458	0.0108053135
1	Deaths	5	East Asia	2	Female	22	All ages	465	Ovarian cancer	202	Environmental/occupational risks	1	Number	2001	174.883698050423	305.295481474333	70.5105940082962
1	Deaths	5	East Asia	2	Female	22	All ages	465	Ovarian cancer	202	Environmental/occupational risks	3	Rate	2001	0.02745397776	0.0479265675	0.01106904933
1	Deaths	5	East Asia	2	Female	22	All ages	465	Ovarian cancer	202	Environmental/occupational risks	1	Number	2002	177.042587218651	310.556422962133	69.849253948236
1	Deaths	5	East Asia	2	Female	22	All ages	465	Ovarian cancer	202	Environmental/occupational risks	3	Rate	2002	0.02762598218	0.04845967483	0.01089937893
1	Deaths	5	East Asia	2	Female	22	All ages	465	Ovarian cancer	202	Environmental/occupational risks	1	Number	2003	179.253788629982	317.071234165514	68.0490195988363
1	Deaths	5	East Asia	2	Female	22	All ages	465	Ovarian cancer	202	Environmental/occupational risks	3	Rate	2003	0.02779502681	0.04916494943	0.01055165605
1	Deaths	5	East Asia	2	Female	22	All ages	465	Ovarian cancer	202	Environmental/occupational risks	1	Number	2004	183.953196144736	319.954882929828	69.7790736500694
1	Deaths	5	East Asia	2	Female	22	All ages	465	Ovarian cancer	202	Environmental/occupational risks	3	Rate	2004	0.02833814542	0.04928932027	0.0107495253
1	Deaths	5	East Asia	2	Female	22	All ages	465	Ovarian cancer	202	Environmental/occupational risks	1	Number	2005	189.293762115729	355.307827268716	70.3262232867763
1	Deaths	5	East Asia	2	Female	22	All ages	465	Ovarian cancer	202	Environmental/occupational risks	3	Rate	2005	0.02896174816	0.05436172697	0.01075983881
1	Deaths	5	East Asia	2	Female	22	All ages	465	Ovarian cancer	202	Environmental/occupational risks	1	Number	2006	199.480422801511	360.103582417831	79.3975571465015
1	Deaths	5	East Asia	2	Female	22	All ages	465	Ovarian cancer	202	Environmental/occupational risks	3	Rate	2006	0.03029642198	0.0546913323	0.01205863644
1	Deaths	5	East Asia	2	Female	22	All ages	465	Ovarian cancer	202	Environmental/occupational risks	1	Number	2007	210.744087178446	364.594098434863	79.5696641105243
1	Deaths	5	East Asia	2	Female	22	All ages	465	Ovarian cancer	202	Environmental/occupational risks	3	Rate	2007	0.03175945229	0.05494488139	0.01199126858
1	Deaths	5	East Asia	2	Female	22	All ages	465	Ovarian cancer	202	Environmental/occupational risks	1	Number	2008	229.942267030488	399.179443714772	89.0622234502817
1	Deaths	5	East Asia	2	Female	22	All ages	465	Ovarian cancer	202	Environmental/occupational risks	3	Rate	2008	0.03438506265	0.05969241913	0.0133181697
1	Deaths	5	East Asia	2	Female	22	All ages	465	Ovarian cancer	202	Environmental/occupational risks	1	Number	2009	246.619088745456	429.25205876433	95.3993890149051
1	Deaths	5	East Asia	2	Female	22	All ages	465	Ovarian cancer	202	Environmental/occupational risks	3	Rate	2009	0.03660750344	0.06371707193	0.01416084002
1	Deaths	5	East Asia	2	Female	22	All ages	465	Ovarian cancer	202	Environmental/occupational risks	1	Number	2010	268.219097988707	476.202138996482	102.511314565929
1	Deaths	5	East Asia	2	Female	22	All ages	465	Ovarian cancer	202	Environmental/occupational risks	3	Rate	2010	0.03955445691	0.0702258606	0.01511741485
1	Deaths	5	East Asia	2	Female	22	All ages	465	Ovarian cancer	202	Environmental/occupational risks	1	Number	2011	285.342962960355	489.585093650584	103.739930665026
1	Deaths	5	East Asia	2	Female	22	All ages	465	Ovarian cancer	202	Environmental/occupational risks	3	Rate	2011	0.04184154746	0.0717907942	0.01521200729
1	Deaths	5	East Asia	2	Female	22	All ages	465	Ovarian cancer	202	Environmental/occupational risks	1	Number	2012	288.594417622434	513.560403798171	114.314003306371
1	Deaths	5	East Asia	2	Female	22	All ages	465	Ovarian cancer	202	Environmental/occupational risks	3	Rate	2012	0.04207468839	0.0748728757	0.01666603986
1	Deaths	5	East Asia	2	Female	22	All ages	465	Ovarian cancer	202	Environmental/occupational risks	1	Number	2013	282.22247982703	514.982004841879	106.009230778219
1	Deaths	5	East Asia	2	Female	22	All ages	465	Ovarian cancer	202	Environmental/occupational risks	3	Rate	2013	0.04089380986	0.07462047744	0.0153606521
1	Deaths	5	East Asia	2	Female	22	All ages	465	Ovarian cancer	202	Environmental/occupational risks	1	Number	2014	276.745299000856	532.364626865583	110.42481507546
1	Deaths	5	East Asia	2	Female	22	All ages	465	Ovarian cancer	202	Environmental/occupational risks	3	Rate	2014	0.03985314315	0.07666400751	0.01590189961
1	Deaths	5	East Asia	2	Female	22	All ages	465	Ovarian cancer	202	Environmental/occupational risks	1	Number	2015	280.10808667094	504.283987266096	103.066461449319
1	Deaths	5	East Asia	2	Female	22	All ages	465	Ovarian cancer	202	Environmental/occupational risks	3	Rate	2015	0.04007441936	0.07214674958	0.01474548146
1	Deaths	5	East Asia	2	Female	22	All ages	465	Ovarian cancer	202	Environmental/occupational risks	1	Number	2016	290.154519991359	519.521973021011	113.24839171411
1	Deaths	5	East Asia	2	Female	22	All ages	465	Ovarian cancer	202	Environmental/occupational risks	3	Rate	2016	0.04122060506	0.0738055367	0.01608855595
1	Deaths	5	East Asia	2	Female	22	All ages	465	Ovarian cancer	202	Environmental/occupational risks	1	Number	2017	300.439642290737	547.547415986664	113.313187368872
1	Deaths	5	East Asia	2	Female	22	All ages	465	Ovarian cancer	202	Environmental/occupational risks	3	Rate	2017	0.04239370364	0.07726198415	0.01598912063
1	Deaths	5	East Asia	2	Female	22	All ages	465	Ovarian cancer	202	Environmental/occupational risks	1	Number	2018	314.98356758396	575.654276262346	123.894519511033
1	Deaths	5	East Asia	2	Female	22	All ages	465	Ovarian cancer	202	Environmental/occupational risks	3	Rate	2018	0.04418917187	0.08075877084	0.01738121217
1	Deaths	5	East Asia	2	Female	22	All ages	465	Ovarian cancer	202	Environmental/occupational risks	1	Number	2019	336.141793637127	632.405499042733	127.40741474283
1	Deaths	5	East Asia	2	Female	22	All ages	465	Ovarian cancer	202	Environmental/occupational risks	3	Rate	2019	0.04694274402	0.08831644865	0.01779265111
1	Deaths	5	East Asia	2	Female	22	All ages	465	Ovarian cancer	202	Environmental/occupational risks	1	Number	2020	359.123459908217	642.9512122344	143.529311723795
1	Deaths	5	East Asia	2	Female	22	All ages	465	Ovarian cancer	202	Environmental/occupational risks	3	Rate	2020	0.04999083002	0.08950032051	0.01997961767
1	Deaths	5	East Asia	2	Female	22	All ages	465	Ovarian cancer	202	Environmental/occupational risks	1	Number	2021	370.717374106128	700.592874742519	130.799453477195
1	Deaths	5	East Asia	2	Female	22	All ages	465	Ovarian cancer	202	Environmental/occupational risks	3	Rate	2021	0.05149826111	0.09732296708	0.01817002622
1	Deaths	5	East Asia	2	Female	27	Age-standardized	465	Ovarian cancer	202	Environmental/occupational risks	3	Rate	1990	0.03138357105	0.05941274593	0.01227058
1	Deaths	5	East Asia	2	Female	27	Age-standardized	465	Ovarian cancer	202	Environmental/occupational risks	3	Rate	1991	0.03177073521	0.06087107184	0.01278661939
1	Deaths	5	East Asia	2	Female	27	Age-standardized	465	Ovarian cancer	202	Environmental/occupational risks	3	Rate	1992	0.03235207558	0.06169336476	0.01226401937
1	Deaths	5	East Asia	2	Female	27	Age-standardized	465	Ovarian cancer	202	Environmental/occupational risks	3	Rate	1993	0.03309146486	0.06265492327	0.01244619505
1	Deaths	5	East Asia	2	Female	27	Age-standardized	465	Ovarian cancer	202	Environmental/occupational risks	3	Rate	1994	0.03321216508	0.06083241813	0.01297287734
1	Deaths	5	East Asia	2	Female	27	Age-standardized	465	Ovarian cancer	202	Environmental/occupational risks	3	Rate	1995	0.03337039858	0.05990787944	0.01388815669
1	Deaths	5	East Asia	2	Female	27	Age-standardized	465	Ovarian cancer	202	Environmental/occupational risks	3	Rate	1996	0.03352526718	0.05941042499	0.0124478808
1	Deaths	5	East Asia	2	Female	27	Age-standardized	465	Ovarian cancer	202	Environmental/occupational risks	3	Rate	1997	0.03323637083	0.05813932114	0.0132303972
1	Deaths	5	East Asia	2	Female	27	Age-standardized	465	Ovarian cancer	202	Environmental/occupational risks	3	Rate	1998	0.03276271585	0.05848871511	0.01264030878
1	Deaths	5	East Asia	2	Female	27	Age-standardized	465	Ovarian cancer	202	Environmental/occupational risks	3	Rate	1999	0.03281134	0.05950509254	0.01242647994
1	Deaths	5	East Asia	2	Female	27	Age-standardized	465	Ovarian cancer	202	Environmental/occupational risks	3	Rate	2000	0.03253044169	0.05723022867	0.01299222561
1	Deaths	5	East Asia	2	Female	27	Age-standardized	465	Ovarian cancer	202	Environmental/occupational risks	3	Rate	2001	0.03222892336	0.05586602084	0.01337609399
1	Deaths	5	East Asia	2	Female	27	Age-standardized	465	Ovarian cancer	202	Environmental/occupational risks	3	Rate	2002	0.03149959541	0.05522101521	0.01236422737
1	Deaths	5	East Asia	2	Female	27	Age-standardized	465	Ovarian cancer	202	Environmental/occupational risks	3	Rate	2003	0.03088937279	0.05467354577	0.01175119926
1	Deaths	5	East Asia	2	Female	27	Age-standardized	465	Ovarian cancer	202	Environmental/occupational risks	3	Rate	2004	0.03071932263	0.05358583691	0.01197004303
1	Deaths	5	East Asia	2	Female	27	Age-standardized	465	Ovarian cancer	202	Environmental/occupational risks	3	Rate	2005	0.03066122497	0.05755157947	0.01151520205
1	Deaths	5	East Asia	2	Female	27	Age-standardized	465	Ovarian cancer	202	Environmental/occupational risks	3	Rate	2006	0.03119443188	0.05622315364	0.01277052862
1	Deaths	5	East Asia	2	Female	27	Age-standardized	465	Ovarian cancer	202	Environmental/occupational risks	3	Rate	2007	0.03171991518	0.05507616145	0.01215587032
1	Deaths	5	East Asia	2	Female	27	Age-standardized	465	Ovarian cancer	202	Environmental/occupational risks	3	Rate	2008	0.03325197976	0.05786541152	0.01289159298
1	Deaths	5	East Asia	2	Female	27	Age-standardized	465	Ovarian cancer	202	Environmental/occupational risks	3	Rate	2009	0.03418359335	0.0592166532	0.01335569401
1	Deaths	5	East Asia	2	Female	27	Age-standardized	465	Ovarian cancer	202	Environmental/occupational risks	3	Rate	2010	0.03579099266	0.06363594381	0.01360934675
1	Deaths	5	East Asia	2	Female	27	Age-standardized	465	Ovarian cancer	202	Environmental/occupational risks	3	Rate	2011	0.03685465861	0.0630248906	0.0133686912
1	Deaths	5	East Asia	2	Female	27	Age-standardized	465	Ovarian cancer	202	Environmental/occupational risks	3	Rate	2012	0.03581186767	0.06362357423	0.01420654448
1	Deaths	5	East Asia	2	Female	27	Age-standardized	465	Ovarian cancer	202	Environmental/occupational risks	3	Rate	2013	0.03349560901	0.06102848909	0.01269600369
1	Deaths	5	East Asia	2	Female	27	Age-standardized	465	Ovarian cancer	202	Environmental/occupational risks	3	Rate	2014	0.03150988595	0.06032691565	0.01257161929
1	Deaths	5	East Asia	2	Female	27	Age-standardized	465	Ovarian cancer	202	Environmental/occupational risks	3	Rate	2015	0.03085812939	0.05576470426	0.011329678
1	Deaths	5	East Asia	2	Female	27	Age-standardized	465	Ovarian cancer	202	Environmental/occupational risks	3	Rate	2016	0.03075871026	0.055163152	0.01211314343
1	Deaths	5	East Asia	2	Female	27	Age-standardized	465	Ovarian cancer	202	Environmental/occupational risks	3	Rate	2017	0.03045928678	0.05525232237	0.0114911552
1	Deaths	5	East Asia	2	Female	27	Age-standardized	465	Ovarian cancer	202	Environmental/occupational risks	3	Rate	2018	0.03069478005	0.05600268517	0.01199889579
1	Deaths	5	East Asia	2	Female	27	Age-standardized	465	Ovarian cancer	202	Environmental/occupational risks	3	Rate	2019	0.03142645329	0.05894225309	0.01200927351
1	Deaths	5	East Asia	2	Female	27	Age-standardized	465	Ovarian cancer	202	Environmental/occupational risks	3	Rate	2020	0.03227862665	0.05779800097	0.01280215157
1	Deaths	5	East Asia	2	Female	27	Age-standardized	465	Ovarian cancer	202	Environmental/occupational risks	3	Rate	2021	0.03197921617	0.06044497743	0.01130790535
1	Deaths	7	Democratic People's Republic of Korea	2	Female	9	20-24 years	465	Ovarian cancer	202	Environmental/occupational risks	1	Number	1990	0	0	0
1	Deaths	7	Democratic People's Republic of Korea	2	Female	9	20-24 years	465	Ovarian cancer	202	Environmental/occupational risks	3	Rate	1990	0	0	0
1	Deaths	7	Democratic People's Republic of Korea	2	Female	9	20-24 years	465	Ovarian cancer	202	Environmental/occupational risks	1	Number	1991	0	0	0
1	Deaths	7	Democratic People's Republic of Korea	2	Female	9	20-24 years	465	Ovarian cancer	202	Environmental/occupational risks	3	Rate	1991	0	0	0
1	Deaths	7	Democratic People's Republic of Korea	2	Female	9	20-24 years	465	Ovarian cancer	202	Environmental/occupational risks	1	Number	1992	0	0	0
1	Deaths	7	Democratic People's Republic of Korea	2	Female	9	20-24 years	465	Ovarian cancer	202	Environmental/occupational risks	3	Rate	1992	0	0	0
1	Deaths	7	Democratic People's Republic of Korea	2	Female	9	20-24 years	465	Ovarian cancer	202	Environmental/occupational risks	1	Number	1993	0.0000000003401162	0	0
1	Deaths	7	Democratic People's Republic of Korea	2	Female	9	20-24 years	465	Ovarian cancer	202	Environmental/occupational risks	3	Rate	1993	0.00000000003	0	0
1	Deaths	7	Democratic People's Republic of Korea	2	Female	9	20-24 years	465	Ovarian cancer	202	Environmental/occupational risks	1	Number	1994	0.0000000005720867	0	0
1	Deaths	7	Democratic People's Republic of Korea	2	Female	9	20-24 years	465	Ovarian cancer	202	Environmental/occupational risks	3	Rate	1994	0.00000000006	0	0
1	Deaths	7	Democratic People's Republic of Korea	2	Female	9	20-24 years	465	Ovarian cancer	202	Environmental/occupational risks	1	Number	1995	0.0000000002513831	0	0
1	Deaths	7	Democratic People's Republic of Korea	2	Female	9	20-24 years	465	Ovarian cancer	202	Environmental/occupational risks	3	Rate	1995	0.00000000003	0	0
1	Deaths	7	Democratic People's Republic of Korea	2	Female	9	20-24 years	465	Ovarian cancer	202	Environmental/occupational risks	1	Number	1996	0.0000000010235443	0	0
1	Deaths	7	Democratic People's Republic of Korea	2	Female	9	20-24 years	465	Ovarian cancer	202	Environmental/occupational risks	3	Rate	1996	0.00000000011	0	0
1	Deaths	7	Democratic People's Republic of Korea	2	Female	9	20-24 years	465	Ovarian cancer	202	Environmental/occupational risks	1	Number	1997	0.0000000013041567	0	0
1	Deaths	7	Democratic People's Republic of Korea	2	Female	9	20-24 years	465	Ovarian cancer	202	Environmental/occupational risks	3	Rate	1997	0.00000000014	0	0
1	Deaths	7	Democratic People's Republic of Korea	2	Female	9	20-24 years	465	Ovarian cancer	202	Environmental/occupational risks	1	Number	1998	0.0000000018281446	0	0
1	Deaths	7	Democratic People's Republic of Korea	2	Female	9	20-24 years	465	Ovarian cancer	202	Environmental/occupational risks	3	Rate	1998	0.00000000021	0	0
1	Deaths	7	Democratic People's Republic of Korea	2	Female	9	20-24 years	465	Ovarian cancer	202	Environmental/occupational risks	1	Number	1999	0.0000000027182868	0	0
1	Deaths	7	Democratic People's Republic of Korea	2	Female	9	20-24 years	465	Ovarian cancer	202	Environmental/occupational risks	3	Rate	1999	0.00000000031	0	0
1	Deaths	7	Democratic People's Republic of Korea	2	Female	9	20-24 years	465	Ovarian cancer	202	Environmental/occupational risks	1	Number	2000	0.0000000028219181	0	0
1	Deaths	7	Democratic People's Republic of Korea	2	Female	9	20-24 years	465	Ovarian cancer	202	Environmental/occupational risks	3	Rate	2000	0.00000000033	0	0
1	Deaths	7	Democratic People's Republic of Korea	2	Female	9	20-24 years	465	Ovarian cancer	202	Environmental/occupational risks	1	Number	2001	0.0000000034411863	0	0
1	Deaths	7	Democratic People's Republic of Korea	2	Female	9	20-24 years	465	Ovarian cancer	202	Environmental/occupational risks	3	Rate	2001	0.0000000004	0	0
1	Deaths	7	Democratic People's Republic of Korea	2	Female	9	20-24 years	465	Ovarian cancer	202	Environmental/occupational risks	1	Number	2002	0.000000003831668	0	0
1	Deaths	7	Democratic People's Republic of Korea	2	Female	9	20-24 years	465	Ovarian cancer	202	Environmental/occupational risks	3	Rate	2002	0.00000000044	0	0
1	Deaths	7	Democratic People's Republic of Korea	2	Female	9	20-24 years	465	Ovarian cancer	202	Environmental/occupational risks	1	Number	2003	0.0000000049985955	0	0
1	Deaths	7	Democratic People's Republic of Korea	2	Female	9	20-24 years	465	Ovarian cancer	202	Environmental/occupational risks	3	Rate	2003	0.00000000057	0	0
1	Deaths	7	Democratic People's Republic of Korea	2	Female	9	20-24 years	465	Ovarian cancer	202	Environmental/occupational risks	1	Number	2004	0.0000000051104487	0	0
1	Deaths	7	Democratic People's Republic of Korea	2	Female	9	20-24 years	465	Ovarian cancer	202	Environmental/occupational risks	3	Rate	2004	0.00000000058	0	0
1	Deaths	7	Democratic People's Republic of Korea	2	Female	9	20-24 years	465	Ovarian cancer	202	Environmental/occupational risks	1	Number	2005	0.0000000056030708	0	0
1	Deaths	7	Democratic People's Republic of Korea	2	Female	9	20-24 years	465	Ovarian cancer	202	Environmental/occupational risks	3	Rate	2005	0.00000000063	0	0
1	Deaths	7	Democratic People's Republic of Korea	2	Female	9	20-24 years	465	Ovarian cancer	202	Environmental/occupational risks	1	Number	2006	0.00000000543496	0	0
1	Deaths	7	Democratic People's Republic of Korea	2	Female	9	20-24 years	465	Ovarian cancer	202	Environmental/occupational risks	3	Rate	2006	0.0000000006	0	0
1	Deaths	7	Democratic People's Republic of Korea	2	Female	9	20-24 years	465	Ovarian cancer	202	Environmental/occupational risks	1	Number	2007	0.0000001208086989	0	0
1	Deaths	7	Democratic People's Republic of Korea	2	Female	9	20-24 years	465	Ovarian cancer	202	Environmental/occupational risks	3	Rate	2007	0.00000001317	0	0
1	Deaths	7	Democratic People's Republic of Korea	2	Female	9	20-24 years	465	Ovarian cancer	202	Environmental/occupational risks	1	Number	2008	0.0000004549414633	0	0
1	Deaths	7	Democratic People's Republic of Korea	2	Female	9	20-24 years	465	Ovarian cancer	202	Environmental/occupational risks	3	Rate	2008	0.00000004885	0	0
1	Deaths	7	Democratic People's Republic of Korea	2	Female	9	20-24 years	465	Ovarian cancer	202	Environmental/occupational risks	1	Number	2009	0.0000010919153267	0	0
1	Deaths	7	Democratic People's Republic of Korea	2	Female	9	20-24 years	465	Ovarian cancer	202	Environmental/occupational risks	3	Rate	2009	0.00000011521	0	0
1	Deaths	7	Democratic People's Republic of Korea	2	Female	9	20-24 years	465	Ovarian cancer	202	Environmental/occupational risks	1	Number	2010	0.0000003267030742	0	0
1	Deaths	7	Democratic People's Republic of Korea	2	Female	9	20-24 years	465	Ovarian cancer	202	Environmental/occupational risks	3	Rate	2010	0.00000003382	0	0
1	Deaths	7	Democratic People's Republic of Korea	2	Female	9	20-24 years	465	Ovarian cancer	202	Environmental/occupational risks	1	Number	2011	0.0000002785752058	0	0
1	Deaths	7	Democratic People's Republic of Korea	2	Female	9	20-24 years	465	Ovarian cancer	202	Environmental/occupational risks	3	Rate	2011	0.00000002827	0	0
1	Deaths	7	Democratic People's Republic of Korea	2	Female	9	20-24 years	465	Ovarian cancer	202	Environmental/occupational risks	1	Number	2012	0.0000000050543351	0	0
1	Deaths	7	Democratic People's Republic of Korea	2	Female	9	20-24 years	465	Ovarian cancer	202	Environmental/occupational risks	3	Rate	2012	0.0000000005	0	0
1	Deaths	7	Democratic People's Republic of Korea	2	Female	9	20-24 years	465	Ovarian cancer	202	Environmental/occupational risks	1	Number	2013	0.0000000063069134	0	0
1	Deaths	7	Democratic People's Republic of Korea	2	Female	9	20-24 years	465	Ovarian cancer	202	Environmental/occupational risks	3	Rate	2013	0.00000000062	0	0
1	Deaths	7	Democratic People's Republic of Korea	2	Female	9	20-24 years	465	Ovarian cancer	202	Environmental/occupational risks	1	Number	2014	0.0000001142647242	0	0
1	Deaths	7	Democratic People's Republic of Korea	2	Female	9	20-24 years	465	Ovarian cancer	202	Environmental/occupational risks	3	Rate	2014	0.00000001104	0	0
1	Deaths	7	Democratic People's Republic of Korea	2	Female	9	20-24 years	465	Ovarian cancer	202	Environmental/occupational risks	1	Number	2015	0.0000007056915535	0	0
1	Deaths	7	Democratic People's Republic of Korea	2	Female	9	20-24 years	465	Ovarian cancer	202	Environmental/occupational risks	3	Rate	2015	0.000000068	0	0
1	Deaths	7	Democratic People's Republic of Korea	2	Female	9	20-24 years	465	Ovarian cancer	202	Environmental/occupational risks	1	Number	2016	0.0000008139517192	0	0
1	Deaths	7	Democratic People's Republic of Korea	2	Female	9	20-24 years	465	Ovarian cancer	202	Environmental/occupational risks	3	Rate	2016	0.00000007883	0	0
1	Deaths	7	Democratic People's Republic of Korea	2	Female	9	20-24 years	465	Ovarian cancer	202	Environmental/occupational risks	1	Number	2017	0.0000012269953656	0	0
1	Deaths	7	Democratic People's Republic of Korea	2	Female	9	20-24 years	465	Ovarian cancer	202	Environmental/occupational risks	3	Rate	2017	0.00000011995	0	0
1	Deaths	7	Democratic People's Republic of Korea	2	Female	9	20-24 years	465	Ovarian cancer	202	Environmental/occupational risks	1	Number	2018	0.0000013080971196	0	0
1	Deaths	7	Democratic People's Republic of Korea	2	Female	9	20-24 years	465	Ovarian cancer	202	Environmental/occupational risks	3	Rate	2018	0.00000012984	0	0
1	Deaths	7	Democratic People's Republic of Korea	2	Female	9	20-24 years	465	Ovarian cancer	202	Environmental/occupational risks	1	Number	2019	0.0000014950207743	0	0
1	Deaths	7	Democratic People's Republic of Korea	2	Female	9	20-24 years	465	Ovarian cancer	202	Environmental/occupational risks	3	Rate	2019	0.00000015143	0	0
1	Deaths	7	Democratic People's Republic of Korea	2	Female	9	20-24 years	465	Ovarian cancer	202	Environmental/occupational risks	1	Number	2020	0.0000018709833327	0	0
1	Deaths	7	Democratic People's Republic of Korea	2	Female	9	20-24 years	465	Ovarian cancer	202	Environmental/occupational risks	3	Rate	2020	0.00000019324	0	0
1	Deaths	7	Democratic People's Republic of Korea	2	Female	9	20-24 years	465	Ovarian cancer	202	Environmental/occupational risks	1	Number	2021	0.0000017195188142	0	0
1	Deaths	7	Democratic People's Republic of Korea	2	Female	9	20-24 years	465	Ovarian cancer	202	Environmental/occupational risks	3	Rate	2021	0.000000181	0	0
1	Deaths	7	Democratic People's Republic of Korea	2	Female	10	25-29 years	465	Ovarian cancer	202	Environmental/occupational risks	1	Number	1990	0.0000413914500982	0.0004849559038576	0
1	Deaths	7	Democratic People's Republic of Korea	2	Female	10	25-29 years	465	Ovarian cancer	202	Environmental/occupational risks	3	Rate	1990	0.00000435925	0.00005107437	0
1	Deaths	7	Democratic People's Republic of Korea	2	Female	10	25-29 years	465	Ovarian cancer	202	Environmental/occupational risks	1	Number	1991	0.0000437349250685	0.000431483563252	0
1	Deaths	7	Democratic People's Republic of Korea	2	Female	10	25-29 years	465	Ovarian cancer	202	Environmental/occupational risks	3	Rate	1991	0.00000444992	0.00004390241	0
1	Deaths	7	Democratic People's Republic of Korea	2	Female	10	25-29 years	465	Ovarian cancer	202	Environmental/occupational risks	1	Number	1992	0.0000463176757346	0.0004703690211205	0
1	Deaths	7	Democratic People's Republic of Korea	2	Female	10	25-29 years	465	Ovarian cancer	202	Environmental/occupational risks	3	Rate	1992	0.00000456731	0.00004638228	0
1	Deaths	7	Democratic People's Republic of Korea	2	Female	10	25-29 years	465	Ovarian cancer	202	Environmental/occupational risks	1	Number	1993	0.0000470519916484	0.0004975286781538	0
1	Deaths	7	Democratic People's Republic of Korea	2	Female	10	25-29 years	465	Ovarian cancer	202	Environmental/occupational risks	3	Rate	1993	0.00000451567	0.00004774882	0
1	Deaths	7	Democratic People's Republic of Korea	2	Female	10	25-29 years	465	Ovarian cancer	202	Environmental/occupational risks	1	Number	1994	0.0000473657009224	0.0005127785958761	0
1	Deaths	7	Democratic People's Republic of Korea	2	Female	10	25-29 years	465	Ovarian cancer	202	Environmental/occupational risks	3	Rate	1994	0.00000444548	0.00004812657	0
1	Deaths	7	Democratic People's Republic of Korea	2	Female	10	25-29 years	465	Ovarian cancer	202	Environmental/occupational risks	1	Number	1995	0.0000312377208458	0.000066007742378	0
1	Deaths	7	Democratic People's Republic of Korea	2	Female	10	25-29 years	465	Ovarian cancer	202	Environmental/occupational risks	3	Rate	1995	0.00000288886	0.00000610438	0
1	Deaths	7	Democratic People's Republic of Korea	2	Female	10	25-29 years	465	Ovarian cancer	202	Environmental/occupational risks	1	Number	1996	0.0000382661250412	0.0003128185358826	0
1	Deaths	7	Democratic People's Republic of Korea	2	Female	10	25-29 years	465	Ovarian cancer	202	Environmental/occupational risks	3	Rate	1996	0.00000352031	0.00002877788	0
1	Deaths	7	Democratic People's Republic of Korea	2	Female	10	25-29 years	465	Ovarian cancer	202	Environmental/occupational risks	1	Number	1997	0.0000384206857692	0.0002003311864349	0
1	Deaths	7	Democratic People's Republic of Korea	2	Female	10	25-29 years	465	Ovarian cancer	202	Environmental/occupational risks	3	Rate	1997	0.00000355385	0.00001853029	0
1	Deaths	7	Democratic People's Republic of Korea	2	Female	10	25-29 years	465	Ovarian cancer	202	Environmental/occupational risks	1	Number	1998	0.0000399399075635	0.0001389202236402	0
1	Deaths	7	Democratic People's Republic of Korea	2	Female	10	25-29 years	465	Ovarian cancer	202	Environmental/occupational risks	3	Rate	1998	0.00000376234	0.00001308628	0
1	Deaths	7	Democratic People's Republic of Korea	2	Female	10	25-29 years	465	Ovarian cancer	202	Environmental/occupational risks	1	Number	1999	0.0000382552717658	0.0000776590480039	0
1	Deaths	7	Democratic People's Republic of Korea	2	Female	10	25-29 years	465	Ovarian cancer	202	Environmental/occupational risks	3	Rate	1999	0.00000372569	0.00000756322	0
1	Deaths	7	Democratic People's Republic of Korea	2	Female	10	25-29 years	465	Ovarian cancer	202	Environmental/occupational risks	1	Number	2000	0.0000353660687938	0.0001305475783849	0
1	Deaths	7	Democratic People's Republic of Korea	2	Female	10	25-29 years	465	Ovarian cancer	202	Environmental/occupational risks	3	Rate	2000	0.00000359634	0.00001327527	0
1	Deaths	7	Democratic People's Republic of Korea	2	Female	10	25-29 years	465	Ovarian cancer	202	Environmental/occupational risks	1	Number	2001	0.000035873552924	0.0001306979146113	0
1	Deaths	7	Democratic People's Republic of Korea	2	Female	10	25-29 years	465	Ovarian cancer	202	Environmental/occupational risks	3	Rate	2001	0.00000382497	0.00001393551	0
1	Deaths	7	Democratic People's Republic of Korea	2	Female	10	25-29 years	465	Ovarian cancer	202	Environmental/occupational risks	1	Number	2002	0.0000404003930402	0.0002097308627846	0
1	Deaths	7	Democratic People's Republic of Korea	2	Female	10	25-29 years	465	Ovarian cancer	202	Environmental/occupational risks	3	Rate	2002	0.00000450754	0.00002340002	0
1	Deaths	7	Democratic People's Republic of Korea	2	Female	10	25-29 years	465	Ovarian cancer	202	Environmental/occupational risks	1	Number	2003	0.0000529923460317	0.0005188176494984	0
1	Deaths	7	Democratic People's Republic of Korea	2	Female	10	25-29 years	465	Ovarian cancer	202	Environmental/occupational risks	3	Rate	2003	0.00000612409	0.00005995747	0
1	Deaths	7	Democratic People's Republic of Korea	2	Female	10	25-29 years	465	Ovarian cancer	202	Environmental/occupational risks	1	Number	2004	0.0000619573466775	0.0006137883760927	0
1	Deaths	7	Democratic People's Republic of Korea	2	Female	10	25-29 years	465	Ovarian cancer	202	Environmental/occupational risks	3	Rate	2004	0.00000729232	0.00007224233	0
1	Deaths	7	Democratic People's Republic of Korea	2	Female	10	25-29 years	465	Ovarian cancer	202	Environmental/occupational risks	1	Number	2005	0.0000790317343629	0.0008038873393286	0
1	Deaths	7	Democratic People's Republic of Korea	2	Female	10	25-29 years	465	Ovarian cancer	202	Environmental/occupational risks	3	Rate	2005	0.00000933704	0.00009497358	0
1	Deaths	7	Democratic People's Republic of Korea	2	Female	10	25-29 years	465	Ovarian cancer	202	Environmental/occupational risks	1	Number	2006	0.0000943812654352	0.000847090979406	0
1	Deaths	7	Democratic People's Republic of Korea	2	Female	10	25-29 years	465	Ovarian cancer	202	Environmental/occupational risks	3	Rate	2006	0.0000110719	0.00009937255	0
1	Deaths	7	Democratic People's Republic of Korea	2	Female	10	25-29 years	465	Ovarian cancer	202	Environmental/occupational risks	1	Number	2007	0.0001029776025601	0.0009454541227676	0
1	Deaths	7	Democratic People's Republic of Korea	2	Female	10	25-29 years	465	Ovarian cancer	202	Environmental/occupational risks	3	Rate	2007	0.00001192438	0.00010947963	0
1	Deaths	7	Democratic People's Republic of Korea	2	Female	10	25-29 years	465	Ovarian cancer	202	Environmental/occupational risks	1	Number	2008	0.0001107966298706	0.0009436624373942	0
1	Deaths	7	Democratic People's Republic of Korea	2	Female	10	25-29 years	465	Ovarian cancer	202	Environmental/occupational risks	3	Rate	2008	0.00001264282	0.00010767977	0
1	Deaths	7	Democratic People's Republic of Korea	2	Female	10	25-29 years	465	Ovarian cancer	202	Environmental/occupational risks	1	Number	2009	0.0001177825542471	0.001036734186874	0
1	Deaths	7	Democratic People's Republic of Korea	2	Female	10	25-29 years	465	Ovarian cancer	202	Environmental/occupational risks	3	Rate	2009	0.00001327387	0.00011683799	0
1	Deaths	7	Democratic People's Republic of Korea	2	Female	10	25-29 years	465	Ovarian cancer	202	Environmental/occupational risks	1	Number	2010	0.0001203919719224	0.0012366016323293	0
1	Deaths	7	Democratic People's Republic of Korea	2	Female	10	25-29 years	465	Ovarian cancer	202	Environmental/occupational risks	3	Rate	2010	0.00001341639	0.00013780599	0
1	Deaths	7	Democratic People's Republic of Korea	2	Female	10	25-29 years	465	Ovarian cancer	202	Environmental/occupational risks	1	Number	2011	0.0001239949317499	0.0014160597230281	0
1	Deaths	7	Democratic People's Republic of Korea	2	Female	10	25-29 years	465	Ovarian cancer	202	Environmental/occupational risks	3	Rate	2011	0.00001366175	0.00015602128	0
1	Deaths	7	Democratic People's Republic of Korea	2	Female	10	25-29 years	465	Ovarian cancer	202	Environmental/occupational risks	1	Number	2012	0.0001258995127068	0.0014480601848429	0
1	Deaths	7	Democratic People's Republic of Korea	2	Female	10	25-29 years	465	Ovarian cancer	202	Environmental/occupational risks	3	Rate	2012	0.00001369701	0.00015753912	0
1	Deaths	7	Democratic People's Republic of Korea	2	Female	10	25-29 years	465	Ovarian cancer	202	Environmental/occupational risks	1	Number	2013	0.0001271034280276	0.0014451782696994	0
1	Deaths	7	Democratic People's Republic of Korea	2	Female	10	25-29 years	465	Ovarian cancer	202	Environmental/occupational risks	3	Rate	2013	0.0000136269	0.00015493916	0
1	Deaths	7	Democratic People's Republic of Korea	2	Female	10	25-29 years	465	Ovarian cancer	202	Environmental/occupational risks	1	Number	2014	0.0001477129332156	0.0016458091627818	0
1	Deaths	7	Democratic People's Republic of Korea	2	Female	10	25-29 years	465	Ovarian cancer	202	Environmental/occupational risks	3	Rate	2014	0.00001556347	0.00017340733	0
1	Deaths	7	Democratic People's Republic of Korea	2	Female	10	25-29 years	465	Ovarian cancer	202	Environmental/occupational risks	1	Number	2015	0.0001555232519425	0.0018114938649702	0
1	Deaths	7	Democratic People's Republic of Korea	2	Female	10	25-29 years	465	Ovarian cancer	202	Environmental/occupational risks	3	Rate	2015	0.00001607735	0.0001872647	0
1	Deaths	7	Democratic People's Republic of Korea	2	Female	10	25-29 years	465	Ovarian cancer	202	Environmental/occupational risks	1	Number	2016	0.0001562508987834	0.0019240079691299	0
1	Deaths	7	Democratic People's Republic of Korea	2	Female	10	25-29 years	465	Ovarian cancer	202	Environmental/occupational risks	3	Rate	2016	0.00001584101	0.00019505955	0
1	Deaths	7	Democratic People's Republic of Korea	2	Female	10	25-29 years	465	Ovarian cancer	202	Environmental/occupational risks	1	Number	2017	0.0001564147981522	0.0020382105942004	0
1	Deaths	7	Democratic People's Republic of Korea	2	Female	10	25-29 years	465	Ovarian cancer	202	Environmental/occupational risks	3	Rate	2017	0.00001555841	0.00020273865	0
1	Deaths	7	Democratic People's Republic of Korea	2	Female	10	25-29 years	465	Ovarian cancer	202	Environmental/occupational risks	1	Number	2018	0.0001466260733912	0.001643127461326	0
1	Deaths	7	Democratic People's Republic of Korea	2	Female	10	25-29 years	465	Ovarian cancer	202	Environmental/occupational risks	3	Rate	2018	0.00001434151	0.00016071444	0
1	Deaths	7	Democratic People's Republic of Korea	2	Female	10	25-29 years	465	Ovarian cancer	202	Environmental/occupational risks	1	Number	2019	0.0001390189057782	0.001596398595817	0
1	Deaths	7	Democratic People's Republic of Korea	2	Female	10	25-29 years	465	Ovarian cancer	202	Environmental/occupational risks	3	Rate	2019	0.00001342738	0.00015419096	0
1	Deaths	7	Democratic People's Republic of Korea	2	Female	10	25-29 years	465	Ovarian cancer	202	Environmental/occupational risks	1	Number	2020	0.0001407989201294	0.0017557666378136	0
1	Deaths	7	Democratic People's Republic of Korea	2	Female	10	25-29 years	465	Ovarian cancer	202	Environmental/occupational risks	3	Rate	2020	0.00001355919	0.00016908354	0
1	Deaths	7	Democratic People's Republic of Korea	2	Female	10	25-29 years	465	Ovarian cancer	202	Environmental/occupational risks	1	Number	2021	0.0001437954319041	0.0017454697111505	0
1	Deaths	7	Democratic People's Republic of Korea	2	Female	10	25-29 years	465	Ovarian cancer	202	Environmental/occupational risks	3	Rate	2021	0.0000139205	0.00016897482	0
1	Deaths	7	Democratic People's Republic of Korea	2	Female	11	30-34 years	465	Ovarian cancer	202	Environmental/occupational risks	1	Number	1990	0.0001488958856165	0.001926555008894	0
1	Deaths	7	Democratic People's Republic of Korea	2	Female	11	30-34 years	465	Ovarian cancer	202	Environmental/occupational risks	3	Rate	1990	0.00001951284	0.00025247541	0
1	Deaths	7	Democratic People's Republic of Korea	2	Female	11	30-34 years	465	Ovarian cancer	202	Environmental/occupational risks	1	Number	1991	0.0001622210612994	0.0019574601969208	0
1	Deaths	7	Democratic People's Republic of Korea	2	Female	11	30-34 years	465	Ovarian cancer	202	Environmental/occupational risks	3	Rate	1991	0.00002037008	0.00024579802	0
1	Deaths	7	Democratic People's Republic of Korea	2	Female	11	30-34 years	465	Ovarian cancer	202	Environmental/occupational risks	1	Number	1992	0.0001744473623927	0.0021172522549851	0
1	Deaths	7	Democratic People's Republic of Korea	2	Female	11	30-34 years	465	Ovarian cancer	202	Environmental/occupational risks	3	Rate	1992	0.00002099263	0.00025478573	0
1	Deaths	7	Democratic People's Republic of Korea	2	Female	11	30-34 years	465	Ovarian cancer	202	Environmental/occupational risks	1	Number	1993	0.0001901179270974	0.002331885338732	0
1	Deaths	7	Democratic People's Republic of Korea	2	Female	11	30-34 years	465	Ovarian cancer	202	Environmental/occupational risks	3	Rate	1993	0.00002194747	0.00026919595	0
1	Deaths	7	Democratic People's Republic of Korea	2	Female	11	30-34 years	465	Ovarian cancer	202	Environmental/occupational risks	1	Number	1994	0.0001961313899157	0.0025364638651759	0
1	Deaths	7	Democratic People's Republic of Korea	2	Female	11	30-34 years	465	Ovarian cancer	202	Environmental/occupational risks	3	Rate	1994	0.00002175803	0.00028138513	0
1	Deaths	7	Democratic People's Republic of Korea	2	Female	11	30-34 years	465	Ovarian cancer	202	Environmental/occupational risks	1	Number	1995	0.0001523864757876	0.0021052562040816	0
1	Deaths	7	Democratic People's Republic of Korea	2	Female	11	30-34 years	465	Ovarian cancer	202	Environmental/occupational risks	3	Rate	1995	0.00001627821	0.00022488744	0
1	Deaths	7	Democratic People's Republic of Korea	2	Female	11	30-34 years	465	Ovarian cancer	202	Environmental/occupational risks	1	Number	1996	0.0001767263031511	0.0019409316239702	0
1	Deaths	7	Democratic People's Republic of Korea	2	Female	11	30-34 years	465	Ovarian cancer	202	Environmental/occupational risks	3	Rate	1996	0.00001822212	0.00020012807	0
1	Deaths	7	Democratic People's Republic of Korea	2	Female	11	30-34 years	465	Ovarian cancer	202	Environmental/occupational risks	1	Number	1997	0.0001798962551458	0.0019045777690299	0
1	Deaths	7	Democratic People's Republic of Korea	2	Female	11	30-34 years	465	Ovarian cancer	202	Environmental/occupational risks	3	Rate	1997	0.00001795114	0.00019005031	0
1	Deaths	7	Democratic People's Republic of Korea	2	Female	11	30-34 years	465	Ovarian cancer	202	Environmental/occupational risks	1	Number	1998	0.0001738536421404	0.0017382880732947	0
1	Deaths	7	Democratic People's Republic of Korea	2	Female	11	30-34 years	465	Ovarian cancer	202	Environmental/occupational risks	3	Rate	1998	0.00001684503	0.00016842627	0
1	Deaths	7	Democratic People's Republic of Korea	2	Female	11	30-34 years	465	Ovarian cancer	202	Environmental/occupational risks	1	Number	1999	0.0001755815671244	0.0020943502523073	0
1	Deaths	7	Democratic People's Republic of Korea	2	Female	11	30-34 years	465	Ovarian cancer	202	Environmental/occupational risks	3	Rate	1999	0.00001657597	0.00019771944	0
1	Deaths	7	Democratic People's Republic of Korea	2	Female	11	30-34 years	465	Ovarian cancer	202	Environmental/occupational risks	1	Number	2000	0.0001746650846245	0.002298078492452	0
1	Deaths	7	Democratic People's Republic of Korea	2	Female	11	30-34 years	465	Ovarian cancer	202	Environmental/occupational risks	3	Rate	2000	0.00001617711	0.00021284317	0
1	Deaths	7	Democratic People's Republic of Korea	2	Female	11	30-34 years	465	Ovarian cancer	202	Environmental/occupational risks	1	Number	2001	0.0001834218589698	0.0021635733940468	0
1	Deaths	7	Democratic People's Republic of Korea	2	Female	11	30-34 years	465	Ovarian cancer	202	Environmental/occupational risks	3	Rate	2001	0.00001682824	0.00019849938	0
1	Deaths	7	Democratic People's Republic of Korea	2	Female	11	30-34 years	465	Ovarian cancer	202	Environmental/occupational risks	1	Number	2002	0.0001977685872608	0.0022293904786768	0
1	Deaths	7	Democratic People's Republic of Korea	2	Female	11	30-34 years	465	Ovarian cancer	202	Environmental/occupational risks	3	Rate	2002	0.0000181874	0.00020502152	0
1	Deaths	7	Democratic People's Republic of Korea	2	Female	11	30-34 years	465	Ovarian cancer	202	Environmental/occupational risks	1	Number	2003	0.0002534948482944	0.0030610963768229	0
1	Deaths	7	Democratic People's Republic of Korea	2	Female	11	30-34 years	465	Ovarian cancer	202	Environmental/occupational risks	3	Rate	2003	0.00002371037	0.00028631643	0
1	Deaths	7	Democratic People's Republic of Korea	2	Female	11	30-34 years	465	Ovarian cancer	202	Environmental/occupational risks	1	Number	2004	0.0002697102554046	0.0028614743914834	0
1	Deaths	7	Democratic People's Republic of Korea	2	Female	11	30-34 years	465	Ovarian cancer	202	Environmental/occupational risks	3	Rate	2004	0.00002612141	0.00027713348	0
1	Deaths	7	Democratic People's Republic of Korea	2	Female	11	30-34 years	465	Ovarian cancer	202	Environmental/occupational risks	1	Number	2005	0.0002960344780243	0.003250104308557	0
1	Deaths	7	Democratic People's Republic of Korea	2	Female	11	30-34 years	465	Ovarian cancer	202	Environmental/occupational risks	3	Rate	2005	0.00003004877	0.00032989952	0
1	Deaths	7	Democratic People's Republic of Korea	2	Female	11	30-34 years	465	Ovarian cancer	202	Environmental/occupational risks	1	Number	2006	0.0003176902574555	0.0033901138190666	0
1	Deaths	7	Democratic People's Republic of Korea	2	Female	11	30-34 years	465	Ovarian cancer	202	Environmental/occupational risks	3	Rate	2006	0.00003398316	0.00036263866	0
1	Deaths	7	Democratic People's Republic of Korea	2	Female	11	30-34 years	465	Ovarian cancer	202	Environmental/occupational risks	1	Number	2007	0.0003225651848893	0.0029059027027971	0
1	Deaths	7	Democratic People's Republic of Korea	2	Female	11	30-34 years	465	Ovarian cancer	202	Environmental/occupational risks	3	Rate	2007	0.00003629789	0.00032699792	0
1	Deaths	7	Democratic People's Republic of Korea	2	Female	11	30-34 years	465	Ovarian cancer	202	Environmental/occupational risks	1	Number	2008	0.0003182055189321	0.0032267451785303	0
1	Deaths	7	Democratic People's Republic of Korea	2	Female	11	30-34 years	465	Ovarian cancer	202	Environmental/occupational risks	3	Rate	2008	0.00003724757	0.00037770686	0
1	Deaths	7	Democratic People's Republic of Korea	2	Female	11	30-34 years	465	Ovarian cancer	202	Environmental/occupational risks	1	Number	2009	0.0003367573625011	0.003515965167256	0
1	Deaths	7	Democratic People's Republic of Korea	2	Female	11	30-34 years	465	Ovarian cancer	202	Environmental/occupational risks	3	Rate	2009	0.00004021534	0.00041987421	0
1	Deaths	7	Democratic People's Republic of Korea	2	Female	11	30-34 years	465	Ovarian cancer	202	Environmental/occupational risks	1	Number	2010	0.0003536468800801	0.0040993787301581	0
1	Deaths	7	Democratic People's Republic of Korea	2	Female	11	30-34 years	465	Ovarian cancer	202	Environmental/occupational risks	3	Rate	2010	0.00004239822	0.00049146872	0
1	Deaths	7	Democratic People's Republic of Korea	2	Female	11	30-34 years	465	Ovarian cancer	202	Environmental/occupational risks	1	Number	2011	0.0003955374301006	0.004474596601444	0
1	Deaths	7	Democratic People's Republic of Korea	2	Female	11	30-34 years	465	Ovarian cancer	202	Environmental/occupational risks	3	Rate	2011	0.00004706297	0.00053240934	0
1	Deaths	7	Democratic People's Republic of Korea	2	Female	11	30-34 years	465	Ovarian cancer	202	Environmental/occupational risks	1	Number	2012	0.0004413228820595	0.0048563454019138	0
1	Deaths	7	Democratic People's Republic of Korea	2	Female	11	30-34 years	465	Ovarian cancer	202	Environmental/occupational risks	3	Rate	2012	0.00005180123	0.00057002403	0
1	Deaths	7	Democratic People's Republic of Korea	2	Female	11	30-34 years	465	Ovarian cancer	202	Environmental/occupational risks	1	Number	2013	0.000475154911801	0.0046512342812199	0
1	Deaths	7	Democratic People's Republic of Korea	2	Female	11	30-34 years	465	Ovarian cancer	202	Environmental/occupational risks	3	Rate	2013	0.00005493167	0.0005377195	0
1	Deaths	7	Democratic People's Republic of Korea	2	Female	11	30-34 years	465	Ovarian cancer	202	Environmental/occupational risks	1	Number	2014	0.000515123468846	0.0047050944870243	0
1	Deaths	7	Democratic People's Republic of Korea	2	Female	11	30-34 years	465	Ovarian cancer	202	Environmental/occupational risks	3	Rate	2014	0.00005878708	0.00053695627	0
1	Deaths	7	Democratic People's Republic of Korea	2	Female	11	30-34 years	465	Ovarian cancer	202	Environmental/occupational risks	1	Number	2015	0.0005257510898696	0.0048208212416668	0
1	Deaths	7	Democratic People's Republic of Korea	2	Female	11	30-34 years	465	Ovarian cancer	202	Environmental/occupational risks	3	Rate	2015	0.00005930173	0.00054376119	0
1	Deaths	7	Democratic People's Republic of Korea	2	Female	11	30-34 years	465	Ovarian cancer	202	Environmental/occupational risks	1	Number	2016	0.0005048013001382	0.0049093016904742	0
1	Deaths	7	Democratic People's Republic of Korea	2	Female	11	30-34 years	465	Ovarian cancer	202	Environmental/occupational risks	3	Rate	2016	0.00005627201	0.00054725746	0
1	Deaths	7	Democratic People's Republic of Korea	2	Female	11	30-34 years	465	Ovarian cancer	202	Environmental/occupational risks	1	Number	2017	0.0004970746384138	0.0051290487353468	0
1	Deaths	7	Democratic People's Republic of Korea	2	Female	11	30-34 years	465	Ovarian cancer	202	Environmental/occupational risks	3	Rate	2017	0.00005469364	0.00056435453	0
1	Deaths	7	Democratic People's Republic of Korea	2	Female	11	30-34 years	465	Ovarian cancer	202	Environmental/occupational risks	1	Number	2018	0.0004818396568271	0.0046992759414137	0
1	Deaths	7	Democratic People's Republic of Korea	2	Female	11	30-34 years	465	Ovarian cancer	202	Environmental/occupational risks	3	Rate	2018	0.00005222997	0.00050938737	0
1	Deaths	7	Democratic People's Republic of Korea	2	Female	11	30-34 years	465	Ovarian cancer	202	Environmental/occupational risks	1	Number	2019	0.0004677620993769	0.0045383550692898	0
1	Deaths	7	Democratic People's Republic of Korea	2	Female	11	30-34 years	465	Ovarian cancer	202	Environmental/occupational risks	3	Rate	2019	0.00004981549	0.00048332339	0
1	Deaths	7	Democratic People's Republic of Korea	2	Female	11	30-34 years	465	Ovarian cancer	202	Environmental/occupational risks	1	Number	2020	0.0004704431129997	0.0044699670911959	0
1	Deaths	7	Democratic People's Republic of Korea	2	Female	11	30-34 years	465	Ovarian cancer	202	Environmental/occupational risks	3	Rate	2020	0.00004914226	0.00046693061	0
1	Deaths	7	Democratic People's Republic of Korea	2	Female	11	30-34 years	465	Ovarian cancer	202	Environmental/occupational risks	1	Number	2021	0.000480671902485	0.0045566718659693	0
1	Deaths	7	Democratic People's Republic of Korea	2	Female	11	30-34 years	465	Ovarian cancer	202	Environmental/occupational risks	3	Rate	2021	0.00004922826	0.00046667393	0
1	Deaths	7	Democratic People's Republic of Korea	2	Female	12	35-39 years	465	Ovarian cancer	202	Environmental/occupational risks	1	Number	1990	0.0014155268513574	0.0092364151143984	0
1	Deaths	7	Democratic People's Republic of Korea	2	Female	12	35-39 years	465	Ovarian cancer	202	Environmental/occupational risks	3	Rate	1990	0.00022281473	0.00145388223	0
1	Deaths	7	Democratic People's Republic of Korea	2	Female	12	35-39 years	465	Ovarian cancer	202	Environmental/occupational risks	1	Number	1991	0.0015050901380659	0.0098403600162804	0
1	Deaths	7	Democratic People's Republic of Korea	2	Female	12	35-39 years	465	Ovarian cancer	202	Environmental/occupational risks	3	Rate	1991	0.00023110762	0.00151099403	0
1	Deaths	7	Democratic People's Republic of Korea	2	Female	12	35-39 years	465	Ovarian cancer	202	Environmental/occupational risks	1	Number	1992	0.00158727436048	0.010487068303443	0
1	Deaths	7	Democratic People's Republic of Korea	2	Female	12	35-39 years	465	Ovarian cancer	202	Environmental/occupational risks	3	Rate	1992	0.00023618441	0.00156046244	0
1	Deaths	7	Democratic People's Republic of Korea	2	Female	12	35-39 years	465	Ovarian cancer	202	Environmental/occupational risks	1	Number	1993	0.0016953277182771	0.0107444676669409	0
1	Deaths	7	Democratic People's Republic of Korea	2	Female	12	35-39 years	465	Ovarian cancer	202	Environmental/occupational risks	3	Rate	1993	0.00024312873	0.00154087541	0
1	Deaths	7	Democratic People's Republic of Korea	2	Female	12	35-39 years	465	Ovarian cancer	202	Environmental/occupational risks	1	Number	1994	0.0017730721550526	0.0109060691988217	0
1	Deaths	7	Democratic People's Republic of Korea	2	Female	12	35-39 years	465	Ovarian cancer	202	Environmental/occupational risks	3	Rate	1994	0.00024409807	0.00150143376	0
1	Deaths	7	Democratic People's Republic of Korea	2	Female	12	35-39 years	465	Ovarian cancer	202	Environmental/occupational risks	1	Number	1995	0.0015896557074193	0.0099583245400506	0
1	Deaths	7	Democratic People's Republic of Korea	2	Female	12	35-39 years	465	Ovarian cancer	202	Environmental/occupational risks	3	Rate	1995	0.00020978904	0.00131421375	0
1	Deaths	7	Democratic People's Republic of Korea	2	Female	12	35-39 years	465	Ovarian cancer	202	Environmental/occupational risks	1	Number	1996	0.001761780424245	0.0117798673633164	0
1	Deaths	7	Democratic People's Republic of Korea	2	Female	12	35-39 years	465	Ovarian cancer	202	Environmental/occupational risks	3	Rate	1996	0.00022288219	0.00149026665	0
1	Deaths	7	Democratic People's Republic of Korea	2	Female	12	35-39 years	465	Ovarian cancer	202	Environmental/occupational risks	1	Number	1997	0.0018343901473608	0.0120939029978864	0
1	Deaths	7	Democratic People's Republic of Korea	2	Female	12	35-39 years	465	Ovarian cancer	202	Environmental/occupational risks	3	Rate	1997	0.00022257839	0.00146743124	0
1	Deaths	7	Democratic People's Republic of Korea	2	Female	12	35-39 years	465	Ovarian cancer	202	Environmental/occupational risks	1	Number	1998	0.0018855970138569	0.0122756408911642	0
1	Deaths	7	Democratic People's Republic of Korea	2	Female	12	35-39 years	465	Ovarian cancer	202	Environmental/occupational risks	3	Rate	1998	0.00021956375	0.00142940707	0
1	Deaths	7	Democratic People's Republic of Korea	2	Female	12	35-39 years	465	Ovarian cancer	202	Environmental/occupational risks	1	Number	1999	0.0019897169191254	0.0126008857570432	0
1	Deaths	7	Democratic People's Republic of Korea	2	Female	12	35-39 years	465	Ovarian cancer	202	Environmental/occupational risks	3	Rate	1999	0.00022233589	0.00140805412	0
1	Deaths	7	Democratic People's Republic of Korea	2	Female	12	35-39 years	465	Ovarian cancer	202	Environmental/occupational risks	1	Number	2000	0.0020857443151051	0.01311461372049	0
1	Deaths	7	Democratic People's Republic of Korea	2	Female	12	35-39 years	465	Ovarian cancer	202	Environmental/occupational risks	3	Rate	2000	0.00022368195	0.0014064535	0
1	Deaths	7	Democratic People's Republic of Korea	2	Female	12	35-39 years	465	Ovarian cancer	202	Environmental/occupational risks	1	Number	2001	0.0022857599292775	0.0137613813336039	0
1	Deaths	7	Democratic People's Republic of Korea	2	Female	12	35-39 years	465	Ovarian cancer	202	Environmental/occupational risks	3	Rate	2001	0.00023541564	0.00141731612	0
1	Deaths	7	Democratic People's Republic of Korea	2	Female	12	35-39 years	465	Ovarian cancer	202	Environmental/occupational risks	1	Number	2002	0.0025223928150877	0.0152030655865608	0
1	Deaths	7	Democratic People's Republic of Korea	2	Female	12	35-39 years	465	Ovarian cancer	202	Environmental/occupational risks	3	Rate	2002	0.00024977888	0.00150547713	0
1	Deaths	7	Democratic People's Republic of Korea	2	Female	12	35-39 years	465	Ovarian cancer	202	Environmental/occupational risks	1	Number	2003	0.0030621815271015	0.0167760538869519	0
1	Deaths	7	Democratic People's Republic of Korea	2	Female	12	35-39 years	465	Ovarian cancer	202	Environmental/occupational risks	3	Rate	2003	0.00029206043	0.00160004279	0
1	Deaths	7	Democratic People's Republic of Korea	2	Female	12	35-39 years	465	Ovarian cancer	202	Environmental/occupational risks	1	Number	2004	0.0034224471777543	0.0188127480257257	0
1	Deaths	7	Democratic People's Republic of Korea	2	Female	12	35-39 years	465	Ovarian cancer	202	Environmental/occupational risks	3	Rate	2004	0.00031504861	0.00173178133	0
1	Deaths	7	Democratic People's Republic of Korea	2	Female	12	35-39 years	465	Ovarian cancer	202	Environmental/occupational risks	1	Number	2005	0.0038322485467514	0.0203444106074427	0
1	Deaths	7	Democratic People's Republic of Korea	2	Female	12	35-39 years	465	Ovarian cancer	202	Environmental/occupational risks	3	Rate	2005	0.00034279654	0.00181981766	0
1	Deaths	7	Democratic People's Republic of Korea	2	Female	12	35-39 years	465	Ovarian cancer	202	Environmental/occupational risks	1	Number	2006	0.0041668486053425	0.0209813904504033	0
1	Deaths	7	Democratic People's Republic of Korea	2	Female	12	35-39 years	465	Ovarian cancer	202	Environmental/occupational risks	3	Rate	2006	0.00036605312	0.00184319232	0
1	Deaths	7	Democratic People's Republic of Korea	2	Female	12	35-39 years	465	Ovarian cancer	202	Environmental/occupational risks	1	Number	2007	0.0043388392300818	0.0219839318763021	0
1	Deaths	7	Democratic People's Republic of Korea	2	Female	12	35-39 years	465	Ovarian cancer	202	Environmental/occupational risks	3	Rate	2007	0.00037951375	0.00192291161	0
1	Deaths	7	Democratic People's Republic of Korea	2	Female	12	35-39 years	465	Ovarian cancer	202	Environmental/occupational risks	1	Number	2008	0.004448673431733	0.0227352841466574	0
1	Deaths	7	Democratic People's Republic of Korea	2	Female	12	35-39 years	465	Ovarian cancer	202	Environmental/occupational risks	3	Rate	2008	0.00039428661	0.0020150317	0
1	Deaths	7	Democratic People's Republic of Korea	2	Female	12	35-39 years	465	Ovarian cancer	202	Environmental/occupational risks	1	Number	2009	0.0044161725599867	0.0215426787887543	0
1	Deaths	7	Democratic People's Republic of Korea	2	Female	12	35-39 years	465	Ovarian cancer	202	Environmental/occupational risks	3	Rate	2009	0.00040526793	0.001976951	0
1	Deaths	7	Democratic People's Republic of Korea	2	Female	12	35-39 years	465	Ovarian cancer	202	Environmental/occupational risks	1	Number	2010	0.0043002762292939	0.0215064781435617	0
1	Deaths	7	Democratic People's Republic of Korea	2	Female	12	35-39 years	465	Ovarian cancer	202	Environmental/occupational risks	3	Rate	2010	0.00041442492	0.00207261578	0
1	Deaths	7	Democratic People's Republic of Korea	2	Female	12	35-39 years	465	Ovarian cancer	202	Environmental/occupational risks	1	Number	2011	0.0041464799373419	0.0214520119396684	0
1	Deaths	7	Democratic People's Republic of Korea	2	Female	12	35-39 years	465	Ovarian cancer	202	Environmental/occupational risks	3	Rate	2011	0.00042231715	0.00218487795	0
1	Deaths	7	Democratic People's Republic of Korea	2	Female	12	35-39 years	465	Ovarian cancer	202	Environmental/occupational risks	1	Number	2012	0.003982226095248	0.0214385176118656	0
1	Deaths	7	Democratic People's Republic of Korea	2	Female	12	35-39 years	465	Ovarian cancer	202	Environmental/occupational risks	3	Rate	2012	0.0004278886	0.00230356014	0
1	Deaths	7	Democratic People's Republic of Korea	2	Female	12	35-39 years	465	Ovarian cancer	202	Environmental/occupational risks	1	Number	2013	0.0038098184077513	0.0202733118541053	0
1	Deaths	7	Democratic People's Republic of Korea	2	Female	12	35-39 years	465	Ovarian cancer	202	Environmental/occupational risks	3	Rate	2013	0.00042690244	0.00227168996	0
1	Deaths	7	Democratic People's Republic of Korea	2	Female	12	35-39 years	465	Ovarian cancer	202	Environmental/occupational risks	1	Number	2014	0.0038191684081329	0.0200615246833059	0
1	Deaths	7	Democratic People's Republic of Korea	2	Female	12	35-39 years	465	Ovarian cancer	202	Environmental/occupational risks	3	Rate	2014	0.00043763359	0.0022988243	0
1	Deaths	7	Democratic People's Republic of Korea	2	Female	12	35-39 years	465	Ovarian cancer	202	Environmental/occupational risks	1	Number	2015	0.0038337364234164	0.0187902745074045	0
1	Deaths	7	Democratic People's Republic of Korea	2	Female	12	35-39 years	465	Ovarian cancer	202	Environmental/occupational risks	3	Rate	2015	0.00044199239	0.00216633524	0
1	Deaths	7	Democratic People's Republic of Korea	2	Female	12	35-39 years	465	Ovarian cancer	202	Environmental/occupational risks	1	Number	2016	0.0039134284560289	0.018282875842097	0
1	Deaths	7	Democratic People's Republic of Korea	2	Female	12	35-39 years	465	Ovarian cancer	202	Environmental/occupational risks	3	Rate	2016	0.00044867983	0.0020961563	0
1	Deaths	7	Democratic People's Republic of Korea	2	Female	12	35-39 years	465	Ovarian cancer	202	Environmental/occupational risks	1	Number	2017	0.003931771268765	0.0209368132643587	0
1	Deaths	7	Democratic People's Republic of Korea	2	Female	12	35-39 years	465	Ovarian cancer	202	Environmental/occupational risks	3	Rate	2017	0.00044552945	0.00237245918	0
1	Deaths	7	Democratic People's Republic of Korea	2	Female	12	35-39 years	465	Ovarian cancer	202	Environmental/occupational risks	1	Number	2018	0.0039376744403558	0.0195555059463592	0
1	Deaths	7	Democratic People's Republic of Korea	2	Female	12	35-39 years	465	Ovarian cancer	202	Environmental/occupational risks	3	Rate	2018	0.00044026939	0.00218649126	0
1	Deaths	7	Democratic People's Republic of Korea	2	Female	12	35-39 years	465	Ovarian cancer	202	Environmental/occupational risks	1	Number	2019	0.0039954507765735	0.0188352142601367	0
1	Deaths	7	Democratic People's Republic of Korea	2	Female	12	35-39 years	465	Ovarian cancer	202	Environmental/occupational risks	3	Rate	2019	0.00044176147	0.00208253648	0
1	Deaths	7	Democratic People's Republic of Korea	2	Female	12	35-39 years	465	Ovarian cancer	202	Environmental/occupational risks	1	Number	2020	0.0040697501952613	0.0192289315808635	0
1	Deaths	7	Democratic People's Republic of Korea	2	Female	12	35-39 years	465	Ovarian cancer	202	Environmental/occupational risks	3	Rate	2020	0.00044549772	0.0021049069	0
1	Deaths	7	Democratic People's Republic of Korea	2	Female	12	35-39 years	465	Ovarian cancer	202	Environmental/occupational risks	1	Number	2021	0.0041622845782318	0.021230119881073	0
1	Deaths	7	Democratic People's Republic of Korea	2	Female	12	35-39 years	465	Ovarian cancer	202	Environmental/occupational risks	3	Rate	2021	0.0004510272	0.00230050623	0
1	Deaths	7	Democratic People's Republic of Korea	2	Female	13	40-44 years	465	Ovarian cancer	202	Environmental/occupational risks	1	Number	1990	0.0167400214560452	0.054339238612969	0
1	Deaths	7	Democratic People's Republic of Korea	2	Female	13	40-44 years	465	Ovarian cancer	202	Environmental/occupational risks	3	Rate	1990	0.00280551022	0.00910687537	0
1	Deaths	7	Democratic People's Republic of Korea	2	Female	13	40-44 years	465	Ovarian cancer	202	Environmental/occupational risks	1	Number	1991	0.0164031436870926	0.0535118888346198	0
1	Deaths	7	Democratic People's Republic of Korea	2	Female	13	40-44 years	465	Ovarian cancer	202	Environmental/occupational risks	3	Rate	1991	0.00281829927	0.0091941228	0
1	Deaths	7	Democratic People's Republic of Korea	2	Female	13	40-44 years	465	Ovarian cancer	202	Environmental/occupational risks	1	Number	1992	0.0162853414165743	0.0518452496504935	0
1	Deaths	7	Democratic People's Republic of Korea	2	Female	13	40-44 years	465	Ovarian cancer	202	Environmental/occupational risks	3	Rate	1992	0.00281524669	0.00896248743	0
1	Deaths	7	Democratic People's Republic of Korea	2	Female	13	40-44 years	465	Ovarian cancer	202	Environmental/occupational risks	1	Number	1993	0.0170159874660066	0.0562838127524613	0
1	Deaths	7	Democratic People's Republic of Korea	2	Female	13	40-44 years	465	Ovarian cancer	202	Environmental/occupational risks	3	Rate	1993	0.00284394547	0.00940692361	0
1	Deaths	7	Democratic People's Republic of Korea	2	Female	13	40-44 years	465	Ovarian cancer	202	Environmental/occupational risks	1	Number	1994	0.0174676308625272	0.0586330416327327	0
1	Deaths	7	Democratic People's Republic of Korea	2	Female	13	40-44 years	465	Ovarian cancer	202	Environmental/occupational risks	3	Rate	1994	0.00283469834	0.00951514186	0
1	Deaths	7	Democratic People's Republic of Korea	2	Female	13	40-44 years	465	Ovarian cancer	202	Environmental/occupational risks	1	Number	1995	0.0179671016272292	0.0593815385568449	0
1	Deaths	7	Democratic People's Republic of Korea	2	Female	13	40-44 years	465	Ovarian cancer	202	Environmental/occupational risks	3	Rate	1995	0.0027671833	0.00914558204	0
1	Deaths	7	Democratic People's Republic of Korea	2	Female	13	40-44 years	465	Ovarian cancer	202	Environmental/occupational risks	1	Number	1996	0.0187508030265755	0.0572607675991007	0
1	Deaths	7	Democratic People's Republic of Korea	2	Female	13	40-44 years	465	Ovarian cancer	202	Environmental/occupational risks	3	Rate	1996	0.00281053984	0.00858276141	0
1	Deaths	7	Democratic People's Republic of Korea	2	Female	13	40-44 years	465	Ovarian cancer	202	Environmental/occupational risks	1	Number	1997	0.0194917893278027	0.0592659860501835	0
1	Deaths	7	Democratic People's Republic of Korea	2	Female	13	40-44 years	465	Ovarian cancer	202	Environmental/occupational risks	3	Rate	1997	0.00282467671	0.00858860352	0
1	Deaths	7	Democratic People's Republic of Korea	2	Female	13	40-44 years	465	Ovarian cancer	202	Environmental/occupational risks	1	Number	1998	0.0203062248578838	0.0603567953652373	0
1	Deaths	7	Democratic People's Republic of Korea	2	Female	13	40-44 years	465	Ovarian cancer	202	Environmental/occupational risks	3	Rate	1998	0.0028342117	0.00842421163	0
1	Deaths	7	Democratic People's Republic of Korea	2	Female	13	40-44 years	465	Ovarian cancer	202	Environmental/occupational risks	1	Number	1999	0.0214394227070816	0.0644224831583253	0
1	Deaths	7	Democratic People's Republic of Korea	2	Female	13	40-44 years	465	Ovarian cancer	202	Environmental/occupational risks	3	Rate	1999	0.00288097693	0.00865693495	0
1	Deaths	7	Democratic People's Republic of Korea	2	Female	13	40-44 years	465	Ovarian cancer	202	Environmental/occupational risks	1	Number	2000	0.0227268381666157	0.0663831523090759	0
1	Deaths	7	Democratic People's Republic of Korea	2	Female	13	40-44 years	465	Ovarian cancer	202	Environmental/occupational risks	3	Rate	2000	0.00294308953	0.00859651303	0
1	Deaths	7	Democratic People's Republic of Korea	2	Female	13	40-44 years	465	Ovarian cancer	202	Environmental/occupational risks	1	Number	2001	0.0242634709202311	0.0702869304129532	0
1	Deaths	7	Democratic People's Republic of Korea	2	Female	13	40-44 years	465	Ovarian cancer	202	Environmental/occupational risks	3	Rate	2001	0.00303200917	0.00878318762	0
1	Deaths	7	Democratic People's Republic of Korea	2	Female	13	40-44 years	465	Ovarian cancer	202	Environmental/occupational risks	1	Number	2002	0.0259635008571504	0.074071575268677	0
1	Deaths	7	Democratic People's Republic of Korea	2	Female	13	40-44 years	465	Ovarian cancer	202	Environmental/occupational risks	3	Rate	2002	0.00313380882	0.00894047984	0
1	Deaths	7	Democratic People's Republic of Korea	2	Female	13	40-44 years	465	Ovarian cancer	202	Environmental/occupational risks	1	Number	2003	0.0281316181853757	0.0768379445877994	0
1	Deaths	7	Democratic People's Republic of Korea	2	Female	13	40-44 years	465	Ovarian cancer	202	Environmental/occupational risks	3	Rate	2003	0.0032784234	0.00895459742	0
1	Deaths	7	Democratic People's Republic of Korea	2	Female	13	40-44 years	465	Ovarian cancer	202	Environmental/occupational risks	1	Number	2004	0.0301820516158486	0.0830262213681023	0
1	Deaths	7	Democratic People's Republic of Korea	2	Female	13	40-44 years	465	Ovarian cancer	202	Environmental/occupational risks	3	Rate	2004	0.00338909039	0.00932287085	0
1	Deaths	7	Democratic People's Republic of Korea	2	Female	13	40-44 years	465	Ovarian cancer	202	Environmental/occupational risks	1	Number	2005	0.0327108857695617	0.093805710614617	0
1	Deaths	7	Democratic People's Republic of Korea	2	Female	13	40-44 years	465	Ovarian cancer	202	Environmental/occupational risks	3	Rate	2005	0.00353359784	0.01013337452	0
1	Deaths	7	Democratic People's Republic of Korea	2	Female	13	40-44 years	465	Ovarian cancer	202	Environmental/occupational risks	1	Number	2006	0.0352964844379247	0.100852933089758	0
1	Deaths	7	Democratic People's Republic of Korea	2	Female	13	40-44 years	465	Ovarian cancer	202	Environmental/occupational risks	3	Rate	2006	0.00366523262	0.01047269907	0
1	Deaths	7	Democratic People's Republic of Korea	2	Female	13	40-44 years	465	Ovarian cancer	202	Environmental/occupational risks	1	Number	2007	0.0377020753855878	0.108955064789136	0
1	Deaths	7	Democratic People's Republic of Korea	2	Female	13	40-44 years	465	Ovarian cancer	202	Environmental/occupational risks	3	Rate	2007	0.00376309053	0.01087493906	0
1	Deaths	7	Democratic People's Republic of Korea	2	Female	13	40-44 years	465	Ovarian cancer	202	Environmental/occupational risks	1	Number	2008	0.0401191521378977	0.118438969945363	0
1	Deaths	7	Democratic People's Republic of Korea	2	Female	13	40-44 years	465	Ovarian cancer	202	Environmental/occupational risks	3	Rate	2008	0.00385235415	0.01137284397	0
1	Deaths	7	Democratic People's Republic of Korea	2	Female	13	40-44 years	465	Ovarian cancer	202	Environmental/occupational risks	1	Number	2009	0.0423821125107133	0.126326529691445	0
1	Deaths	7	Democratic People's Republic of Korea	2	Female	13	40-44 years	465	Ovarian cancer	202	Environmental/occupational risks	3	Rate	2009	0.0039205535	0.01168582425	0
1	Deaths	7	Democratic People's Republic of Korea	2	Female	13	40-44 years	465	Ovarian cancer	202	Environmental/occupational risks	1	Number	2010	0.0441708710109558	0.135894017015689	0
1	Deaths	7	Democratic People's Republic of Korea	2	Female	13	40-44 years	465	Ovarian cancer	202	Environmental/occupational risks	3	Rate	2010	0.00396421335	0.01219611169	0
1	Deaths	7	Democratic People's Republic of Korea	2	Female	13	40-44 years	465	Ovarian cancer	202	Environmental/occupational risks	1	Number	2011	0.0455195723758036	0.142081774388662	0
1	Deaths	7	Democratic People's Republic of Korea	2	Female	13	40-44 years	465	Ovarian cancer	202	Environmental/occupational risks	3	Rate	2011	0.00400948854	0.01251495161	0
1	Deaths	7	Democratic People's Republic of Korea	2	Female	13	40-44 years	465	Ovarian cancer	202	Environmental/occupational risks	1	Number	2012	0.0463215942408197	0.140543800474454	0
1	Deaths	7	Democratic People's Republic of Korea	2	Female	13	40-44 years	465	Ovarian cancer	202	Environmental/occupational risks	3	Rate	2012	0.00406384007	0.01233004904	0
1	Deaths	7	Democratic People's Republic of Korea	2	Female	13	40-44 years	465	Ovarian cancer	202	Environmental/occupational risks	1	Number	2013	0.0459567910341264	0.140743500673105	0
1	Deaths	7	Democratic People's Republic of Korea	2	Female	13	40-44 years	465	Ovarian cancer	202	Environmental/occupational risks	3	Rate	2013	0.00408935337	0.01252371838	0
1	Deaths	7	Democratic People's Republic of Korea	2	Female	13	40-44 years	465	Ovarian cancer	202	Environmental/occupational risks	1	Number	2014	0.0452400433161275	0.140222766803498	0
1	Deaths	7	Democratic People's Republic of Korea	2	Female	13	40-44 years	465	Ovarian cancer	202	Environmental/occupational risks	3	Rate	2014	0.00417154294	0.01292981284	0
1	Deaths	7	Democratic People's Republic of Korea	2	Female	13	40-44 years	465	Ovarian cancer	202	Environmental/occupational risks	1	Number	2015	0.0435710662327413	0.135931547679437	0
1	Deaths	7	Democratic People's Republic of Korea	2	Female	13	40-44 years	465	Ovarian cancer	202	Environmental/occupational risks	3	Rate	2015	0.00422124692	0.01316930425	0
1	Deaths	7	Democratic People's Republic of Korea	2	Female	13	40-44 years	465	Ovarian cancer	202	Environmental/occupational risks	1	Number	2016	0.0418793749248618	0.127361274957568	0
1	Deaths	7	Democratic People's Republic of Korea	2	Female	13	40-44 years	465	Ovarian cancer	202	Environmental/occupational risks	3	Rate	2016	0.0042885643	0.01304214825	0
1	Deaths	7	Democratic People's Republic of Korea	2	Female	13	40-44 years	465	Ovarian cancer	202	Environmental/occupational risks	1	Number	2017	0.0399672657586548	0.118785748952409	0
1	Deaths	7	Democratic People's Republic of Korea	2	Female	13	40-44 years	465	Ovarian cancer	202	Environmental/occupational risks	3	Rate	2017	0.00431688215	0.01283010157	0
1	Deaths	7	Democratic People's Republic of Korea	2	Female	13	40-44 years	465	Ovarian cancer	202	Environmental/occupational risks	1	Number	2018	0.0383004905611071	0.113616399643441	0
1	Deaths	7	Democratic People's Republic of Korea	2	Female	13	40-44 years	465	Ovarian cancer	202	Environmental/occupational risks	3	Rate	2018	0.00431235411	0.01279237265	0
1	Deaths	7	Democratic People's Republic of Korea	2	Female	13	40-44 years	465	Ovarian cancer	202	Environmental/occupational risks	1	Number	2019	0.0376750501878459	0.106951457996747	0
1	Deaths	7	Democratic People's Republic of Korea	2	Female	13	40-44 years	465	Ovarian cancer	202	Environmental/occupational risks	3	Rate	2019	0.00433637667	0.01231005148	0
1	Deaths	7	Democratic People's Republic of Korea	2	Female	13	40-44 years	465	Ovarian cancer	202	Environmental/occupational risks	1	Number	2020	0.0378018137764715	0.10990630764305	0
1	Deaths	7	Democratic People's Republic of Korea	2	Female	13	40-44 years	465	Ovarian cancer	202	Environmental/occupational risks	3	Rate	2020	0.0043767423	0.01272509273	0
1	Deaths	7	Democratic People's Republic of Korea	2	Female	13	40-44 years	465	Ovarian cancer	202	Environmental/occupational risks	1	Number	2021	0.0385196208831849	0.104943796290378	0
1	Deaths	7	Democratic People's Republic of Korea	2	Female	13	40-44 years	465	Ovarian cancer	202	Environmental/occupational risks	3	Rate	2021	0.00443512493	0.01208316273	0
1	Deaths	7	Democratic People's Republic of Korea	2	Female	14	45-49 years	465	Ovarian cancer	202	Environmental/occupational risks	1	Number	1990	0.0621389185853247	0.175916770037933	0.0060802555492846
1	Deaths	7	Democratic People's Republic of Korea	2	Female	14	45-49 years	465	Ovarian cancer	202	Environmental/occupational risks	3	Rate	1990	0.00963943809	0.0272894806	0.00094321318
1	Deaths	7	Democratic People's Republic of Korea	2	Female	14	45-49 years	465	Ovarian cancer	202	Environmental/occupational risks	1	Number	1991	0.0634551422928345	0.179045027868185	0.0065492945038845
1	Deaths	7	Democratic People's Republic of Korea	2	Female	14	45-49 years	465	Ovarian cancer	202	Environmental/occupational risks	3	Rate	1991	0.00976733295	0.0275595064	0.00100810017
1	Deaths	7	Democratic People's Republic of Korea	2	Female	14	45-49 years	465	Ovarian cancer	202	Environmental/occupational risks	1	Number	1992	0.063842289871534	0.183228331328081	0.0067353470563115
1	Deaths	7	Democratic People's Republic of Korea	2	Female	14	45-49 years	465	Ovarian cancer	202	Environmental/occupational risks	3	Rate	1992	0.00989921392	0.0284108927	0.00104436482
1	Deaths	7	Democratic People's Republic of Korea	2	Female	14	45-49 years	465	Ovarian cancer	202	Environmental/occupational risks	1	Number	1993	0.0628217802494127	0.174148085655355	0.0063436659034175
1	Deaths	7	Democratic People's Republic of Korea	2	Female	14	45-49 years	465	Ovarian cancer	202	Environmental/occupational risks	3	Rate	1993	0.01013826797	0.02810426499	0.0010237498
1	Deaths	7	Democratic People's Republic of Korea	2	Female	14	45-49 years	465	Ovarian cancer	202	Environmental/occupational risks	1	Number	1994	0.0609989793313002	0.172621692885481	0.0062524369533095
1	Deaths	7	Democratic People's Republic of Korea	2	Female	14	45-49 years	465	Ovarian cancer	202	Environmental/occupational risks	3	Rate	1994	0.01026977842	0.02906256065	0.00105265929
1	Deaths	7	Democratic People's Republic of Korea	2	Female	14	45-49 years	465	Ovarian cancer	202	Environmental/occupational risks	1	Number	1995	0.0579809576840026	0.161571759017045	0.0062442776811791
1	Deaths	7	Democratic People's Republic of Korea	2	Female	14	45-49 years	465	Ovarian cancer	202	Environmental/occupational risks	3	Rate	1995	0.01038826398	0.02894829875	0.00111876739
1	Deaths	7	Democratic People's Republic of Korea	2	Female	14	45-49 years	465	Ovarian cancer	202	Environmental/occupational risks	1	Number	1996	0.0565972409541658	0.16004507976209	0.0064192458139304
1	Deaths	7	Democratic People's Republic of Korea	2	Female	14	45-49 years	465	Ovarian cancer	202	Environmental/occupational risks	3	Rate	1996	0.01043678692	0.02951303575	0.00118373793
1	Deaths	7	Democratic People's Republic of Korea	2	Female	14	45-49 years	465	Ovarian cancer	202	Environmental/occupational risks	1	Number	1997	0.0562006363194962	0.159416468333581	0.0089181403832758
1	Deaths	7	Democratic People's Republic of Korea	2	Female	14	45-49 years	465	Ovarian cancer	202	Environmental/occupational risks	3	Rate	1997	0.010469627	0.02969772355	0.00166136203
1	Deaths	7	Democratic People's Republic of Korea	2	Female	14	45-49 years	465	Ovarian cancer	202	Environmental/occupational risks	1	Number	1998	0.0585552340460915	0.167724257359662	0.0094474774304346
1	Deaths	7	Democratic People's Republic of Korea	2	Female	14	45-49 years	465	Ovarian cancer	202	Environmental/occupational risks	3	Rate	1998	0.01055664116	0.03023819865	0.00170324021
1	Deaths	7	Democratic People's Republic of Korea	2	Female	14	45-49 years	465	Ovarian cancer	202	Environmental/occupational risks	1	Number	1999	0.0613797403781402	0.174133781409659	0.0101594911643509
1	Deaths	7	Democratic People's Republic of Korea	2	Female	14	45-49 years	465	Ovarian cancer	202	Environmental/occupational risks	3	Rate	1999	0.01071043525	0.03038541022	0.00177277668
1	Deaths	7	Democratic People's Republic of Korea	2	Female	14	45-49 years	465	Ovarian cancer	202	Environmental/occupational risks	1	Number	2000	0.0665773751254673	0.178465359075831	0.0123775921828995
1	Deaths	7	Democratic People's Republic of Korea	2	Female	14	45-49 years	465	Ovarian cancer	202	Environmental/occupational risks	3	Rate	2000	0.01095012014	0.02935257087	0.00203576847
1	Deaths	7	Democratic People's Republic of Korea	2	Female	14	45-49 years	465	Ovarian cancer	202	Environmental/occupational risks	1	Number	2001	0.0701976942941552	0.183137065380292	0.0136743387627733
1	Deaths	7	Democratic People's Republic of Korea	2	Female	14	45-49 years	465	Ovarian cancer	202	Environmental/occupational risks	3	Rate	2001	0.01114470468	0.02907515026	0.00217096115
1	Deaths	7	Democratic People's Republic of Korea	2	Female	14	45-49 years	465	Ovarian cancer	202	Environmental/occupational risks	1	Number	2002	0.0751643522598585	0.202046357406993	0.0153604514523276
1	Deaths	7	Democratic People's Republic of Korea	2	Female	14	45-49 years	465	Ovarian cancer	202	Environmental/occupational risks	3	Rate	2002	0.0114505111	0.03077967134	0.0023400058
1	Deaths	7	Democratic People's Republic of Korea	2	Female	14	45-49 years	465	Ovarian cancer	202	Environmental/occupational risks	1	Number	2003	0.0810812288677255	0.215345919088461	0.0158151656138911
1	Deaths	7	Democratic People's Republic of Korea	2	Female	14	45-49 years	465	Ovarian cancer	202	Environmental/occupational risks	3	Rate	2003	0.01182999726	0.03141962287	0.00230748064
1	Deaths	7	Democratic People's Republic of Korea	2	Female	14	45-49 years	465	Ovarian cancer	202	Environmental/occupational risks	1	Number	2004	0.0873094712552107	0.230771229505417	0.0174245390484254
1	Deaths	7	Democratic People's Republic of Korea	2	Female	14	45-49 years	465	Ovarian cancer	202	Environmental/occupational risks	3	Rate	2004	0.01223818511	0.03234724692	0.00244240094
1	Deaths	7	Democratic People's Republic of Korea	2	Female	14	45-49 years	465	Ovarian cancer	202	Environmental/occupational risks	1	Number	2005	0.0942668271744409	0.243926204544483	0.0175870184265749
1	Deaths	7	Democratic People's Republic of Korea	2	Female	14	45-49 years	465	Ovarian cancer	202	Environmental/occupational risks	3	Rate	2005	0.01274111108	0.03296908319	0.00237706266
1	Deaths	7	Democratic People's Republic of Korea	2	Female	14	45-49 years	465	Ovarian cancer	202	Environmental/occupational risks	1	Number	2006	0.101320604635807	0.264416371497005	0.0170674377539843
1	Deaths	7	Democratic People's Republic of Korea	2	Female	14	45-49 years	465	Ovarian cancer	202	Environmental/occupational risks	3	Rate	2006	0.01324447724	0.03456411089	0.00223102983
1	Deaths	7	Democratic People's Republic of Korea	2	Female	14	45-49 years	465	Ovarian cancer	202	Environmental/occupational risks	1	Number	2007	0.107691757260422	0.268688616730632	0.0169370594675523
1	Deaths	7	Democratic People's Republic of Korea	2	Female	14	45-49 years	465	Ovarian cancer	202	Environmental/occupational risks	3	Rate	2007	0.01363592854	0.03402134824	0.00214457019
1	Deaths	7	Democratic People's Republic of Korea	2	Female	14	45-49 years	465	Ovarian cancer	202	Environmental/occupational risks	1	Number	2008	0.114437547183789	0.294975754503691	0.0184196425776995
1	Deaths	7	Democratic People's Republic of Korea	2	Female	14	45-49 years	465	Ovarian cancer	202	Environmental/occupational risks	3	Rate	2008	0.01402595357	0.03615348579	0.00225758991
1	Deaths	7	Democratic People's Republic of Korea	2	Female	14	45-49 years	465	Ovarian cancer	202	Environmental/occupational risks	1	Number	2009	0.121226091084603	0.315436593041277	0.0189903585418772
1	Deaths	7	Democratic People's Republic of Korea	2	Female	14	45-49 years	465	Ovarian cancer	202	Environmental/occupational risks	3	Rate	2009	0.01433164534	0.03729168646	0.00224508669
1	Deaths	7	Democratic People's Republic of Korea	2	Female	14	45-49 years	465	Ovarian cancer	202	Environmental/occupational risks	1	Number	2010	0.128032468169298	0.329357236143552	0.0187096964473602
1	Deaths	7	Democratic People's Republic of Korea	2	Female	14	45-49 years	465	Ovarian cancer	202	Environmental/occupational risks	3	Rate	2010	0.0145594461	0.03745346001	0.00212760732
1	Deaths	7	Democratic People's Republic of Korea	2	Female	14	45-49 years	465	Ovarian cancer	202	Environmental/occupational risks	1	Number	2011	0.134680440685182	0.350386076108109	0.0196394454772157
1	Deaths	7	Democratic People's Republic of Korea	2	Female	14	45-49 years	465	Ovarian cancer	202	Environmental/occupational risks	3	Rate	2011	0.01470786906	0.03826414959	0.00214473899
1	Deaths	7	Democratic People's Republic of Korea	2	Female	14	45-49 years	465	Ovarian cancer	202	Environmental/occupational risks	1	Number	2012	0.141444238313237	0.369504396366162	0.0175965281156729
1	Deaths	7	Democratic People's Republic of Korea	2	Female	14	45-49 years	465	Ovarian cancer	202	Environmental/occupational risks	3	Rate	2012	0.0148252305	0.03872895717	0.00184434932
1	Deaths	7	Democratic People's Republic of Korea	2	Female	14	45-49 years	465	Ovarian cancer	202	Environmental/occupational risks	1	Number	2013	0.147095055945392	0.392691398707674	0.01796717815952
1	Deaths	7	Democratic People's Republic of Korea	2	Female	14	45-49 years	465	Ovarian cancer	202	Environmental/occupational risks	3	Rate	2013	0.01480749908	0.03953074757	0.0018086874
1	Deaths	7	Democratic People's Republic of Korea	2	Female	14	45-49 years	465	Ovarian cancer	202	Environmental/occupational risks	1	Number	2014	0.153920663464174	0.397265628990886	0.0184179570577226
1	Deaths	7	Democratic People's Republic of Korea	2	Female	14	45-49 years	465	Ovarian cancer	202	Environmental/occupational risks	3	Rate	2014	0.01490256086	0.0384631607	0.00178322208
1	Deaths	7	Democratic People's Republic of Korea	2	Female	14	45-49 years	465	Ovarian cancer	202	Environmental/occupational risks	1	Number	2015	0.159349177722812	0.422876032165408	0.0192183079713968
1	Deaths	7	Democratic People's Republic of Korea	2	Female	14	45-49 years	465	Ovarian cancer	202	Environmental/occupational risks	3	Rate	2015	0.01494444523	0.03965911712	0.00180237485
1	Deaths	7	Democratic People's Republic of Korea	2	Female	14	45-49 years	465	Ovarian cancer	202	Environmental/occupational risks	1	Number	2016	0.164227239786383	0.445607081557964	0.0190847150605277
1	Deaths	7	Democratic People's Republic of Korea	2	Female	14	45-49 years	465	Ovarian cancer	202	Environmental/occupational risks	3	Rate	2016	0.01509269236	0.04095185795	0.0017539096
1	Deaths	7	Democratic People's Republic of Korea	2	Female	14	45-49 years	465	Ovarian cancer	202	Environmental/occupational risks	1	Number	2017	0.16632634545757	0.444088005804605	0.0184621940651815
1	Deaths	7	Democratic People's Republic of Korea	2	Female	14	45-49 years	465	Ovarian cancer	202	Environmental/occupational risks	3	Rate	2017	0.01520106486	0.04058653824	0.00168731543
1	Deaths	7	Democratic People's Republic of Korea	2	Female	14	45-49 years	465	Ovarian cancer	202	Environmental/occupational risks	1	Number	2018	0.164683572271472	0.439372625438066	0.0189237839164487
1	Deaths	7	Democratic People's Republic of Korea	2	Female	14	45-49 years	465	Ovarian cancer	202	Environmental/occupational risks	3	Rate	2018	0.01524265892	0.04066712287	0.00175153344
1	Deaths	7	Democratic People's Republic of Korea	2	Female	14	45-49 years	465	Ovarian cancer	202	Environmental/occupational risks	1	Number	2019	0.160562721059936	0.428054125861951	0.0203705325311182
1	Deaths	7	Democratic People's Republic of Korea	2	Female	14	45-49 years	465	Ovarian cancer	202	Environmental/occupational risks	3	Rate	2019	0.01537885352	0.04099944032	0.00195110941
1	Deaths	7	Democratic People's Republic of Korea	2	Female	14	45-49 years	465	Ovarian cancer	202	Environmental/occupational risks	1	Number	2020	0.153652151379719	0.412081789543067	0.0202528114968435
1	Deaths	7	Democratic People's Republic of Korea	2	Female	14	45-49 years	465	Ovarian cancer	202	Environmental/occupational risks	3	Rate	2020	0.0154433184	0.04141764516	0.0020355759
1	Deaths	7	Democratic People's Republic of Korea	2	Female	14	45-49 years	465	Ovarian cancer	202	Environmental/occupational risks	1	Number	2021	0.14623700068937	0.38223626398693	0.0204297181698512
1	Deaths	7	Democratic People's Republic of Korea	2	Female	14	45-49 years	465	Ovarian cancer	202	Environmental/occupational risks	3	Rate	2021	0.0155181328	0.04056150686	0.00216792657
1	Deaths	7	Democratic People's Republic of Korea	2	Female	22	All ages	465	Ovarian cancer	202	Environmental/occupational risks	1	Number	1990	2.18666940919601	4.568784223324	0.70861472236798
1	Deaths	7	Democratic People's Republic of Korea	2	Female	22	All ages	465	Ovarian cancer	202	Environmental/occupational risks	3	Rate	1990	0.02004188996	0.04187513222	0.006494799
1	Deaths	7	Democratic People's Republic of Korea	2	Female	22	All ages	465	Ovarian cancer	202	Environmental/occupational risks	1	Number	1991	2.28802312702549	4.83141939538928	0.713328186435701
1	Deaths	7	Democratic People's Republic of Korea	2	Female	22	All ages	465	Ovarian cancer	202	Environmental/occupational risks	3	Rate	1991	0.02068495942	0.04367862936	0.00644887039
1	Deaths	7	Democratic People's Republic of Korea	2	Female	22	All ages	465	Ovarian cancer	202	Environmental/occupational risks	1	Number	1992	2.38918165637484	5.10826184825286	0.740017746006004
1	Deaths	7	Democratic People's Republic of Korea	2	Female	22	All ages	465	Ovarian cancer	202	Environmental/occupational risks	3	Rate	1992	0.02130573851	0.04555337637	0.00659917363
1	Deaths	7	Democratic People's Republic of Korea	2	Female	22	All ages	465	Ovarian cancer	202	Environmental/occupational risks	1	Number	1993	2.49338526314364	5.31007159950523	0.784211960338988
1	Deaths	7	Democratic People's Republic of Korea	2	Female	22	All ages	465	Ovarian cancer	202	Environmental/occupational risks	3	Rate	1993	0.02193564003	0.04671553203	0.00689913088
1	Deaths	7	Democratic People's Republic of Korea	2	Female	22	All ages	465	Ovarian cancer	202	Environmental/occupational risks	1	Number	1994	2.59865549672445	5.48511932532118	0.814120124251589
1	Deaths	7	Democratic People's Republic of Korea	2	Female	22	All ages	465	Ovarian cancer	202	Environmental/occupational risks	3	Rate	1994	0.02256026243	0.04761913674	0.00706779474
1	Deaths	7	Democratic People's Republic of Korea	2	Female	22	All ages	465	Ovarian cancer	202	Environmental/occupational risks	1	Number	1995	2.69197674280306	5.79750327907063	0.843232109466557
1	Deaths	7	Democratic People's Republic of Korea	2	Female	22	All ages	465	Ovarian cancer	202	Environmental/occupational risks	3	Rate	1995	0.0231126652	0.04977596952	0.00723978819
1	Deaths	7	Democratic People's Republic of Korea	2	Female	22	All ages	465	Ovarian cancer	202	Environmental/occupational risks	1	Number	1996	2.78253274787336	6.05677597261139	0.901274561318781
1	Deaths	7	Democratic People's Republic of Korea	2	Female	22	All ages	465	Ovarian cancer	202	Environmental/occupational risks	3	Rate	1996	0.02366798843	0.05151842462	0.00766616526
1	Deaths	7	Democratic People's Republic of Korea	2	Female	22	All ages	465	Ovarian cancer	202	Environmental/occupational risks	1	Number	1997	2.88088801097541	6.31888284431284	0.968217905675004
1	Deaths	7	Democratic People's Republic of Korea	2	Female	22	All ages	465	Ovarian cancer	202	Environmental/occupational risks	3	Rate	1997	0.02427678832	0.05324822786	0.00815901939
1	Deaths	7	Democratic People's Republic of Korea	2	Female	22	All ages	465	Ovarian cancer	202	Environmental/occupational risks	1	Number	1998	2.97662616980672	6.49396228648456	1.01256259373036
1	Deaths	7	Democratic People's Republic of Korea	2	Female	22	All ages	465	Ovarian cancer	202	Environmental/occupational risks	3	Rate	1998	0.02486488905	0.05424653366	0.00845831996
1	Deaths	7	Democratic People's Republic of Korea	2	Female	22	All ages	465	Ovarian cancer	202	Environmental/occupational risks	1	Number	1999	3.08687426272902	6.61727573657805	1.05013465317235
1	Deaths	7	Democratic People's Republic of Korea	2	Female	22	All ages	465	Ovarian cancer	202	Environmental/occupational risks	3	Rate	1999	0.02557707927	0.05482911569	0.00870115689
1	Deaths	7	Democratic People's Republic of Korea	2	Female	22	All ages	465	Ovarian cancer	202	Environmental/occupational risks	1	Number	2000	3.22480168208706	6.97889885042148	1.0971942182202
1	Deaths	7	Democratic People's Republic of Korea	2	Female	22	All ages	465	Ovarian cancer	202	Environmental/occupational risks	3	Rate	2000	0.02652007572	0.05739296373	0.00902308936
1	Deaths	7	Democratic People's Republic of Korea	2	Female	22	All ages	465	Ovarian cancer	202	Environmental/occupational risks	1	Number	2001	3.38397541898409	7.106098686871	1.16309488664399
1	Deaths	7	Democratic People's Republic of Korea	2	Female	22	All ages	465	Ovarian cancer	202	Environmental/occupational risks	3	Rate	2001	0.02763735277	0.05803640154	0.00949914219
1	Deaths	7	Democratic People's Republic of Korea	2	Female	22	All ages	465	Ovarian cancer	202	Environmental/occupational risks	1	Number	2002	3.58678141870256	7.5009892697179	1.21104949055999
1	Deaths	7	Democratic People's Republic of Korea	2	Female	22	All ages	465	Ovarian cancer	202	Environmental/occupational risks	3	Rate	2002	0.02910835293	0.0608739194	0.00982821418
1	Deaths	7	Democratic People's Republic of Korea	2	Female	22	All ages	465	Ovarian cancer	202	Environmental/occupational risks	1	Number	2003	3.82168021370783	7.87421715709705	1.30025548768672
1	Deaths	7	Democratic People's Republic of Korea	2	Female	22	All ages	465	Ovarian cancer	202	Environmental/occupational risks	3	Rate	2003	0.03079142198	0.06344286536	0.01047620763
1	Deaths	7	Democratic People's Republic of Korea	2	Female	22	All ages	465	Ovarian cancer	202	Environmental/occupational risks	1	Number	2004	4.08739027019643	8.26523688386481	1.36567798792408
1	Deaths	7	Democratic People's Republic of Korea	2	Female	22	All ages	465	Ovarian cancer	202	Environmental/occupational risks	3	Rate	2004	0.03266909272	0.06606117161	0.01091539047
1	Deaths	7	Democratic People's Republic of Korea	2	Female	22	All ages	465	Ovarian cancer	202	Environmental/occupational risks	1	Number	2005	4.37235790266068	8.6511186225654	1.49000053213197
1	Deaths	7	Democratic People's Republic of Korea	2	Female	22	All ages	465	Ovarian cancer	202	Environmental/occupational risks	3	Rate	2005	0.03469012824	0.06863765984	0.01182160992
1	Deaths	7	Democratic People's Republic of Korea	2	Female	22	All ages	465	Ovarian cancer	202	Environmental/occupational risks	1	Number	2006	4.67062996704836	9.24136318319746	1.60529591855735
1	Deaths	7	Democratic People's Republic of Korea	2	Female	22	All ages	465	Ovarian cancer	202	Environmental/occupational risks	3	Rate	2006	0.03680948816	0.07283168461	0.01265142423
1	Deaths	7	Democratic People's Republic of Korea	2	Female	22	All ages	465	Ovarian cancer	202	Environmental/occupational risks	1	Number	2007	4.96361152630064	9.74647443046604	1.62518616435853
1	Deaths	7	Democratic People's Republic of Korea	2	Female	22	All ages	465	Ovarian cancer	202	Environmental/occupational risks	3	Rate	2007	0.03888552101	0.0763550359	0.01273190104
1	Deaths	7	Democratic People's Republic of Korea	2	Female	22	All ages	465	Ovarian cancer	202	Environmental/occupational risks	1	Number	2008	5.24273655424151	10.813059548055	1.6752778430672
1	Deaths	7	Democratic People's Republic of Korea	2	Female	22	All ages	465	Ovarian cancer	202	Environmental/occupational risks	3	Rate	2008	0.04085715531	0.08426722357	0.01305560299
1	Deaths	7	Democratic People's Republic of Korea	2	Female	22	All ages	465	Ovarian cancer	202	Environmental/occupational risks	1	Number	2009	5.4893640929054	11.5976345822606	1.73354411493222
1	Deaths	7	Democratic People's Republic of Korea	2	Female	22	All ages	465	Ovarian cancer	202	Environmental/occupational risks	3	Rate	2009	0.04258427131	0.08996976867	0.01344813564
1	Deaths	7	Democratic People's Republic of Korea	2	Female	22	All ages	465	Ovarian cancer	202	Environmental/occupational risks	1	Number	2010	5.71611260601211	12.001292542658	1.86962544377289
1	Deaths	7	Democratic People's Republic of Korea	2	Female	22	All ages	465	Ovarian cancer	202	Environmental/occupational risks	3	Rate	2010	0.04416704827	0.09273114503	0.01444615299
1	Deaths	7	Democratic People's Republic of Korea	2	Female	22	All ages	465	Ovarian cancer	202	Environmental/occupational risks	1	Number	2011	5.86502564680812	12.2650155979517	1.86739658005124
1	Deaths	7	Democratic People's Republic of Korea	2	Female	22	All ages	465	Ovarian cancer	202	Environmental/occupational risks	3	Rate	2011	0.04515740266	0.09443372993	0.01437790461
1	Deaths	7	Democratic People's Republic of Korea	2	Female	22	All ages	465	Ovarian cancer	202	Environmental/occupational risks	1	Number	2012	6.00795715695925	12.2768947563977	1.95685260552068
1	Deaths	7	Democratic People's Republic of Korea	2	Female	22	All ages	465	Ovarian cancer	202	Environmental/occupational risks	3	Rate	2012	0.04610976408	0.09422249628	0.01501841801
1	Deaths	7	Democratic People's Republic of Korea	2	Female	22	All ages	465	Ovarian cancer	202	Environmental/occupational risks	1	Number	2013	6.0703335935321	12.377397343793	1.99166422827908
1	Deaths	7	Democratic People's Republic of Korea	2	Female	22	All ages	465	Ovarian cancer	202	Environmental/occupational risks	3	Rate	2013	0.04645052496	0.09471252204	0.0152403237
1	Deaths	7	Democratic People's Republic of Korea	2	Female	22	All ages	465	Ovarian cancer	202	Environmental/occupational risks	1	Number	2014	6.17141444826576	12.4626560567964	2.02115464088778
1	Deaths	7	Democratic People's Republic of Korea	2	Female	22	All ages	465	Ovarian cancer	202	Environmental/occupational risks	3	Rate	2014	0.04709227092	0.09509890809	0.01542284394
1	Deaths	7	Democratic People's Republic of Korea	2	Female	22	All ages	465	Ovarian cancer	202	Environmental/occupational risks	1	Number	2015	6.26560792819688	12.7094883660666	2.05838589893863
1	Deaths	7	Democratic People's Republic of Korea	2	Female	22	All ages	465	Ovarian cancer	202	Environmental/occupational risks	3	Rate	2015	0.04768497809	0.0967267153	0.0156655328
1	Deaths	7	Democratic People's Republic of Korea	2	Female	22	All ages	465	Ovarian cancer	202	Environmental/occupational risks	1	Number	2016	6.40268592232098	13.0795531282147	2.05035845592476
1	Deaths	7	Democratic People's Republic of Korea	2	Female	22	All ages	465	Ovarian cancer	202	Environmental/occupational risks	3	Rate	2016	0.04860885207	0.09929927392	0.01556621269
1	Deaths	7	Democratic People's Republic of Korea	2	Female	22	All ages	465	Ovarian cancer	202	Environmental/occupational risks	1	Number	2017	6.51413056134501	13.0013690252879	2.09282671823265
1	Deaths	7	Democratic People's Republic of Korea	2	Female	22	All ages	465	Ovarian cancer	202	Environmental/occupational risks	3	Rate	2017	0.04934411064	0.09848451541	0.01585302477
1	Deaths	7	Democratic People's Republic of Korea	2	Female	22	All ages	465	Ovarian cancer	202	Environmental/occupational risks	1	Number	2018	6.66348010703405	13.4614419409443	2.0684543250909
1	Deaths	7	Democratic People's Republic of Korea	2	Female	22	All ages	465	Ovarian cancer	202	Environmental/occupational risks	3	Rate	2018	0.05037505758	0.10176677982	0.01563725021
1	Deaths	7	Democratic People's Republic of Korea	2	Female	22	All ages	465	Ovarian cancer	202	Environmental/occupational risks	1	Number	2019	6.82697461858468	13.7529831261465	2.05386608417241
1	Deaths	7	Democratic People's Republic of Korea	2	Female	22	All ages	465	Ovarian cancer	202	Environmental/occupational risks	3	Rate	2019	0.05152417729	0.10379577784	0.01550082814
1	Deaths	7	Democratic People's Republic of Korea	2	Female	22	All ages	465	Ovarian cancer	202	Environmental/occupational risks	1	Number	2020	6.95910564352488	14.3495161884684	2.10773958326572
1	Deaths	7	Democratic People's Republic of Korea	2	Female	22	All ages	465	Ovarian cancer	202	Environmental/occupational risks	3	Rate	2020	0.05245258128	0.10815601928	0.01588657903
1	Deaths	7	Democratic People's Republic of Korea	2	Female	22	All ages	465	Ovarian cancer	202	Environmental/occupational risks	1	Number	2021	7.08104081353526	14.7327918162369	2.10731302186912
1	Deaths	7	Democratic People's Republic of Korea	2	Female	22	All ages	465	Ovarian cancer	202	Environmental/occupational risks	3	Rate	2021	0.05332308042	0.11094383772	0.01586891316
1	Deaths	7	Democratic People's Republic of Korea	2	Female	27	Age-standardized	465	Ovarian cancer	202	Environmental/occupational risks	3	Rate	1990	0.02399970016	0.049020082	0.00812540619
1	Deaths	7	Democratic People's Republic of Korea	2	Female	27	Age-standardized	465	Ovarian cancer	202	Environmental/occupational risks	3	Rate	1991	0.0242891783	0.05031725614	0.00787295406
1	Deaths	7	Democratic People's Republic of Korea	2	Female	27	Age-standardized	465	Ovarian cancer	202	Environmental/occupational risks	3	Rate	1992	0.02453969934	0.05128537259	0.00770491984
1	Deaths	7	Democratic People's Republic of Korea	2	Female	27	Age-standardized	465	Ovarian cancer	202	Environmental/occupational risks	3	Rate	1993	0.02478940368	0.0525809694	0.00802389041
1	Deaths	7	Democratic People's Republic of Korea	2	Female	27	Age-standardized	465	Ovarian cancer	202	Environmental/occupational risks	3	Rate	1994	0.02500326325	0.05262105237	0.00803082263
1	Deaths	7	Democratic People's Republic of Korea	2	Female	27	Age-standardized	465	Ovarian cancer	202	Environmental/occupational risks	3	Rate	1995	0.02522247523	0.05380304257	0.0081620345
1	Deaths	7	Democratic People's Republic of Korea	2	Female	27	Age-standardized	465	Ovarian cancer	202	Environmental/occupational risks	3	Rate	1996	0.02545425913	0.05419040704	0.00842252821
1	Deaths	7	Democratic People's Republic of Korea	2	Female	27	Age-standardized	465	Ovarian cancer	202	Environmental/occupational risks	3	Rate	1997	0.02567840515	0.0551274245	0.00871679086
1	Deaths	7	Democratic People's Republic of Korea	2	Female	27	Age-standardized	465	Ovarian cancer	202	Environmental/occupational risks	3	Rate	1998	0.02586078293	0.05612449787	0.00890442095
1	Deaths	7	Democratic People's Republic of Korea	2	Female	27	Age-standardized	465	Ovarian cancer	202	Environmental/occupational risks	3	Rate	1999	0.02611927059	0.05568829415	0.00897366186
1	Deaths	7	Democratic People's Republic of Korea	2	Female	27	Age-standardized	465	Ovarian cancer	202	Environmental/occupational risks	3	Rate	2000	0.02659970424	0.0555604402	0.00902953518
1	Deaths	7	Democratic People's Republic of Korea	2	Female	27	Age-standardized	465	Ovarian cancer	202	Environmental/occupational risks	3	Rate	2001	0.02718348363	0.05654774924	0.0091028192
1	Deaths	7	Democratic People's Republic of Korea	2	Female	27	Age-standardized	465	Ovarian cancer	202	Environmental/occupational risks	3	Rate	2002	0.02809322537	0.05810641945	0.00958844581
1	Deaths	7	Democratic People's Republic of Korea	2	Female	27	Age-standardized	465	Ovarian cancer	202	Environmental/occupational risks	3	Rate	2003	0.02913298017	0.05964809555	0.0097063623
1	Deaths	7	Democratic People's Republic of Korea	2	Female	27	Age-standardized	465	Ovarian cancer	202	Environmental/occupational risks	3	Rate	2004	0.03020489612	0.06160077508	0.01007418755
1	Deaths	7	Democratic People's Republic of Korea	2	Female	27	Age-standardized	465	Ovarian cancer	202	Environmental/occupational risks	3	Rate	2005	0.03137880389	0.0609371499	0.01058294614
1	Deaths	7	Democratic People's Republic of Korea	2	Female	27	Age-standardized	465	Ovarian cancer	202	Environmental/occupational risks	3	Rate	2006	0.03251705944	0.06364596804	0.01103397547
1	Deaths	7	Democratic People's Republic of Korea	2	Female	27	Age-standardized	465	Ovarian cancer	202	Environmental/occupational risks	3	Rate	2007	0.03359890152	0.06550273673	0.01125478634
1	Deaths	7	Democratic People's Republic of Korea	2	Female	27	Age-standardized	465	Ovarian cancer	202	Environmental/occupational risks	3	Rate	2008	0.03462054395	0.07115597525	0.01136480352
1	Deaths	7	Democratic People's Republic of Korea	2	Female	27	Age-standardized	465	Ovarian cancer	202	Environmental/occupational risks	3	Rate	2009	0.03539838933	0.07645258241	0.01154000107
1	Deaths	7	Democratic People's Republic of Korea	2	Female	27	Age-standardized	465	Ovarian cancer	202	Environmental/occupational risks	3	Rate	2010	0.03608772301	0.07705426077	0.01194416309
1	Deaths	7	Democratic People's Republic of Korea	2	Female	27	Age-standardized	465	Ovarian cancer	202	Environmental/occupational risks	3	Rate	2011	0.03621282234	0.07682284246	0.01189479248
1	Deaths	7	Democratic People's Republic of Korea	2	Female	27	Age-standardized	465	Ovarian cancer	202	Environmental/occupational risks	3	Rate	2012	0.03632852822	0.07491957975	0.01215266289
1	Deaths	7	Democratic People's Republic of Korea	2	Female	27	Age-standardized	465	Ovarian cancer	202	Environmental/occupational risks	3	Rate	2013	0.0360467946	0.07342918873	0.0119447967
1	Deaths	7	Democratic People's Republic of Korea	2	Female	27	Age-standardized	465	Ovarian cancer	202	Environmental/occupational risks	3	Rate	2014	0.0359398334	0.0724973101	0.0116852512
1	Deaths	7	Democratic People's Republic of Korea	2	Female	27	Age-standardized	465	Ovarian cancer	202	Environmental/occupational risks	3	Rate	2015	0.03581494655	0.07255092156	0.01170532621
1	Deaths	7	Democratic People's Republic of Korea	2	Female	27	Age-standardized	465	Ovarian cancer	202	Environmental/occupational risks	3	Rate	2016	0.03584368545	0.07338948712	0.01147916863
1	Deaths	7	Democratic People's Republic of Korea	2	Female	27	Age-standardized	465	Ovarian cancer	202	Environmental/occupational risks	3	Rate	2017	0.03574198551	0.07112378321	0.01145680841
1	Deaths	7	Democratic People's Republic of Korea	2	Female	27	Age-standardized	465	Ovarian cancer	202	Environmental/occupational risks	3	Rate	2018	0.03590921204	0.07267590317	0.01113291573
1	Deaths	7	Democratic People's Republic of Korea	2	Female	27	Age-standardized	465	Ovarian cancer	202	Environmental/occupational risks	3	Rate	2019	0.03610163116	0.07195319739	0.01083735981
1	Deaths	7	Democratic People's Republic of Korea	2	Female	27	Age-standardized	465	Ovarian cancer	202	Environmental/occupational risks	3	Rate	2020	0.03615921549	0.07452839462	0.01105921569
1	Deaths	7	Democratic People's Republic of Korea	2	Female	27	Age-standardized	465	Ovarian cancer	202	Environmental/occupational risks	3	Rate	2021	0.03605493127	0.0753092007	0.01068082187
1	Deaths	9	Southeast Asia	2	Female	9	20-24 years	465	Ovarian cancer	202	Environmental/occupational risks	1	Number	1990	0.0023450221627025	0.016416285161566	0
1	Deaths	9	Southeast Asia	2	Female	9	20-24 years	465	Ovarian cancer	202	Environmental/occupational risks	3	Rate	1990	0.00001029109	0.00007204261	0
1	Deaths	9	Southeast Asia	2	Female	9	20-24 years	465	Ovarian cancer	202	Environmental/occupational risks	1	Number	1991	0.0025861995826756	0.0176330207058974	0
1	Deaths	9	Southeast Asia	2	Female	9	20-24 years	465	Ovarian cancer	202	Environmental/occupational risks	3	Rate	1991	0.00001118407	0.00007625432	0
1	Deaths	9	Southeast Asia	2	Female	9	20-24 years	465	Ovarian cancer	202	Environmental/occupational risks	1	Number	1992	0.0029352851522225	0.0192134461330623	0
1	Deaths	9	Southeast Asia	2	Female	9	20-24 years	465	Ovarian cancer	202	Environmental/occupational risks	3	Rate	1992	0.00001251833	0.000081941	0
1	Deaths	9	Southeast Asia	2	Female	9	20-24 years	465	Ovarian cancer	202	Environmental/occupational risks	1	Number	1993	0.0034829291649823	0.0221629147388179	0
1	Deaths	9	Southeast Asia	2	Female	9	20-24 years	465	Ovarian cancer	202	Environmental/occupational risks	3	Rate	1993	0.0000146677	0.00009333494	0
1	Deaths	9	Southeast Asia	2	Female	9	20-24 years	465	Ovarian cancer	202	Environmental/occupational risks	1	Number	1994	0.0041735184533883	0.0247764168590093	0
1	Deaths	9	Southeast Asia	2	Female	9	20-24 years	465	Ovarian cancer	202	Environmental/occupational risks	3	Rate	1994	0.00001737771	0.00010316415	0
1	Deaths	9	Southeast Asia	2	Female	9	20-24 years	465	Ovarian cancer	202	Environmental/occupational risks	1	Number	1995	0.0055704288544588	0.0319743071026773	0
1	Deaths	9	Southeast Asia	2	Female	9	20-24 years	465	Ovarian cancer	202	Environmental/occupational risks	3	Rate	1995	0.00002295847	0.00013178179	0
1	Deaths	9	Southeast Asia	2	Female	9	20-24 years	465	Ovarian cancer	202	Environmental/occupational risks	1	Number	1996	0.0068625132162767	0.0357966621951972	0
1	Deaths	9	Southeast Asia	2	Female	9	20-24 years	465	Ovarian cancer	202	Environmental/occupational risks	3	Rate	1996	0.00002800795	0.00014609679	0
1	Deaths	9	Southeast Asia	2	Female	9	20-24 years	465	Ovarian cancer	202	Environmental/occupational risks	1	Number	1997	0.0060476805108705	0.0330298615795935	0
1	Deaths	9	Southeast Asia	2	Female	9	20-24 years	465	Ovarian cancer	202	Environmental/occupational risks	3	Rate	1997	0.00002443274	0.00013344125	0
1	Deaths	9	Southeast Asia	2	Female	9	20-24 years	465	Ovarian cancer	202	Environmental/occupational risks	1	Number	1998	0.0060062978923708	0.033830338955427	0
1	Deaths	9	Southeast Asia	2	Female	9	20-24 years	465	Ovarian cancer	202	Environmental/occupational risks	3	Rate	1998	0.00002399301	0.00013514008	0
1	Deaths	9	Southeast Asia	2	Female	9	20-24 years	465	Ovarian cancer	202	Environmental/occupational risks	1	Number	1999	0.0068503804049489	0.0343951069830568	0
1	Deaths	9	Southeast Asia	2	Female	9	20-24 years	465	Ovarian cancer	202	Environmental/occupational risks	3	Rate	1999	0.00002703226	0.00013572642	0
1	Deaths	9	Southeast Asia	2	Female	9	20-24 years	465	Ovarian cancer	202	Environmental/occupational risks	1	Number	2000	0.0067953329824901	0.0340406223330952	0
1	Deaths	9	Southeast Asia	2	Female	9	20-24 years	465	Ovarian cancer	202	Environmental/occupational risks	3	Rate	2000	0.00002648289	0.00013266368	0
1	Deaths	9	Southeast Asia	2	Female	9	20-24 years	465	Ovarian cancer	202	Environmental/occupational risks	1	Number	2001	0.0056694701141292	0.0276505504506819	0
1	Deaths	9	Southeast Asia	2	Female	9	20-24 years	465	Ovarian cancer	202	Environmental/occupational risks	3	Rate	2001	0.00002183731	0.00010650266	0
1	Deaths	9	Southeast Asia	2	Female	9	20-24 years	465	Ovarian cancer	202	Environmental/occupational risks	1	Number	2002	0.0053448416918287	0.0250987850190862	0
1	Deaths	9	Southeast Asia	2	Female	9	20-24 years	465	Ovarian cancer	202	Environmental/occupational risks	3	Rate	2002	0.00002038805	0.00009574002	0
1	Deaths	9	Southeast Asia	2	Female	9	20-24 years	465	Ovarian cancer	202	Environmental/occupational risks	1	Number	2003	0.0047247329430124	0.0235236441930866	0
1	Deaths	9	Southeast Asia	2	Female	9	20-24 years	465	Ovarian cancer	202	Environmental/occupational risks	3	Rate	2003	0.00001789983	0.00008912022	0
1	Deaths	9	Southeast Asia	2	Female	9	20-24 years	465	Ovarian cancer	202	Environmental/occupational risks	1	Number	2004	0.0044365333297185	0.0215908570040821	0
1	Deaths	9	Southeast Asia	2	Female	9	20-24 years	465	Ovarian cancer	202	Environmental/occupational risks	3	Rate	2004	0.00001674385	0.00008148573	0
1	Deaths	9	Southeast Asia	2	Female	9	20-24 years	465	Ovarian cancer	202	Environmental/occupational risks	1	Number	2005	0.0039717215851423	0.0207547979104945	0
1	Deaths	9	Southeast Asia	2	Female	9	20-24 years	465	Ovarian cancer	202	Environmental/occupational risks	3	Rate	2005	0.00001496846	0.00007821982	0
1	Deaths	9	Southeast Asia	2	Female	9	20-24 years	465	Ovarian cancer	202	Environmental/occupational risks	1	Number	2006	0.0035421087884998	0.0167965558112442	0
1	Deaths	9	Southeast Asia	2	Female	9	20-24 years	465	Ovarian cancer	202	Environmental/occupational risks	3	Rate	2006	0.00001334601	0.0000632863	0
1	Deaths	9	Southeast Asia	2	Female	9	20-24 years	465	Ovarian cancer	202	Environmental/occupational risks	1	Number	2007	0.0032958712509912	0.0150803188768979	0
1	Deaths	9	Southeast Asia	2	Female	9	20-24 years	465	Ovarian cancer	202	Environmental/occupational risks	3	Rate	2007	0.00001240774	0.00005677186	0
1	Deaths	9	Southeast Asia	2	Female	9	20-24 years	465	Ovarian cancer	202	Environmental/occupational risks	1	Number	2008	0.0029034678270097	0.0116831754474397	0
1	Deaths	9	Southeast Asia	2	Female	9	20-24 years	465	Ovarian cancer	202	Environmental/occupational risks	3	Rate	2008	0.00001086853	0.00004373355	0
1	Deaths	9	Southeast Asia	2	Female	9	20-24 years	465	Ovarian cancer	202	Environmental/occupational risks	1	Number	2009	0.0027674310330998	0.0128853433192968	0
1	Deaths	9	Southeast Asia	2	Female	9	20-24 years	465	Ovarian cancer	202	Environmental/occupational risks	3	Rate	2009	0.00001025027	0.00004772592	0
1	Deaths	9	Southeast Asia	2	Female	9	20-24 years	465	Ovarian cancer	202	Environmental/occupational risks	1	Number	2010	0.0027010746435908	0.0109374472340489	0
1	Deaths	9	Southeast Asia	2	Female	9	20-24 years	465	Ovarian cancer	202	Environmental/occupational risks	3	Rate	2010	0.00000993793	0.0000402416	0
1	Deaths	9	Southeast Asia	2	Female	9	20-24 years	465	Ovarian cancer	202	Environmental/occupational risks	1	Number	2011	0.002674461693471	0.0118672667618981	0
1	Deaths	9	Southeast Asia	2	Female	9	20-24 years	465	Ovarian cancer	202	Environmental/occupational risks	3	Rate	2011	0.00000982168	0.00004358128	0
1	Deaths	9	Southeast Asia	2	Female	9	20-24 years	465	Ovarian cancer	202	Environmental/occupational risks	1	Number	2012	0.0026414742851503	0.0110240803807091	0
1	Deaths	9	Southeast Asia	2	Female	9	20-24 years	465	Ovarian cancer	202	Environmental/occupational risks	3	Rate	2012	0.00000964932	0.00004027101	0
1	Deaths	9	Southeast Asia	2	Female	9	20-24 years	465	Ovarian cancer	202	Environmental/occupational risks	1	Number	2013	0.0027544165662122	0.0119028643252066	0
1	Deaths	9	Southeast Asia	2	Female	9	20-24 years	465	Ovarian cancer	202	Environmental/occupational risks	3	Rate	2013	0.00000999093	0.00004317453	0
1	Deaths	9	Southeast Asia	2	Female	9	20-24 years	465	Ovarian cancer	202	Environmental/occupational risks	1	Number	2014	0.0030540580938613	0.0141623867594557	0
1	Deaths	9	Southeast Asia	2	Female	9	20-24 years	465	Ovarian cancer	202	Environmental/occupational risks	3	Rate	2014	0.00001101809	0.00005109349	0
1	Deaths	9	Southeast Asia	2	Female	9	20-24 years	465	Ovarian cancer	202	Environmental/occupational risks	1	Number	2015	0.0031266149542312	0.0138432966718764	0
1	Deaths	9	Southeast Asia	2	Female	9	20-24 years	465	Ovarian cancer	202	Environmental/occupational risks	3	Rate	2015	0.00001124426	0.00004978472	0
1	Deaths	9	Southeast Asia	2	Female	9	20-24 years	465	Ovarian cancer	202	Environmental/occupational risks	1	Number	2016	0.003254005898151	0.0142009170945219	0
1	Deaths	9	Southeast Asia	2	Female	9	20-24 years	465	Ovarian cancer	202	Environmental/occupational risks	3	Rate	2016	0.0000116863	0.00005100059	0
1	Deaths	9	Southeast Asia	2	Female	9	20-24 years	465	Ovarian cancer	202	Environmental/occupational risks	1	Number	2017	0.0036943145942073	0.0157421467723178	0
1	Deaths	9	Southeast Asia	2	Female	9	20-24 years	465	Ovarian cancer	202	Environmental/occupational risks	3	Rate	2017	0.00001327152	0.00005655237	0
1	Deaths	9	Southeast Asia	2	Female	9	20-24 years	465	Ovarian cancer	202	Environmental/occupational risks	1	Number	2018	0.0038061969344011	0.0170522699311411	0
1	Deaths	9	Southeast Asia	2	Female	9	20-24 years	465	Ovarian cancer	202	Environmental/occupational risks	3	Rate	2018	0.00001369553	0.00006135781	0
1	Deaths	9	Southeast Asia	2	Female	9	20-24 years	465	Ovarian cancer	202	Environmental/occupational risks	1	Number	2019	0.0043093921746882	0.0201690209675748	0
1	Deaths	9	Southeast Asia	2	Female	9	20-24 years	465	Ovarian cancer	202	Environmental/occupational risks	3	Rate	2019	0.00001553769	0.00007272025	0
1	Deaths	9	Southeast Asia	2	Female	9	20-24 years	465	Ovarian cancer	202	Environmental/occupational risks	1	Number	2020	0.0044767964008789	0.0182996253593169	0
1	Deaths	9	Southeast Asia	2	Female	9	20-24 years	465	Ovarian cancer	202	Environmental/occupational risks	3	Rate	2020	0.00001617098	0.00006610149	0
1	Deaths	9	Southeast Asia	2	Female	9	20-24 years	465	Ovarian cancer	202	Environmental/occupational risks	1	Number	2021	0.0052705387444047	0.0228650312031747	0
1	Deaths	9	Southeast Asia	2	Female	9	20-24 years	465	Ovarian cancer	202	Environmental/occupational risks	3	Rate	2021	0.00001907016	0.00008273153	0
1	Deaths	9	Southeast Asia	2	Female	10	25-29 years	465	Ovarian cancer	202	Environmental/occupational risks	1	Number	1990	0.0186112820190138	0.0759460334773286	0.0000374357747106
1	Deaths	9	Southeast Asia	2	Female	10	25-29 years	465	Ovarian cancer	202	Environmental/occupational risks	3	Rate	1990	0.00008991913	0.00036692805	0.00000018087
1	Deaths	9	Southeast Asia	2	Female	10	25-29 years	465	Ovarian cancer	202	Environmental/occupational risks	1	Number	1991	0.0208763395673367	0.0784447365948444	0.0000003123679418
1	Deaths	9	Southeast Asia	2	Female	10	25-29 years	465	Ovarian cancer	202	Environmental/occupational risks	3	Rate	1991	0.00009903191	0.00037212137	0.00000000148
1	Deaths	9	Southeast Asia	2	Female	10	25-29 years	465	Ovarian cancer	202	Environmental/occupational risks	1	Number	1992	0.0236783221651993	0.0843550729353135	0.0000048011350088
1	Deaths	9	Southeast Asia	2	Female	10	25-29 years	465	Ovarian cancer	202	Environmental/occupational risks	3	Rate	1992	0.00011045595	0.00039350421	0.0000000224
1	Deaths	9	Southeast Asia	2	Female	10	25-29 years	465	Ovarian cancer	202	Environmental/occupational risks	1	Number	1993	0.0272160878998958	0.0902271820583075	0.0001211561231777
1	Deaths	9	Southeast Asia	2	Female	10	25-29 years	465	Ovarian cancer	202	Environmental/occupational risks	3	Rate	1993	0.0001249395	0.0004142013	0.00000055619
1	Deaths	9	Southeast Asia	2	Female	10	25-29 years	465	Ovarian cancer	202	Environmental/occupational risks	1	Number	1994	0.0312743937268591	0.0946770680146282	0.0000294395817887
1	Deaths	9	Southeast Asia	2	Female	10	25-29 years	465	Ovarian cancer	202	Environmental/occupational risks	3	Rate	1994	0.00014136581	0.00042795716	0.00000013307
1	Deaths	9	Southeast Asia	2	Female	10	25-29 years	465	Ovarian cancer	202	Environmental/occupational risks	1	Number	1995	0.0385831255264971	0.12237576335779	0.0002766034520741
1	Deaths	9	Southeast Asia	2	Female	10	25-29 years	465	Ovarian cancer	202	Environmental/occupational risks	3	Rate	1995	0.00017182321	0.00054497908	0.00000123181
1	Deaths	9	Southeast Asia	2	Female	10	25-29 years	465	Ovarian cancer	202	Environmental/occupational risks	1	Number	1996	0.0448097288511143	0.143441333664433	0.0000359067098197
1	Deaths	9	Southeast Asia	2	Female	10	25-29 years	465	Ovarian cancer	202	Environmental/occupational risks	3	Rate	1996	0.00019677521	0.00062990111	0.00000015768
1	Deaths	9	Southeast Asia	2	Female	10	25-29 years	465	Ovarian cancer	202	Environmental/occupational risks	1	Number	1997	0.042855530153919	0.130327450287249	0.000130553908631
1	Deaths	9	Southeast Asia	2	Female	10	25-29 years	465	Ovarian cancer	202	Environmental/occupational risks	3	Rate	1997	0.00018580231	0.00056504124	0.00000056602
1	Deaths	9	Southeast Asia	2	Female	10	25-29 years	465	Ovarian cancer	202	Environmental/occupational risks	1	Number	1998	0.0513285275172463	0.18007248854812	0.0001042677384611
1	Deaths	9	Southeast Asia	2	Female	10	25-29 years	465	Ovarian cancer	202	Environmental/occupational risks	3	Rate	1998	0.00022009194	0.00077213406	0.00000044709
1	Deaths	9	Southeast Asia	2	Female	10	25-29 years	465	Ovarian cancer	202	Environmental/occupational risks	1	Number	1999	0.0616293661064784	0.195311351664688	0.0001222571506437
1	Deaths	9	Southeast Asia	2	Female	10	25-29 years	465	Ovarian cancer	202	Environmental/occupational risks	3	Rate	1999	0.00026176001	0.000829551	0.00000051927
1	Deaths	9	Southeast Asia	2	Female	10	25-29 years	465	Ovarian cancer	202	Environmental/occupational risks	1	Number	2000	0.0660641318749024	0.215409540723507	0.0002408352064209
1	Deaths	9	Southeast Asia	2	Female	10	25-29 years	465	Ovarian cancer	202	Environmental/occupational risks	3	Rate	2000	0.00027820895	0.0009071316	0.0000010142
1	Deaths	9	Southeast Asia	2	Female	10	25-29 years	465	Ovarian cancer	202	Environmental/occupational risks	1	Number	2001	0.0644056752445226	0.205416338853381	0.0001485612402481
1	Deaths	9	Southeast Asia	2	Female	10	25-29 years	465	Ovarian cancer	202	Environmental/occupational risks	3	Rate	2001	0.00026889942	0.00085763148	0.00000062026
1	Deaths	9	Southeast Asia	2	Female	10	25-29 years	465	Ovarian cancer	202	Environmental/occupational risks	1	Number	2002	0.0666999250838049	0.200283467254492	0.0000624339832419
1	Deaths	9	Southeast Asia	2	Female	10	25-29 years	465	Ovarian cancer	202	Environmental/occupational risks	3	Rate	2002	0.0002759065	0.00082847936	0.00000025826
1	Deaths	9	Southeast Asia	2	Female	10	25-29 years	465	Ovarian cancer	202	Environmental/occupational risks	1	Number	2003	0.0627374521299794	0.182156404840503	0.0001559072610736
1	Deaths	9	Southeast Asia	2	Female	10	25-29 years	465	Ovarian cancer	202	Environmental/occupational risks	3	Rate	2003	0.0002567173	0.00074537138	0.00000063796
1	Deaths	9	Southeast Asia	2	Female	10	25-29 years	465	Ovarian cancer	202	Environmental/occupational risks	1	Number	2004	0.0574626372088789	0.172980352693511	0.0001609435762051
1	Deaths	9	Southeast Asia	2	Female	10	25-29 years	465	Ovarian cancer	202	Environmental/occupational risks	3	Rate	2004	0.00023227879	0.00069923117	0.00000065058
1	Deaths	9	Southeast Asia	2	Female	10	25-29 years	465	Ovarian cancer	202	Environmental/occupational risks	1	Number	2005	0.0522577430094971	0.156707032611205	0.0002271569280122
1	Deaths	9	Southeast Asia	2	Female	10	25-29 years	465	Ovarian cancer	202	Environmental/occupational risks	3	Rate	2005	0.00020849417	0.0006252184	0.00000090629
1	Deaths	9	Southeast Asia	2	Female	10	25-29 years	465	Ovarian cancer	202	Environmental/occupational risks	1	Number	2006	0.0487044047129199	0.140374622122934	0.000140991492512
1	Deaths	9	Southeast Asia	2	Female	10	25-29 years	465	Ovarian cancer	202	Environmental/occupational risks	3	Rate	2006	0.00019181097	0.00055283279	0.00000055526
1	Deaths	9	Southeast Asia	2	Female	10	25-29 years	465	Ovarian cancer	202	Environmental/occupational risks	1	Number	2007	0.0463105108482302	0.142418444733875	0.0002848958987541
1	Deaths	9	Southeast Asia	2	Female	10	25-29 years	465	Ovarian cancer	202	Environmental/occupational risks	3	Rate	2007	0.00018031489	0.00055452134	0.00000110927
1	Deaths	9	Southeast Asia	2	Female	10	25-29 years	465	Ovarian cancer	202	Environmental/occupational risks	1	Number	2008	0.0424196853190203	0.127584878916725	0.000035013486381
1	Deaths	9	Southeast Asia	2	Female	10	25-29 years	465	Ovarian cancer	202	Environmental/occupational risks	3	Rate	2008	0.00016336735	0.00049135686	0.00000013484
1	Deaths	9	Southeast Asia	2	Female	10	25-29 years	465	Ovarian cancer	202	Environmental/occupational risks	1	Number	2009	0.040158870769991	0.11452861419089	0.0000023552492213
1	Deaths	9	Southeast Asia	2	Female	10	25-29 years	465	Ovarian cancer	202	Environmental/occupational risks	3	Rate	2009	0.00015298225	0.00043628828	0.00000000897
1	Deaths	9	Southeast Asia	2	Female	10	25-29 years	465	Ovarian cancer	202	Environmental/occupational risks	1	Number	2010	0.038965654719315	0.110636732221567	0.0000013748931674
1	Deaths	9	Southeast Asia	2	Female	10	25-29 years	465	Ovarian cancer	202	Environmental/occupational risks	3	Rate	2010	0.00014764015	0.00041920055	0.00000000521
1	Deaths	9	Southeast Asia	2	Female	10	25-29 years	465	Ovarian cancer	202	Environmental/occupational risks	1	Number	2011	0.0376248990249481	0.101778240798667	0.0000885076672626
1	Deaths	9	Southeast Asia	2	Female	10	25-29 years	465	Ovarian cancer	202	Environmental/occupational risks	3	Rate	2011	0.00014254751	0.00038560196	0.00000033532
1	Deaths	9	Southeast Asia	2	Female	10	25-29 years	465	Ovarian cancer	202	Environmental/occupational risks	1	Number	2012	0.0363555817583886	0.103681075441205	0.0000366787472942
1	Deaths	9	Southeast Asia	2	Female	10	25-29 years	465	Ovarian cancer	202	Environmental/occupational risks	3	Rate	2012	0.00013742944	0.00039192969	0.00000013865
1	Deaths	9	Southeast Asia	2	Female	10	25-29 years	465	Ovarian cancer	202	Environmental/occupational risks	1	Number	2013	0.036538805551067	0.0969010709914633	0.0000608913813494
1	Deaths	9	Southeast Asia	2	Female	10	25-29 years	465	Ovarian cancer	202	Environmental/occupational risks	3	Rate	2013	0.00013735587	0.00036426837	0.0000002289
1	Deaths	9	Southeast Asia	2	Female	10	25-29 years	465	Ovarian cancer	202	Environmental/occupational risks	1	Number	2014	0.0379165670401427	0.10398929821442	0.0001320735785094
1	Deaths	9	Southeast Asia	2	Female	10	25-29 years	465	Ovarian cancer	202	Environmental/occupational risks	3	Rate	2014	0.00014152255	0.0003881372	0.00000049296
1	Deaths	9	Southeast Asia	2	Female	10	25-29 years	465	Ovarian cancer	202	Environmental/occupational risks	1	Number	2015	0.0386393339943843	0.114006375740445	0.0001299776956042
1	Deaths	9	Southeast Asia	2	Female	10	25-29 years	465	Ovarian cancer	202	Environmental/occupational risks	3	Rate	2015	0.00014298338	0.00042187623	0.00000048098
1	Deaths	9	Southeast Asia	2	Female	10	25-29 years	465	Ovarian cancer	202	Environmental/occupational risks	1	Number	2016	0.0395543749380456	0.11489568946814	0.0001117519815908
1	Deaths	9	Southeast Asia	2	Female	10	25-29 years	465	Ovarian cancer	202	Environmental/occupational risks	3	Rate	2016	0.00014501576	0.00042123497	0.00000040971
1	Deaths	9	Southeast Asia	2	Female	10	25-29 years	465	Ovarian cancer	202	Environmental/occupational risks	1	Number	2017	0.042153070550384	0.132554702604056	0.0003018839045773
1	Deaths	9	Southeast Asia	2	Female	10	25-29 years	465	Ovarian cancer	202	Environmental/occupational risks	3	Rate	2017	0.00015312748	0.00048152523	0.00000109664
1	Deaths	9	Southeast Asia	2	Female	10	25-29 years	465	Ovarian cancer	202	Environmental/occupational risks	1	Number	2018	0.0435850920249833	0.139251196273073	0.0003089689758576
1	Deaths	9	Southeast Asia	2	Female	10	25-29 years	465	Ovarian cancer	202	Environmental/occupational risks	3	Rate	2018	0.00015708484	0.00050187462	0.00000111355
1	Deaths	9	Southeast Asia	2	Female	10	25-29 years	465	Ovarian cancer	202	Environmental/occupational risks	1	Number	2019	0.0468331507186725	0.147894862129482	0.000584483265775
1	Deaths	9	Southeast Asia	2	Female	10	25-29 years	465	Ovarian cancer	202	Environmental/occupational risks	3	Rate	2019	0.00016781204	0.00052993526	0.00000209431
1	Deaths	9	Southeast Asia	2	Female	10	25-29 years	465	Ovarian cancer	202	Environmental/occupational risks	1	Number	2020	0.0493235517129164	0.158178500296494	0.0004854483188512
1	Deaths	9	Southeast Asia	2	Female	10	25-29 years	465	Ovarian cancer	202	Environmental/occupational risks	3	Rate	2020	0.00017612615	0.00056482895	0.00000173345
1	Deaths	9	Southeast Asia	2	Female	10	25-29 years	465	Ovarian cancer	202	Environmental/occupational risks	1	Number	2021	0.0523093013986876	0.163552940071261	0.0005011933410615
1	Deaths	9	Southeast Asia	2	Female	10	25-29 years	465	Ovarian cancer	202	Environmental/occupational risks	3	Rate	2021	0.0001864795	0.00058305636	0.00000178672
1	Deaths	9	Southeast Asia	2	Female	11	30-34 years	465	Ovarian cancer	202	Environmental/occupational risks	1	Number	1990	0.0211211015227326	0.0821192480780061	0.0000133075191368
1	Deaths	9	Southeast Asia	2	Female	11	30-34 years	465	Ovarian cancer	202	Environmental/occupational risks	3	Rate	1990	0.00011954131	0.00046477892	0.00000007532
1	Deaths	9	Southeast Asia	2	Female	11	30-34 years	465	Ovarian cancer	202	Environmental/occupational risks	1	Number	1991	0.0237984044460883	0.0868585290838421	0.0000000163446514
1	Deaths	9	Southeast Asia	2	Female	11	30-34 years	465	Ovarian cancer	202	Environmental/occupational risks	3	Rate	1991	0.00013038189	0.00047586295	0.00000000009
1	Deaths	9	Southeast Asia	2	Female	11	30-34 years	465	Ovarian cancer	202	Environmental/occupational risks	1	Number	1992	0.0268173656065349	0.0981803864137573	0.0000024163997045
1	Deaths	9	Southeast Asia	2	Female	11	30-34 years	465	Ovarian cancer	202	Environmental/occupational risks	3	Rate	1992	0.00014257614	0.00052198193	0.00000001285
1	Deaths	9	Southeast Asia	2	Female	11	30-34 years	465	Ovarian cancer	202	Environmental/occupational risks	1	Number	1993	0.0310295997426633	0.112851458573386	0.0000474454044872
1	Deaths	9	Southeast Asia	2	Female	11	30-34 years	465	Ovarian cancer	202	Environmental/occupational risks	3	Rate	1993	0.00016053532	0.00058385042	0.00000024546
1	Deaths	9	Southeast Asia	2	Female	11	30-34 years	465	Ovarian cancer	202	Environmental/occupational risks	1	Number	1994	0.0362216940106572	0.114757133042232	0.0000412463696847
1	Deaths	9	Southeast Asia	2	Female	11	30-34 years	465	Ovarian cancer	202	Environmental/occupational risks	3	Rate	1994	0.00018288414	0.00057941132	0.00000020825
1	Deaths	9	Southeast Asia	2	Female	11	30-34 years	465	Ovarian cancer	202	Environmental/occupational risks	1	Number	1995	0.0442182006503637	0.143758443262111	0.0000497965616805
1	Deaths	9	Southeast Asia	2	Female	11	30-34 years	465	Ovarian cancer	202	Environmental/occupational risks	3	Rate	1995	0.00021856364	0.00071057545	0.00000024614
1	Deaths	9	Southeast Asia	2	Female	11	30-34 years	465	Ovarian cancer	202	Environmental/occupational risks	1	Number	1996	0.0521454338771739	0.176114320500857	0.0000013548313858
1	Deaths	9	Southeast Asia	2	Female	11	30-34 years	465	Ovarian cancer	202	Environmental/occupational risks	3	Rate	1996	0.00025303283	0.00085458498	0.00000000657
1	Deaths	9	Southeast Asia	2	Female	11	30-34 years	465	Ovarian cancer	202	Environmental/occupational risks	1	Number	1997	0.0493182269910398	0.163167564026649	0.0000274260483973
1	Deaths	9	Southeast Asia	2	Female	11	30-34 years	465	Ovarian cancer	202	Environmental/occupational risks	3	Rate	1997	0.00023538661	0.00077876805	0.0000001309
1	Deaths	9	Southeast Asia	2	Female	11	30-34 years	465	Ovarian cancer	202	Environmental/occupational risks	1	Number	1998	0.058995886999681	0.196479818545625	0.0000425477260483
1	Deaths	9	Southeast Asia	2	Female	11	30-34 years	465	Ovarian cancer	202	Environmental/occupational risks	3	Rate	1998	0.00027721886	0.0009232493	0.00000019993
1	Deaths	9	Southeast Asia	2	Female	11	30-34 years	465	Ovarian cancer	202	Environmental/occupational risks	1	Number	1999	0.0711090669503537	0.233687133180792	0.0000535846662243
1	Deaths	9	Southeast Asia	2	Female	11	30-34 years	465	Ovarian cancer	202	Environmental/occupational risks	3	Rate	1999	0.00032920738	0.00108188072	0.00000024808
1	Deaths	9	Southeast Asia	2	Female	11	30-34 years	465	Ovarian cancer	202	Environmental/occupational risks	1	Number	2000	0.076019954129668	0.238305351901556	0.0001417312104717
1	Deaths	9	Southeast Asia	2	Female	11	30-34 years	465	Ovarian cancer	202	Environmental/occupational risks	3	Rate	2000	0.00034692046	0.00108751713	0.0000006468
1	Deaths	9	Southeast Asia	2	Female	11	30-34 years	465	Ovarian cancer	202	Environmental/occupational risks	1	Number	2001	0.0753348553992486	0.238808862513662	0.0000299292905018
1	Deaths	9	Southeast Asia	2	Female	11	30-34 years	465	Ovarian cancer	202	Environmental/occupational risks	3	Rate	2001	0.00033915204	0.00107510014	0.00000013474
1	Deaths	9	Southeast Asia	2	Female	11	30-34 years	465	Ovarian cancer	202	Environmental/occupational risks	1	Number	2002	0.0794884888583074	0.242694368955065	0.0000261035899407
1	Deaths	9	Southeast Asia	2	Female	11	30-34 years	465	Ovarian cancer	202	Environmental/occupational risks	3	Rate	2002	0.00035347561	0.00107923224	0.00000011608
1	Deaths	9	Southeast Asia	2	Female	11	30-34 years	465	Ovarian cancer	202	Environmental/occupational risks	1	Number	2003	0.0755431219003355	0.224571714746781	0.000056381700805
1	Deaths	9	Southeast Asia	2	Female	11	30-34 years	465	Ovarian cancer	202	Environmental/occupational risks	3	Rate	2003	0.0003324132	0.00098818529	0.0000002481
1	Deaths	9	Southeast Asia	2	Female	11	30-34 years	465	Ovarian cancer	202	Environmental/occupational risks	1	Number	2004	0.0694237085504528	0.211853271262025	0.0000479986595697
1	Deaths	9	Southeast Asia	2	Female	11	30-34 years	465	Ovarian cancer	202	Environmental/occupational risks	3	Rate	2004	0.00030275284	0.00092388004	0.00000020932
1	Deaths	9	Southeast Asia	2	Female	11	30-34 years	465	Ovarian cancer	202	Environmental/occupational risks	1	Number	2005	0.0613848576917199	0.187997975481463	0.0001089771729035
1	Deaths	9	Southeast Asia	2	Female	11	30-34 years	465	Ovarian cancer	202	Environmental/occupational risks	3	Rate	2005	0.00026548096	0.00081306505	0.00000047131
1	Deaths	9	Southeast Asia	2	Female	11	30-34 years	465	Ovarian cancer	202	Environmental/occupational risks	1	Number	2006	0.0572618414836801	0.161183949448906	0.0000338470513823
1	Deaths	9	Southeast Asia	2	Female	11	30-34 years	465	Ovarian cancer	202	Environmental/occupational risks	3	Rate	2006	0.00024545252	0.00069091396	0.00000014509
1	Deaths	9	Southeast Asia	2	Female	11	30-34 years	465	Ovarian cancer	202	Environmental/occupational risks	1	Number	2007	0.0555566335791016	0.155993840518408	0.0000432154749763
1	Deaths	9	Southeast Asia	2	Female	11	30-34 years	465	Ovarian cancer	202	Environmental/occupational risks	3	Rate	2007	0.0002357733	0.00066201244	0.0000001834
1	Deaths	9	Southeast Asia	2	Female	11	30-34 years	465	Ovarian cancer	202	Environmental/occupational risks	1	Number	2008	0.0512556761860136	0.142245003191039	0.0000185938832295
1	Deaths	9	Southeast Asia	2	Female	11	30-34 years	465	Ovarian cancer	202	Environmental/occupational risks	3	Rate	2008	0.00021461021	0.00059558731	0.00000007785
1	Deaths	9	Southeast Asia	2	Female	11	30-34 years	465	Ovarian cancer	202	Environmental/occupational risks	1	Number	2009	0.0479416879355136	0.144064440694259	0
1	Deaths	9	Southeast Asia	2	Female	11	30-34 years	465	Ovarian cancer	202	Environmental/occupational risks	3	Rate	2009	0.00019736171	0.00059307057	0
1	Deaths	9	Southeast Asia	2	Female	11	30-34 years	465	Ovarian cancer	202	Environmental/occupational risks	1	Number	2010	0.0457415620044104	0.139503478943808	0.0000000075945902
1	Deaths	9	Southeast Asia	2	Female	11	30-34 years	465	Ovarian cancer	202	Environmental/occupational risks	3	Rate	2010	0.00018545387	0.00056560072	0.00000000003
1	Deaths	9	Southeast Asia	2	Female	11	30-34 years	465	Ovarian cancer	202	Environmental/occupational risks	1	Number	2011	0.0444982855765203	0.136538932030446	0
1	Deaths	9	Southeast Asia	2	Female	11	30-34 years	465	Ovarian cancer	202	Environmental/occupational risks	3	Rate	2011	0.00017822465	0.00054686609	0
1	Deaths	9	Southeast Asia	2	Female	11	30-34 years	465	Ovarian cancer	202	Environmental/occupational risks	1	Number	2012	0.0417812316190845	0.130461619937103	0.0000100847811983
1	Deaths	9	Southeast Asia	2	Female	11	30-34 years	465	Ovarian cancer	202	Environmental/occupational risks	3	Rate	2012	0.00016531509	0.00051619527	0.0000000399
1	Deaths	9	Southeast Asia	2	Female	11	30-34 years	465	Ovarian cancer	202	Environmental/occupational risks	1	Number	2013	0.041290013665903	0.128581640165803	0.0000254508526076
1	Deaths	9	Southeast Asia	2	Female	11	30-34 years	465	Ovarian cancer	202	Environmental/occupational risks	3	Rate	2013	0.00016154435	0.00050306687	0.00000009957
1	Deaths	9	Southeast Asia	2	Female	11	30-34 years	465	Ovarian cancer	202	Environmental/occupational risks	1	Number	2014	0.0438884227499714	0.137238246028739	0
1	Deaths	9	Southeast Asia	2	Female	11	30-34 years	465	Ovarian cancer	202	Environmental/occupational risks	3	Rate	2014	0.00017017028	0.00053211917	0
1	Deaths	9	Southeast Asia	2	Female	11	30-34 years	465	Ovarian cancer	202	Environmental/occupational risks	1	Number	2015	0.0435145654559615	0.134550118073495	0.0000000139689506
1	Deaths	9	Southeast Asia	2	Female	11	30-34 years	465	Ovarian cancer	202	Environmental/occupational risks	3	Rate	2015	0.00016756127	0.00051811131	0.00000000005
1	Deaths	9	Southeast Asia	2	Female	11	30-34 years	465	Ovarian cancer	202	Environmental/occupational risks	1	Number	2016	0.0432945027610862	0.139127167972912	0
1	Deaths	9	Southeast Asia	2	Female	11	30-34 years	465	Ovarian cancer	202	Environmental/occupational risks	3	Rate	2016	0.00016576639	0.00053269139	0
1	Deaths	9	Southeast Asia	2	Female	11	30-34 years	465	Ovarian cancer	202	Environmental/occupational risks	1	Number	2017	0.0450033684822492	0.153624101769298	0
1	Deaths	9	Southeast Asia	2	Female	11	30-34 years	465	Ovarian cancer	202	Environmental/occupational risks	3	Rate	2017	0.00017124889	0.0005845775	0
1	Deaths	9	Southeast Asia	2	Female	11	30-34 years	465	Ovarian cancer	202	Environmental/occupational risks	1	Number	2018	0.0461839854641701	0.143716884573758	0.0000100935238849
1	Deaths	9	Southeast Asia	2	Female	11	30-34 years	465	Ovarian cancer	202	Environmental/occupational risks	3	Rate	2018	0.00017440038	0.000542705	0.00000003812
1	Deaths	9	Southeast Asia	2	Female	11	30-34 years	465	Ovarian cancer	202	Environmental/occupational risks	1	Number	2019	0.0485396777815715	0.151446608926724	0.0000091924715645
1	Deaths	9	Southeast Asia	2	Female	11	30-34 years	465	Ovarian cancer	202	Environmental/occupational risks	3	Rate	2019	0.00018168011	0.00056685247	0.00000003441
1	Deaths	9	Southeast Asia	2	Female	11	30-34 years	465	Ovarian cancer	202	Environmental/occupational risks	1	Number	2020	0.0500725858030506	0.172807675830629	0.0000238322985967
1	Deaths	9	Southeast Asia	2	Female	11	30-34 years	465	Ovarian cancer	202	Environmental/occupational risks	3	Rate	2020	0.00018556361	0.00064040665	0.00000008832
1	Deaths	9	Southeast Asia	2	Female	11	30-34 years	465	Ovarian cancer	202	Environmental/occupational risks	1	Number	2021	0.052534910249291	0.183997377517843	0.000098832401759
1	Deaths	9	Southeast Asia	2	Female	11	30-34 years	465	Ovarian cancer	202	Environmental/occupational risks	3	Rate	2021	0.00019273877	0.00067504501	0.00000036259
1	Deaths	9	Southeast Asia	2	Female	12	35-39 years	465	Ovarian cancer	202	Environmental/occupational risks	1	Number	1990	0.213700888356126	0.505517341336202	0.0205325326581388
1	Deaths	9	Southeast Asia	2	Female	12	35-39 years	465	Ovarian cancer	202	Environmental/occupational risks	3	Rate	1990	0.0014984502	0.00354463926	0.00014397216
1	Deaths	9	Southeast Asia	2	Female	12	35-39 years	465	Ovarian cancer	202	Environmental/occupational risks	1	Number	1991	0.2324446409068	0.511261007841616	0.0233204177910665
1	Deaths	9	Southeast Asia	2	Female	12	35-39 years	465	Ovarian cancer	202	Environmental/occupational risks	3	Rate	1991	0.00156588047	0.0034441475	0.00015709971
1	Deaths	9	Southeast Asia	2	Female	12	35-39 years	465	Ovarian cancer	202	Environmental/occupational risks	1	Number	1992	0.255408593638356	0.623368066561896	0.0263486601742098
1	Deaths	9	Southeast Asia	2	Female	12	35-39 years	465	Ovarian cancer	202	Environmental/occupational risks	3	Rate	1992	0.00165223679	0.00403256461	0.00017044934
1	Deaths	9	Southeast Asia	2	Female	12	35-39 years	465	Ovarian cancer	202	Environmental/occupational risks	1	Number	1993	0.281003353193377	0.638733540900099	0.0289925951662469
1	Deaths	9	Southeast Asia	2	Female	12	35-39 years	465	Ovarian cancer	202	Environmental/occupational risks	3	Rate	1993	0.00174696017	0.00397092078	0.00018024308
1	Deaths	9	Southeast Asia	2	Female	12	35-39 years	465	Ovarian cancer	202	Environmental/occupational risks	1	Number	1994	0.309872359038129	0.700610727025152	0.0352585289359342
1	Deaths	9	Southeast Asia	2	Female	12	35-39 years	465	Ovarian cancer	202	Environmental/occupational risks	3	Rate	1994	0.00185449921	0.00419295882	0.00021101241
1	Deaths	9	Southeast Asia	2	Female	12	35-39 years	465	Ovarian cancer	202	Environmental/occupational risks	1	Number	1995	0.344144568739976	0.788482111097244	0.0371714117444946
1	Deaths	9	Southeast Asia	2	Female	12	35-39 years	465	Ovarian cancer	202	Environmental/occupational risks	3	Rate	1995	0.00198746284	0.00455354824	0.00021466792
1	Deaths	9	Southeast Asia	2	Female	12	35-39 years	465	Ovarian cancer	202	Environmental/occupational risks	1	Number	1996	0.379088231681098	0.838927391524092	0.033180654165749
1	Deaths	9	Southeast Asia	2	Female	12	35-39 years	465	Ovarian cancer	202	Environmental/occupational risks	3	Rate	1996	0.00211843949	0.00468813528	0.00018542176
1	Deaths	9	Southeast Asia	2	Female	12	35-39 years	465	Ovarian cancer	202	Environmental/occupational risks	1	Number	1997	0.385421202367625	0.856710048679789	0.0406265909983693
1	Deaths	9	Southeast Asia	2	Female	12	35-39 years	465	Ovarian cancer	202	Environmental/occupational risks	3	Rate	1997	0.00208988779	0.00464537982	0.0002202915
1	Deaths	9	Southeast Asia	2	Female	12	35-39 years	465	Ovarian cancer	202	Environmental/occupational risks	1	Number	1998	0.415389347109701	0.925545701787294	0.0354450675126463
1	Deaths	9	Southeast Asia	2	Female	12	35-39 years	465	Ovarian cancer	202	Environmental/occupational risks	3	Rate	1998	0.0021920598	0.00488421656	0.00018704791
1	Deaths	9	Southeast Asia	2	Female	12	35-39 years	465	Ovarian cancer	202	Environmental/occupational risks	1	Number	1999	0.456607697827711	0.990517320477503	0.0416653668443866
1	Deaths	9	Southeast Asia	2	Female	12	35-39 years	465	Ovarian cancer	202	Environmental/occupational risks	3	Rate	1999	0.00235224736	0.00510272114	0.00021464213
1	Deaths	9	Southeast Asia	2	Female	12	35-39 years	465	Ovarian cancer	202	Environmental/occupational risks	1	Number	2000	0.487432040485609	1.08257112842508	0.03603841420836
1	Deaths	9	Southeast Asia	2	Female	12	35-39 years	465	Ovarian cancer	202	Environmental/occupational risks	3	Rate	2000	0.00245901103	0.00546138564	0.00018180762
1	Deaths	9	Southeast Asia	2	Female	12	35-39 years	465	Ovarian cancer	202	Environmental/occupational risks	1	Number	2001	0.493340037040974	1.05762923078788	0.0382442100296777
1	Deaths	9	Southeast Asia	2	Female	12	35-39 years	465	Ovarian cancer	202	Environmental/occupational risks	3	Rate	2001	0.00244364618	0.00523872265	0.00018943388
1	Deaths	9	Southeast Asia	2	Female	12	35-39 years	465	Ovarian cancer	202	Environmental/occupational risks	1	Number	2002	0.514823888213403	1.10728539597994	0.0337197604038637
1	Deaths	9	Southeast Asia	2	Female	12	35-39 years	465	Ovarian cancer	202	Environmental/occupational risks	3	Rate	2002	0.00250817943	0.00539460293	0.00016427989
1	Deaths	9	Southeast Asia	2	Female	12	35-39 years	465	Ovarian cancer	202	Environmental/occupational risks	1	Number	2003	0.517674686448116	1.1089448483455	0.0347505442626439
1	Deaths	9	Southeast Asia	2	Female	12	35-39 years	465	Ovarian cancer	202	Environmental/occupational risks	3	Rate	2003	0.00248233466	0.00531757163	0.00016663453
1	Deaths	9	Southeast Asia	2	Female	12	35-39 years	465	Ovarian cancer	202	Environmental/occupational risks	1	Number	2004	0.516560241341232	1.17019806352731	0.0344486483716624
1	Deaths	9	Southeast Asia	2	Female	12	35-39 years	465	Ovarian cancer	202	Environmental/occupational risks	3	Rate	2004	0.00243916667	0.0055256055	0.00016266446
1	Deaths	9	Southeast Asia	2	Female	12	35-39 years	465	Ovarian cancer	202	Environmental/occupational risks	1	Number	2005	0.514774698770916	1.13152051277891	0.035638717306228
1	Deaths	9	Southeast Asia	2	Female	12	35-39 years	465	Ovarian cancer	202	Environmental/occupational risks	3	Rate	2005	0.00239429922	0.00526288235	0.00016576136
1	Deaths	9	Southeast Asia	2	Female	12	35-39 years	465	Ovarian cancer	202	Environmental/occupational risks	1	Number	2006	0.511267258002712	1.13996269796914	0.0374497719204011
1	Deaths	9	Southeast Asia	2	Female	12	35-39 years	465	Ovarian cancer	202	Environmental/occupational risks	3	Rate	2006	0.00234394721	0.00522625367	0.00017169159
1	Deaths	9	Southeast Asia	2	Female	12	35-39 years	465	Ovarian cancer	202	Environmental/occupational risks	1	Number	2007	0.512695872030965	1.15365278183558	0.0458850082170806
1	Deaths	9	Southeast Asia	2	Female	12	35-39 years	465	Ovarian cancer	202	Environmental/occupational risks	3	Rate	2007	0.00231992627	0.0052202281	0.00020762764
1	Deaths	9	Southeast Asia	2	Female	12	35-39 years	465	Ovarian cancer	202	Environmental/occupational risks	1	Number	2008	0.50694407962429	1.1251083087049	0.0528017865899776
1	Deaths	9	Southeast Asia	2	Female	12	35-39 years	465	Ovarian cancer	202	Environmental/occupational risks	3	Rate	2008	0.00226577376	0.00502864316	0.00023599625
1	Deaths	9	Southeast Asia	2	Female	12	35-39 years	465	Ovarian cancer	202	Environmental/occupational risks	1	Number	2009	0.503335304891412	1.01842339219649	0.0520700896350812
1	Deaths	9	Southeast Asia	2	Female	12	35-39 years	465	Ovarian cancer	202	Environmental/occupational risks	3	Rate	2009	0.00222235928	0.00449661023	0.0002299033
1	Deaths	9	Southeast Asia	2	Female	12	35-39 years	465	Ovarian cancer	202	Environmental/occupational risks	1	Number	2010	0.50566926635672	1.13449773193028	0.0407868807064349
1	Deaths	9	Southeast Asia	2	Female	12	35-39 years	465	Ovarian cancer	202	Environmental/occupational risks	3	Rate	2010	0.00221175674	0.00496220192	0.00017839854
1	Deaths	9	Southeast Asia	2	Female	12	35-39 years	465	Ovarian cancer	202	Environmental/occupational risks	1	Number	2011	0.513681988738709	1.12147042683813	0.0456566639066661
1	Deaths	9	Southeast Asia	2	Female	12	35-39 years	465	Ovarian cancer	202	Environmental/occupational risks	3	Rate	2011	0.0022298121	0.00486812539	0.00019818834
1	Deaths	9	Southeast Asia	2	Female	12	35-39 years	465	Ovarian cancer	202	Environmental/occupational risks	1	Number	2012	0.505685087593016	1.10882807543984	0.0479718167940301
1	Deaths	9	Southeast Asia	2	Female	12	35-39 years	465	Ovarian cancer	202	Environmental/occupational risks	3	Rate	2012	0.00217387891	0.00476671751	0.00020622503
1	Deaths	9	Southeast Asia	2	Female	12	35-39 years	465	Ovarian cancer	202	Environmental/occupational risks	1	Number	2013	0.507772849463994	1.15952760259613	0.0616839604555323
1	Deaths	9	Southeast Asia	2	Female	12	35-39 years	465	Ovarian cancer	202	Environmental/occupational risks	3	Rate	2013	0.00215507705	0.00492123855	0.00026179755
1	Deaths	9	Southeast Asia	2	Female	12	35-39 years	465	Ovarian cancer	202	Environmental/occupational risks	1	Number	2014	0.530899264271666	1.14129100286867	0.0639565210192525
1	Deaths	9	Southeast Asia	2	Female	12	35-39 years	465	Ovarian cancer	202	Environmental/occupational risks	3	Rate	2014	0.00222023067	0.00477290036	0.00026746737
1	Deaths	9	Southeast Asia	2	Female	12	35-39 years	465	Ovarian cancer	202	Environmental/occupational risks	1	Number	2015	0.549034811104889	1.14441759652642	0.0603212701973093
1	Deaths	9	Southeast Asia	2	Female	12	35-39 years	465	Ovarian cancer	202	Environmental/occupational risks	3	Rate	2015	0.00226015422	0.00471110429	0.00024831827
1	Deaths	9	Southeast Asia	2	Female	12	35-39 years	465	Ovarian cancer	202	Environmental/occupational risks	1	Number	2016	0.559655627980133	1.18280167924213	0.074959083048434
1	Deaths	9	Southeast Asia	2	Female	12	35-39 years	465	Ovarian cancer	202	Environmental/occupational risks	3	Rate	2016	0.00226839075	0.00479412026	0.00030382343
1	Deaths	9	Southeast Asia	2	Female	12	35-39 years	465	Ovarian cancer	202	Environmental/occupational risks	1	Number	2017	0.575262914839166	1.25956655894688	0.0711036411659677
1	Deaths	9	Southeast Asia	2	Female	12	35-39 years	465	Ovarian cancer	202	Environmental/occupational risks	3	Rate	2017	0.00229899549	0.00503376415	0.00028416042
1	Deaths	9	Southeast Asia	2	Female	12	35-39 years	465	Ovarian cancer	202	Environmental/occupational risks	1	Number	2018	0.580956035561228	1.25908521109621	0.0806320414267021
1	Deaths	9	Southeast Asia	2	Female	12	35-39 years	465	Ovarian cancer	202	Environmental/occupational risks	3	Rate	2018	0.00229442051	0.00497261541	0.00031844718
1	Deaths	9	Southeast Asia	2	Female	12	35-39 years	465	Ovarian cancer	202	Environmental/occupational risks	1	Number	2019	0.595004719755193	1.32423141890462	0.0946369385470555
1	Deaths	9	Southeast Asia	2	Female	12	35-39 years	465	Ovarian cancer	202	Environmental/occupational risks	3	Rate	2019	0.00232758086	0.0051802206	0.00037020736
1	Deaths	9	Southeast Asia	2	Female	12	35-39 years	465	Ovarian cancer	202	Environmental/occupational risks	1	Number	2020	0.602849332231961	1.2741867474938	0.0982400213493781
1	Deaths	9	Southeast Asia	2	Female	12	35-39 years	465	Ovarian cancer	202	Environmental/occupational risks	3	Rate	2020	0.00234075827	0.00494744376	0.00038144878
1	Deaths	9	Southeast Asia	2	Female	12	35-39 years	465	Ovarian cancer	202	Environmental/occupational risks	1	Number	2021	0.601821014951482	1.30958034839782	0.0954658218850137
1	Deaths	9	Southeast Asia	2	Female	12	35-39 years	465	Ovarian cancer	202	Environmental/occupational risks	3	Rate	2021	0.0023222589	0.00505330414	0.00036837589
1	Deaths	9	Southeast Asia	2	Female	13	40-44 years	465	Ovarian cancer	202	Environmental/occupational risks	1	Number	1990	0.588694340429859	1.22219558864674	0.120304638506255
1	Deaths	9	Southeast Asia	2	Female	13	40-44 years	465	Ovarian cancer	202	Environmental/occupational risks	3	Rate	1990	0.0054055743	0.01122257955	0.00110467456
1	Deaths	9	Southeast Asia	2	Female	13	40-44 years	465	Ovarian cancer	202	Environmental/occupational risks	1	Number	1991	0.636510709082565	1.26665495100812	0.129228797990437
1	Deaths	9	Southeast Asia	2	Female	13	40-44 years	465	Ovarian cancer	202	Environmental/occupational risks	3	Rate	1991	0.00559213339	0.01112833349	0.00113535352
1	Deaths	9	Southeast Asia	2	Female	13	40-44 years	465	Ovarian cancer	202	Environmental/occupational risks	1	Number	1992	0.695480345909985	1.37306444157789	0.144848855668825
1	Deaths	9	Southeast Asia	2	Female	13	40-44 years	465	Ovarian cancer	202	Environmental/occupational risks	3	Rate	1992	0.00581096764	0.0114724062	0.00121025996
1	Deaths	9	Southeast Asia	2	Female	13	40-44 years	465	Ovarian cancer	202	Environmental/occupational risks	1	Number	1993	0.759427787583804	1.58390878773054	0.165561480541768
1	Deaths	9	Southeast Asia	2	Female	13	40-44 years	465	Ovarian cancer	202	Environmental/occupational risks	3	Rate	1993	0.00604437247	0.01260651088	0.00131772273
1	Deaths	9	Southeast Asia	2	Female	13	40-44 years	465	Ovarian cancer	202	Environmental/occupational risks	1	Number	1994	0.824055068701473	1.60384858374724	0.204017864271159
1	Deaths	9	Southeast Asia	2	Female	13	40-44 years	465	Ovarian cancer	202	Environmental/occupational risks	3	Rate	1994	0.00625594586	0.01217587305	0.00154883425
1	Deaths	9	Southeast Asia	2	Female	13	40-44 years	465	Ovarian cancer	202	Environmental/occupational risks	1	Number	1995	0.90132245308321	1.75071415227257	0.22043705760505
1	Deaths	9	Southeast Asia	2	Female	13	40-44 years	465	Ovarian cancer	202	Environmental/occupational risks	3	Rate	1995	0.00649468595	0.01261517292	0.00158840985
1	Deaths	9	Southeast Asia	2	Female	13	40-44 years	465	Ovarian cancer	202	Environmental/occupational risks	1	Number	1996	0.974895477021411	1.86091902803731	0.210551257258563
1	Deaths	9	Southeast Asia	2	Female	13	40-44 years	465	Ovarian cancer	202	Environmental/occupational risks	3	Rate	1996	0.00675102456	0.01288662257	0.00145804011
1	Deaths	9	Southeast Asia	2	Female	13	40-44 years	465	Ovarian cancer	202	Environmental/occupational risks	1	Number	1997	1.01250302487812	1.95118424857174	0.217680470607275
1	Deaths	9	Southeast Asia	2	Female	13	40-44 years	465	Ovarian cancer	202	Environmental/occupational risks	3	Rate	1997	0.00673324196	0.01297556187	0.00144759595
1	Deaths	9	Southeast Asia	2	Female	13	40-44 years	465	Ovarian cancer	202	Environmental/occupational risks	1	Number	1998	1.08176833026171	2.1160058796929	0.233400267705669
1	Deaths	9	Southeast Asia	2	Female	13	40-44 years	465	Ovarian cancer	202	Environmental/occupational risks	3	Rate	1998	0.00691284819	0.01352195937	0.00149150291
1	Deaths	9	Southeast Asia	2	Female	13	40-44 years	465	Ovarian cancer	202	Environmental/occupational risks	1	Number	1999	1.16935008013778	2.28457356514239	0.244419438612204
1	Deaths	9	Southeast Asia	2	Female	13	40-44 years	465	Ovarian cancer	202	Environmental/occupational risks	3	Rate	1999	0.00719286023	0.01405277907	0.00150346324
1	Deaths	9	Southeast Asia	2	Female	13	40-44 years	465	Ovarian cancer	202	Environmental/occupational risks	1	Number	2000	1.24303603892757	2.43281174146924	0.236647672566615
1	Deaths	9	Southeast Asia	2	Female	13	40-44 years	465	Ovarian cancer	202	Environmental/occupational risks	3	Rate	2000	0.00737796942	0.01443981515	0.00140460875
1	Deaths	9	Southeast Asia	2	Female	13	40-44 years	465	Ovarian cancer	202	Environmental/occupational risks	1	Number	2001	1.28210886492797	2.49882910926167	0.262045828476935
1	Deaths	9	Southeast Asia	2	Female	13	40-44 years	465	Ovarian cancer	202	Environmental/occupational risks	3	Rate	2001	0.00736356279	0.01435157774	0.00150501331
1	Deaths	9	Southeast Asia	2	Female	13	40-44 years	465	Ovarian cancer	202	Environmental/occupational risks	1	Number	2002	1.35278798167847	2.6104178429352	0.269645142511388
1	Deaths	9	Southeast Asia	2	Female	13	40-44 years	465	Ovarian cancer	202	Environmental/occupational risks	3	Rate	2002	0.00753880567	0.01454731496	0.00150267622
1	Deaths	9	Southeast Asia	2	Female	13	40-44 years	465	Ovarian cancer	202	Environmental/occupational risks	1	Number	2003	1.40249924850275	2.76210444785363	0.276100120278677
1	Deaths	9	Southeast Asia	2	Female	13	40-44 years	465	Ovarian cancer	202	Environmental/occupational risks	3	Rate	2003	0.00760579602	0.01497897631	0.00149729934
1	Deaths	9	Southeast Asia	2	Female	13	40-44 years	465	Ovarian cancer	202	Environmental/occupational risks	1	Number	2004	1.45027314656382	2.77372278847148	0.289249977374694
1	Deaths	9	Southeast Asia	2	Female	13	40-44 years	465	Ovarian cancer	202	Environmental/occupational risks	3	Rate	2004	0.00767566763	0.01468011338	0.00153087485
1	Deaths	9	Southeast Asia	2	Female	13	40-44 years	465	Ovarian cancer	202	Environmental/occupational risks	1	Number	2005	1.49712635316102	2.98054206120505	0.280296788966669
1	Deaths	9	Southeast Asia	2	Female	13	40-44 years	465	Ovarian cancer	202	Environmental/occupational risks	3	Rate	2005	0.00775501897	0.01543901767	0.00145191948
1	Deaths	9	Southeast Asia	2	Female	13	40-44 years	465	Ovarian cancer	202	Environmental/occupational risks	1	Number	2006	1.51749314491284	2.95077858328727	0.28051318075298
1	Deaths	9	Southeast Asia	2	Female	13	40-44 years	465	Ovarian cancer	202	Environmental/occupational risks	3	Rate	2006	0.00771084919	0.01499381313	0.00142537371
1	Deaths	9	Southeast Asia	2	Female	13	40-44 years	465	Ovarian cancer	202	Environmental/occupational risks	1	Number	2007	1.55293651076341	3.06223771964785	0.299740543571625
1	Deaths	9	Southeast Asia	2	Female	13	40-44 years	465	Ovarian cancer	202	Environmental/occupational risks	3	Rate	2007	0.00775178026	0.01528574655	0.00149621238
1	Deaths	9	Southeast Asia	2	Female	13	40-44 years	465	Ovarian cancer	202	Environmental/occupational risks	1	Number	2008	1.57639754589593	3.10534567163294	0.324617229961646
1	Deaths	9	Southeast Asia	2	Female	13	40-44 years	465	Ovarian cancer	202	Environmental/occupational risks	3	Rate	2008	0.00772698253	0.0152213836	0.00159116694
1	Deaths	9	Southeast Asia	2	Female	13	40-44 years	465	Ovarian cancer	202	Environmental/occupational risks	1	Number	2009	1.62307982513742	3.24107974389691	0.281470916606416
1	Deaths	9	Southeast Asia	2	Female	13	40-44 years	465	Ovarian cancer	202	Environmental/occupational risks	3	Rate	2009	0.0078078782	0.01559131935	0.00135402498
1	Deaths	9	Southeast Asia	2	Female	13	40-44 years	465	Ovarian cancer	202	Environmental/occupational risks	1	Number	2010	1.66081710709776	3.27675062338878	0.335396862800901
1	Deaths	9	Southeast Asia	2	Female	13	40-44 years	465	Ovarian cancer	202	Environmental/occupational risks	3	Rate	2010	0.00785480132	0.01549732659	0.00158625276
1	Deaths	9	Southeast Asia	2	Female	13	40-44 years	465	Ovarian cancer	202	Environmental/occupational risks	1	Number	2011	1.72283743205173	3.47346870197352	0.367455817653756
1	Deaths	9	Southeast Asia	2	Female	13	40-44 years	465	Ovarian cancer	202	Environmental/occupational risks	3	Rate	2011	0.00803144039	0.01619244875	0.0017129878
1	Deaths	9	Southeast Asia	2	Female	13	40-44 years	465	Ovarian cancer	202	Environmental/occupational risks	1	Number	2012	1.7439329697726	3.44847636959301	0.37112149724054
1	Deaths	9	Southeast Asia	2	Female	13	40-44 years	465	Ovarian cancer	202	Environmental/occupational risks	3	Rate	2012	0.00802016453	0.01585918057	0.00170674878
1	Deaths	9	Southeast Asia	2	Female	13	40-44 years	465	Ovarian cancer	202	Environmental/occupational risks	1	Number	2013	1.78192330889552	3.51893849980143	0.358584328068389
1	Deaths	9	Southeast Asia	2	Female	13	40-44 years	465	Ovarian cancer	202	Environmental/occupational risks	3	Rate	2013	0.00809508595	0.01598615915	0.00162901004
1	Deaths	9	Southeast Asia	2	Female	13	40-44 years	465	Ovarian cancer	202	Environmental/occupational risks	1	Number	2014	1.85232870795356	3.63463203735116	0.401096778977554
1	Deaths	9	Southeast Asia	2	Female	13	40-44 years	465	Ovarian cancer	202	Environmental/occupational risks	3	Rate	2014	0.00832476013	0.01633481128	0.00180261444
1	Deaths	9	Southeast Asia	2	Female	13	40-44 years	465	Ovarian cancer	202	Environmental/occupational risks	1	Number	2015	1.90022529451275	3.54709764265976	0.358351278311948
1	Deaths	9	Southeast Asia	2	Female	13	40-44 years	465	Ovarian cancer	202	Environmental/occupational risks	3	Rate	2015	0.00845478629	0.01578231412	0.00159443382
1	Deaths	9	Southeast Asia	2	Female	13	40-44 years	465	Ovarian cancer	202	Environmental/occupational risks	1	Number	2016	1.93337723292028	3.61909913095764	0.386408137669847
1	Deaths	9	Southeast Asia	2	Female	13	40-44 years	465	Ovarian cancer	202	Environmental/occupational risks	3	Rate	2016	0.00851195775	0.01593357901	0.00170121469
1	Deaths	9	Southeast Asia	2	Female	13	40-44 years	465	Ovarian cancer	202	Environmental/occupational risks	1	Number	2017	1.98171771248017	4.0774111968887	0.428892120076516
1	Deaths	9	Southeast Asia	2	Female	13	40-44 years	465	Ovarian cancer	202	Environmental/occupational risks	3	Rate	2017	0.00862316713	0.01774228387	0.001866264
1	Deaths	9	Southeast Asia	2	Female	13	40-44 years	465	Ovarian cancer	202	Environmental/occupational risks	1	Number	2018	1.99991495837943	4.04467179297942	0.449478695795709
1	Deaths	9	Southeast Asia	2	Female	13	40-44 years	465	Ovarian cancer	202	Environmental/occupational risks	3	Rate	2018	0.00858392665	0.01736032118	0.00192922811
1	Deaths	9	Southeast Asia	2	Female	13	40-44 years	465	Ovarian cancer	202	Environmental/occupational risks	1	Number	2019	2.03388294575492	4.27226410856728	0.469469059451021
1	Deaths	9	Southeast Asia	2	Female	13	40-44 years	465	Ovarian cancer	202	Environmental/occupational risks	3	Rate	2019	0.00859588061	0.01805604019	0.00198413581
1	Deaths	9	Southeast Asia	2	Female	13	40-44 years	465	Ovarian cancer	202	Environmental/occupational risks	1	Number	2020	2.05555440532206	3.97693854275108	0.469578858662993
1	Deaths	9	Southeast Asia	2	Female	13	40-44 years	465	Ovarian cancer	202	Environmental/occupational risks	3	Rate	2020	0.00854719566	0.01653649827	0.00195255468
1	Deaths	9	Southeast Asia	2	Female	13	40-44 years	465	Ovarian cancer	202	Environmental/occupational risks	1	Number	2021	2.08833596626614	4.09794929571269	0.431885626013939
1	Deaths	9	Southeast Asia	2	Female	13	40-44 years	465	Ovarian cancer	202	Environmental/occupational risks	3	Rate	2021	0.00854858543	0.01677492042	0.00176792012
1	Deaths	9	Southeast Asia	2	Female	14	45-49 years	465	Ovarian cancer	202	Environmental/occupational risks	1	Number	1990	0.18433104826299	0.526423273560503	0.0137380056363779
1	Deaths	9	Southeast Asia	2	Female	14	45-49 years	465	Ovarian cancer	202	Environmental/occupational risks	3	Rate	1990	0.00200084122	0.00571411812	0.00014912066
1	Deaths	9	Southeast Asia	2	Female	14	45-49 years	465	Ovarian cancer	202	Environmental/occupational risks	1	Number	1991	0.190528669115574	0.534501089050509	0.0110997945035372
1	Deaths	9	Southeast Asia	2	Female	14	45-49 years	465	Ovarian cancer	202	Environmental/occupational risks	3	Rate	1991	0.00202443904	0.00567927587	0.00011793951
1	Deaths	9	Southeast Asia	2	Female	14	45-49 years	465	Ovarian cancer	202	Environmental/occupational risks	1	Number	1992	0.203884642843536	0.549025919300261	0.0129220544023534
1	Deaths	9	Southeast Asia	2	Female	14	45-49 years	465	Ovarian cancer	202	Environmental/occupational risks	3	Rate	1992	0.00212490941	0.00572201184	0.00013467515
1	Deaths	9	Southeast Asia	2	Female	14	45-49 years	465	Ovarian cancer	202	Environmental/occupational risks	1	Number	1993	0.218327654929801	0.590574313627491	0.0144877415349847
1	Deaths	9	Southeast Asia	2	Female	14	45-49 years	465	Ovarian cancer	202	Environmental/occupational risks	3	Rate	1993	0.00221810639	0.00599995755	0.00014718865
1	Deaths	9	Southeast Asia	2	Female	14	45-49 years	465	Ovarian cancer	202	Environmental/occupational risks	1	Number	1994	0.236609812363122	0.618521915995938	0.0197285887505095
1	Deaths	9	Southeast Asia	2	Female	14	45-49 years	465	Ovarian cancer	202	Environmental/occupational risks	3	Rate	1994	0.00233088983	0.00609318114	0.00019435021
1	Deaths	9	Southeast Asia	2	Female	14	45-49 years	465	Ovarian cancer	202	Environmental/occupational risks	1	Number	1995	0.257805092351873	0.680723190695897	0.0200554353688533
1	Deaths	9	Southeast Asia	2	Female	14	45-49 years	465	Ovarian cancer	202	Environmental/occupational risks	3	Rate	1995	0.00247233836	0.00652810245	0.00019233065
1	Deaths	9	Southeast Asia	2	Female	14	45-49 years	465	Ovarian cancer	202	Environmental/occupational risks	1	Number	1996	0.280547958540197	0.729845938192116	0.0215914305403975
1	Deaths	9	Southeast Asia	2	Female	14	45-49 years	465	Ovarian cancer	202	Environmental/occupational risks	3	Rate	1996	0.00257664671	0.00670315031	0.00019830295
1	Deaths	9	Southeast Asia	2	Female	14	45-49 years	465	Ovarian cancer	202	Environmental/occupational risks	1	Number	1997	0.306133233900484	0.834900131126054	0.028340712051386
1	Deaths	9	Southeast Asia	2	Female	14	45-49 years	465	Ovarian cancer	202	Environmental/occupational risks	3	Rate	1997	0.00267654707	0.00729959786	0.00024778509
1	Deaths	9	Southeast Asia	2	Female	14	45-49 years	465	Ovarian cancer	202	Environmental/occupational risks	1	Number	1998	0.326458431949154	0.842278807421214	0.0255940672502362
1	Deaths	9	Southeast Asia	2	Female	14	45-49 years	465	Ovarian cancer	202	Environmental/occupational risks	3	Rate	1998	0.00272135349	0.00702122583	0.00021335183
1	Deaths	9	Southeast Asia	2	Female	14	45-49 years	465	Ovarian cancer	202	Environmental/occupational risks	1	Number	1999	0.350080788652458	0.916051869449914	0.0255998338640696
1	Deaths	9	Southeast Asia	2	Female	14	45-49 years	465	Ovarian cancer	202	Environmental/occupational risks	3	Rate	1999	0.00278528567	0.00728822098	0.00020367542
1	Deaths	9	Southeast Asia	2	Female	14	45-49 years	465	Ovarian cancer	202	Environmental/occupational risks	1	Number	2000	0.380680612371757	0.9703412219058	0.0255036639887798
1	Deaths	9	Southeast Asia	2	Female	14	45-49 years	465	Ovarian cancer	202	Environmental/occupational risks	3	Rate	2000	0.00287442573	0.00732680805	0.0001925719
1	Deaths	9	Southeast Asia	2	Female	14	45-49 years	465	Ovarian cancer	202	Environmental/occupational risks	1	Number	2001	0.399563568485427	1.00702368909471	0.0236889988641419
1	Deaths	9	Southeast Asia	2	Female	14	45-49 years	465	Ovarian cancer	202	Environmental/occupational risks	3	Rate	2001	0.00289844757	0.00730498373	0.00017184079
1	Deaths	9	Southeast Asia	2	Female	14	45-49 years	465	Ovarian cancer	202	Environmental/occupational risks	1	Number	2002	0.423386423227524	1.05934640116865	0.0243335527486348
1	Deaths	9	Southeast Asia	2	Female	14	45-49 years	465	Ovarian cancer	202	Environmental/occupational risks	3	Rate	2002	0.00294733504	0.00737446596	0.00016939403
1	Deaths	9	Southeast Asia	2	Female	14	45-49 years	465	Ovarian cancer	202	Environmental/occupational risks	1	Number	2003	0.449376478543086	1.13306014586353	0.0252397327980099
1	Deaths	9	Southeast Asia	2	Female	14	45-49 years	465	Ovarian cancer	202	Environmental/occupational risks	3	Rate	2003	0.00300337672	0.00757272938	0.00016868801
1	Deaths	9	Southeast Asia	2	Female	14	45-49 years	465	Ovarian cancer	202	Environmental/occupational risks	1	Number	2004	0.476370609118917	1.18945816917285	0.0276562491471011
1	Deaths	9	Southeast Asia	2	Female	14	45-49 years	465	Ovarian cancer	202	Environmental/occupational risks	3	Rate	2004	0.00306150198	0.00764431824	0.00017773905
1	Deaths	9	Southeast Asia	2	Female	14	45-49 years	465	Ovarian cancer	202	Environmental/occupational risks	1	Number	2005	0.510077609664492	1.27059489743614	0.0255828575634012
1	Deaths	9	Southeast Asia	2	Female	14	45-49 years	465	Ovarian cancer	202	Environmental/occupational risks	3	Rate	2005	0.00315945641	0.0078701537	0.00015846201
1	Deaths	9	Southeast Asia	2	Female	14	45-49 years	465	Ovarian cancer	202	Environmental/occupational risks	1	Number	2006	0.530396205025445	1.35882138728989	0.0215865004410144
1	Deaths	9	Southeast Asia	2	Female	14	45-49 years	465	Ovarian cancer	202	Environmental/occupational risks	3	Rate	2006	0.00317457104	0.00813292967	0.0001292013
1	Deaths	9	Southeast Asia	2	Female	14	45-49 years	465	Ovarian cancer	202	Environmental/occupational risks	1	Number	2007	0.555285350768847	1.33472547871101	0.0213842439689306
1	Deaths	9	Southeast Asia	2	Female	14	45-49 years	465	Ovarian cancer	202	Environmental/occupational risks	3	Rate	2007	0.00321969474	0.00773909955	0.00012399163
1	Deaths	9	Southeast Asia	2	Female	14	45-49 years	465	Ovarian cancer	202	Environmental/occupational risks	1	Number	2008	0.574218202855594	1.43070986515781	0.0250224247219098
1	Deaths	9	Southeast Asia	2	Female	14	45-49 years	465	Ovarian cancer	202	Environmental/occupational risks	3	Rate	2008	0.00323225018	0.00805340581	0.00014085018
1	Deaths	9	Southeast Asia	2	Female	14	45-49 years	465	Ovarian cancer	202	Environmental/occupational risks	1	Number	2009	0.599256833860419	1.43644385238633	0.02884582636815
1	Deaths	9	Southeast Asia	2	Female	14	45-49 years	465	Ovarian cancer	202	Environmental/occupational risks	3	Rate	2009	0.00328156179	0.00786604173	0.00015796126
1	Deaths	9	Southeast Asia	2	Female	14	45-49 years	465	Ovarian cancer	202	Environmental/occupational risks	1	Number	2010	0.612669533854981	1.51606216964862	0.0235485612087198
1	Deaths	9	Southeast Asia	2	Female	14	45-49 years	465	Ovarian cancer	202	Environmental/occupational risks	3	Rate	2010	0.00327629525	0.0081072536	0.00012592766
1	Deaths	9	Southeast Asia	2	Female	14	45-49 years	465	Ovarian cancer	202	Environmental/occupational risks	1	Number	2011	0.640308546413506	1.68018898371075	0.023568658570204
1	Deaths	9	Southeast Asia	2	Female	14	45-49 years	465	Ovarian cancer	202	Environmental/occupational risks	3	Rate	2011	0.00335548835	0.00880490288	0.00012350977
1	Deaths	9	Southeast Asia	2	Female	14	45-49 years	465	Ovarian cancer	202	Environmental/occupational risks	1	Number	2012	0.645224490192172	1.683386492264	0.0295591949525104
1	Deaths	9	Southeast Asia	2	Female	14	45-49 years	465	Ovarian cancer	202	Environmental/occupational risks	3	Rate	2012	0.00331706437	0.00865419933	0.00015196223
1	Deaths	9	Southeast Asia	2	Female	14	45-49 years	465	Ovarian cancer	202	Environmental/occupational risks	1	Number	2013	0.662783491560939	1.65539910455878	0.0241389410139245
1	Deaths	9	Southeast Asia	2	Female	14	45-49 years	465	Ovarian cancer	202	Environmental/occupational risks	3	Rate	2013	0.00334273756	0.00834897795	0.00012174435
1	Deaths	9	Southeast Asia	2	Female	14	45-49 years	465	Ovarian cancer	202	Environmental/occupational risks	1	Number	2014	0.695794905023718	1.77772894473172	0.0288109518314951
1	Deaths	9	Southeast Asia	2	Female	14	45-49 years	465	Ovarian cancer	202	Environmental/occupational risks	3	Rate	2014	0.00344414025	0.0087996445	0.00014261237
1	Deaths	9	Southeast Asia	2	Female	14	45-49 years	465	Ovarian cancer	202	Environmental/occupational risks	1	Number	2015	0.714392729610077	1.68946765945146	0.0278225154677332
1	Deaths	9	Southeast Asia	2	Female	14	45-49 years	465	Ovarian cancer	202	Environmental/occupational risks	3	Rate	2015	0.00347230824	0.00821166319	0.00013523143
1	Deaths	9	Southeast Asia	2	Female	14	45-49 years	465	Ovarian cancer	202	Environmental/occupational risks	1	Number	2016	0.733851479948727	1.79788191745768	0.0346909697864774
1	Deaths	9	Southeast Asia	2	Female	14	45-49 years	465	Ovarian cancer	202	Environmental/occupational risks	3	Rate	2016	0.00350629424	0.00859016189	0.00016575118
1	Deaths	9	Southeast Asia	2	Female	14	45-49 years	465	Ovarian cancer	202	Environmental/occupational risks	1	Number	2017	0.771882843150195	2.14990403924055	0.0233317812193662
1	Deaths	9	Southeast Asia	2	Female	14	45-49 years	465	Ovarian cancer	202	Environmental/occupational risks	3	Rate	2017	0.00363097017	0.01011324129	0.0001097537
1	Deaths	9	Southeast Asia	2	Female	14	45-49 years	465	Ovarian cancer	202	Environmental/occupational risks	1	Number	2018	0.789592074441904	2.14174977556392	0.0390202452008043
1	Deaths	9	Southeast Asia	2	Female	14	45-49 years	465	Ovarian cancer	202	Environmental/occupational risks	3	Rate	2018	0.00366444276	0.00993971409	0.00018109029
1	Deaths	9	Southeast Asia	2	Female	14	45-49 years	465	Ovarian cancer	202	Environmental/occupational risks	1	Number	2019	0.799680281802488	2.22141705544077	0.0404772377819512
1	Deaths	9	Southeast Asia	2	Female	14	45-49 years	465	Ovarian cancer	202	Environmental/occupational risks	3	Rate	2019	0.00366744795	0.01018773578	0.00018563439
1	Deaths	9	Southeast Asia	2	Female	14	45-49 years	465	Ovarian cancer	202	Environmental/occupational risks	1	Number	2020	0.817406560774239	2.04166487413748	0.0292846285777662
1	Deaths	9	Southeast Asia	2	Female	14	45-49 years	465	Ovarian cancer	202	Environmental/occupational risks	3	Rate	2020	0.00370794672	0.00926146785	0.0001328419
1	Deaths	9	Southeast Asia	2	Female	14	45-49 years	465	Ovarian cancer	202	Environmental/occupational risks	1	Number	2021	0.829156523367842	2.04359616214126	0.0299042448510623
1	Deaths	9	Southeast Asia	2	Female	14	45-49 years	465	Ovarian cancer	202	Environmental/occupational risks	3	Rate	2021	0.00372003323	0.00916864961	0.00013416621
1	Deaths	9	Southeast Asia	2	Female	22	All ages	465	Ovarian cancer	202	Environmental/occupational risks	1	Number	1990	9.80966352574982	18.6221492455854	3.22589352500577
1	Deaths	9	Southeast Asia	2	Female	22	All ages	465	Ovarian cancer	202	Environmental/occupational risks	3	Rate	1990	0.00418544939	0.00794543696	0.00137637892
1	Deaths	9	Southeast Asia	2	Female	22	All ages	465	Ovarian cancer	202	Environmental/occupational risks	1	Number	1991	10.429108781772	19.5243019955803	3.50866862469321
1	Deaths	9	Southeast Asia	2	Female	22	All ages	465	Ovarian cancer	202	Environmental/occupational risks	3	Rate	1991	0.00437361457	0.00818783018	0.00147141664
1	Deaths	9	Southeast Asia	2	Female	22	All ages	465	Ovarian cancer	202	Environmental/occupational risks	1	Number	1992	11.1738952677059	21.4945511727958	3.8610643356144
1	Deaths	9	Southeast Asia	2	Female	22	All ages	465	Ovarian cancer	202	Environmental/occupational risks	3	Rate	1992	0.00460760964	0.00886338192	0.00159212851
1	Deaths	9	Southeast Asia	2	Female	22	All ages	465	Ovarian cancer	202	Environmental/occupational risks	1	Number	1993	11.9450422079532	22.9562595363767	4.29458376189979
1	Deaths	9	Southeast Asia	2	Female	22	All ages	465	Ovarian cancer	202	Environmental/occupational risks	3	Rate	1993	0.00484536178	0.00931192881	0.00174204592
1	Deaths	9	Southeast Asia	2	Female	22	All ages	465	Ovarian cancer	202	Environmental/occupational risks	1	Number	1994	12.8282886943179	25.1290200046669	4.86189591425423
1	Deaths	9	Southeast Asia	2	Female	22	All ages	465	Ovarian cancer	202	Environmental/occupational risks	3	Rate	1994	0.00512137924	0.01003214415	0.00194099255
1	Deaths	9	Southeast Asia	2	Female	22	All ages	465	Ovarian cancer	202	Environmental/occupational risks	1	Number	1995	13.7909401528252	26.6494433112199	5.3120346558246
1	Deaths	9	Southeast Asia	2	Female	22	All ages	465	Ovarian cancer	202	Environmental/occupational risks	3	Rate	1995	0.00542161887	0.01047666969	0.00208831501
1	Deaths	9	Southeast Asia	2	Female	22	All ages	465	Ovarian cancer	202	Environmental/occupational risks	1	Number	1996	14.712064303516	28.6387018069138	5.77141544873717
1	Deaths	9	Southeast Asia	2	Female	22	All ages	465	Ovarian cancer	202	Environmental/occupational risks	3	Rate	1996	0.00569831346	0.01109241344	0.00223539903
1	Deaths	9	Southeast Asia	2	Female	22	All ages	465	Ovarian cancer	202	Environmental/occupational risks	1	Number	1997	15.5069097614539	30.2324613591473	5.88111904563351
1	Deaths	9	Southeast Asia	2	Female	22	All ages	465	Ovarian cancer	202	Environmental/occupational risks	3	Rate	1997	0.00591996003	0.01154162665	0.002245192
1	Deaths	9	Southeast Asia	2	Female	22	All ages	465	Ovarian cancer	202	Environmental/occupational risks	1	Number	1998	16.2952030207527	30.9544427169776	6.480088630823
1	Deaths	9	Southeast Asia	2	Female	22	All ages	465	Ovarian cancer	202	Environmental/occupational risks	3	Rate	1998	0.00613421589	0.01165258476	0.00243938431
1	Deaths	9	Southeast Asia	2	Female	22	All ages	465	Ovarian cancer	202	Environmental/occupational risks	1	Number	1999	17.2442867860958	33.623408305981	6.61679698877661
1	Deaths	9	Southeast Asia	2	Female	22	All ages	465	Ovarian cancer	202	Environmental/occupational risks	3	Rate	1999	0.00640387154	0.01248645365	0.00245722647
1	Deaths	9	Southeast Asia	2	Female	22	All ages	465	Ovarian cancer	202	Environmental/occupational risks	1	Number	2000	18.1512193175777	35.2218609774979	6.76069321998163
1	Deaths	9	Southeast Asia	2	Female	22	All ages	465	Ovarian cancer	202	Environmental/occupational risks	3	Rate	2000	0.0066521943	0.01290837044	0.0024777093
1	Deaths	9	Southeast Asia	2	Female	22	All ages	465	Ovarian cancer	202	Environmental/occupational risks	1	Number	2001	18.8205389780966	35.2298033003829	6.90379968365569
1	Deaths	9	Southeast Asia	2	Female	22	All ages	465	Ovarian cancer	202	Environmental/occupational risks	3	Rate	2001	0.00680882154	0.01274530149	0.00249762985
1	Deaths	9	Southeast Asia	2	Female	22	All ages	465	Ovarian cancer	202	Environmental/occupational risks	1	Number	2002	19.7713927691013	37.9981488750773	7.29999780254151
1	Deaths	9	Southeast Asia	2	Female	22	All ages	465	Ovarian cancer	202	Environmental/occupational risks	3	Rate	2002	0.00706271448	0.0135736556	0.00260769693
1	Deaths	9	Southeast Asia	2	Female	22	All ages	465	Ovarian cancer	202	Environmental/occupational risks	1	Number	2003	20.827968991704	39.1897726046746	7.94597718137616
1	Deaths	9	Southeast Asia	2	Female	22	All ages	465	Ovarian cancer	202	Environmental/occupational risks	3	Rate	2003	0.0073481613	0.01382625308	0.00280336129
1	Deaths	9	Southeast Asia	2	Female	22	All ages	465	Ovarian cancer	202	Environmental/occupational risks	1	Number	2004	21.9117560053252	39.3808291772506	8.28988455133561
1	Deaths	9	Southeast Asia	2	Female	22	All ages	465	Ovarian cancer	202	Environmental/occupational risks	3	Rate	2004	0.00763776745	0.01372695166	0.00288960001
1	Deaths	9	Southeast Asia	2	Female	22	All ages	465	Ovarian cancer	202	Environmental/occupational risks	1	Number	2005	22.9983454442455	41.9545970492194	8.35434965772651
1	Deaths	9	Southeast Asia	2	Female	22	All ages	465	Ovarian cancer	202	Environmental/occupational risks	3	Rate	2005	0.00792105834	0.01444994431	0.00287739356
1	Deaths	9	Southeast Asia	2	Female	22	All ages	465	Ovarian cancer	202	Environmental/occupational risks	1	Number	2006	24.0310343789621	44.5366392665231	8.77024628985058
1	Deaths	9	Southeast Asia	2	Female	22	All ages	465	Ovarian cancer	202	Environmental/occupational risks	3	Rate	2006	0.00817702447	0.01515445333	0.00298424601
1	Deaths	9	Southeast Asia	2	Female	22	All ages	465	Ovarian cancer	202	Environmental/occupational risks	1	Number	2007	25.08618109809	46.1091219247066	9.36083423250653
1	Deaths	9	Southeast Asia	2	Female	22	All ages	465	Ovarian cancer	202	Environmental/occupational risks	3	Rate	2007	0.00843346268	0.01550094682	0.00314692164
1	Deaths	9	Southeast Asia	2	Female	22	All ages	465	Ovarian cancer	202	Environmental/occupational risks	1	Number	2008	26.154128056132	49.994401587198	9.74981844902635
1	Deaths	9	Southeast Asia	2	Female	22	All ages	465	Ovarian cancer	202	Environmental/occupational risks	3	Rate	2008	0.00867802638	0.01658830816	0.00323502208
1	Deaths	9	Southeast Asia	2	Female	22	All ages	465	Ovarian cancer	202	Environmental/occupational risks	1	Number	2009	27.4292607610347	52.7949604678846	10.4746719936042
1	Deaths	9	Southeast Asia	2	Female	22	All ages	465	Ovarian cancer	202	Environmental/occupational risks	3	Rate	2009	0.00897227951	0.01726955553	0.00342632948
1	Deaths	9	Southeast Asia	2	Female	22	All ages	465	Ovarian cancer	202	Environmental/occupational risks	1	Number	2010	28.5020691190477	54.1655601196459	10.5343607742356
1	Deaths	9	Southeast Asia	2	Female	22	All ages	465	Ovarian cancer	202	Environmental/occupational risks	3	Rate	2010	0.00921030503	0.01750333735	0.00340412746
1	Deaths	9	Southeast Asia	2	Female	22	All ages	465	Ovarian cancer	202	Environmental/occupational risks	1	Number	2011	30.1431536622106	58.7374128522801	11.0722568838076
1	Deaths	9	Southeast Asia	2	Female	22	All ages	465	Ovarian cancer	202	Environmental/occupational risks	3	Rate	2011	0.00964412165	0.01879268379	0.00354250234
1	Deaths	9	Southeast Asia	2	Female	22	All ages	465	Ovarian cancer	202	Environmental/occupational risks	1	Number	2012	31.2550885314163	59.9717264912991	11.3252799147963
1	Deaths	9	Southeast Asia	2	Female	22	All ages	465	Ovarian cancer	202	Environmental/occupational risks	3	Rate	2012	0.00989040985	0.01897754836	0.00358378956
1	Deaths	9	Southeast Asia	2	Female	22	All ages	465	Ovarian cancer	202	Environmental/occupational risks	1	Number	2013	32.611537383386	62.7769754998601	11.6350389602775
1	Deaths	9	Southeast Asia	2	Female	22	All ages	465	Ovarian cancer	202	Environmental/occupational risks	3	Rate	2013	0.01019735746	0.01962983995	0.00363818025
1	Deaths	9	Southeast Asia	2	Female	22	All ages	465	Ovarian cancer	202	Environmental/occupational risks	1	Number	2014	34.6043238086769	65.5518788003322	13.9643922218742
1	Deaths	9	Southeast Asia	2	Female	22	All ages	465	Ovarian cancer	202	Environmental/occupational risks	3	Rate	2014	0.01069338061	0.02025675155	0.0043152573
1	Deaths	9	Southeast Asia	2	Female	22	All ages	465	Ovarian cancer	202	Environmental/occupational risks	1	Number	2015	36.2789004992589	66.3802660365117	13.5644052408618
1	Deaths	9	Southeast Asia	2	Female	22	All ages	465	Ovarian cancer	202	Environmental/occupational risks	3	Rate	2015	0.01108168538	0.02027639243	0.00414335796
1	Deaths	9	Southeast Asia	2	Female	22	All ages	465	Ovarian cancer	202	Environmental/occupational risks	1	Number	2016	38.0473228636851	69.5085692040829	13.9434180624804
1	Deaths	9	Southeast Asia	2	Female	22	All ages	465	Ovarian cancer	202	Environmental/occupational risks	3	Rate	2016	0.01149107667	0.02099302231	0.0042112
1	Deaths	9	Southeast Asia	2	Female	22	All ages	465	Ovarian cancer	202	Environmental/occupational risks	1	Number	2017	40.1539468626733	74.8047721723162	15.8696128787722
1	Deaths	9	Southeast Asia	2	Female	22	All ages	465	Ovarian cancer	202	Environmental/occupational risks	3	Rate	2017	0.0119933209	0.02234295026	0.00473999133
1	Deaths	9	Southeast Asia	2	Female	22	All ages	465	Ovarian cancer	202	Environmental/occupational risks	1	Number	2018	41.8524576889756	78.6050435494519	15.2738902800625
1	Deaths	9	Southeast Asia	2	Female	22	All ages	465	Ovarian cancer	202	Environmental/occupational risks	3	Rate	2018	0.01236548882	0.02322419855	0.00451273664
1	Deaths	9	Southeast Asia	2	Female	22	All ages	465	Ovarian cancer	202	Environmental/occupational risks	1	Number	2019	43.6138132988529	84.6575533473903	16.1600607496291
1	Deaths	9	Southeast Asia	2	Female	22	All ages	465	Ovarian cancer	202	Environmental/occupational risks	3	Rate	2019	0.01275060942	0.02474985138	0.00472443493
1	Deaths	9	Southeast Asia	2	Female	22	All ages	465	Ovarian cancer	202	Environmental/occupational risks	1	Number	2020	44.8279324554407	82.7464285909382	15.5097177131802
1	Deaths	9	Southeast Asia	2	Female	22	All ages	465	Ovarian cancer	202	Environmental/occupational risks	3	Rate	2020	0.01297355258	0.02394746051	0.00448863303
1	Deaths	9	Southeast Asia	2	Female	22	All ages	465	Ovarian cancer	202	Environmental/occupational risks	1	Number	2021	47.1035167478122	91.3351018118351	17.467242763481
1	Deaths	9	Southeast Asia	2	Female	22	All ages	465	Ovarian cancer	202	Environmental/occupational risks	3	Rate	2021	0.01350549927	0.02618755958	0.00500820004
1	Deaths	9	Southeast Asia	2	Female	27	Age-standardized	465	Ovarian cancer	202	Environmental/occupational risks	3	Rate	1990	0.00791910221	0.01495422878	0.00267154946
1	Deaths	9	Southeast Asia	2	Female	27	Age-standardized	465	Ovarian cancer	202	Environmental/occupational risks	3	Rate	1991	0.00815960465	0.0150916944	0.00280252199
1	Deaths	9	Southeast Asia	2	Female	27	Age-standardized	465	Ovarian cancer	202	Environmental/occupational risks	3	Rate	1992	0.00843774314	0.0159966097	0.00291975971
1	Deaths	9	Southeast Asia	2	Female	27	Age-standardized	465	Ovarian cancer	202	Environmental/occupational risks	3	Rate	1993	0.00872043895	0.01645862463	0.00315677525
1	Deaths	9	Southeast Asia	2	Female	27	Age-standardized	465	Ovarian cancer	202	Environmental/occupational risks	3	Rate	1994	0.00908798643	0.01739987795	0.00343785866
1	Deaths	9	Southeast Asia	2	Female	27	Age-standardized	465	Ovarian cancer	202	Environmental/occupational risks	3	Rate	1995	0.00947995168	0.01792802399	0.00361781832
1	Deaths	9	Southeast Asia	2	Female	27	Age-standardized	465	Ovarian cancer	202	Environmental/occupational risks	3	Rate	1996	0.00982510437	0.01881536692	0.00381522943
1	Deaths	9	Southeast Asia	2	Female	27	Age-standardized	465	Ovarian cancer	202	Environmental/occupational risks	3	Rate	1997	0.010065881	0.01937295919	0.00382171266
1	Deaths	9	Southeast Asia	2	Female	27	Age-standardized	465	Ovarian cancer	202	Environmental/occupational risks	3	Rate	1998	0.01027476351	0.01937757682	0.00409095962
1	Deaths	9	Southeast Asia	2	Female	27	Age-standardized	465	Ovarian cancer	202	Environmental/occupational risks	3	Rate	1999	0.01055514909	0.0203767322	0.00412072125
1	Deaths	9	Southeast Asia	2	Female	27	Age-standardized	465	Ovarian cancer	202	Environmental/occupational risks	3	Rate	2000	0.01079088789	0.02056609344	0.00403757222
1	Deaths	9	Southeast Asia	2	Female	27	Age-standardized	465	Ovarian cancer	202	Environmental/occupational risks	3	Rate	2001	0.01087053204	0.02010276052	0.00404674922
1	Deaths	9	Southeast Asia	2	Female	27	Age-standardized	465	Ovarian cancer	202	Environmental/occupational risks	3	Rate	2002	0.01109872115	0.02129687752	0.00414481838
1	Deaths	9	Southeast Asia	2	Female	27	Age-standardized	465	Ovarian cancer	202	Environmental/occupational risks	3	Rate	2003	0.01137474078	0.02121312242	0.00437517713
1	Deaths	9	Southeast Asia	2	Female	27	Age-standardized	465	Ovarian cancer	202	Environmental/occupational risks	3	Rate	2004	0.0116393633	0.02114077777	0.0044653308
1	Deaths	9	Southeast Asia	2	Female	27	Age-standardized	465	Ovarian cancer	202	Environmental/occupational risks	3	Rate	2005	0.01190014047	0.02128743481	0.00440103762
1	Deaths	9	Southeast Asia	2	Female	27	Age-standardized	465	Ovarian cancer	202	Environmental/occupational risks	3	Rate	2006	0.01207664424	0.02200426311	0.00441964952
1	Deaths	9	Southeast Asia	2	Female	27	Age-standardized	465	Ovarian cancer	202	Environmental/occupational risks	3	Rate	2007	0.01222273155	0.02209785375	0.00470693815
1	Deaths	9	Southeast Asia	2	Female	27	Age-standardized	465	Ovarian cancer	202	Environmental/occupational risks	3	Rate	2008	0.01236731643	0.02291295579	0.00467646831
1	Deaths	9	Southeast Asia	2	Female	27	Age-standardized	465	Ovarian cancer	202	Environmental/occupational risks	3	Rate	2009	0.01256443363	0.02396317395	0.00486740929
1	Deaths	9	Southeast Asia	2	Female	27	Age-standardized	465	Ovarian cancer	202	Environmental/occupational risks	3	Rate	2010	0.01263552694	0.02396424207	0.00480987008
1	Deaths	9	Southeast Asia	2	Female	27	Age-standardized	465	Ovarian cancer	202	Environmental/occupational risks	3	Rate	2011	0.01292540528	0.02464971409	0.00498585738
1	Deaths	9	Southeast Asia	2	Female	27	Age-standardized	465	Ovarian cancer	202	Environmental/occupational risks	3	Rate	2012	0.01296178788	0.02439631553	0.00489917168
1	Deaths	9	Southeast Asia	2	Female	27	Age-standardized	465	Ovarian cancer	202	Environmental/occupational risks	3	Rate	2013	0.0130554108	0.02471380661	0.00469089909
1	Deaths	9	Southeast Asia	2	Female	27	Age-standardized	465	Ovarian cancer	202	Environmental/occupational risks	3	Rate	2014	0.01335254633	0.02516445561	0.0054124624
1	Deaths	9	Southeast Asia	2	Female	27	Age-standardized	465	Ovarian cancer	202	Environmental/occupational risks	3	Rate	2015	0.0135109908	0.02479548673	0.00530112919
1	Deaths	9	Southeast Asia	2	Female	27	Age-standardized	465	Ovarian cancer	202	Environmental/occupational risks	3	Rate	2016	0.01366335301	0.02480799951	0.00505728973
1	Deaths	9	Southeast Asia	2	Female	27	Age-standardized	465	Ovarian cancer	202	Environmental/occupational risks	3	Rate	2017	0.01388742197	0.02575152274	0.0055838206
1	Deaths	9	Southeast Asia	2	Female	27	Age-standardized	465	Ovarian cancer	202	Environmental/occupational risks	3	Rate	2018	0.01394722884	0.02632968542	0.00538281018
1	Deaths	9	Southeast Asia	2	Female	27	Age-standardized	465	Ovarian cancer	202	Environmental/occupational risks	3	Rate	2019	0.01401815848	0.02692608202	0.00524404167
1	Deaths	9	Southeast Asia	2	Female	27	Age-standardized	465	Ovarian cancer	202	Environmental/occupational risks	3	Rate	2020	0.01390260749	0.02548317977	0.0050664941
1	Deaths	9	Southeast Asia	2	Female	27	Age-standardized	465	Ovarian cancer	202	Environmental/occupational risks	3	Rate	2021	0.01413406548	0.02741949038	0.00525513842
1	Deaths	6	China	2	Female	22	All ages	465	Ovarian cancer	202	Environmental/occupational risks	1	Number	1990	124.003946804748	241.107462953308	46.5083081888353
1	Deaths	6	China	2	Female	22	All ages	465	Ovarian cancer	202	Environmental/occupational risks	3	Rate	1990	0.02176965236	0.04232789186	0.00816481836
1	Deaths	6	China	2	Female	22	All ages	465	Ovarian cancer	202	Environmental/occupational risks	1	Number	1991	128.965949593308	255.982585499625	50.2861339184354
1	Deaths	6	China	2	Female	22	All ages	465	Ovarian cancer	202	Environmental/occupational risks	3	Rate	1991	0.02235212224	0.04436639331	0.00871549286
1	Deaths	6	China	2	Female	22	All ages	465	Ovarian cancer	202	Environmental/occupational risks	1	Number	1992	134.377198363997	262.49623599115	50.6245988819464
1	Deaths	6	China	2	Female	22	All ages	465	Ovarian cancer	202	Environmental/occupational risks	3	Rate	1992	0.02304869964	0.04502398453	0.00868325273
1	Deaths	6	China	2	Female	22	All ages	465	Ovarian cancer	202	Environmental/occupational risks	1	Number	1993	140.919008684075	272.54737685412	52.6759797415686
1	Deaths	6	China	2	Female	22	All ages	465	Ovarian cancer	202	Environmental/occupational risks	3	Rate	1993	0.02396457374	0.0463491886	0.00895803492
1	Deaths	6	China	2	Female	22	All ages	465	Ovarian cancer	202	Environmental/occupational risks	1	Number	1994	144.683491859393	267.464760809661	55.4981257820172
1	Deaths	6	China	2	Female	22	All ages	465	Ovarian cancer	202	Environmental/occupational risks	3	Rate	1994	0.02442846571	0.04515894421	0.00937034381
1	Deaths	6	China	2	Female	22	All ages	465	Ovarian cancer	202	Environmental/occupational risks	1	Number	1995	147.835557938038	267.215713865691	59.8411105426076
1	Deaths	6	China	2	Female	22	All ages	465	Ovarian cancer	202	Environmental/occupational risks	3	Rate	1995	0.02480794617	0.04484085653	0.01004179962
1	Deaths	6	China	2	Female	22	All ages	465	Ovarian cancer	202	Environmental/occupational risks	1	Number	1996	152.546561482482	278.035741481015	56.9399623225892
1	Deaths	6	China	2	Female	22	All ages	465	Ovarian cancer	202	Environmental/occupational risks	3	Rate	1996	0.02546229635	0.04640831217	0.00950412897
1	Deaths	6	China	2	Female	22	All ages	465	Ovarian cancer	202	Environmental/occupational risks	1	Number	1997	155.701563688227	277.860675581371	59.2805476743347
1	Deaths	6	China	2	Female	22	All ages	465	Ovarian cancer	202	Environmental/occupational risks	3	Rate	1997	0.02586502725	0.04615800751	0.00984764022
1	Deaths	6	China	2	Female	22	All ages	465	Ovarian cancer	202	Environmental/occupational risks	1	Number	1998	158.204037816217	282.205188144365	60.2901895026152
1	Deaths	6	China	2	Female	22	All ages	465	Ovarian cancer	202	Environmental/occupational risks	3	Rate	1998	0.02616233489	0.04666850949	0.00997023938
1	Deaths	6	China	2	Female	22	All ages	465	Ovarian cancer	202	Environmental/occupational risks	1	Number	1999	162.860380318111	295.822793297752	60.8922086565067
1	Deaths	6	China	2	Female	22	All ages	465	Ovarian cancer	202	Environmental/occupational risks	3	Rate	1999	0.02681024637	0.04869865804	0.01002413916
1	Deaths	6	China	2	Female	22	All ages	465	Ovarian cancer	202	Environmental/occupational risks	1	Number	2000	165.465338855717	293.887915731261	65.6666993379297
1	Deaths	6	China	2	Female	22	All ages	465	Ovarian cancer	202	Environmental/occupational risks	3	Rate	2000	0.02710635892	0.04814441128	0.01075745007
1	Deaths	6	China	2	Female	22	All ages	465	Ovarian cancer	202	Environmental/occupational risks	1	Number	2001	168.441494202943	293.832912657888	66.9896011819029
1	Deaths	6	China	2	Female	22	All ages	465	Ovarian cancer	202	Environmental/occupational risks	3	Rate	2001	0.02744231453	0.04787095512	0.01091387674
1	Deaths	6	China	2	Female	22	All ages	465	Ovarian cancer	202	Environmental/occupational risks	1	Number	2002	170.292086293578	298.827528675708	67.2177287957148
1	Deaths	6	China	2	Female	22	All ages	465	Ovarian cancer	202	Environmental/occupational risks	3	Rate	2002	0.02757768786	0.04839316077	0.01088547086
1	Deaths	6	China	2	Female	22	All ages	465	Ovarian cancer	202	Environmental/occupational risks	1	Number	2003	172.197542679816	305.193490217032	64.6673283146813
1	Deaths	6	China	2	Female	22	All ages	465	Ovarian cancer	202	Environmental/occupational risks	3	Rate	2003	0.0277111325	0.04911369299	0.01040668104
1	Deaths	6	China	2	Female	22	All ages	465	Ovarian cancer	202	Environmental/occupational risks	1	Number	2004	176.699743347355	308.65286325874	65.9337411617941
1	Deaths	6	China	2	Female	22	All ages	465	Ovarian cancer	202	Environmental/occupational risks	3	Rate	2004	0.02825109365	0.04934801138	0.01054161291
1	Deaths	6	China	2	Female	22	All ages	465	Ovarian cancer	202	Environmental/occupational risks	1	Number	2005	181.643302347922	342.994640858866	67.5017135335006
1	Deaths	6	China	2	Female	22	All ages	465	Ovarian cancer	202	Environmental/occupational risks	3	Rate	2005	0.02884292975	0.05446372204	0.01071851897
1	Deaths	6	China	2	Female	22	All ages	465	Ovarian cancer	202	Environmental/occupational risks	1	Number	2006	191.463198907534	345.794999670565	75.758523697609
1	Deaths	6	China	2	Female	22	All ages	465	Ovarian cancer	202	Environmental/occupational risks	3	Rate	2006	0.03017798969	0.05450341369	0.01194088452
1	Deaths	6	China	2	Female	22	All ages	465	Ovarian cancer	202	Environmental/occupational risks	1	Number	2007	202.348458862445	350.776729127806	76.2249172499026
1	Deaths	6	China	2	Female	22	All ages	465	Ovarian cancer	202	Environmental/occupational risks	3	Rate	2007	0.03164463344	0.05485685967	0.01192057295
1	Deaths	6	China	2	Female	22	All ages	465	Ovarian cancer	202	Environmental/occupational risks	1	Number	2008	221.401207155368	388.118148123861	85.830204065378
1	Deaths	6	China	2	Female	22	All ages	465	Ovarian cancer	202	Environmental/occupational risks	3	Rate	2008	0.03435374153	0.06022239317	0.01331785262
1	Deaths	6	China	2	Female	22	All ages	465	Ovarian cancer	202	Environmental/occupational risks	1	Number	2009	237.937830012028	417.050871508215	91.1507049728509
1	Deaths	6	China	2	Female	22	All ages	465	Ovarian cancer	202	Environmental/occupational risks	3	Rate	2009	0.03664448244	0.064229439	0.01403799643
1	Deaths	6	China	2	Female	22	All ages	465	Ovarian cancer	202	Environmental/occupational risks	1	Number	2010	259.170181357482	459.582475094557	98.7542417307855
1	Deaths	6	China	2	Female	22	All ages	465	Ovarian cancer	202	Environmental/occupational risks	3	Rate	2010	0.03965136994	0.07031316118	0.01510876348
1	Deaths	6	China	2	Female	22	All ages	465	Ovarian cancer	202	Environmental/occupational risks	1	Number	2011	275.752028434963	471.481207765615	99.6151911266766
1	Deaths	6	China	2	Female	22	All ages	465	Ovarian cancer	202	Environmental/occupational risks	3	Rate	2011	0.04194708494	0.07172118508	0.01515334958
1	Deaths	6	China	2	Female	22	All ages	465	Ovarian cancer	202	Environmental/occupational risks	1	Number	2012	278.607250851021	499.076671976488	109.34970646602
1	Deaths	6	China	2	Female	22	All ages	465	Ovarian cancer	202	Environmental/occupational risks	3	Rate	2012	0.04213444162	0.07547656006	0.01653721793
1	Deaths	6	China	2	Female	22	All ages	465	Ovarian cancer	202	Environmental/occupational risks	1	Number	2013	272.189140190441	496.988672427677	101.207269972442
1	Deaths	6	China	2	Female	22	All ages	465	Ovarian cancer	202	Environmental/occupational risks	3	Rate	2013	0.04090799585	0.07469368739	0.01521069715
1	Deaths	6	China	2	Female	22	All ages	465	Ovarian cancer	202	Environmental/occupational risks	1	Number	2014	266.231722187565	512.201520004024	106.126437332083
1	Deaths	6	China	2	Female	22	All ages	465	Ovarian cancer	202	Environmental/occupational risks	3	Rate	2014	0.03976204198	0.07649794011	0.01585011666
1	Deaths	6	China	2	Female	22	All ages	465	Ovarian cancer	202	Environmental/occupational risks	1	Number	2015	269.025195865388	483.595298312295	98.3126069295951
1	Deaths	6	China	2	Female	22	All ages	465	Ovarian cancer	202	Environmental/occupational risks	3	Rate	2015	0.03991229766	0.07174569442	0.0145855559
1	Deaths	6	China	2	Female	22	All ages	465	Ovarian cancer	202	Environmental/occupational risks	1	Number	2016	278.413330925255	500.165187947363	108.861331696701
1	Deaths	6	China	2	Female	22	All ages	465	Ovarian cancer	202	Environmental/occupational risks	3	Rate	2016	0.04100917706	0.07367234422	0.01603484148
1	Deaths	6	China	2	Female	22	All ages	465	Ovarian cancer	202	Environmental/occupational risks	1	Number	2017	287.822933083835	529.344414865586	108.926678998669
1	Deaths	6	China	2	Female	22	All ages	465	Ovarian cancer	202	Environmental/occupational risks	3	Rate	2017	0.04210258255	0.07743221391	0.01593373553
1	Deaths	6	China	2	Female	22	All ages	465	Ovarian cancer	202	Environmental/occupational risks	1	Number	2018	301.920048050752	555.907452405255	118.311249580024
1	Deaths	6	China	2	Female	22	All ages	465	Ovarian cancer	202	Environmental/occupational risks	3	Rate	2018	0.04390377581	0.08083741481	0.01720425858
1	Deaths	6	China	2	Female	22	All ages	465	Ovarian cancer	202	Environmental/occupational risks	1	Number	2019	322.609681644007	616.248802127843	119.636835545573
1	Deaths	6	China	2	Female	22	All ages	465	Ovarian cancer	202	Environmental/occupational risks	3	Rate	2019	0.04669396785	0.08919478674	0.01731602884
1	Deaths	6	China	2	Female	22	All ages	465	Ovarian cancer	202	Environmental/occupational risks	1	Number	2020	345.708375493582	624.553926128306	139.235278957206
1	Deaths	6	China	2	Female	22	All ages	465	Ovarian cancer	202	Environmental/occupational risks	3	Rate	2020	0.04987285467	0.0900998917	0.02008646977
1	Deaths	6	China	2	Female	22	All ages	465	Ovarian cancer	202	Environmental/occupational risks	1	Number	2021	356.797504486473	682.332852674684	124.17082390292
1	Deaths	6	China	2	Female	22	All ages	465	Ovarian cancer	202	Environmental/occupational risks	3	Rate	2021	0.05136419183	0.09822791667	0.01787550064
1	Deaths	6	China	2	Female	27	Age-standardized	465	Ovarian cancer	202	Environmental/occupational risks	3	Rate	1990	0.0316954086	0.06001742541	0.01221661417
1	Deaths	6	China	2	Female	27	Age-standardized	465	Ovarian cancer	202	Environmental/occupational risks	3	Rate	1991	0.03209679704	0.06207012666	0.01287238003
1	Deaths	6	China	2	Female	27	Age-standardized	465	Ovarian cancer	202	Environmental/occupational risks	3	Rate	1992	0.03269500069	0.06304135944	0.01244094591
1	Deaths	6	China	2	Female	27	Age-standardized	465	Ovarian cancer	202	Environmental/occupational risks	3	Rate	1993	0.03343516234	0.06384276582	0.01248253585
1	Deaths	6	China	2	Female	27	Age-standardized	465	Ovarian cancer	202	Environmental/occupational risks	3	Rate	1994	0.03354842855	0.06184330679	0.01307130762
1	Deaths	6	China	2	Female	27	Age-standardized	465	Ovarian cancer	202	Environmental/occupational risks	3	Rate	1995	0.03369375258	0.06060244318	0.01388363458
1	Deaths	6	China	2	Female	27	Age-standardized	465	Ovarian cancer	202	Environmental/occupational risks	3	Rate	1996	0.03380612128	0.06000702483	0.01254511175
1	Deaths	6	China	2	Female	27	Age-standardized	465	Ovarian cancer	202	Environmental/occupational risks	3	Rate	1997	0.03339089581	0.05845851195	0.01328323643
1	Deaths	6	China	2	Female	27	Age-standardized	465	Ovarian cancer	202	Environmental/occupational risks	3	Rate	1998	0.03292264385	0.05898989514	0.01268280793
1	Deaths	6	China	2	Female	27	Age-standardized	465	Ovarian cancer	202	Environmental/occupational risks	3	Rate	1999	0.0330011666	0.06025245724	0.01244941614
1	Deaths	6	China	2	Female	27	Age-standardized	465	Ovarian cancer	202	Environmental/occupational risks	3	Rate	2000	0.03267491984	0.05786116693	0.01299588063
1	Deaths	6	China	2	Female	27	Age-standardized	465	Ovarian cancer	202	Environmental/occupational risks	3	Rate	2001	0.03237097559	0.05603416691	0.01326313491
1	Deaths	6	China	2	Female	27	Age-standardized	465	Ovarian cancer	202	Environmental/occupational risks	3	Rate	2002	0.03159812505	0.05524970636	0.01240492435
1	Deaths	6	China	2	Female	27	Age-standardized	465	Ovarian cancer	202	Environmental/occupational risks	3	Rate	2003	0.03094891404	0.05487294679	0.01154401827
1	Deaths	6	China	2	Female	27	Age-standardized	465	Ovarian cancer	202	Environmental/occupational risks	3	Rate	2004	0.03078573896	0.05365098048	0.01179832823
[truncated: 504,806 more rows]
