# Supplementary material for: Global burden and trends in ovarian cancer attributable to environmental risks and occupational risks in females aged 20–49 from 1990 to 2021, with projections to 2050: a cross-sectional study
Source: BMC Public Health. 2025 Jul 25;25:2547. doi: 10.1186/s12889-025-23303-0 (PMC12291373; doi:10.1186/s12889-025-23303-0)
Supplement: Supplementary file 19 — Supplementary Material 19. [file 12889_2025_23303_MOESM19_ESM.zip › Supplementary Material /Environmental factors influence ovarian cancer./Globals.csv]

measure_id	measure_name	location_id	location_name	sex_id	sex_name	age_id	age_name	cause_id	cause_name	rei_id	rei_name	metric_id	metric_name	year	val	upper	lower
1	Deaths	1	Global	2	Female	9	20-24 years	465	Ovarian cancer	202	Environmental/occupational risks	1	Number	1990	0.0070476528117732	0.0297227970814464	0.000704249676956
1	Deaths	1	Global	2	Female	9	20-24 years	465	Ovarian cancer	202	Environmental/occupational risks	3	Rate	1990	0.00000288679	0.00001217474	0.00000028847
1	Deaths	1	Global	2	Female	9	20-24 years	465	Ovarian cancer	202	Environmental/occupational risks	1	Number	1991	0.0071313805550763	0.0298713141475301	0.0006443378209937
1	Deaths	1	Global	2	Female	9	20-24 years	465	Ovarian cancer	202	Environmental/occupational risks	3	Rate	1991	0.00000289679	0.00001213383	0.00000026173
1	Deaths	1	Global	2	Female	9	20-24 years	465	Ovarian cancer	202	Environmental/occupational risks	1	Number	1992	0.0085113360103294	0.0334880843878002	0.000891353715991
1	Deaths	1	Global	2	Female	9	20-24 years	465	Ovarian cancer	202	Environmental/occupational risks	3	Rate	1992	0.0000034344	0.00001351275	0.00000035967
1	Deaths	1	Global	2	Female	9	20-24 years	465	Ovarian cancer	202	Environmental/occupational risks	1	Number	1993	0.0091817089103049	0.0388833739685375	0.000847477212158
1	Deaths	1	Global	2	Female	9	20-24 years	465	Ovarian cancer	202	Environmental/occupational risks	3	Rate	1993	0.00000368435	0.00001560275	0.00000034007
1	Deaths	1	Global	2	Female	9	20-24 years	465	Ovarian cancer	202	Environmental/occupational risks	1	Number	1994	0.0103387133520581	0.0369619859753065	0.0009965739621689
1	Deaths	1	Global	2	Female	9	20-24 years	465	Ovarian cancer	202	Environmental/occupational risks	3	Rate	1994	0.00000413248	0.00001477406	0.00000039834
1	Deaths	1	Global	2	Female	9	20-24 years	465	Ovarian cancer	202	Environmental/occupational risks	1	Number	1995	0.0116125466192159	0.0474575711408672	0.0008020849141439
1	Deaths	1	Global	2	Female	9	20-24 years	465	Ovarian cancer	202	Environmental/occupational risks	3	Rate	1995	0.00000463078	0.00001892485	0.00000031985
1	Deaths	1	Global	2	Female	9	20-24 years	465	Ovarian cancer	202	Environmental/occupational risks	1	Number	1996	0.012986977166175	0.0513446870497794	0.0010026744912479
1	Deaths	1	Global	2	Female	9	20-24 years	465	Ovarian cancer	202	Environmental/occupational risks	3	Rate	1996	0.0000051753	0.00002046081	0.00000039956
1	Deaths	1	Global	2	Female	9	20-24 years	465	Ovarian cancer	202	Environmental/occupational risks	1	Number	1997	0.0136430890063743	0.0500093437745845	0.0016729984483176
1	Deaths	1	Global	2	Female	9	20-24 years	465	Ovarian cancer	202	Environmental/occupational risks	3	Rate	1997	0.00000543619	0.00001992659	0.00000066662
1	Deaths	1	Global	2	Female	9	20-24 years	465	Ovarian cancer	202	Environmental/occupational risks	1	Number	1998	0.013443470165922	0.0482359543274762	0.0017035817828762
1	Deaths	1	Global	2	Female	9	20-24 years	465	Ovarian cancer	202	Environmental/occupational risks	3	Rate	1998	0.00000534771	0.0000191879	0.00000067767
1	Deaths	1	Global	2	Female	9	20-24 years	465	Ovarian cancer	202	Environmental/occupational risks	1	Number	1999	0.0151187506856006	0.0523226362737795	0.0019736412060245
1	Deaths	1	Global	2	Female	9	20-24 years	465	Ovarian cancer	202	Environmental/occupational risks	3	Rate	1999	0.00000598269	0.00002070478	0.000000781
1	Deaths	1	Global	2	Female	9	20-24 years	465	Ovarian cancer	202	Environmental/occupational risks	1	Number	2000	0.0169826670452468	0.0534702595829879	0.0024824904811455
1	Deaths	1	Global	2	Female	9	20-24 years	465	Ovarian cancer	202	Environmental/occupational risks	3	Rate	2000	0.0000066587	0.00002096506	0.00000097336
1	Deaths	1	Global	2	Female	9	20-24 years	465	Ovarian cancer	202	Environmental/occupational risks	1	Number	2001	0.016203013585638	0.0515396190176612	0.0025840512741204
1	Deaths	1	Global	2	Female	9	20-24 years	465	Ovarian cancer	202	Environmental/occupational risks	3	Rate	2001	0.00000627822	0.00001997019	0.00000100125
1	Deaths	1	Global	2	Female	9	20-24 years	465	Ovarian cancer	202	Environmental/occupational risks	1	Number	2002	0.0157761932368536	0.0499841490472875	0.0023987339147518
1	Deaths	1	Global	2	Female	9	20-24 years	465	Ovarian cancer	202	Environmental/occupational risks	3	Rate	2002	0.0000060266	0.00001909424	0.00000091633
1	Deaths	1	Global	2	Female	9	20-24 years	465	Ovarian cancer	202	Environmental/occupational risks	1	Number	2003	0.0159250538537669	0.0506540007327555	0.0024587695571863
1	Deaths	1	Global	2	Female	9	20-24 years	465	Ovarian cancer	202	Environmental/occupational risks	3	Rate	2003	0.00000598206	0.00001902758	0.00000092361
1	Deaths	1	Global	2	Female	9	20-24 years	465	Ovarian cancer	202	Environmental/occupational risks	1	Number	2004	0.0163349559570958	0.0538510339378465	0.0026554303449084
1	Deaths	1	Global	2	Female	9	20-24 years	465	Ovarian cancer	202	Environmental/occupational risks	3	Rate	2004	0.00000601901	0.00001984271	0.00000097846
1	Deaths	1	Global	2	Female	9	20-24 years	465	Ovarian cancer	202	Environmental/occupational risks	1	Number	2005	0.0161399184945133	0.0549558726085166	0.0026450364776216
1	Deaths	1	Global	2	Female	9	20-24 years	465	Ovarian cancer	202	Environmental/occupational risks	3	Rate	2005	0.00000581986	0.00001981641	0.00000095377
1	Deaths	1	Global	2	Female	9	20-24 years	465	Ovarian cancer	202	Environmental/occupational risks	1	Number	2006	0.0155563143759457	0.0524934812645707	0.0026405255846246
1	Deaths	1	Global	2	Female	9	20-24 years	465	Ovarian cancer	202	Environmental/occupational risks	3	Rate	2006	0.00000547585	0.00001847779	0.00000092947
1	Deaths	1	Global	2	Female	9	20-24 years	465	Ovarian cancer	202	Environmental/occupational risks	1	Number	2007	0.0139347816203889	0.0431794286226442	0.0024464408064248
1	Deaths	1	Global	2	Female	9	20-24 years	465	Ovarian cancer	202	Environmental/occupational risks	3	Rate	2007	0.00000478956	0.00001484132	0.00000084087
1	Deaths	1	Global	2	Female	9	20-24 years	465	Ovarian cancer	202	Environmental/occupational risks	1	Number	2008	0.0133855290367223	0.0370135030550427	0.0022534129601608
1	Deaths	1	Global	2	Female	9	20-24 years	465	Ovarian cancer	202	Environmental/occupational risks	3	Rate	2008	0.00000450492	0.00001245696	0.00000075839
1	Deaths	1	Global	2	Female	9	20-24 years	465	Ovarian cancer	202	Environmental/occupational risks	1	Number	2009	0.0132722368066527	0.0404377990940683	0.0021148798233497
1	Deaths	1	Global	2	Female	9	20-24 years	465	Ovarian cancer	202	Environmental/occupational risks	3	Rate	2009	0.00000439462	0.00001338952	0.00000070027
1	Deaths	1	Global	2	Female	9	20-24 years	465	Ovarian cancer	202	Environmental/occupational risks	1	Number	2010	0.0126940676904843	0.0364242553021699	0.0020472611189846
1	Deaths	1	Global	2	Female	9	20-24 years	465	Ovarian cancer	202	Environmental/occupational risks	3	Rate	2010	0.00000416423	0.0000119488	0.00000067159
1	Deaths	1	Global	2	Female	9	20-24 years	465	Ovarian cancer	202	Environmental/occupational risks	1	Number	2011	0.0116058032537219	0.0340093279319006	0.001614479312592
1	Deaths	1	Global	2	Female	9	20-24 years	465	Ovarian cancer	202	Environmental/occupational risks	3	Rate	2011	0.00000380196	0.00001114117	0.00000052889
1	Deaths	1	Global	2	Female	9	20-24 years	465	Ovarian cancer	202	Environmental/occupational risks	1	Number	2012	0.01041965019438	0.0299375760263411	0.0014279456600178
1	Deaths	1	Global	2	Female	9	20-24 years	465	Ovarian cancer	202	Environmental/occupational risks	3	Rate	2012	0.00000342677	0.00000984574	0.00000046962
1	Deaths	1	Global	2	Female	9	20-24 years	465	Ovarian cancer	202	Environmental/occupational risks	1	Number	2013	0.0097603478157775	0.02993047525714	0.001420658300911
1	Deaths	1	Global	2	Female	9	20-24 years	465	Ovarian cancer	202	Environmental/occupational risks	3	Rate	2013	0.00000323339	0.00000991532	0.00000047063
1	Deaths	1	Global	2	Female	9	20-24 years	465	Ovarian cancer	202	Environmental/occupational risks	1	Number	2014	0.0093735737095726	0.0314996881068343	0.0010744553365988
1	Deaths	1	Global	2	Female	9	20-24 years	465	Ovarian cancer	202	Environmental/occupational risks	3	Rate	2014	0.00000313319	0.000010529	0.00000035914
1	Deaths	1	Global	2	Female	9	20-24 years	465	Ovarian cancer	202	Environmental/occupational risks	1	Number	2015	0.0096299144549821	0.0285424272140001	0.0009664434501352
1	Deaths	1	Global	2	Female	9	20-24 years	465	Ovarian cancer	202	Environmental/occupational risks	3	Rate	2015	0.00000324745	0.00000962524	0.00000032591
1	Deaths	1	Global	2	Female	9	20-24 years	465	Ovarian cancer	202	Environmental/occupational risks	1	Number	2016	0.0099005464571458	0.0305286465995079	0.0007714596543745
1	Deaths	1	Global	2	Female	9	20-24 years	465	Ovarian cancer	202	Environmental/occupational risks	3	Rate	2016	0.00000335953	0.00001035922	0.00000026178
1	Deaths	1	Global	2	Female	9	20-24 years	465	Ovarian cancer	202	Environmental/occupational risks	1	Number	2017	0.0096111792547431	0.0303665339622437	0.0007910490837438
1	Deaths	1	Global	2	Female	9	20-24 years	465	Ovarian cancer	202	Environmental/occupational risks	3	Rate	2017	0.00000327284	0.00001034055	0.00000026937
1	Deaths	1	Global	2	Female	9	20-24 years	465	Ovarian cancer	202	Environmental/occupational risks	1	Number	2018	0.0101828747899317	0.0295548798699344	0.0008288217444121
1	Deaths	1	Global	2	Female	9	20-24 years	465	Ovarian cancer	202	Environmental/occupational risks	3	Rate	2018	0.0000034738	0.0000100824	0.00000028275
1	Deaths	1	Global	2	Female	9	20-24 years	465	Ovarian cancer	202	Environmental/occupational risks	1	Number	2019	0.0110158031333317	0.0348660445350494	0.000825918433576
1	Deaths	1	Global	2	Female	9	20-24 years	465	Ovarian cancer	202	Environmental/occupational risks	3	Rate	2019	0.00000375975	0.00001189995	0.00000028189
1	Deaths	1	Global	2	Female	9	20-24 years	465	Ovarian cancer	202	Environmental/occupational risks	1	Number	2020	0.011746296461989	0.0330301410456311	0.0009478931809051
1	Deaths	1	Global	2	Female	9	20-24 years	465	Ovarian cancer	202	Environmental/occupational risks	3	Rate	2020	0.00000400522	0.00001126253	0.00000032321
1	Deaths	1	Global	2	Female	9	20-24 years	465	Ovarian cancer	202	Environmental/occupational risks	1	Number	2021	0.0131899114731418	0.0386957984661568	0.0008587094608837
1	Deaths	1	Global	2	Female	9	20-24 years	465	Ovarian cancer	202	Environmental/occupational risks	3	Rate	2021	0.00000449015	0.00001317295	0.00000029232
1	Deaths	1	Global	2	Female	10	25-29 years	465	Ovarian cancer	202	Environmental/occupational risks	1	Number	1990	0.11553493506217	0.269325662332117	0.0283555839787904
1	Deaths	1	Global	2	Female	10	25-29 years	465	Ovarian cancer	202	Environmental/occupational risks	3	Rate	1990	0.00005249212	0.00012236537	0.00001288307
1	Deaths	1	Global	2	Female	10	25-29 years	465	Ovarian cancer	202	Environmental/occupational risks	1	Number	1991	0.114896337610545	0.267267001631906	0.0271894244623353
1	Deaths	1	Global	2	Female	10	25-29 years	465	Ovarian cancer	202	Environmental/occupational risks	3	Rate	1991	0.00005072467	0.00011799358	0.00001200364
1	Deaths	1	Global	2	Female	10	25-29 years	465	Ovarian cancer	202	Environmental/occupational risks	1	Number	1992	0.123545607197906	0.28521713673003	0.0310124330200341
1	Deaths	1	Global	2	Female	10	25-29 years	465	Ovarian cancer	202	Environmental/occupational risks	3	Rate	1992	0.00005327667	0.00012299441	0.00001337352
1	Deaths	1	Global	2	Female	10	25-29 years	465	Ovarian cancer	202	Environmental/occupational risks	1	Number	1993	0.131062805841671	0.298704086953536	0.0361440911569149
1	Deaths	1	Global	2	Female	10	25-29 years	465	Ovarian cancer	202	Environmental/occupational risks	3	Rate	1993	0.00005563325	0.00012679324	0.00001534236
1	Deaths	1	Global	2	Female	10	25-29 years	465	Ovarian cancer	202	Environmental/occupational risks	1	Number	1994	0.140165782124819	0.307699119537093	0.0398162439610999
1	Deaths	1	Global	2	Female	10	25-29 years	465	Ovarian cancer	202	Environmental/occupational risks	3	Rate	1994	0.00005885351	0.00012919825	0.00001671824
1	Deaths	1	Global	2	Female	10	25-29 years	465	Ovarian cancer	202	Environmental/occupational risks	1	Number	1995	0.148311201895877	0.345989633925407	0.0442774633418796
1	Deaths	1	Global	2	Female	10	25-29 years	465	Ovarian cancer	202	Environmental/occupational risks	3	Rate	1995	0.00006174347	0.00014403902	0.00001843316
1	Deaths	1	Global	2	Female	10	25-29 years	465	Ovarian cancer	202	Environmental/occupational risks	1	Number	1996	0.144910928652392	0.336617303116051	0.0411762561239448
1	Deaths	1	Global	2	Female	10	25-29 years	465	Ovarian cancer	202	Environmental/occupational risks	3	Rate	1996	0.00005978792	0.00013888288	0.00001698866
1	Deaths	1	Global	2	Female	10	25-29 years	465	Ovarian cancer	202	Environmental/occupational risks	1	Number	1997	0.141658564191017	0.319147527240634	0.0368868085304387
1	Deaths	1	Global	2	Female	10	25-29 years	465	Ovarian cancer	202	Environmental/occupational risks	3	Rate	1997	0.00005797051	0.00013060379	0.00001509508
1	Deaths	1	Global	2	Female	10	25-29 years	465	Ovarian cancer	202	Environmental/occupational risks	1	Number	1998	0.151307131312614	0.364803300699924	0.040210392366735
1	Deaths	1	Global	2	Female	10	25-29 years	465	Ovarian cancer	202	Environmental/occupational risks	3	Rate	1998	0.00006144795	0.00014815174	0.00001633
1	Deaths	1	Global	2	Female	10	25-29 years	465	Ovarian cancer	202	Environmental/occupational risks	1	Number	1999	0.166767422926331	0.399571142771684	0.0453424067444682
1	Deaths	1	Global	2	Female	10	25-29 years	465	Ovarian cancer	202	Environmental/occupational risks	3	Rate	1999	0.00006730192	0.00016125396	0.00001829873
1	Deaths	1	Global	2	Female	10	25-29 years	465	Ovarian cancer	202	Environmental/occupational risks	1	Number	2000	0.181982501222064	0.416868148594091	0.0503258331364345
1	Deaths	1	Global	2	Female	10	25-29 years	465	Ovarian cancer	202	Environmental/occupational risks	3	Rate	2000	0.00007313173	0.00016752318	0.00002022401
1	Deaths	1	Global	2	Female	10	25-29 years	465	Ovarian cancer	202	Environmental/occupational risks	1	Number	2001	0.181330485590118	0.383531384442901	0.050634772384958
1	Deaths	1	Global	2	Female	10	25-29 years	465	Ovarian cancer	202	Environmental/occupational risks	3	Rate	2001	0.00007274774	0.00015386846	0.0000203141
1	Deaths	1	Global	2	Female	10	25-29 years	465	Ovarian cancer	202	Environmental/occupational risks	1	Number	2002	0.186025704777699	0.38355704183618	0.0536575466578589
1	Deaths	1	Global	2	Female	10	25-29 years	465	Ovarian cancer	202	Environmental/occupational risks	3	Rate	2002	0.00007457943	0.00015377157	0.00002151181
1	Deaths	1	Global	2	Female	10	25-29 years	465	Ovarian cancer	202	Environmental/occupational risks	1	Number	2003	0.184626358705336	0.378496230321356	0.0529789300287381
1	Deaths	1	Global	2	Female	10	25-29 years	465	Ovarian cancer	202	Environmental/occupational risks	3	Rate	2003	0.0000738685	0.0001514353	0.00002119672
1	Deaths	1	Global	2	Female	10	25-29 years	465	Ovarian cancer	202	Environmental/occupational risks	1	Number	2004	0.187635879774955	0.39204433973737	0.0560490509995514
1	Deaths	1	Global	2	Female	10	25-29 years	465	Ovarian cancer	202	Environmental/occupational risks	3	Rate	2004	0.0000746535	0.00015598021	0.00002229988
1	Deaths	1	Global	2	Female	10	25-29 years	465	Ovarian cancer	202	Environmental/occupational risks	1	Number	2005	0.187359514893982	0.404994312875811	0.0546715376506946
1	Deaths	1	Global	2	Female	10	25-29 years	465	Ovarian cancer	202	Environmental/occupational risks	3	Rate	2005	0.00007381909	0.00015956655	0.00002154042
1	Deaths	1	Global	2	Female	10	25-29 years	465	Ovarian cancer	202	Environmental/occupational risks	1	Number	2006	0.173644234303836	0.378938343404769	0.0490864832421129
1	Deaths	1	Global	2	Female	10	25-29 years	465	Ovarian cancer	202	Environmental/occupational risks	3	Rate	2006	0.00006756526	0.00014744554	0.00001909963
1	Deaths	1	Global	2	Female	10	25-29 years	465	Ovarian cancer	202	Environmental/occupational risks	1	Number	2007	0.163039387662677	0.352965772083156	0.0442281328056459
1	Deaths	1	Global	2	Female	10	25-29 years	465	Ovarian cancer	202	Environmental/occupational risks	3	Rate	2007	0.00006250141	0.00013531	0.00001695493
1	Deaths	1	Global	2	Female	10	25-29 years	465	Ovarian cancer	202	Environmental/occupational risks	1	Number	2008	0.160370395981582	0.338028603824013	0.0421456888794188
1	Deaths	1	Global	2	Female	10	25-29 years	465	Ovarian cancer	202	Environmental/occupational risks	3	Rate	2008	0.0000603958	0.00012730221	0.00001587215
1	Deaths	1	Global	2	Female	10	25-29 years	465	Ovarian cancer	202	Environmental/occupational risks	1	Number	2009	0.154326358140817	0.320616694679581	0.0373181917976671
1	Deaths	1	Global	2	Female	10	25-29 years	465	Ovarian cancer	202	Environmental/occupational risks	3	Rate	2009	0.00005695962	0.00011833496	0.0000137736
1	Deaths	1	Global	2	Female	10	25-29 years	465	Ovarian cancer	202	Environmental/occupational risks	1	Number	2010	0.150931349534168	0.324574071681717	0.035511531594491
1	Deaths	1	Global	2	Female	10	25-29 years	465	Ovarian cancer	202	Environmental/occupational risks	3	Rate	2010	0.0000545136	0.00011723014	0.00001282611
1	Deaths	1	Global	2	Female	10	25-29 years	465	Ovarian cancer	202	Environmental/occupational risks	1	Number	2011	0.142885731004024	0.310017950071801	0.0327617927186204
1	Deaths	1	Global	2	Female	10	25-29 years	465	Ovarian cancer	202	Environmental/occupational risks	3	Rate	2011	0.0000504118	0.00010937805	0.00001155875
1	Deaths	1	Global	2	Female	10	25-29 years	465	Ovarian cancer	202	Environmental/occupational risks	1	Number	2012	0.131416998095059	0.285986421331503	0.0282997629134734
1	Deaths	1	Global	2	Female	10	25-29 years	465	Ovarian cancer	202	Environmental/occupational risks	3	Rate	2012	0.00004531421	0.00009861165	0.00000975811
1	Deaths	1	Global	2	Female	10	25-29 years	465	Ovarian cancer	202	Environmental/occupational risks	1	Number	2013	0.125921239156178	0.280319754084849	0.0265674654888826
1	Deaths	1	Global	2	Female	10	25-29 years	465	Ovarian cancer	202	Environmental/occupational risks	3	Rate	2013	0.00004258255	0.0000947952	0.00000898427
1	Deaths	1	Global	2	Female	10	25-29 years	465	Ovarian cancer	202	Environmental/occupational risks	1	Number	2014	0.120357604389971	0.275595846437011	0.0259681816640429
1	Deaths	1	Global	2	Female	10	25-29 years	465	Ovarian cancer	202	Environmental/occupational risks	3	Rate	2014	0.00004013535	0.00009190227	0.00000865955
1	Deaths	1	Global	2	Female	10	25-29 years	465	Ovarian cancer	202	Environmental/occupational risks	1	Number	2015	0.118154802245808	0.262170144143043	0.0251350776875632
1	Deaths	1	Global	2	Female	10	25-29 years	465	Ovarian cancer	202	Environmental/occupational risks	3	Rate	2015	0.00003911211	0.00008678469	0.00000832032
1	Deaths	1	Global	2	Female	10	25-29 years	465	Ovarian cancer	202	Environmental/occupational risks	1	Number	2016	0.117636376008122	0.276900897204306	0.0261104906222624
1	Deaths	1	Global	2	Female	10	25-29 years	465	Ovarian cancer	202	Environmental/occupational risks	3	Rate	2016	0.0000389467	0.00009167553	0.00000864458
1	Deaths	1	Global	2	Female	10	25-29 years	465	Ovarian cancer	202	Environmental/occupational risks	1	Number	2017	0.114524710217943	0.279448475963839	0.0245994619347376
1	Deaths	1	Global	2	Female	10	25-29 years	465	Ovarian cancer	202	Environmental/occupational risks	3	Rate	2017	0.00003812093	0.00009301778	0.00000818823
1	Deaths	1	Global	2	Female	10	25-29 years	465	Ovarian cancer	202	Environmental/occupational risks	1	Number	2018	0.117932171756526	0.272543692490815	0.0254640029998005
1	Deaths	1	Global	2	Female	10	25-29 years	465	Ovarian cancer	202	Environmental/occupational risks	3	Rate	2018	0.00003958478	0.00009148124	0.00000854717
1	Deaths	1	Global	2	Female	10	25-29 years	465	Ovarian cancer	202	Environmental/occupational risks	1	Number	2019	0.124414947499412	0.296581467539209	0.0311559814312648
1	Deaths	1	Global	2	Female	10	25-29 years	465	Ovarian cancer	202	Environmental/occupational risks	3	Rate	2019	0.00004215449	0.00010048826	0.00001055633
1	Deaths	1	Global	2	Female	10	25-29 years	465	Ovarian cancer	202	Environmental/occupational risks	1	Number	2020	0.128480403609285	0.305261571089562	0.0297932502275078
1	Deaths	1	Global	2	Female	10	25-29 years	465	Ovarian cancer	202	Environmental/occupational risks	3	Rate	2020	0.00004391278	0.00010433408	0.00001018291
1	Deaths	1	Global	2	Female	10	25-29 years	465	Ovarian cancer	202	Environmental/occupational risks	1	Number	2021	0.134074203218605	0.337241937830105	0.0293065617721735
1	Deaths	1	Global	2	Female	10	25-29 years	465	Ovarian cancer	202	Environmental/occupational risks	3	Rate	2021	0.00004607562	0.00011589577	0.00001007142
1	Deaths	1	Global	2	Female	11	30-34 years	465	Ovarian cancer	202	Environmental/occupational risks	1	Number	1990	0.234326822192353	0.546681632428527	0.0702581346630972
1	Deaths	1	Global	2	Female	11	30-34 years	465	Ovarian cancer	202	Environmental/occupational risks	3	Rate	1990	0.00012325917	0.00028756214	0.00003695676
1	Deaths	1	Global	2	Female	11	30-34 years	465	Ovarian cancer	202	Environmental/occupational risks	1	Number	1991	0.23116513813126	0.53906852953855	0.071818252814505
1	Deaths	1	Global	2	Female	11	30-34 years	465	Ovarian cancer	202	Environmental/occupational risks	3	Rate	1991	0.00011990327	0.00027960997	0.00003725148
1	Deaths	1	Global	2	Female	11	30-34 years	465	Ovarian cancer	202	Environmental/occupational risks	1	Number	1992	0.249051412998605	0.540449007391925	0.0763500480698902
1	Deaths	1	Global	2	Female	11	30-34 years	465	Ovarian cancer	202	Environmental/occupational risks	3	Rate	1992	0.00012636607	0.00027421814	0.00003873921
1	Deaths	1	Global	2	Female	11	30-34 years	465	Ovarian cancer	202	Environmental/occupational risks	1	Number	1993	0.274327810526004	0.620163028659254	0.086747335348336
1	Deaths	1	Global	2	Female	11	30-34 years	465	Ovarian cancer	202	Environmental/occupational risks	3	Rate	1993	0.00013485701	0.0003048664	0.00004264419
1	Deaths	1	Global	2	Female	11	30-34 years	465	Ovarian cancer	202	Environmental/occupational risks	1	Number	1994	0.301432845799996	0.660400279977648	0.0912953898941621
1	Deaths	1	Global	2	Female	11	30-34 years	465	Ovarian cancer	202	Environmental/occupational risks	3	Rate	1994	0.00014308283	0.00031347593	0.0000433357
1	Deaths	1	Global	2	Female	11	30-34 years	465	Ovarian cancer	202	Environmental/occupational risks	1	Number	1995	0.317007679467119	0.712773161389443	0.0999953162390349
1	Deaths	1	Global	2	Female	11	30-34 years	465	Ovarian cancer	202	Environmental/occupational risks	3	Rate	1995	0.0001455506	0.00032726198	0.00004591175
1	Deaths	1	Global	2	Female	11	30-34 years	465	Ovarian cancer	202	Environmental/occupational risks	1	Number	1996	0.315682516393551	0.69438037014184	0.0953613275376093
1	Deaths	1	Global	2	Female	11	30-34 years	465	Ovarian cancer	202	Environmental/occupational risks	3	Rate	1996	0.00014088849	0.00030990061	0.00004255957
1	Deaths	1	Global	2	Female	11	30-34 years	465	Ovarian cancer	202	Environmental/occupational risks	1	Number	1997	0.327586777310048	0.717353766451524	0.0993893521232854
1	Deaths	1	Global	2	Female	11	30-34 years	465	Ovarian cancer	202	Environmental/occupational risks	3	Rate	1997	0.00014285273	0.00031282076	0.00004334131
1	Deaths	1	Global	2	Female	11	30-34 years	465	Ovarian cancer	202	Environmental/occupational risks	1	Number	1998	0.343913262237379	0.751637006423813	0.110101962432856
1	Deaths	1	Global	2	Female	11	30-34 years	465	Ovarian cancer	202	Environmental/occupational risks	3	Rate	1998	0.00014763337	0.00032265899	0.00004726402
1	Deaths	1	Global	2	Female	11	30-34 years	465	Ovarian cancer	202	Environmental/occupational risks	1	Number	1999	0.366789732807926	0.827815659895228	0.120102195229533
1	Deaths	1	Global	2	Female	11	30-34 years	465	Ovarian cancer	202	Environmental/occupational risks	3	Rate	1999	0.00015568688	0.00035137308	0.00005097835
1	Deaths	1	Global	2	Female	11	30-34 years	465	Ovarian cancer	202	Environmental/occupational risks	1	Number	2000	0.394656292199069	0.845022251583368	0.138917275289786
1	Deaths	1	Global	2	Female	11	30-34 years	465	Ovarian cancer	202	Environmental/occupational risks	3	Rate	2000	0.00016596971	0.00035536771	0.00005842061
1	Deaths	1	Global	2	Female	11	30-34 years	465	Ovarian cancer	202	Environmental/occupational risks	1	Number	2001	0.386085494968565	0.786982029520651	0.138057871733908
1	Deaths	1	Global	2	Female	11	30-34 years	465	Ovarian cancer	202	Environmental/occupational risks	3	Rate	2001	0.00016074848	0.0003276636	0.00005748103
1	Deaths	1	Global	2	Female	11	30-34 years	465	Ovarian cancer	202	Environmental/occupational risks	1	Number	2002	0.389169208031329	0.809635172792287	0.142888447220811
1	Deaths	1	Global	2	Female	11	30-34 years	465	Ovarian cancer	202	Environmental/occupational risks	3	Rate	2002	0.00016054355	0.00033399792	0.00005894562
1	Deaths	1	Global	2	Female	11	30-34 years	465	Ovarian cancer	202	Environmental/occupational risks	1	Number	2003	0.398194882387653	0.85037990401458	0.14325332190508
1	Deaths	1	Global	2	Female	11	30-34 years	465	Ovarian cancer	202	Environmental/occupational risks	3	Rate	2003	0.00016286368	0.0003478096	0.00005859132
1	Deaths	1	Global	2	Female	11	30-34 years	465	Ovarian cancer	202	Environmental/occupational risks	1	Number	2004	0.398808481486107	0.841501319531304	0.145729165882756
1	Deaths	1	Global	2	Female	11	30-34 years	465	Ovarian cancer	202	Environmental/occupational risks	3	Rate	2004	0.00016196605	0.00034175462	0.00005918424
1	Deaths	1	Global	2	Female	11	30-34 years	465	Ovarian cancer	202	Environmental/occupational risks	1	Number	2005	0.392502705062018	0.838059244043982	0.14376833699118
1	Deaths	1	Global	2	Female	11	30-34 years	465	Ovarian cancer	202	Environmental/occupational risks	3	Rate	2005	0.00015862946	0.00033870056	0.00005810379
1	Deaths	1	Global	2	Female	11	30-34 years	465	Ovarian cancer	202	Environmental/occupational risks	1	Number	2006	0.376924252200223	0.819397115250451	0.133807022793229
1	Deaths	1	Global	2	Female	11	30-34 years	465	Ovarian cancer	202	Environmental/occupational risks	3	Rate	2006	0.00015197898	0.00033038769	0.0000539521
1	Deaths	1	Global	2	Female	11	30-34 years	465	Ovarian cancer	202	Environmental/occupational risks	1	Number	2007	0.359898358500049	0.812118602492755	0.123586918022457
1	Deaths	1	Global	2	Female	11	30-34 years	465	Ovarian cancer	202	Environmental/occupational risks	3	Rate	2007	0.0001449375	0.00032705466	0.00004977066
1	Deaths	1	Global	2	Female	11	30-34 years	465	Ovarian cancer	202	Environmental/occupational risks	1	Number	2008	0.360815257969238	0.784890763576193	0.122329686695558
1	Deaths	1	Global	2	Female	11	30-34 years	465	Ovarian cancer	202	Environmental/occupational risks	3	Rate	2008	0.00014492863	0.000315267	0.00004913615
1	Deaths	1	Global	2	Female	11	30-34 years	465	Ovarian cancer	202	Environmental/occupational risks	1	Number	2009	0.357622391334868	0.777403657812531	0.119702205523056
1	Deaths	1	Global	2	Female	11	30-34 years	465	Ovarian cancer	202	Environmental/occupational risks	3	Rate	2009	0.00014275471	0.00031032183	0.00004778239
1	Deaths	1	Global	2	Female	11	30-34 years	465	Ovarian cancer	202	Environmental/occupational risks	1	Number	2010	0.360174996944191	0.763580339695057	0.118433931639477
1	Deaths	1	Global	2	Female	11	30-34 years	465	Ovarian cancer	202	Environmental/occupational risks	3	Rate	2010	0.00014235746	0.00030180152	0.00004681045
1	Deaths	1	Global	2	Female	11	30-34 years	465	Ovarian cancer	202	Environmental/occupational risks	1	Number	2011	0.341875139287907	0.738956217424809	0.112174368491009
1	Deaths	1	Global	2	Female	11	30-34 years	465	Ovarian cancer	202	Environmental/occupational risks	3	Rate	2011	0.00013351721	0.00028859476	0.000043809
1	Deaths	1	Global	2	Female	11	30-34 years	465	Ovarian cancer	202	Environmental/occupational risks	1	Number	2012	0.324143220151145	0.717673938173009	0.0981877383214836
1	Deaths	1	Global	2	Female	11	30-34 years	465	Ovarian cancer	202	Environmental/occupational risks	3	Rate	2012	0.00012480245	0.00027632066	0.00003780449
1	Deaths	1	Global	2	Female	11	30-34 years	465	Ovarian cancer	202	Environmental/occupational risks	1	Number	2013	0.309795616112824	0.683339994311346	0.0938658197689945
1	Deaths	1	Global	2	Female	11	30-34 years	465	Ovarian cancer	202	Environmental/occupational risks	3	Rate	2013	0.00011729724	0.00025873153	0.00003554021
1	Deaths	1	Global	2	Female	11	30-34 years	465	Ovarian cancer	202	Environmental/occupational risks	1	Number	2014	0.299840000686405	0.656901299141006	0.0863614517001683
1	Deaths	1	Global	2	Female	11	30-34 years	465	Ovarian cancer	202	Environmental/occupational risks	3	Rate	2014	0.00011140877	0.00024407873	0.00003208852
1	Deaths	1	Global	2	Female	11	30-34 years	465	Ovarian cancer	202	Environmental/occupational risks	1	Number	2015	0.291874646473897	0.62712408850504	0.0841590151109139
1	Deaths	1	Global	2	Female	11	30-34 years	465	Ovarian cancer	202	Environmental/occupational risks	3	Rate	2015	0.00010621294	0.00022820994	0.0000306254
1	Deaths	1	Global	2	Female	11	30-34 years	465	Ovarian cancer	202	Environmental/occupational risks	1	Number	2016	0.289658252111326	0.642531489126499	0.0845228248565126
1	Deaths	1	Global	2	Female	11	30-34 years	465	Ovarian cancer	202	Environmental/occupational risks	3	Rate	2016	0.00010301311	0.00022850779	0.00003005942
1	Deaths	1	Global	2	Female	11	30-34 years	465	Ovarian cancer	202	Environmental/occupational risks	1	Number	2017	0.287161568180445	0.643529972017811	0.0845637356001247
1	Deaths	1	Global	2	Female	11	30-34 years	465	Ovarian cancer	202	Environmental/occupational risks	3	Rate	2017	0.00009987739	0.00022382554	0.00002941203
1	Deaths	1	Global	2	Female	11	30-34 years	465	Ovarian cancer	202	Environmental/occupational risks	1	Number	2018	0.290653583798568	0.637037396261204	0.0779470795037964
1	Deaths	1	Global	2	Female	11	30-34 years	465	Ovarian cancer	202	Environmental/occupational risks	3	Rate	2018	0.00009921269	0.00021744853	0.00002660672
1	Deaths	1	Global	2	Female	11	30-34 years	465	Ovarian cancer	202	Environmental/occupational risks	1	Number	2019	0.299070769844109	0.708934898917387	0.0863900190711916
1	Deaths	1	Global	2	Female	11	30-34 years	465	Ovarian cancer	202	Environmental/occupational risks	3	Rate	2019	0.00010071697	0.00023874541	0.00002909325
1	Deaths	1	Global	2	Female	11	30-34 years	465	Ovarian cancer	202	Environmental/occupational risks	1	Number	2020	0.308469697809778	0.692311234706803	0.0886513798296321
1	Deaths	1	Global	2	Female	11	30-34 years	465	Ovarian cancer	202	Environmental/occupational risks	3	Rate	2020	0.00010315741	0.00023152043	0.0000296465
1	Deaths	1	Global	2	Female	11	30-34 years	465	Ovarian cancer	202	Environmental/occupational risks	1	Number	2021	0.32026160467298	0.726285835370151	0.0916304047378252
1	Deaths	1	Global	2	Female	11	30-34 years	465	Ovarian cancer	202	Environmental/occupational risks	3	Rate	2021	0.00010713567	0.00024296113	0.00003065271
1	Deaths	1	Global	2	Female	12	35-39 years	465	Ovarian cancer	202	Environmental/occupational risks	1	Number	1990	2.40279569907633	4.25067129564677	1.0517450537343
1	Deaths	1	Global	2	Female	12	35-39 years	465	Ovarian cancer	202	Environmental/occupational risks	3	Rate	1990	0.00138526945	0.00245061413	0.00060635629
1	Deaths	1	Global	2	Female	12	35-39 years	465	Ovarian cancer	202	Environmental/occupational risks	1	Number	1991	2.45406375534908	4.37826684796567	1.06540733631585
1	Deaths	1	Global	2	Female	12	35-39 years	465	Ovarian cancer	202	Environmental/occupational risks	3	Rate	1991	0.0013813305	0.00246441582	0.00059969088
1	Deaths	1	Global	2	Female	12	35-39 years	465	Ovarian cancer	202	Environmental/occupational risks	1	Number	1992	2.59683674809144	4.62856183166816	1.14465417051275
1	Deaths	1	Global	2	Female	12	35-39 years	465	Ovarian cancer	202	Environmental/occupational risks	3	Rate	1992	0.00143382317	0.00255562433	0.00063201188
1	Deaths	1	Global	2	Female	12	35-39 years	465	Ovarian cancer	202	Environmental/occupational risks	1	Number	1993	2.95510392553763	5.22645562684788	1.29372314004511
1	Deaths	1	Global	2	Female	12	35-39 years	465	Ovarian cancer	202	Environmental/occupational risks	3	Rate	1993	0.0016108685	0.00284901409	0.00070522659
1	Deaths	1	Global	2	Female	12	35-39 years	465	Ovarian cancer	202	Environmental/occupational risks	1	Number	1994	3.11279950548285	5.66909070703195	1.35786991368229
1	Deaths	1	Global	2	Female	12	35-39 years	465	Ovarian cancer	202	Environmental/occupational risks	3	Rate	1994	0.00168224134	0.00306373049	0.00073382976
1	Deaths	1	Global	2	Female	12	35-39 years	465	Ovarian cancer	202	Environmental/occupational risks	1	Number	1995	3.16233762074686	5.62568572824492	1.40912013629503
1	Deaths	1	Global	2	Female	12	35-39 years	465	Ovarian cancer	202	Environmental/occupational risks	3	Rate	1995	0.00169431678	0.00301412906	0.00075497818
1	Deaths	1	Global	2	Female	12	35-39 years	465	Ovarian cancer	202	Environmental/occupational risks	1	Number	1996	3.07748745105394	5.42692038642681	1.39422554675149
1	Deaths	1	Global	2	Female	12	35-39 years	465	Ovarian cancer	202	Environmental/occupational risks	3	Rate	1996	0.00162528544	0.00286607007	0.00073631965
1	Deaths	1	Global	2	Female	12	35-39 years	465	Ovarian cancer	202	Environmental/occupational risks	1	Number	1997	2.98379636853068	5.2267882034444	1.32557657346988
1	Deaths	1	Global	2	Female	12	35-39 years	465	Ovarian cancer	202	Environmental/occupational risks	3	Rate	1997	0.0015400679	0.00269777415	0.00068418809
1	Deaths	1	Global	2	Female	12	35-39 years	465	Ovarian cancer	202	Environmental/occupational risks	1	Number	1998	2.87713164580824	5.19336126346468	1.24403114847778
1	Deaths	1	Global	2	Female	12	35-39 years	465	Ovarian cancer	202	Environmental/occupational risks	3	Rate	1998	0.00143715981	0.00259414271	0.00062140763
1	Deaths	1	Global	2	Female	12	35-39 years	465	Ovarian cancer	202	Environmental/occupational risks	1	Number	1999	2.9265976922192	5.29276031618591	1.30907984141516
1	Deaths	1	Global	2	Female	12	35-39 years	465	Ovarian cancer	202	Environmental/occupational risks	3	Rate	1999	0.00140977068	0.00254957432	0.00063059654
1	Deaths	1	Global	2	Female	12	35-39 years	465	Ovarian cancer	202	Environmental/occupational risks	1	Number	2000	2.99667728137928	5.53692921243926	1.36636982432779
1	Deaths	1	Global	2	Female	12	35-39 years	465	Ovarian cancer	202	Environmental/occupational risks	3	Rate	2000	0.00139456062	0.00257671504	0.00063586612
1	Deaths	1	Global	2	Female	12	35-39 years	465	Ovarian cancer	202	Environmental/occupational risks	1	Number	2001	2.95336334209448	5.31316181012703	1.37434253529906
1	Deaths	1	Global	2	Female	12	35-39 years	465	Ovarian cancer	202	Environmental/occupational risks	3	Rate	2001	0.00133498563	0.00240166679	0.00062123326
1	Deaths	1	Global	2	Female	12	35-39 years	465	Ovarian cancer	202	Environmental/occupational risks	1	Number	2002	2.89269318331547	5.30877682383274	1.404551255023
1	Deaths	1	Global	2	Female	12	35-39 years	465	Ovarian cancer	202	Environmental/occupational risks	3	Rate	2002	0.00127691969	0.00234344993	0.00062001015
1	Deaths	1	Global	2	Female	12	35-39 years	465	Ovarian cancer	202	Environmental/occupational risks	1	Number	2003	2.84081293570709	5.29661466926607	1.29395147293853
1	Deaths	1	Global	2	Female	12	35-39 years	465	Ovarian cancer	202	Environmental/occupational risks	3	Rate	2003	0.00123374632	0.00230028482	0.00056195459
1	Deaths	1	Global	2	Female	12	35-39 years	465	Ovarian cancer	202	Environmental/occupational risks	1	Number	2004	2.81233273564131	5.2151502100261	1.26000548163014
1	Deaths	1	Global	2	Female	12	35-39 years	465	Ovarian cancer	202	Environmental/occupational risks	3	Rate	2004	0.00120684925	0.00223796425	0.00054070297
1	Deaths	1	Global	2	Female	12	35-39 years	465	Ovarian cancer	202	Environmental/occupational risks	1	Number	2005	2.86277779578063	5.2604546392385	1.26858436514264
1	Deaths	1	Global	2	Female	12	35-39 years	465	Ovarian cancer	202	Environmental/occupational risks	3	Rate	2005	0.00121634766	0.0022350815	0.00053900083
1	Deaths	1	Global	2	Female	12	35-39 years	465	Ovarian cancer	202	Environmental/occupational risks	1	Number	2006	2.75825229061938	5.08398927026345	1.25093250689187
1	Deaths	1	Global	2	Female	12	35-39 years	465	Ovarian cancer	202	Environmental/occupational risks	3	Rate	2006	0.00115956206	0.00213729582	0.00052588876
1	Deaths	1	Global	2	Female	12	35-39 years	465	Ovarian cancer	202	Environmental/occupational risks	1	Number	2007	2.69003912695015	4.80867914205557	1.19759861235935
1	Deaths	1	Global	2	Female	12	35-39 years	465	Ovarian cancer	202	Environmental/occupational risks	3	Rate	2007	0.00111999291	0.00200208483	0.00049861801
1	Deaths	1	Global	2	Female	12	35-39 years	465	Ovarian cancer	202	Environmental/occupational risks	1	Number	2008	2.7532302838479	4.91100112187834	1.22865891421815
1	Deaths	1	Global	2	Female	12	35-39 years	465	Ovarian cancer	202	Environmental/occupational risks	3	Rate	2008	0.0011360162	0.00202633862	0.00050695957
1	Deaths	1	Global	2	Female	12	35-39 years	465	Ovarian cancer	202	Environmental/occupational risks	1	Number	2009	2.67560806324547	4.81330201650632	1.18512034353972
1	Deaths	1	Global	2	Female	12	35-39 years	465	Ovarian cancer	202	Environmental/occupational risks	3	Rate	2009	0.00109575687	0.00197121874	0.00048534902
1	Deaths	1	Global	2	Female	12	35-39 years	465	Ovarian cancer	202	Environmental/occupational risks	1	Number	2010	2.63038360242492	4.77213237948315	1.15872771247851
1	Deaths	1	Global	2	Female	12	35-39 years	465	Ovarian cancer	202	Environmental/occupational risks	3	Rate	2010	0.00107200623	0.00194487057	0.00047223657
1	Deaths	1	Global	2	Female	12	35-39 years	465	Ovarian cancer	202	Environmental/occupational risks	1	Number	2011	2.58659958794235	4.68980034822633	1.17016338233745
1	Deaths	1	Global	2	Female	12	35-39 years	465	Ovarian cancer	202	Environmental/occupational risks	3	Rate	2011	0.00105217844	0.00190771964	0.00047599972
1	Deaths	1	Global	2	Female	12	35-39 years	465	Ovarian cancer	202	Environmental/occupational risks	1	Number	2012	2.549135481773	4.63104605476444	1.15139722538244
1	Deaths	1	Global	2	Female	12	35-39 years	465	Ovarian cancer	202	Environmental/occupational risks	3	Rate	2012	0.00103614547	0.00188237834	0.0004680077
1	Deaths	1	Global	2	Female	12	35-39 years	465	Ovarian cancer	202	Environmental/occupational risks	1	Number	2013	2.52965329987139	4.53230568230047	1.12371769469172
1	Deaths	1	Global	2	Female	12	35-39 years	465	Ovarian cancer	202	Environmental/occupational risks	3	Rate	2013	0.00102619545	0.00183860431	0.00045585456
1	Deaths	1	Global	2	Female	12	35-39 years	465	Ovarian cancer	202	Environmental/occupational risks	1	Number	2014	2.54093935611683	4.48806577874568	1.16273755840193
1	Deaths	1	Global	2	Female	12	35-39 years	465	Ovarian cancer	202	Environmental/occupational risks	3	Rate	2014	0.00102518484	0.00181078583	0.00046912608
1	Deaths	1	Global	2	Female	12	35-39 years	465	Ovarian cancer	202	Environmental/occupational risks	1	Number	2015	2.55727522742336	4.57238475792127	1.17055180353394
1	Deaths	1	Global	2	Female	12	35-39 years	465	Ovarian cancer	202	Environmental/occupational risks	3	Rate	2015	0.00102197626	0.00182728422	0.00046779328
1	Deaths	1	Global	2	Female	12	35-39 years	465	Ovarian cancer	202	Environmental/occupational risks	1	Number	2016	2.56460985032776	4.60086405040589	1.14140620393483
1	Deaths	1	Global	2	Female	12	35-39 years	465	Ovarian cancer	202	Environmental/occupational risks	3	Rate	2016	0.00101276144	0.00181687585	0.00045073998
1	Deaths	1	Global	2	Female	12	35-39 years	465	Ovarian cancer	202	Environmental/occupational risks	1	Number	2017	2.55254737496855	4.63766979744879	1.13703033135877
1	Deaths	1	Global	2	Female	12	35-39 years	465	Ovarian cancer	202	Environmental/occupational risks	3	Rate	2017	0.00099391746	0.00180582779	0.00044273979
1	Deaths	1	Global	2	Female	12	35-39 years	465	Ovarian cancer	202	Environmental/occupational risks	1	Number	2018	2.58111283891566	4.66811490298896	1.14719769483619
1	Deaths	1	Global	2	Female	12	35-39 years	465	Ovarian cancer	202	Environmental/occupational risks	3	Rate	2018	0.00098856662	0.00178788874	0.0004393769
1	Deaths	1	Global	2	Female	12	35-39 years	465	Ovarian cancer	202	Environmental/occupational risks	1	Number	2019	2.68290342743246	4.96972588172484	1.19759029656765
1	Deaths	1	Global	2	Female	12	35-39 years	465	Ovarian cancer	202	Environmental/occupational risks	3	Rate	2019	0.00100854993	0.00186820615	0.00045019496
1	Deaths	1	Global	2	Female	12	35-39 years	465	Ovarian cancer	202	Environmental/occupational risks	1	Number	2020	2.68422592169379	4.97959373277047	1.19275603830576
1	Deaths	1	Global	2	Female	12	35-39 years	465	Ovarian cancer	202	Environmental/occupational risks	3	Rate	2020	0.00098846096	0.00183372568	0.00043923009
1	Deaths	1	Global	2	Female	12	35-39 years	465	Ovarian cancer	202	Environmental/occupational risks	1	Number	2021	2.76539166381497	5.10392110248158	1.17323274333802
1	Deaths	1	Global	2	Female	12	35-39 years	465	Ovarian cancer	202	Environmental/occupational risks	3	Rate	2021	0.00099545157	0.00183724653	0.00042232584
1	Deaths	1	Global	2	Female	13	40-44 years	465	Ovarian cancer	202	Environmental/occupational risks	1	Number	1990	7.67019290503473	13.38780960017	3.40339573062278
1	Deaths	1	Global	2	Female	13	40-44 years	465	Ovarian cancer	202	Environmental/occupational risks	3	Rate	1990	0.00546990042	0.00954734598	0.00242708834
1	Deaths	1	Global	2	Female	13	40-44 years	465	Ovarian cancer	202	Environmental/occupational risks	1	Number	1991	8.02779759043606	14.1691247157431	3.58991116430376
1	Deaths	1	Global	2	Female	13	40-44 years	465	Ovarian cancer	202	Environmental/occupational risks	3	Rate	1991	0.00545330255	0.0096251211	0.00243863544
1	Deaths	1	Global	2	Female	13	40-44 years	465	Ovarian cancer	202	Environmental/occupational risks	1	Number	1992	8.43526517238566	15.0566296325124	3.7818932284114
1	Deaths	1	Global	2	Female	13	40-44 years	465	Ovarian cancer	202	Environmental/occupational risks	3	Rate	1992	0.00553830112	0.00988565826	0.00248305929
1	Deaths	1	Global	2	Female	13	40-44 years	465	Ovarian cancer	202	Environmental/occupational risks	1	Number	1993	9.00590405156021	15.6245776164909	3.93939024435579
1	Deaths	1	Global	2	Female	13	40-44 years	465	Ovarian cancer	202	Environmental/occupational risks	3	Rate	1993	0.00570135635	0.0098914317	0.00249390483
1	Deaths	1	Global	2	Female	13	40-44 years	465	Ovarian cancer	202	Environmental/occupational risks	1	Number	1994	9.3388536762568	16.3633176762667	4.16345949018799
1	Deaths	1	Global	2	Female	13	40-44 years	465	Ovarian cancer	202	Environmental/occupational risks	3	Rate	1994	0.00574620943	0.01006837174	0.00256178232
1	Deaths	1	Global	2	Female	13	40-44 years	465	Ovarian cancer	202	Environmental/occupational risks	1	Number	1995	9.64150492988928	16.8656991003759	4.26288464626101
1	Deaths	1	Global	2	Female	13	40-44 years	465	Ovarian cancer	202	Environmental/occupational risks	3	Rate	1995	0.00571552377	0.00999805577	0.00252705555
1	Deaths	1	Global	2	Female	13	40-44 years	465	Ovarian cancer	202	Environmental/occupational risks	1	Number	1996	9.65506004236561	16.7805348422672	4.22320955103727
1	Deaths	1	Global	2	Female	13	40-44 years	465	Ovarian cancer	202	Environmental/occupational risks	3	Rate	1996	0.00560075727	0.00973413962	0.00244982129
1	Deaths	1	Global	2	Female	13	40-44 years	465	Ovarian cancer	202	Environmental/occupational risks	1	Number	1997	9.75680617380127	16.9732570498314	4.16800439299257
1	Deaths	1	Global	2	Female	13	40-44 years	465	Ovarian cancer	202	Environmental/occupational risks	3	Rate	1997	0.00556140332	0.00967479792	0.00237577267
1	Deaths	1	Global	2	Female	13	40-44 years	465	Ovarian cancer	202	Environmental/occupational risks	1	Number	1998	9.89939829428151	17.3805785203449	4.300594562248
1	Deaths	1	Global	2	Female	13	40-44 years	465	Ovarian cancer	202	Environmental/occupational risks	3	Rate	1998	0.00557681063	0.00979132187	0.00242273326
1	Deaths	1	Global	2	Female	13	40-44 years	465	Ovarian cancer	202	Environmental/occupational risks	1	Number	1999	10.0574280499796	17.6940938106695	4.3172192953765
1	Deaths	1	Global	2	Female	13	40-44 years	465	Ovarian cancer	202	Environmental/occupational risks	3	Rate	1999	0.00561889893	0.00988536277	0.00241195053
1	Deaths	1	Global	2	Female	13	40-44 years	465	Ovarian cancer	202	Environmental/occupational risks	1	Number	2000	10.3969533775205	18.2470044809633	4.5641378201368
1	Deaths	1	Global	2	Female	13	40-44 years	465	Ovarian cancer	202	Environmental/occupational risks	3	Rate	2000	0.00575653582	0.01010291486	0.00252705017
1	Deaths	1	Global	2	Female	13	40-44 years	465	Ovarian cancer	202	Environmental/occupational risks	1	Number	2001	10.4428692584323	18.151522847923	4.7093778182375
1	Deaths	1	Global	2	Female	13	40-44 years	465	Ovarian cancer	202	Environmental/occupational risks	3	Rate	2001	0.0056945979	0.00989820148	0.0025680694
1	Deaths	1	Global	2	Female	13	40-44 years	465	Ovarian cancer	202	Environmental/occupational risks	1	Number	2002	10.6055034569814	18.1929061877757	4.8058293909702
1	Deaths	1	Global	2	Female	13	40-44 years	465	Ovarian cancer	202	Environmental/occupational risks	3	Rate	2002	0.00564611093	0.00968545877	0.00255850615
1	Deaths	1	Global	2	Female	13	40-44 years	465	Ovarian cancer	202	Environmental/occupational risks	1	Number	2003	10.6653604209969	18.4414923815211	4.78602568472808
1	Deaths	1	Global	2	Female	13	40-44 years	465	Ovarian cancer	202	Environmental/occupational risks	3	Rate	2003	0.00548852374	0.0094902155	0.00246294683
1	Deaths	1	Global	2	Female	13	40-44 years	465	Ovarian cancer	202	Environmental/occupational risks	1	Number	2004	10.6063924709052	18.515605463223	4.64404297513717
1	Deaths	1	Global	2	Female	13	40-44 years	465	Ovarian cancer	202	Environmental/occupational risks	3	Rate	2004	0.00525675149	0.00917672402	0.00230168551
1	Deaths	1	Global	2	Female	13	40-44 years	465	Ovarian cancer	202	Environmental/occupational risks	1	Number	2005	10.87867865625	19.1805557200123	4.82117166580528
1	Deaths	1	Global	2	Female	13	40-44 years	465	Ovarian cancer	202	Environmental/occupational risks	3	Rate	2005	0.0052017656	0.00917140381	0.00230529881
1	Deaths	1	Global	2	Female	13	40-44 years	465	Ovarian cancer	202	Environmental/occupational risks	1	Number	2006	10.808696499077	19.0132463889897	4.80754014883652
1	Deaths	1	Global	2	Female	13	40-44 years	465	Ovarian cancer	202	Environmental/occupational risks	3	Rate	2006	0.00501407598	0.00882010723	0.00223018304
1	Deaths	1	Global	2	Female	13	40-44 years	465	Ovarian cancer	202	Environmental/occupational risks	1	Number	2007	10.710062096092	18.6156093965133	4.68807298551424
1	Deaths	1	Global	2	Female	13	40-44 years	465	Ovarian cancer	202	Environmental/occupational risks	3	Rate	2007	0.00484596198	0.00842297034	0.00212120371
1	Deaths	1	Global	2	Female	13	40-44 years	465	Ovarian cancer	202	Environmental/occupational risks	1	Number	2008	10.8365962832728	18.6715500718215	4.84897334968367
1	Deaths	1	Global	2	Female	13	40-44 years	465	Ovarian cancer	202	Environmental/occupational risks	3	Rate	2008	0.00481847477	0.00830227413	0.00215608805
1	Deaths	1	Global	2	Female	13	40-44 years	465	Ovarian cancer	202	Environmental/occupational risks	1	Number	2009	10.7236658283186	18.5090390290706	4.66948568985702
1	Deaths	1	Global	2	Female	13	40-44 years	465	Ovarian cancer	202	Environmental/occupational risks	3	Rate	2009	0.00470714969	0.00812453676	0.00204966925
1	Deaths	1	Global	2	Female	13	40-44 years	465	Ovarian cancer	202	Environmental/occupational risks	1	Number	2010	10.6381223351288	18.7232733099084	4.5622468649013
1	Deaths	1	Global	2	Female	13	40-44 years	465	Ovarian cancer	202	Environmental/occupational risks	3	Rate	2010	0.00462079624	0.00813267869	0.00198166673
1	Deaths	1	Global	2	Female	13	40-44 years	465	Ovarian cancer	202	Environmental/occupational risks	1	Number	2011	10.5504848616026	18.1583067255592	4.44570365821813
1	Deaths	1	Global	2	Female	13	40-44 years	465	Ovarian cancer	202	Environmental/occupational risks	3	Rate	2011	0.00453278133	0.00780131291	0.00190999777
1	Deaths	1	Global	2	Female	13	40-44 years	465	Ovarian cancer	202	Environmental/occupational risks	1	Number	2012	10.4987719974178	18.0741103333115	4.50253517333468
1	Deaths	1	Global	2	Female	13	40-44 years	465	Ovarian cancer	202	Environmental/occupational risks	3	Rate	2012	0.00446607473	0.00768854943	0.00191533434
1	Deaths	1	Global	2	Female	13	40-44 years	465	Ovarian cancer	202	Environmental/occupational risks	1	Number	2013	10.2555328393753	17.8192957791746	4.51025755741823
1	Deaths	1	Global	2	Female	13	40-44 years	465	Ovarian cancer	202	Environmental/occupational risks	3	Rate	2013	0.00432329982	0.00751186305	0.00190133423
1	Deaths	1	Global	2	Female	13	40-44 years	465	Ovarian cancer	202	Environmental/occupational risks	1	Number	2014	10.3022675115132	18.1556915114937	4.5272797305927
1	Deaths	1	Global	2	Female	13	40-44 years	465	Ovarian cancer	202	Environmental/occupational risks	3	Rate	2014	0.00431151026	0.00759817682	0.00189467153
1	Deaths	1	Global	2	Female	13	40-44 years	465	Ovarian cancer	202	Environmental/occupational risks	1	Number	2015	10.2017096606779	17.6733494521364	4.61106302268918
1	Deaths	1	Global	2	Female	13	40-44 years	465	Ovarian cancer	202	Environmental/occupational risks	3	Rate	2015	0.00424911608	0.00736113023	0.00192055476
1	Deaths	1	Global	2	Female	13	40-44 years	465	Ovarian cancer	202	Environmental/occupational risks	1	Number	2016	10.0278457730704	17.321177388638	4.34542687219975
1	Deaths	1	Global	2	Female	13	40-44 years	465	Ovarian cancer	202	Environmental/occupational risks	3	Rate	2016	0.00416860301	0.00720046099	0.00180640588
1	Deaths	1	Global	2	Female	13	40-44 years	465	Ovarian cancer	202	Environmental/occupational risks	1	Number	2017	9.8741690105243	17.5019968407129	4.27854167037563
1	Deaths	1	Global	2	Female	13	40-44 years	465	Ovarian cancer	202	Environmental/occupational risks	3	Rate	2017	0.00410123369	0.00726945012	0.00177709124
1	Deaths	1	Global	2	Female	13	40-44 years	465	Ovarian cancer	202	Environmental/occupational risks	1	Number	2018	9.74600392897183	16.9823073556894	4.15905917769615
1	Deaths	1	Global	2	Female	13	40-44 years	465	Ovarian cancer	202	Environmental/occupational risks	3	Rate	2018	0.00403950608	0.00703879604	0.00172383933
1	Deaths	1	Global	2	Female	13	40-44 years	465	Ovarian cancer	202	Environmental/occupational risks	1	Number	2019	9.78382314593167	17.4170481617418	4.17795691224093
1	Deaths	1	Global	2	Female	13	40-44 years	465	Ovarian cancer	202	Environmental/occupational risks	3	Rate	2019	0.00403197193	0.00717766953	0.00172176099
1	Deaths	1	Global	2	Female	13	40-44 years	465	Ovarian cancer	202	Environmental/occupational risks	1	Number	2020	9.76910138170252	17.4008671649212	4.23146286620953
1	Deaths	1	Global	2	Female	13	40-44 years	465	Ovarian cancer	202	Environmental/occupational risks	3	Rate	2020	0.0039860819	0.00710006775	0.00172656183
1	Deaths	1	Global	2	Female	13	40-44 years	465	Ovarian cancer	202	Environmental/occupational risks	1	Number	2021	9.93041983351865	18.027386419254	4.2643961688256
1	Deaths	1	Global	2	Female	13	40-44 years	465	Ovarian cancer	202	Environmental/occupational risks	3	Rate	2021	0.0040027512	0.0072664745	0.00171889176
1	Deaths	1	Global	2	Female	14	45-49 years	465	Ovarian cancer	202	Environmental/occupational risks	1	Number	1990	20.4484931152377	35.3872800480918	8.97253732449449
1	Deaths	1	Global	2	Female	14	45-49 years	465	Ovarian cancer	202	Environmental/occupational risks	3	Rate	1990	0.01796869287	0.03109584473	0.00788443269
1	Deaths	1	Global	2	Female	14	45-49 years	465	Ovarian cancer	202	Environmental/occupational risks	1	Number	1991	20.2411253401465	33.5760803602375	9.12907635169639
1	Deaths	1	Global	2	Female	14	45-49 years	465	Ovarian cancer	202	Environmental/occupational risks	3	Rate	1991	0.01754795873	0.02910864206	0.00791441446
1	Deaths	1	Global	2	Female	14	45-49 years	465	Ovarian cancer	202	Environmental/occupational risks	1	Number	1992	20.8717430805794	34.2975277490861	9.42166897657213
1	Deaths	1	Global	2	Female	14	45-49 years	465	Ovarian cancer	202	Environmental/occupational risks	3	Rate	1992	0.01748891059	0.02873868243	0.00789463179
1	Deaths	1	Global	2	Female	14	45-49 years	465	Ovarian cancer	202	Environmental/occupational risks	1	Number	1993	22.5925428400759	37.3394723058472	10.4395560497157
1	Deaths	1	Global	2	Female	14	45-49 years	465	Ovarian cancer	202	Environmental/occupational risks	3	Rate	1993	0.01825928359	0.03017774576	0.00843724479
1	Deaths	1	Global	2	Female	14	45-49 years	465	Ovarian cancer	202	Environmental/occupational risks	1	Number	1994	24.5794439711172	41.703662952855	11.1946773250961
1	Deaths	1	Global	2	Female	14	45-49 years	465	Ovarian cancer	202	Environmental/occupational risks	3	Rate	1994	0.01892411753	0.03210833491	0.0086189659
1	Deaths	1	Global	2	Female	14	45-49 years	465	Ovarian cancer	202	Environmental/occupational risks	1	Number	1995	26.4723112615759	44.7399998128043	12.1495935984495
1	Deaths	1	Global	2	Female	14	45-49 years	465	Ovarian cancer	202	Environmental/occupational risks	3	Rate	1995	0.01959674206	0.03311982197	0.0089940183
1	Deaths	1	Global	2	Female	14	45-49 years	465	Ovarian cancer	202	Environmental/occupational risks	1	Number	1996	26.9031596342329	45.2525061477798	11.9776289857594
1	Deaths	1	Global	2	Female	14	45-49 years	465	Ovarian cancer	202	Environmental/occupational risks	3	Rate	1996	0.01898554998	0.03193467715	0.00845260842
1	Deaths	1	Global	2	Female	14	45-49 years	465	Ovarian cancer	202	Environmental/occupational risks	1	Number	1997	26.9006088933072	45.6020994516827	11.8950979541072
1	Deaths	1	Global	2	Female	14	45-49 years	465	Ovarian cancer	202	Environmental/occupational risks	3	Rate	1997	0.01836551527	0.03113334932	0.00812099101
1	Deaths	1	Global	2	Female	14	45-49 years	465	Ovarian cancer	202	Environmental/occupational risks	1	Number	1998	26.8142015671326	45.7200698232776	11.7977704593965
1	Deaths	1	Global	2	Female	14	45-49 years	465	Ovarian cancer	202	Environmental/occupational risks	3	Rate	1998	0.01766172927	0.030114471	0.00777084588
1	Deaths	1	Global	2	Female	14	45-49 years	465	Ovarian cancer	202	Environmental/occupational risks	1	Number	1999	26.9274812755047	46.6893032083351	12.0292132523226
1	Deaths	1	Global	2	Female	14	45-49 years	465	Ovarian cancer	202	Environmental/occupational risks	3	Rate	1999	0.01724454724	0.02990015615	0.00770359225
1	Deaths	1	Global	2	Female	14	45-49 years	465	Ovarian cancer	202	Environmental/occupational risks	1	Number	2000	27.9997298771219	47.7277382742978	12.4257829937765
1	Deaths	1	Global	2	Female	14	45-49 years	465	Ovarian cancer	202	Environmental/occupational risks	3	Rate	2000	0.01726861096	0.02943570341	0.00766350295
1	Deaths	1	Global	2	Female	14	45-49 years	465	Ovarian cancer	202	Environmental/occupational risks	1	Number	2001	28.5552550350592	48.929345764745	12.8316823341116
1	Deaths	1	Global	2	Female	14	45-49 years	465	Ovarian cancer	202	Environmental/occupational risks	3	Rate	2001	0.01721261449	0.02949376445	0.00773471646
1	Deaths	1	Global	2	Female	14	45-49 years	465	Ovarian cancer	202	Environmental/occupational risks	1	Number	2002	29.2608389334597	49.3185361410643	13.0449797039546
1	Deaths	1	Global	2	Female	14	45-49 years	465	Ovarian cancer	202	Environmental/occupational risks	3	Rate	2002	0.01730574901	0.02916848044	0.00771519727
1	Deaths	1	Global	2	Female	14	45-49 years	465	Ovarian cancer	202	Environmental/occupational risks	1	Number	2003	29.6972137090568	50.025883258339	13.5373053965971
1	Deaths	1	Global	2	Female	14	45-49 years	465	Ovarian cancer	202	Environmental/occupational risks	3	Rate	2003	0.01732888052	0.02919104002	0.00789927129
1	Deaths	1	Global	2	Female	14	45-49 years	465	Ovarian cancer	202	Environmental/occupational risks	1	Number	2004	29.2214642819532	49.1294163195603	13.2010135931516
1	Deaths	1	Global	2	Female	14	45-49 years	465	Ovarian cancer	202	Environmental/occupational risks	3	Rate	2004	0.01687944063	0.02837903871	0.00762541271
1	Deaths	1	Global	2	Female	14	45-49 years	465	Ovarian cancer	202	Environmental/occupational risks	1	Number	2005	29.9575234024765	50.7909735767107	13.6060331953259
1	Deaths	1	Global	2	Female	14	45-49 years	465	Ovarian cancer	202	Environmental/occupational risks	3	Rate	2005	0.017120918	0.02902736925	0.0077759358
1	Deaths	1	Global	2	Female	14	45-49 years	465	Ovarian cancer	202	Environmental/occupational risks	1	Number	2006	29.1972376252574	49.1102670353043	13.393506052858
1	Deaths	1	Global	2	Female	14	45-49 years	465	Ovarian cancer	202	Environmental/occupational risks	3	Rate	2006	0.01640957915	0.02760120064	0.007527486
1	Deaths	1	Global	2	Female	14	45-49 years	465	Ovarian cancer	202	Environmental/occupational risks	1	Number	2007	28.8303800330435	48.2343749820399	13.1841359303337
1	Deaths	1	Global	2	Female	14	45-49 years	465	Ovarian cancer	202	Environmental/occupational risks	3	Rate	2007	0.01579555047	0.02642658555	0.00722330695
1	Deaths	1	Global	2	Female	14	45-49 years	465	Ovarian cancer	202	Environmental/occupational risks	1	Number	2008	29.5903581253406	49.1146999693984	13.4809066637726
1	Deaths	1	Global	2	Female	14	45-49 years	465	Ovarian cancer	202	Environmental/occupational risks	3	Rate	2008	0.01564566809	0.0259690096	0.0071279229
1	Deaths	1	Global	2	Female	14	45-49 years	465	Ovarian cancer	202	Environmental/occupational risks	1	Number	2009	30.1569251721812	50.3184335800659	13.7006182808382
1	Deaths	1	Global	2	Female	14	45-49 years	465	Ovarian cancer	202	Environmental/occupational risks	3	Rate	2009	0.01533307288	0.02558404761	0.00696598136
1	Deaths	1	Global	2	Female	14	45-49 years	465	Ovarian cancer	202	Environmental/occupational risks	1	Number	2010	30.4149544363705	51.6102685508584	13.6742692971169
1	Deaths	1	Global	2	Female	14	45-49 years	465	Ovarian cancer	202	Environmental/occupational risks	3	Rate	2010	0.01490093167	0.02528496588	0.00669931473
1	Deaths	1	Global	2	Female	14	45-49 years	465	Ovarian cancer	202	Environmental/occupational risks	1	Number	2011	29.7009605338155	49.7385137837128	13.1018258034179
1	Deaths	1	Global	2	Female	14	45-49 years	465	Ovarian cancer	202	Environmental/occupational risks	3	Rate	2011	0.01410519678	0.02362117291	0.00622214998
1	Deaths	1	Global	2	Female	14	45-49 years	465	Ovarian cancer	202	Environmental/occupational risks	1	Number	2012	28.6169529382535	48.2318633493143	12.7342396029589
1	Deaths	1	Global	2	Female	14	45-49 years	465	Ovarian cancer	202	Environmental/occupational risks	3	Rate	2012	0.01324580713	0.02232487717	0.00589424325
1	Deaths	1	Global	2	Female	14	45-49 years	465	Ovarian cancer	202	Environmental/occupational risks	1	Number	2013	27.772010188882	47.4480232237877	12.7581589313153
1	Deaths	1	Global	2	Female	14	45-49 years	465	Ovarian cancer	202	Environmental/occupational risks	3	Rate	2013	0.01262641049	0.02157201493	0.00580043543
1	Deaths	1	Global	2	Female	14	45-49 years	465	Ovarian cancer	202	Environmental/occupational risks	1	Number	2014	26.8423331053059	46.5232566970986	12.3533459704013
1	Deaths	1	Global	2	Female	14	45-49 years	465	Ovarian cancer	202	Environmental/occupational risks	3	Rate	2014	0.01204471674	0.02087595913	0.00554320492
1	Deaths	1	Global	2	Female	14	45-49 years	465	Ovarian cancer	202	Environmental/occupational risks	1	Number	2015	25.9021716385333	44.5644169523027	11.8438751567413
1	Deaths	1	Global	2	Female	14	45-49 years	465	Ovarian cancer	202	Environmental/occupational risks	3	Rate	2015	0.01149839812	0.01978287439	0.00525769012
1	Deaths	1	Global	2	Female	14	45-49 years	465	Ovarian cancer	202	Environmental/occupational risks	1	Number	2016	25.6292481258171	44.4619746723038	11.2319525796458
1	Deaths	1	Global	2	Female	14	45-49 years	465	Ovarian cancer	202	Environmental/occupational risks	3	Rate	2016	0.01124790032	0.01951301329	0.00492936361
1	Deaths	1	Global	2	Female	14	45-49 years	465	Ovarian cancer	202	Environmental/occupational risks	1	Number	2017	25.0869042742241	44.219956214354	11.4249149924154
1	Deaths	1	Global	2	Female	14	45-49 years	465	Ovarian cancer	202	Environmental/occupational risks	3	Rate	2017	0.01089749235	0.01920869269	0.00496286518
1	Deaths	1	Global	2	Female	14	45-49 years	465	Ovarian cancer	202	Environmental/occupational risks	1	Number	2018	24.9835321160446	43.5662013220453	11.0947223833269
1	Deaths	1	Global	2	Female	14	45-49 years	465	Ovarian cancer	202	Environmental/occupational risks	3	Rate	2018	0.01075175455	0.0187488743	0.00477465441
1	Deaths	1	Global	2	Female	14	45-49 years	465	Ovarian cancer	202	Environmental/occupational risks	1	Number	2019	24.9967121934107	43.5905545484258	11.4357343535892
1	Deaths	1	Global	2	Female	14	45-49 years	465	Ovarian cancer	202	Environmental/occupational risks	3	Rate	2019	0.01067687983	0.01861889311	0.00488456084
1	Deaths	1	Global	2	Female	14	45-49 years	465	Ovarian cancer	202	Environmental/occupational risks	1	Number	2020	24.7191986360582	43.2110143700724	11.1837711058
1	Deaths	1	Global	2	Female	14	45-49 years	465	Ovarian cancer	202	Environmental/occupational risks	3	Rate	2020	0.01050795702	0.01836869749	0.00475414223
1	Deaths	1	Global	2	Female	14	45-49 years	465	Ovarian cancer	202	Environmental/occupational risks	1	Number	2021	24.9536607186677	44.5604652018556	11.1582655010509
1	Deaths	1	Global	2	Female	14	45-49 years	465	Ovarian cancer	202	Environmental/occupational risks	3	Rate	2021	0.0105896231	0.01891019266	0.00473525017
1	Deaths	1	Global	2	Female	22	All ages	465	Ovarian cancer	202	Environmental/occupational risks	1	Number	1990	3693.51601093432	5799.28454795487	1777.67367357718
1	Deaths	1	Global	2	Female	22	All ages	465	Ovarian cancer	202	Environmental/occupational risks	3	Rate	1990	0.13948953244	0.2190161049	0.06713572348
1	Deaths	1	Global	2	Female	22	All ages	465	Ovarian cancer	202	Environmental/occupational risks	1	Number	1991	3745.34582132484	5881.69797031895	1812.7235482485
1	Deaths	1	Global	2	Female	22	All ages	465	Ovarian cancer	202	Environmental/occupational risks	3	Rate	1991	0.13933870308	0.21881775574	0.06743904577
1	Deaths	1	Global	2	Female	22	All ages	465	Ovarian cancer	202	Environmental/occupational risks	1	Number	1992	3809.6454583595	6022.46152105238	1837.60392515702
1	Deaths	1	Global	2	Female	22	All ages	465	Ovarian cancer	202	Environmental/occupational risks	3	Rate	1992	0.13969758283	0.22084031871	0.06738391521
1	Deaths	1	Global	2	Female	22	All ages	465	Ovarian cancer	202	Environmental/occupational risks	1	Number	1993	3931.89128956376	6215.6792909017	1884.25978077109
1	Deaths	1	Global	2	Female	22	All ages	465	Ovarian cancer	202	Environmental/occupational risks	3	Rate	1993	0.14218889697	0.22477747151	0.06814044441
1	Deaths	1	Global	2	Female	22	All ages	465	Ovarian cancer	202	Environmental/occupational risks	1	Number	1994	3969.00495496874	6285.44092633458	1908.38403631821
1	Deaths	1	Global	2	Female	22	All ages	465	Ovarian cancer	202	Environmental/occupational risks	3	Rate	1994	0.14163881939	0.22430368372	0.06810302958
1	Deaths	1	Global	2	Female	22	All ages	465	Ovarian cancer	202	Environmental/occupational risks	1	Number	1995	4038.39314481262	6421.36795564652	1941.83144257167
1	Deaths	1	Global	2	Female	22	All ages	465	Ovarian cancer	202	Environmental/occupational risks	3	Rate	1995	0.14226491566	0.22621258948	0.06840703133
1	Deaths	1	Global	2	Female	22	All ages	465	Ovarian cancer	202	Environmental/occupational risks	1	Number	1996	4036.19899444879	6390.8315577239	1948.66310517
1	Deaths	1	Global	2	Female	22	All ages	465	Ovarian cancer	202	Environmental/occupational risks	3	Rate	1996	0.14035979289	0.22224270783	0.06776522918
1	Deaths	1	Global	2	Female	22	All ages	465	Ovarian cancer	202	Environmental/occupational risks	1	Number	1997	4042.24582075857	6440.67510655709	1947.07555327351
1	Deaths	1	Global	2	Female	22	All ages	465	Ovarian cancer	202	Environmental/occupational risks	3	Rate	1997	0.13876670031	0.22110264243	0.06684137031
1	Deaths	1	Global	2	Female	22	All ages	465	Ovarian cancer	202	Environmental/occupational risks	1	Number	1998	4052.58680241598	6477.19534984269	1956.67443016745
1	Deaths	1	Global	2	Female	22	All ages	465	Ovarian cancer	202	Environmental/occupational risks	3	Rate	1998	0.13735113654	0.21952648673	0.06631602725
1	Deaths	1	Global	2	Female	22	All ages	465	Ovarian cancer	202	Environmental/occupational risks	1	Number	1999	4134.72336155296	6613.03436426779	1985.81310775228
1	Deaths	1	Global	2	Female	22	All ages	465	Ovarian cancer	202	Environmental/occupational risks	3	Rate	1999	0.13836417542	0.22129825065	0.06645315035
1	Deaths	1	Global	2	Female	22	All ages	465	Ovarian cancer	202	Environmental/occupational risks	1	Number	2000	4232.96038391367	6785.35244007427	2040.17934204621
1	Deaths	1	Global	2	Female	22	All ages	465	Ovarian cancer	202	Environmental/occupational risks	3	Rate	2000	0.13985910772	0.22419140549	0.06740853599
1	Deaths	1	Global	2	Female	22	All ages	465	Ovarian cancer	202	Environmental/occupational risks	1	Number	2001	4313.42655533079	6900.92924937688	2072.05577467774
1	Deaths	1	Global	2	Female	22	All ages	465	Ovarian cancer	202	Environmental/occupational risks	3	Rate	2001	0.14069863033	0.22509976255	0.0675878923
1	Deaths	1	Global	2	Female	22	All ages	465	Ovarian cancer	202	Environmental/occupational risks	1	Number	2002	4407.50596015103	7056.14282063421	2111.3217725222
1	Deaths	1	Global	2	Female	22	All ages	465	Ovarian cancer	202	Environmental/occupational risks	3	Rate	2002	0.14191386391	0.22719526666	0.06798081123
1	Deaths	1	Global	2	Female	22	All ages	465	Ovarian cancer	202	Environmental/occupational risks	1	Number	2003	4518.54171746037	7225.86704795356	2163.94659506429
1	Deaths	1	Global	2	Female	22	All ages	465	Ovarian cancer	202	Environmental/occupational risks	3	Rate	2003	0.14359807141	0.22963616079	0.06876965559
1	Deaths	1	Global	2	Female	22	All ages	465	Ovarian cancer	202	Environmental/occupational risks	1	Number	2004	4525.38023850994	7280.31560777154	2163.17353841664
1	Deaths	1	Global	2	Female	22	All ages	465	Ovarian cancer	202	Environmental/occupational risks	3	Rate	2004	0.1419325839	0.22833749902	0.06784508561
1	Deaths	1	Global	2	Female	22	All ages	465	Ovarian cancer	202	Environmental/occupational risks	1	Number	2005	4607.70392251886	7405.4325883115	2207.10247060166
1	Deaths	1	Global	2	Female	22	All ages	465	Ovarian cancer	202	Environmental/occupational risks	3	Rate	2005	0.14260600881	0.22919423702	0.06830865864
1	Deaths	1	Global	2	Female	22	All ages	465	Ovarian cancer	202	Environmental/occupational risks	1	Number	2006	4703.84579021069	7573.73529848905	2249.43417203863
1	Deaths	1	Global	2	Female	22	All ages	465	Ovarian cancer	202	Environmental/occupational risks	3	Rate	2006	0.14363406502	0.23126744302	0.06868749286
1	Deaths	1	Global	2	Female	22	All ages	465	Ovarian cancer	202	Environmental/occupational risks	1	Number	2007	4839.36346313835	7813.88135735584	2328.0132881503
1	Deaths	1	Global	2	Female	22	All ages	465	Ovarian cancer	202	Environmental/occupational risks	3	Rate	2007	0.14577529886	0.23537618094	0.07012633695
1	Deaths	1	Global	2	Female	22	All ages	465	Ovarian cancer	202	Environmental/occupational risks	1	Number	2008	5054.45997156782	8112.51702597595	2434.24480057544
1	Deaths	1	Global	2	Female	22	All ages	465	Ovarian cancer	202	Environmental/occupational risks	3	Rate	2008	0.15017660571	0.24103668396	0.07232555479
1	Deaths	1	Global	2	Female	22	All ages	465	Ovarian cancer	202	Environmental/occupational risks	1	Number	2009	5173.11035802197	8326.535860187	2526.70784810574
1	Deaths	1	Global	2	Female	22	All ages	465	Ovarian cancer	202	Environmental/occupational risks	3	Rate	2009	0.15159948961	0.24401153258	0.07404590153
1	Deaths	1	Global	2	Female	22	All ages	465	Ovarian cancer	202	Environmental/occupational risks	1	Number	2010	5154.56814356391	8321.06264860084	2509.90049240372
1	Deaths	1	Global	2	Female	22	All ages	465	Ovarian cancer	202	Environmental/occupational risks	3	Rate	2010	0.14905905018	0.24062727669	0.07258093657
1	Deaths	1	Global	2	Female	22	All ages	465	Ovarian cancer	202	Environmental/occupational risks	1	Number	2011	5297.53848069163	8602.56631659382	2592.97673087172
1	Deaths	1	Global	2	Female	22	All ages	465	Ovarian cancer	202	Environmental/occupational risks	3	Rate	2011	0.15124437469	0.24560270171	0.07402931487
1	Deaths	1	Global	2	Female	22	All ages	465	Ovarian cancer	202	Environmental/occupational risks	1	Number	2012	5398.76805768248	8669.85516457845	2641.65185415926
1	Deaths	1	Global	2	Female	22	All ages	465	Ovarian cancer	202	Environmental/occupational risks	3	Rate	2012	0.15217814034	0.24438212975	0.07446174059
1	Deaths	1	Global	2	Female	22	All ages	465	Ovarian cancer	202	Environmental/occupational risks	1	Number	2013	5479.82674026916	8817.37463564033	2685.7397664919
1	Deaths	1	Global	2	Female	22	All ages	465	Ovarian cancer	202	Environmental/occupational risks	3	Rate	2013	0.15250835369	0.24539522019	0.07474647824
1	Deaths	1	Global	2	Female	22	All ages	465	Ovarian cancer	202	Environmental/occupational risks	1	Number	2014	5490.84043263558	8825.57169793407	2681.22840902958
1	Deaths	1	Global	2	Female	22	All ages	465	Ovarian cancer	202	Environmental/occupational risks	3	Rate	2014	0.15091306461	0.24256652295	0.07369225187
1	Deaths	1	Global	2	Female	22	All ages	465	Ovarian cancer	202	Environmental/occupational risks	1	Number	2015	5478.98911279698	8760.91686613477	2677.18517540235
1	Deaths	1	Global	2	Female	22	All ages	465	Ovarian cancer	202	Environmental/occupational risks	3	Rate	2015	0.14873882677	0.23783374437	0.07267789255
1	Deaths	1	Global	2	Female	22	All ages	465	Ovarian cancer	202	Environmental/occupational risks	1	Number	2016	5529.7934123501	8923.29890929186	2688.34856434796
1	Deaths	1	Global	2	Female	22	All ages	465	Ovarian cancer	202	Environmental/occupational risks	3	Rate	2016	0.14830656366	0.23931884956	0.07210029521
1	Deaths	1	Global	2	Female	22	All ages	465	Ovarian cancer	202	Environmental/occupational risks	1	Number	2017	5494.68606755092	8857.82118665973	2696.7710665158
1	Deaths	1	Global	2	Female	22	All ages	465	Ovarian cancer	202	Environmental/occupational risks	3	Rate	2017	0.14563454975	0.23477315801	0.07147688425
1	Deaths	1	Global	2	Female	22	All ages	465	Ovarian cancer	202	Environmental/occupational risks	1	Number	2018	5502.75761380545	8837.79388415512	2647.43108984426
1	Deaths	1	Global	2	Female	22	All ages	465	Ovarian cancer	202	Environmental/occupational risks	3	Rate	2018	0.14420223959	0.23159836588	0.06937712309
1	Deaths	1	Global	2	Female	22	All ages	465	Ovarian cancer	202	Environmental/occupational risks	1	Number	2019	5503.06264281333	8864.30506840527	2666.19796429069
1	Deaths	1	Global	2	Female	22	All ages	465	Ovarian cancer	202	Environmental/occupational risks	3	Rate	2019	0.14265626425	0.22978997847	0.06911602975
1	Deaths	1	Global	2	Female	22	All ages	465	Ovarian cancer	202	Environmental/occupational risks	1	Number	2020	5528.12220374036	8975.54444652536	2681.33685137693
1	Deaths	1	Global	2	Female	22	All ages	465	Ovarian cancer	202	Environmental/occupational risks	3	Rate	2020	0.14187602594	0.23035210325	0.06881494342
1	Deaths	1	Global	2	Female	22	All ages	465	Ovarian cancer	202	Environmental/occupational risks	1	Number	2021	5587.16679109648	9035.54064228286	2714.36431157665
1	Deaths	1	Global	2	Female	22	All ages	465	Ovarian cancer	202	Environmental/occupational risks	3	Rate	2021	0.14209615932	0.22979726051	0.06903333265
1	Deaths	1	Global	2	Female	27	Age-standardized	465	Ovarian cancer	202	Environmental/occupational risks	3	Rate	1990	0.18156548802	0.2857750048	0.08693319986
1	Deaths	1	Global	2	Female	27	Age-standardized	465	Ovarian cancer	202	Environmental/occupational risks	3	Rate	1991	0.17974592749	0.28344723659	0.0865608467
1	Deaths	1	Global	2	Female	27	Age-standardized	465	Ovarian cancer	202	Environmental/occupational risks	3	Rate	1992	0.17876541066	0.28265798291	0.0859104302
1	Deaths	1	Global	2	Female	27	Age-standardized	465	Ovarian cancer	202	Environmental/occupational risks	3	Rate	1993	0.18033846599	0.28591941712	0.08617024524
1	Deaths	1	Global	2	Female	27	Age-standardized	465	Ovarian cancer	202	Environmental/occupational risks	3	Rate	1994	0.17791963406	0.28267520643	0.08530149643
1	Deaths	1	Global	2	Female	27	Age-standardized	465	Ovarian cancer	202	Environmental/occupational risks	3	Rate	1995	0.17701386713	0.28226744384	0.08491030718
1	Deaths	1	Global	2	Female	27	Age-standardized	465	Ovarian cancer	202	Environmental/occupational risks	3	Rate	1996	0.17306737902	0.2747341891	0.08321677652
1	Deaths	1	Global	2	Female	27	Age-standardized	465	Ovarian cancer	202	Environmental/occupational risks	3	Rate	1997	0.16944183023	0.27052771904	0.08139623306
1	Deaths	1	Global	2	Female	27	Age-standardized	465	Ovarian cancer	202	Environmental/occupational risks	3	Rate	1998	0.16592358206	0.26605551957	0.07980996188
1	Deaths	1	Global	2	Female	27	Age-standardized	465	Ovarian cancer	202	Environmental/occupational risks	3	Rate	1999	0.16511552264	0.26502658937	0.07899927631
1	Deaths	1	Global	2	Female	27	Age-standardized	465	Ovarian cancer	202	Environmental/occupational risks	3	Rate	2000	0.16482351528	0.26454948193	0.07909254273
1	Deaths	1	Global	2	Female	27	Age-standardized	465	Ovarian cancer	202	Environmental/occupational risks	3	Rate	2001	0.16385283925	0.2625404054	0.07836729418
1	Deaths	1	Global	2	Female	27	Age-standardized	465	Ovarian cancer	202	Environmental/occupational risks	3	Rate	2002	0.16325382763	0.26200116608	0.07786480728
1	Deaths	1	Global	2	Female	27	Age-standardized	465	Ovarian cancer	202	Environmental/occupational risks	3	Rate	2003	0.16313688428	0.26135001976	0.07779686257
1	Deaths	1	Global	2	Female	27	Age-standardized	465	Ovarian cancer	202	Environmental/occupational risks	3	Rate	2004	0.15905891988	0.25599137786	0.07572028664
1	Deaths	1	Global	2	Female	27	Age-standardized	465	Ovarian cancer	202	Environmental/occupational risks	3	Rate	2005	0.15770815339	0.25409919849	0.075267804
1	Deaths	1	Global	2	Female	27	Age-standardized	465	Ovarian cancer	202	Environmental/occupational risks	3	Rate	2006	0.15653413875	0.25279372246	0.07461004303
1	Deaths	1	Global	2	Female	27	Age-standardized	465	Ovarian cancer	202	Environmental/occupational risks	3	Rate	2007	0.15641529056	0.25266600807	0.07508435454
1	Deaths	1	Global	2	Female	27	Age-standardized	465	Ovarian cancer	202	Environmental/occupational risks	3	Rate	2008	0.15865500476	0.25492009995	0.07637470005
1	Deaths	1	Global	2	Female	27	Age-standardized	465	Ovarian cancer	202	Environmental/occupational risks	3	Rate	2009	0.15763183549	0.25395272368	0.07694575209
1	Deaths	1	Global	2	Female	27	Age-standardized	465	Ovarian cancer	202	Environmental/occupational risks	3	Rate	2010	0.15247709021	0.24657086893	0.0742034351
1	Deaths	1	Global	2	Female	27	Age-standardized	465	Ovarian cancer	202	Environmental/occupational risks	3	Rate	2011	0.15207840049	0.2472078816	0.07438003334
1	Deaths	1	Global	2	Female	27	Age-standardized	465	Ovarian cancer	202	Environmental/occupational risks	3	Rate	2012	0.1503388115	0.24167943487	0.07353337296
1	Deaths	1	Global	2	Female	27	Age-standardized	465	Ovarian cancer	202	Environmental/occupational risks	3	Rate	2013	0.14811878298	0.23847121207	0.07256605315
1	Deaths	1	Global	2	Female	27	Age-standardized	465	Ovarian cancer	202	Environmental/occupational risks	3	Rate	2014	0.14401706183	0.23159797507	0.07029844268
1	Deaths	1	Global	2	Female	27	Age-standardized	465	Ovarian cancer	202	Environmental/occupational risks	3	Rate	2015	0.13957930651	0.22319083207	0.06816269792
1	Deaths	1	Global	2	Female	27	Age-standardized	465	Ovarian cancer	202	Environmental/occupational risks	3	Rate	2016	0.13666222287	0.22054653528	0.06641107737
1	Deaths	1	Global	2	Female	27	Age-standardized	465	Ovarian cancer	202	Environmental/occupational risks	3	Rate	2017	0.13165944893	0.21227126314	0.06467081299
1	Deaths	1	Global	2	Female	27	Age-standardized	465	Ovarian cancer	202	Environmental/occupational risks	3	Rate	2018	0.1278861315	0.20530801403	0.06156938931
1	Deaths	1	Global	2	Female	27	Age-standardized	465	Ovarian cancer	202	Environmental/occupational risks	3	Rate	2019	0.12394424634	0.19959939688	0.06004032096
1	Deaths	1	Global	2	Female	27	Age-standardized	465	Ovarian cancer	202	Environmental/occupational risks	3	Rate	2020	0.12107958925	0.19646474869	0.05879551196
1	Deaths	1	Global	2	Female	27	Age-standardized	465	Ovarian cancer	202	Environmental/occupational risks	3	Rate	2021	0.11925480504	0.19283348167	0.05800713835
2	DALYs (Disability-Adjusted Life Years)	1	Global	2	Female	9	20-24 years	465	Ovarian cancer	202	Environmental/occupational risks	1	Number	1990	0.499587280482929	2.12009385199495	0.0496852588134692
2	DALYs (Disability-Adjusted Life Years)	1	Global	2	Female	9	20-24 years	465	Ovarian cancer	202	Environmental/occupational risks	3	Rate	1990	0.00020463569	0.00086841055	0.00002035155
2	DALYs (Disability-Adjusted Life Years)	1	Global	2	Female	9	20-24 years	465	Ovarian cancer	202	Environmental/occupational risks	1	Number	1991	0.506497491001434	2.12049534056185	0.0450306045693629
2	DALYs (Disability-Adjusted Life Years)	1	Global	2	Female	9	20-24 years	465	Ovarian cancer	202	Environmental/occupational risks	3	Rate	1991	0.00020574102	0.00086135248	0.00001829159
2	DALYs (Disability-Adjusted Life Years)	1	Global	2	Female	9	20-24 years	465	Ovarian cancer	202	Environmental/occupational risks	1	Number	1992	0.604425607439642	2.39277076038611	0.0623155194675589
2	DALYs (Disability-Adjusted Life Years)	1	Global	2	Female	9	20-24 years	465	Ovarian cancer	202	Environmental/occupational risks	3	Rate	1992	0.00024389121	0.00096550468	0.00002514488
2	DALYs (Disability-Adjusted Life Years)	1	Global	2	Female	9	20-24 years	465	Ovarian cancer	202	Environmental/occupational risks	1	Number	1993	0.653075324126052	2.74033065377882	0.0596037689571096
2	DALYs (Disability-Adjusted Life Years)	1	Global	2	Female	9	20-24 years	465	Ovarian cancer	202	Environmental/occupational risks	3	Rate	1993	0.00026205982	0.00109961366	0.00002391723
2	DALYs (Disability-Adjusted Life Years)	1	Global	2	Female	9	20-24 years	465	Ovarian cancer	202	Environmental/occupational risks	1	Number	1994	0.736430131915284	2.62466670817353	0.0699779380022713
2	DALYs (Disability-Adjusted Life Years)	1	Global	2	Female	9	20-24 years	465	Ovarian cancer	202	Environmental/occupational risks	3	Rate	1994	0.00029435822	0.00104910457	0.00002797086
2	DALYs (Disability-Adjusted Life Years)	1	Global	2	Female	9	20-24 years	465	Ovarian cancer	202	Environmental/occupational risks	1	Number	1995	0.830339014736647	3.35791957164105	0.0562955911695537
2	DALYs (Disability-Adjusted Life Years)	1	Global	2	Female	9	20-24 years	465	Ovarian cancer	202	Environmental/occupational risks	3	Rate	1995	0.00033111766	0.0013390512	0.00002244922
2	DALYs (Disability-Adjusted Life Years)	1	Global	2	Female	9	20-24 years	465	Ovarian cancer	202	Environmental/occupational risks	1	Number	1996	0.930942557153012	3.66758321796899	0.0705226778407579
2	DALYs (Disability-Adjusted Life Years)	1	Global	2	Female	9	20-24 years	465	Ovarian cancer	202	Environmental/occupational risks	3	Rate	1996	0.00037097969	0.00146152831	0.00002810322
2	DALYs (Disability-Adjusted Life Years)	1	Global	2	Female	9	20-24 years	465	Ovarian cancer	202	Environmental/occupational risks	1	Number	1997	0.974412216140204	3.56284647106151	0.11879292164851
2	DALYs (Disability-Adjusted Life Years)	1	Global	2	Female	9	20-24 years	465	Ovarian cancer	202	Environmental/occupational risks	3	Rate	1997	0.00038826163	0.00141964208	0.0000473339
2	DALYs (Disability-Adjusted Life Years)	1	Global	2	Female	9	20-24 years	465	Ovarian cancer	202	Environmental/occupational risks	1	Number	1998	0.959078770600544	3.45716570852476	0.120472180419853
2	DALYs (Disability-Adjusted Life Years)	1	Global	2	Female	9	20-24 years	465	Ovarian cancer	202	Environmental/occupational risks	3	Rate	1998	0.00038151424	0.00137523423	0.00004792292
2	DALYs (Disability-Adjusted Life Years)	1	Global	2	Female	9	20-24 years	465	Ovarian cancer	202	Environmental/occupational risks	1	Number	1999	1.08134148932156	3.73769811290556	0.138176790285474
2	DALYs (Disability-Adjusted Life Years)	1	Global	2	Female	9	20-24 years	465	Ovarian cancer	202	Environmental/occupational risks	3	Rate	1999	0.00042790149	0.00147905781	0.00005467843
2	DALYs (Disability-Adjusted Life Years)	1	Global	2	Female	9	20-24 years	465	Ovarian cancer	202	Environmental/occupational risks	1	Number	2000	1.21028304811633	3.8526407124446	0.175672580750012
2	DALYs (Disability-Adjusted Life Years)	1	Global	2	Female	9	20-24 years	465	Ovarian cancer	202	Environmental/occupational risks	3	Rate	2000	0.00047453778	0.00151057521	0.00006887916
2	DALYs (Disability-Adjusted Life Years)	1	Global	2	Female	9	20-24 years	465	Ovarian cancer	202	Environmental/occupational risks	1	Number	2001	1.15313845990622	3.653424048965	0.180899113835216
2	DALYs (Disability-Adjusted Life Years)	1	Global	2	Female	9	20-24 years	465	Ovarian cancer	202	Environmental/occupational risks	3	Rate	2001	0.00044680959	0.00141560183	0.00007009346
2	DALYs (Disability-Adjusted Life Years)	1	Global	2	Female	9	20-24 years	465	Ovarian cancer	202	Environmental/occupational risks	1	Number	2002	1.12260994357708	3.50258683985471	0.168542308156697
2	DALYs (Disability-Adjusted Life Years)	1	Global	2	Female	9	20-24 years	465	Ovarian cancer	202	Environmental/occupational risks	3	Rate	2002	0.00042884362	0.00133800884	0.00006438416
2	DALYs (Disability-Adjusted Life Years)	1	Global	2	Female	9	20-24 years	465	Ovarian cancer	202	Environmental/occupational risks	1	Number	2003	1.13047152345642	3.6538718550819	0.173253871931804
2	DALYs (Disability-Adjusted Life Years)	1	Global	2	Female	9	20-24 years	465	Ovarian cancer	202	Environmental/occupational risks	3	Rate	2003	0.00042464844	0.00137253433	0.0000650808
2	DALYs (Disability-Adjusted Life Years)	1	Global	2	Female	9	20-24 years	465	Ovarian cancer	202	Environmental/occupational risks	1	Number	2004	1.16028834225975	3.88894877180634	0.187200601351413
2	DALYs (Disability-Adjusted Life Years)	1	Global	2	Female	9	20-24 years	465	Ovarian cancer	202	Environmental/occupational risks	3	Rate	2004	0.0004275362	0.0014329769	0.00006897857
2	DALYs (Disability-Adjusted Life Years)	1	Global	2	Female	9	20-24 years	465	Ovarian cancer	202	Environmental/occupational risks	1	Number	2005	1.14533962397569	3.91938840160228	0.185912069530767
2	DALYs (Disability-Adjusted Life Years)	1	Global	2	Female	9	20-24 years	465	Ovarian cancer	202	Environmental/occupational risks	3	Rate	2005	0.00041299535	0.00141328314	0.0000670376
2	DALYs (Disability-Adjusted Life Years)	1	Global	2	Female	9	20-24 years	465	Ovarian cancer	202	Environmental/occupational risks	1	Number	2006	1.10318509079589	3.75126729551623	0.186111159491818
2	DALYs (Disability-Adjusted Life Years)	1	Global	2	Female	9	20-24 years	465	Ovarian cancer	202	Environmental/occupational risks	3	Rate	2006	0.00038832288	0.00132045198	0.00006551142
2	DALYs (Disability-Adjusted Life Years)	1	Global	2	Female	9	20-24 years	465	Ovarian cancer	202	Environmental/occupational risks	1	Number	2007	0.989335510648017	3.13617315412689	0.171650022954133
2	DALYs (Disability-Adjusted Life Years)	1	Global	2	Female	9	20-24 years	465	Ovarian cancer	202	Environmental/occupational risks	3	Rate	2007	0.0003400473	0.00107794292	0.00005899831
2	DALYs (Disability-Adjusted Life Years)	1	Global	2	Female	9	20-24 years	465	Ovarian cancer	202	Environmental/occupational risks	1	Number	2008	0.950360347874052	2.63283625860421	0.158693444827673
2	DALYs (Disability-Adjusted Life Years)	1	Global	2	Female	9	20-24 years	465	Ovarian cancer	202	Environmental/occupational risks	3	Rate	2008	0.00031984554	0.00088608594	0.00005340857
2	DALYs (Disability-Adjusted Life Years)	1	Global	2	Female	9	20-24 years	465	Ovarian cancer	202	Environmental/occupational risks	1	Number	2009	0.941939742791031	2.85752516921062	0.149245495546034
2	DALYs (Disability-Adjusted Life Years)	1	Global	2	Female	9	20-24 years	465	Ovarian cancer	202	Environmental/occupational risks	3	Rate	2009	0.00031188937	0.00094616638	0.00004941726
2	DALYs (Disability-Adjusted Life Years)	1	Global	2	Female	9	20-24 years	465	Ovarian cancer	202	Environmental/occupational risks	1	Number	2010	0.901628989665225	2.58128819475706	0.145320733247286
2	DALYs (Disability-Adjusted Life Years)	1	Global	2	Female	9	20-24 years	465	Ovarian cancer	202	Environmental/occupational risks	3	Rate	2010	0.00029577495	0.00084677889	0.00004767175
2	DALYs (Disability-Adjusted Life Years)	1	Global	2	Female	9	20-24 years	465	Ovarian cancer	202	Environmental/occupational risks	1	Number	2011	0.825124258253236	2.44745745362777	0.112739038236218
2	DALYs (Disability-Adjusted Life Years)	1	Global	2	Female	9	20-24 years	465	Ovarian cancer	202	Environmental/occupational risks	3	Rate	2011	0.00027030376	0.00080176647	0.00003693236
2	DALYs (Disability-Adjusted Life Years)	1	Global	2	Female	9	20-24 years	465	Ovarian cancer	202	Environmental/occupational risks	1	Number	2012	0.741357800663894	2.13484462412602	0.0994462413858875
2	DALYs (Disability-Adjusted Life Years)	1	Global	2	Female	9	20-24 years	465	Ovarian cancer	202	Environmental/occupational risks	3	Rate	2012	0.00024381453	0.00070209841	0.00003270545
2	DALYs (Disability-Adjusted Life Years)	1	Global	2	Female	9	20-24 years	465	Ovarian cancer	202	Environmental/occupational risks	1	Number	2013	0.695194155086452	2.12069262097347	0.100397623630134
2	DALYs (Disability-Adjusted Life Years)	1	Global	2	Female	9	20-24 years	465	Ovarian cancer	202	Environmental/occupational risks	3	Rate	2013	0.00023030291	0.00070253996	0.00003325958
2	DALYs (Disability-Adjusted Life Years)	1	Global	2	Female	9	20-24 years	465	Ovarian cancer	202	Environmental/occupational risks	1	Number	2014	0.668446064467245	2.24425853006286	0.0761055164228993
2	DALYs (Disability-Adjusted Life Years)	1	Global	2	Female	9	20-24 years	465	Ovarian cancer	202	Environmental/occupational risks	3	Rate	2014	0.00022343306	0.00075016007	0.00002543883
2	DALYs (Disability-Adjusted Life Years)	1	Global	2	Female	9	20-24 years	465	Ovarian cancer	202	Environmental/occupational risks	1	Number	2015	0.687264448492607	2.02851608230893	0.0702697794726938
2	DALYs (Disability-Adjusted Life Years)	1	Global	2	Female	9	20-24 years	465	Ovarian cancer	202	Environmental/occupational risks	3	Rate	2015	0.00023176319	0.00068406761	0.00002369677
2	DALYs (Disability-Adjusted Life Years)	1	Global	2	Female	9	20-24 years	465	Ovarian cancer	202	Environmental/occupational risks	1	Number	2016	0.706276204076047	2.18023662253736	0.055966742397507
2	DALYs (Disability-Adjusted Life Years)	1	Global	2	Female	9	20-24 years	465	Ovarian cancer	202	Environmental/occupational risks	3	Rate	2016	0.00023965911	0.00073981478	0.00001899107
2	DALYs (Disability-Adjusted Life Years)	1	Global	2	Female	9	20-24 years	465	Ovarian cancer	202	Environmental/occupational risks	1	Number	2017	0.687095150372278	2.20173976986119	0.0567623756803273
2	DALYs (Disability-Adjusted Life Years)	1	Global	2	Female	9	20-24 years	465	Ovarian cancer	202	Environmental/occupational risks	3	Rate	2017	0.00023397267	0.00074974614	0.00001932897
2	DALYs (Disability-Adjusted Life Years)	1	Global	2	Female	9	20-24 years	465	Ovarian cancer	202	Environmental/occupational risks	1	Number	2018	0.727669257726579	2.1306528143089	0.0595775119738556
2	DALYs (Disability-Adjusted Life Years)	1	Global	2	Female	9	20-24 years	465	Ovarian cancer	202	Environmental/occupational risks	3	Rate	2018	0.00024823832	0.00072685451	0.00002032437
2	DALYs (Disability-Adjusted Life Years)	1	Global	2	Female	9	20-24 years	465	Ovarian cancer	202	Environmental/occupational risks	1	Number	2019	0.788166168231387	2.50524833146613	0.0586193030467966
2	DALYs (Disability-Adjusted Life Years)	1	Global	2	Female	9	20-24 years	465	Ovarian cancer	202	Environmental/occupational risks	3	Rate	2019	0.00026900499	0.00085505358	0.00002000706
2	DALYs (Disability-Adjusted Life Years)	1	Global	2	Female	9	20-24 years	465	Ovarian cancer	202	Environmental/occupational risks	1	Number	2020	0.840657938346601	2.45733013159031	0.0669098569170308
2	DALYs (Disability-Adjusted Life Years)	1	Global	2	Female	9	20-24 years	465	Ovarian cancer	202	Environmental/occupational risks	3	Rate	2020	0.00028664533	0.00083789396	0.00002281475
2	DALYs (Disability-Adjusted Life Years)	1	Global	2	Female	9	20-24 years	465	Ovarian cancer	202	Environmental/occupational risks	1	Number	2021	0.944783093247293	2.78351958760658	0.0601039148323257
2	DALYs (Disability-Adjusted Life Years)	1	Global	2	Female	9	20-24 years	465	Ovarian cancer	202	Environmental/occupational risks	3	Rate	2021	0.00032162606	0.00094757458	0.00002046077
2	DALYs (Disability-Adjusted Life Years)	1	Global	2	Female	10	25-29 years	465	Ovarian cancer	202	Environmental/occupational risks	1	Number	1990	7.54168819860362	17.5539587789715	1.85092860758515
2	DALYs (Disability-Adjusted Life Years)	1	Global	2	Female	10	25-29 years	465	Ovarian cancer	202	Environmental/occupational risks	3	Rate	1990	0.00342648921	0.00797546235	0.00084095056
2	DALYs (Disability-Adjusted Life Years)	1	Global	2	Female	10	25-29 years	465	Ovarian cancer	202	Environmental/occupational risks	1	Number	1991	7.50463799202362	17.5249485613506	1.77539196797677
2	DALYs (Disability-Adjusted Life Years)	1	Global	2	Female	10	25-29 years	465	Ovarian cancer	202	Environmental/occupational risks	3	Rate	1991	0.00331316297	0.00773695022	0.00078380369
2	DALYs (Disability-Adjusted Life Years)	1	Global	2	Female	10	25-29 years	465	Ovarian cancer	202	Environmental/occupational risks	1	Number	1992	8.07577643207309	18.8159620422663	2.0244267600166
2	DALYs (Disability-Adjusted Life Years)	1	Global	2	Female	10	25-29 years	465	Ovarian cancer	202	Environmental/occupational risks	3	Rate	1992	0.00348252333	0.00811402189	0.00087299512
2	DALYs (Disability-Adjusted Life Years)	1	Global	2	Female	10	25-29 years	465	Ovarian cancer	202	Environmental/occupational risks	1	Number	1993	8.57424269275711	19.5198859653157	2.35882257707706
2	DALYs (Disability-Adjusted Life Years)	1	Global	2	Female	10	25-29 years	465	Ovarian cancer	202	Environmental/occupational risks	3	Rate	1993	0.00363957541	0.00828575764	0.00100126774
2	DALYs (Disability-Adjusted Life Years)	1	Global	2	Female	10	25-29 years	465	Ovarian cancer	202	Environmental/occupational risks	1	Number	1994	9.17633451246578	20.0834848264021	2.61655066512286
2	DALYs (Disability-Adjusted Life Years)	1	Global	2	Female	10	25-29 years	465	Ovarian cancer	202	Environmental/occupational risks	3	Rate	1994	0.00385300549	0.00843275463	0.00109865046
2	DALYs (Disability-Adjusted Life Years)	1	Global	2	Female	10	25-29 years	465	Ovarian cancer	202	Environmental/occupational risks	1	Number	1995	9.72680164824391	22.7451008476594	2.89290699611466
2	DALYs (Disability-Adjusted Life Years)	1	Global	2	Female	10	25-29 years	465	Ovarian cancer	202	Environmental/occupational risks	3	Rate	1995	0.00404936703	0.00946901816	0.00120434678
2	DALYs (Disability-Adjusted Life Years)	1	Global	2	Female	10	25-29 years	465	Ovarian cancer	202	Environmental/occupational risks	1	Number	1996	9.52085342909886	22.2694453346025	2.68890393526045
2	DALYs (Disability-Adjusted Life Years)	1	Global	2	Female	10	25-29 years	465	Ovarian cancer	202	Environmental/occupational risks	3	Rate	1996	0.00392815079	0.00918801449	0.00110939846
2	DALYs (Disability-Adjusted Life Years)	1	Global	2	Female	10	25-29 years	465	Ovarian cancer	202	Environmental/occupational risks	1	Number	1997	9.31167439070527	21.1142149068365	2.40847827273225
2	DALYs (Disability-Adjusted Life Years)	1	Global	2	Female	10	25-29 years	465	Ovarian cancer	202	Environmental/occupational risks	3	Rate	1997	0.00381058884	0.00864050741	0.00098561441
2	DALYs (Disability-Adjusted Life Years)	1	Global	2	Female	10	25-29 years	465	Ovarian cancer	202	Environmental/occupational risks	1	Number	1998	9.95279402703406	24.0345708407863	2.6400241206927
2	DALYs (Disability-Adjusted Life Years)	1	Global	2	Female	10	25-29 years	465	Ovarian cancer	202	Environmental/occupational risks	3	Rate	1998	0.00404196922	0.00976077625	0.00107215082
2	DALYs (Disability-Adjusted Life Years)	1	Global	2	Female	10	25-29 years	465	Ovarian cancer	202	Environmental/occupational risks	1	Number	1999	10.9936057808059	26.7210599197884	2.95089372219536
2	DALYs (Disability-Adjusted Life Years)	1	Global	2	Female	10	25-29 years	465	Ovarian cancer	202	Environmental/occupational risks	3	Rate	1999	0.0044366628	0.01078375328	0.00119088502
2	DALYs (Disability-Adjusted Life Years)	1	Global	2	Female	10	25-29 years	465	Ovarian cancer	202	Environmental/occupational risks	1	Number	2000	11.9963122465798	27.6003937266301	3.28231649218535
2	DALYs (Disability-Adjusted Life Years)	1	Global	2	Female	10	25-29 years	465	Ovarian cancer	202	Environmental/occupational risks	3	Rate	2000	0.0048208538	0.01109153048	0.00131903602
2	DALYs (Disability-Adjusted Life Years)	1	Global	2	Female	10	25-29 years	465	Ovarian cancer	202	Environmental/occupational risks	1	Number	2001	11.9403757728733	25.2380757058223	3.31121359576492
2	DALYs (Disability-Adjusted Life Years)	1	Global	2	Female	10	25-29 years	465	Ovarian cancer	202	Environmental/occupational risks	3	Rate	2001	0.00479034382	0.01012523075	0.00132842147
2	DALYs (Disability-Adjusted Life Years)	1	Global	2	Female	10	25-29 years	465	Ovarian cancer	202	Environmental/occupational risks	1	Number	2002	12.2637123644859	25.4552445208023	3.47535737138759
2	DALYs (Disability-Adjusted Life Years)	1	Global	2	Female	10	25-29 years	465	Ovarian cancer	202	Environmental/occupational risks	3	Rate	2002	0.0049166358	0.01020524314	0.00139330294
2	DALYs (Disability-Adjusted Life Years)	1	Global	2	Female	10	25-29 years	465	Ovarian cancer	202	Environmental/occupational risks	1	Number	2003	12.1558852777598	24.8746730703135	3.47478644889797
2	DALYs (Disability-Adjusted Life Years)	1	Global	2	Female	10	25-29 years	465	Ovarian cancer	202	Environmental/occupational risks	3	Rate	2003	0.00486353615	0.00995228805	0.00139025247
2	DALYs (Disability-Adjusted Life Years)	1	Global	2	Female	10	25-29 years	465	Ovarian cancer	202	Environmental/occupational risks	1	Number	2004	12.3467973207683	26.0649061133376	3.65638304985717
2	DALYs (Disability-Adjusted Life Years)	1	Global	2	Female	10	25-29 years	465	Ovarian cancer	202	Environmental/occupational risks	3	Rate	2004	0.00491234239	0.01037027983	0.00145474207
2	DALYs (Disability-Adjusted Life Years)	1	Global	2	Female	10	25-29 years	465	Ovarian cancer	202	Environmental/occupational risks	1	Number	2005	12.3241116523954	26.5867915057402	3.57584230002014
2	DALYs (Disability-Adjusted Life Years)	1	Global	2	Female	10	25-29 years	465	Ovarian cancer	202	Environmental/occupational risks	3	Rate	2005	0.00485566311	0.01047511628	0.00140887116
2	DALYs (Disability-Adjusted Life Years)	1	Global	2	Female	10	25-29 years	465	Ovarian cancer	202	Environmental/occupational risks	1	Number	2006	11.4295043056772	25.0311037759523	3.22735789044212
2	DALYs (Disability-Adjusted Life Years)	1	Global	2	Female	10	25-29 years	465	Ovarian cancer	202	Environmental/occupational risks	3	Rate	2006	0.0044472391	0.00973964404	0.00125577031
2	DALYs (Disability-Adjusted Life Years)	1	Global	2	Female	10	25-29 years	465	Ovarian cancer	202	Environmental/occupational risks	1	Number	2007	10.7338529604523	23.4998817039945	2.90838827673539
2	DALYs (Disability-Adjusted Life Years)	1	Global	2	Female	10	25-29 years	465	Ovarian cancer	202	Environmental/occupational risks	3	Rate	2007	0.00411483985	0.00900871756	0.00111493534
2	DALYs (Disability-Adjusted Life Years)	1	Global	2	Female	10	25-29 years	465	Ovarian cancer	202	Environmental/occupational risks	1	Number	2008	10.5557285465726	22.5937061916729	2.80951030436149
2	DALYs (Disability-Adjusted Life Years)	1	Global	2	Female	10	25-29 years	465	Ovarian cancer	202	Environmental/occupational risks	3	Rate	2008	0.00397530742	0.00850883267	0.00105806692
2	DALYs (Disability-Adjusted Life Years)	1	Global	2	Female	10	25-29 years	465	Ovarian cancer	202	Environmental/occupational risks	1	Number	2009	10.1624597780472	21.3980143202653	2.4562024609348
2	DALYs (Disability-Adjusted Life Years)	1	Global	2	Female	10	25-29 years	465	Ovarian cancer	202	Environmental/occupational risks	3	Rate	2009	0.00375081629	0.00789769626	0.00090654865
2	DALYs (Disability-Adjusted Life Years)	1	Global	2	Female	10	25-29 years	465	Ovarian cancer	202	Environmental/occupational risks	1	Number	2010	9.94408235143511	21.6054016051758	2.33966511238865
2	DALYs (Disability-Adjusted Life Years)	1	Global	2	Female	10	25-29 years	465	Ovarian cancer	202	Environmental/occupational risks	3	Rate	2010	0.00359161816	0.00780347045	0.00084504366
2	DALYs (Disability-Adjusted Life Years)	1	Global	2	Female	10	25-29 years	465	Ovarian cancer	202	Environmental/occupational risks	1	Number	2011	9.41874460787496	20.4973732980737	2.16116560681667
2	DALYs (Disability-Adjusted Life Years)	1	Global	2	Female	10	25-29 years	465	Ovarian cancer	202	Environmental/occupational risks	3	Rate	2011	0.00332304618	0.00723171938	0.00076248517
2	DALYs (Disability-Adjusted Life Years)	1	Global	2	Female	10	25-29 years	465	Ovarian cancer	202	Environmental/occupational risks	1	Number	2012	8.66956241508672	18.8706424029288	1.86736666317827
2	DALYs (Disability-Adjusted Life Years)	1	Global	2	Female	10	25-29 years	465	Ovarian cancer	202	Environmental/occupational risks	3	Rate	2012	0.00298937231	0.00650683081	0.00064389111
2	DALYs (Disability-Adjusted Life Years)	1	Global	2	Female	10	25-29 years	465	Ovarian cancer	202	Environmental/occupational risks	1	Number	2013	8.30567188945907	18.6616625889836	1.73103984066691
2	DALYs (Disability-Adjusted Life Years)	1	Global	2	Female	10	25-29 years	465	Ovarian cancer	202	Environmental/occupational risks	3	Rate	2013	0.00280871332	0.00631077906	0.00058538246
2	DALYs (Disability-Adjusted Life Years)	1	Global	2	Female	10	25-29 years	465	Ovarian cancer	202	Environmental/occupational risks	1	Number	2014	7.94640060994707	18.1331412034445	1.71348676437507
2	DALYs (Disability-Adjusted Life Years)	1	Global	2	Female	10	25-29 years	465	Ovarian cancer	202	Environmental/occupational risks	3	Rate	2014	0.00264986657	0.00604681378	0.0005713922
2	DALYs (Disability-Adjusted Life Years)	1	Global	2	Female	10	25-29 years	465	Ovarian cancer	202	Environmental/occupational risks	1	Number	2015	7.80182104433356	17.3132833658192	1.64973780110167
2	DALYs (Disability-Adjusted Life Years)	1	Global	2	Female	10	25-29 years	465	Ovarian cancer	202	Environmental/occupational risks	3	Rate	2015	0.00258259226	0.00573111732	0.00054610328
2	DALYs (Disability-Adjusted Life Years)	1	Global	2	Female	10	25-29 years	465	Ovarian cancer	202	Environmental/occupational risks	1	Number	2016	7.77018482948352	18.1014429512815	1.71817437391959
2	DALYs (Disability-Adjusted Life Years)	1	Global	2	Female	10	25-29 years	465	Ovarian cancer	202	Environmental/occupational risks	3	Rate	2016	0.00257252987	0.00599297232	0.0005688481
2	DALYs (Disability-Adjusted Life Years)	1	Global	2	Female	10	25-29 years	465	Ovarian cancer	202	Environmental/occupational risks	1	Number	2017	7.57335402727079	18.4052365408236	1.6073051494474
2	DALYs (Disability-Adjusted Life Years)	1	Global	2	Female	10	25-29 years	465	Ovarian cancer	202	Environmental/occupational risks	3	Rate	2017	0.00252088185	0.00612640405	0.00053501082
2	DALYs (Disability-Adjusted Life Years)	1	Global	2	Female	10	25-29 years	465	Ovarian cancer	202	Environmental/occupational risks	1	Number	2018	7.79778979641123	18.0189636340725	1.67412915372877
2	DALYs (Disability-Adjusted Life Years)	1	Global	2	Female	10	25-29 years	465	Ovarian cancer	202	Environmental/occupational risks	3	Rate	2018	0.00261738399	0.00604819419	0.00056193344
2	DALYs (Disability-Adjusted Life Years)	1	Global	2	Female	10	25-29 years	465	Ovarian cancer	202	Environmental/occupational risks	1	Number	2019	8.23257668252354	19.8678297299392	2.05926234765944
2	DALYs (Disability-Adjusted Life Years)	1	Global	2	Female	10	25-29 years	465	Ovarian cancer	202	Environmental/occupational risks	3	Rate	2019	0.00278937635	0.00673165359	0.00069772295
2	DALYs (Disability-Adjusted Life Years)	1	Global	2	Female	10	25-29 years	465	Ovarian cancer	202	Environmental/occupational risks	1	Number	2020	8.50598198573092	20.2060190872247	1.98208498985733
2	DALYs (Disability-Adjusted Life Years)	1	Global	2	Female	10	25-29 years	465	Ovarian cancer	202	Environmental/occupational risks	3	Rate	2020	0.00290722418	0.00690613115	0.00067744858
2	DALYs (Disability-Adjusted Life Years)	1	Global	2	Female	10	25-29 years	465	Ovarian cancer	202	Environmental/occupational risks	1	Number	2021	8.87753256008172	22.2410821290098	1.91873299079237
2	DALYs (Disability-Adjusted Life Years)	1	Global	2	Female	10	25-29 years	465	Ovarian cancer	202	Environmental/occupational risks	3	Rate	2021	0.00305083193	0.00764331789	0.00065938726
2	DALYs (Disability-Adjusted Life Years)	1	Global	2	Female	11	30-34 years	465	Ovarian cancer	202	Environmental/occupational risks	1	Number	1990	13.9909218831837	32.5899713272623	4.20909127596058
2	DALYs (Disability-Adjusted Life Years)	1	Global	2	Female	11	30-34 years	465	Ovarian cancer	202	Environmental/occupational risks	3	Rate	1990	0.00735941946	0.0171427781	0.00221404054
2	DALYs (Disability-Adjusted Life Years)	1	Global	2	Female	11	30-34 years	465	Ovarian cancer	202	Environmental/occupational risks	1	Number	1991	13.8109708296833	32.2068404530153	4.27496295326161
2	DALYs (Disability-Adjusted Life Years)	1	Global	2	Female	11	30-34 years	465	Ovarian cancer	202	Environmental/occupational risks	3	Rate	1991	0.00716362558	0.01670539666	0.00221738459
2	DALYs (Disability-Adjusted Life Years)	1	Global	2	Female	11	30-34 years	465	Ovarian cancer	202	Environmental/occupational risks	1	Number	1992	14.8929971936756	32.368457662	4.56375370705758
2	DALYs (Disability-Adjusted Life Years)	1	Global	2	Female	11	30-34 years	465	Ovarian cancer	202	Environmental/occupational risks	3	Rate	1992	0.00755655001	0.01642341469	0.00231560059
2	DALYs (Disability-Adjusted Life Years)	1	Global	2	Female	11	30-34 years	465	Ovarian cancer	202	Environmental/occupational risks	1	Number	1993	16.4094490498949	37.1517250609468	5.18719824494831
2	DALYs (Disability-Adjusted Life Years)	1	Global	2	Female	11	30-34 years	465	Ovarian cancer	202	Environmental/occupational risks	3	Rate	1993	0.00806673313	0.01826344386	0.0025499786
2	DALYs (Disability-Adjusted Life Years)	1	Global	2	Female	11	30-34 years	465	Ovarian cancer	202	Environmental/occupational risks	1	Number	1994	18.0438425846796	39.5861584285296	5.48948977143007
2	DALYs (Disability-Adjusted Life Years)	1	Global	2	Female	11	30-34 years	465	Ovarian cancer	202	Environmental/occupational risks	3	Rate	1994	0.00856497259	0.01879058523	0.00260572709
2	DALYs (Disability-Adjusted Life Years)	1	Global	2	Female	11	30-34 years	465	Ovarian cancer	202	Environmental/occupational risks	1	Number	1995	18.9878622283581	42.7306552022002	5.97559546580835
2	DALYs (Disability-Adjusted Life Years)	1	Global	2	Female	11	30-34 years	465	Ovarian cancer	202	Environmental/occupational risks	3	Rate	1995	0.0087180688	0.01961931193	0.00274362916
2	DALYs (Disability-Adjusted Life Years)	1	Global	2	Female	11	30-34 years	465	Ovarian cancer	202	Environmental/occupational risks	1	Number	1996	18.9267810004168	41.8205356716577	5.71204046566392
2	DALYs (Disability-Adjusted Life Years)	1	Global	2	Female	11	30-34 years	465	Ovarian cancer	202	Environmental/occupational risks	3	Rate	1996	0.00844698554	0.01866442372	0.00254927255
2	DALYs (Disability-Adjusted Life Years)	1	Global	2	Female	11	30-34 years	465	Ovarian cancer	202	Environmental/occupational risks	1	Number	1997	19.6291911413962	42.9483645498646	5.97220278939763
2	DALYs (Disability-Adjusted Life Years)	1	Global	2	Female	11	30-34 years	465	Ovarian cancer	202	Environmental/occupational risks	3	Rate	1997	0.00855981919	0.01872875109	0.00260433431
2	DALYs (Disability-Adjusted Life Years)	1	Global	2	Female	11	30-34 years	465	Ovarian cancer	202	Environmental/occupational risks	1	Number	1998	20.6309648158517	45.3173369451365	6.55512908223197
2	DALYs (Disability-Adjusted Life Years)	1	Global	2	Female	11	30-34 years	465	Ovarian cancer	202	Environmental/occupational risks	3	Rate	1998	0.00885635784	0.01945360074	0.00281395317
2	DALYs (Disability-Adjusted Life Years)	1	Global	2	Female	11	30-34 years	465	Ovarian cancer	202	Environmental/occupational risks	1	Number	1999	22.024645020734	49.6619019616891	7.19369064058838
2	DALYs (Disability-Adjusted Life Years)	1	Global	2	Female	11	30-34 years	465	Ovarian cancer	202	Environmental/occupational risks	3	Rate	1999	0.00934853952	0.02107939778	0.00305342044
2	DALYs (Disability-Adjusted Life Years)	1	Global	2	Female	11	30-34 years	465	Ovarian cancer	202	Environmental/occupational risks	1	Number	2000	23.6986183601784	50.9178565946004	8.28994420289329
2	DALYs (Disability-Adjusted Life Years)	1	Global	2	Female	11	30-34 years	465	Ovarian cancer	202	Environmental/occupational risks	3	Rate	2000	0.00996627446	0.02141311894	0.00348627325
2	DALYs (Disability-Adjusted Life Years)	1	Global	2	Female	11	30-34 years	465	Ovarian cancer	202	Environmental/occupational risks	1	Number	2001	23.1956165512345	47.2772179231103	8.22877164382782
2	DALYs (Disability-Adjusted Life Years)	1	Global	2	Female	11	30-34 years	465	Ovarian cancer	202	Environmental/occupational risks	3	Rate	2001	0.00965760194	0.01968408774	0.00342608703
2	DALYs (Disability-Adjusted Life Years)	1	Global	2	Female	11	30-34 years	465	Ovarian cancer	202	Environmental/occupational risks	1	Number	2002	23.3934368620509	49.3885267579929	8.56528794987151
2	DALYs (Disability-Adjusted Life Years)	1	Global	2	Female	11	30-34 years	465	Ovarian cancer	202	Environmental/occupational risks	3	Rate	2002	0.00965046922	0.02037419555	0.00353342898
2	DALYs (Disability-Adjusted Life Years)	1	Global	2	Female	11	30-34 years	465	Ovarian cancer	202	Environmental/occupational risks	1	Number	2003	23.9302010771771	50.928613230105	8.5766847254955
2	DALYs (Disability-Adjusted Life Years)	1	Global	2	Female	11	30-34 years	465	Ovarian cancer	202	Environmental/occupational risks	3	Rate	2003	0.00978757092	0.02083005538	0.00350790659
2	DALYs (Disability-Adjusted Life Years)	1	Global	2	Female	11	30-34 years	465	Ovarian cancer	202	Environmental/occupational risks	1	Number	2004	23.961028031114	50.5426050315782	8.76693974538918
2	DALYs (Disability-Adjusted Life Years)	1	Global	2	Female	11	30-34 years	465	Ovarian cancer	202	Environmental/occupational risks	3	Rate	2004	0.00973116968	0.02052660951	0.00356047237
2	DALYs (Disability-Adjusted Life Years)	1	Global	2	Female	11	30-34 years	465	Ovarian cancer	202	Environmental/occupational risks	1	Number	2005	23.5796461287551	50.5455462916848	8.67654017564541
2	DALYs (Disability-Adjusted Life Years)	1	Global	2	Female	11	30-34 years	465	Ovarian cancer	202	Environmental/occupational risks	3	Rate	2005	0.00952968345	0.02042791709	0.00350661248
2	DALYs (Disability-Adjusted Life Years)	1	Global	2	Female	11	30-34 years	465	Ovarian cancer	202	Environmental/occupational risks	1	Number	2006	22.6437058574534	49.4195643319964	8.05340274589723
2	DALYs (Disability-Adjusted Life Years)	1	Global	2	Female	11	30-34 years	465	Ovarian cancer	202	Environmental/occupational risks	3	Rate	2006	0.00913012945	0.01992637701	0.00324719858
2	DALYs (Disability-Adjusted Life Years)	1	Global	2	Female	11	30-34 years	465	Ovarian cancer	202	Environmental/occupational risks	1	Number	2007	21.6228515279557	48.5614143786151	7.44846962309581
2	DALYs (Disability-Adjusted Life Years)	1	Global	2	Female	11	30-34 years	465	Ovarian cancer	202	Environmental/occupational risks	3	Rate	2007	0.00870790844	0.01955654875	0.00299963173
2	DALYs (Disability-Adjusted Life Years)	1	Global	2	Female	11	30-34 years	465	Ovarian cancer	202	Environmental/occupational risks	1	Number	2008	21.6767884229918	46.9879414253255	7.36747091981388
2	DALYs (Disability-Adjusted Life Years)	1	Global	2	Female	11	30-34 years	465	Ovarian cancer	202	Environmental/occupational risks	3	Rate	2008	0.00870691346	0.01887364178	0.00295929132
2	DALYs (Disability-Adjusted Life Years)	1	Global	2	Female	11	30-34 years	465	Ovarian cancer	202	Environmental/occupational risks	1	Number	2009	21.4858986811391	46.6183764776279	7.24171861021771
2	DALYs (Disability-Adjusted Life Years)	1	Global	2	Female	11	30-34 years	465	Ovarian cancer	202	Environmental/occupational risks	3	Rate	2009	0.00857668129	0.0186089939	0.0028907291
2	DALYs (Disability-Adjusted Life Years)	1	Global	2	Female	11	30-34 years	465	Ovarian cancer	202	Environmental/occupational risks	1	Number	2010	21.6465550255263	45.9828735318431	7.15388880924624
2	DALYs (Disability-Adjusted Life Years)	1	Global	2	Female	11	30-34 years	465	Ovarian cancer	202	Environmental/occupational risks	3	Rate	2010	0.00855569849	0.01817451328	0.00282754072
2	DALYs (Disability-Adjusted Life Years)	1	Global	2	Female	11	30-34 years	465	Ovarian cancer	202	Environmental/occupational risks	1	Number	2011	20.5566930568678	44.5503765929666	6.7794910885738
2	DALYs (Disability-Adjusted Life Years)	1	Global	2	Female	11	30-34 years	465	Ovarian cancer	202	Environmental/occupational risks	3	Rate	2011	0.00802828885	0.017398873	0.00264768816
2	DALYs (Disability-Adjusted Life Years)	1	Global	2	Female	11	30-34 years	465	Ovarian cancer	202	Environmental/occupational risks	1	Number	2012	19.4892812416907	43.1268128261123	5.88859512169551
2	DALYs (Disability-Adjusted Life Years)	1	Global	2	Female	11	30-34 years	465	Ovarian cancer	202	Environmental/occupational risks	3	Rate	2012	0.00750381302	0.01660479602	0.00226724199
2	DALYs (Disability-Adjusted Life Years)	1	Global	2	Female	11	30-34 years	465	Ovarian cancer	202	Environmental/occupational risks	1	Number	2013	18.6295426805207	41.0608062339154	5.62312789554482
2	DALYs (Disability-Adjusted Life Years)	1	Global	2	Female	11	30-34 years	465	Ovarian cancer	202	Environmental/occupational risks	3	Rate	2013	0.00705366293	0.01554676312	0.0021290726
2	DALYs (Disability-Adjusted Life Years)	1	Global	2	Female	11	30-34 years	465	Ovarian cancer	202	Environmental/occupational risks	1	Number	2014	18.0398581367721	39.4159321497757	5.20826203799563
2	DALYs (Disability-Adjusted Life Years)	1	Global	2	Female	11	30-34 years	465	Ovarian cancer	202	Environmental/occupational risks	3	Rate	2014	0.00670290302	0.01464541288	0.00193518569
2	DALYs (Disability-Adjusted Life Years)	1	Global	2	Female	11	30-34 years	465	Ovarian cancer	202	Environmental/occupational risks	1	Number	2015	17.5579535810546	37.9184587032001	5.04771808362343
2	DALYs (Disability-Adjusted Life Years)	1	Global	2	Female	11	30-34 years	465	Ovarian cancer	202	Environmental/occupational risks	3	Rate	2015	0.00638932485	0.01379849589	0.00183686045
2	DALYs (Disability-Adjusted Life Years)	1	Global	2	Female	11	30-34 years	465	Ovarian cancer	202	Environmental/occupational risks	1	Number	2016	17.4276327352959	38.5969145599257	5.13184067672352
2	DALYs (Disability-Adjusted Life Years)	1	Global	2	Female	11	30-34 years	465	Ovarian cancer	202	Environmental/occupational risks	3	Rate	2016	0.00619790619	0.0137264802	0.001825071
2	DALYs (Disability-Adjusted Life Years)	1	Global	2	Female	11	30-34 years	465	Ovarian cancer	202	Environmental/occupational risks	1	Number	2017	17.2800079773173	38.6896672801285	5.15158037068135
2	DALYs (Disability-Adjusted Life Years)	1	Global	2	Female	11	30-34 years	465	Ovarian cancer	202	Environmental/occupational risks	3	Rate	2017	0.00601014305	0.01345661617	0.00179176624
2	DALYs (Disability-Adjusted Life Years)	1	Global	2	Female	11	30-34 years	465	Ovarian cancer	202	Environmental/occupational risks	1	Number	2018	17.4937964482222	38.3798768928655	4.70537028893896
2	DALYs (Disability-Adjusted Life Years)	1	Global	2	Female	11	30-34 years	465	Ovarian cancer	202	Environmental/occupational risks	3	Rate	2018	0.00597139249	0.01310071883	0.00160614724
2	DALYs (Disability-Adjusted Life Years)	1	Global	2	Female	11	30-34 years	465	Ovarian cancer	202	Environmental/occupational risks	1	Number	2019	17.9995391960377	42.8093821437422	5.19658332692417
2	DALYs (Disability-Adjusted Life Years)	1	Global	2	Female	11	30-34 years	465	Ovarian cancer	202	Environmental/occupational risks	3	Rate	2019	0.00606163889	0.01441675883	0.00175003433
2	DALYs (Disability-Adjusted Life Years)	1	Global	2	Female	11	30-34 years	465	Ovarian cancer	202	Environmental/occupational risks	1	Number	2020	18.563090993102	41.8092090677451	5.34656068086048
2	DALYs (Disability-Adjusted Life Years)	1	Global	2	Female	11	30-34 years	465	Ovarian cancer	202	Environmental/occupational risks	3	Rate	2020	0.00620780735	0.0139816971	0.0017879791
2	DALYs (Disability-Adjusted Life Years)	1	Global	2	Female	11	30-34 years	465	Ovarian cancer	202	Environmental/occupational risks	1	Number	2021	19.2757409891598	43.9073645264272	5.49741342712827
2	DALYs (Disability-Adjusted Life Years)	1	Global	2	Female	11	30-34 years	465	Ovarian cancer	202	Environmental/occupational risks	3	Rate	2021	0.00644822692	0.01468813313	0.00183902498
2	DALYs (Disability-Adjusted Life Years)	1	Global	2	Female	12	35-39 years	465	Ovarian cancer	202	Environmental/occupational risks	1	Number	1990	131.237607345409	232.34375653849	57.1821631134957
2	DALYs (Disability-Adjusted Life Years)	1	Global	2	Female	12	35-39 years	465	Ovarian cancer	202	Environmental/occupational risks	3	Rate	1990	0.0756616339	0.1339517582	0.03296689096
2	DALYs (Disability-Adjusted Life Years)	1	Global	2	Female	12	35-39 years	465	Ovarian cancer	202	Environmental/occupational risks	1	Number	1991	134.086818771895	238.341302985794	58.0592193565304
2	DALYs (Disability-Adjusted Life Years)	1	Global	2	Female	12	35-39 years	465	Ovarian cancer	202	Environmental/occupational risks	3	Rate	1991	0.07547408346	0.13415629932	0.03268006809
2	DALYs (Disability-Adjusted Life Years)	1	Global	2	Female	12	35-39 years	465	Ovarian cancer	202	Environmental/occupational risks	1	Number	1992	141.906277343913	253.632970530459	62.2829406865241
2	DALYs (Disability-Adjusted Life Years)	1	Global	2	Female	12	35-39 years	465	Ovarian cancer	202	Environmental/occupational risks	3	Rate	1992	0.07835244475	0.14004146739	0.03438904015
2	DALYs (Disability-Adjusted Life Years)	1	Global	2	Female	12	35-39 years	465	Ovarian cancer	202	Environmental/occupational risks	1	Number	1993	161.501593159866	285.647127713064	70.3867545931902
2	DALYs (Disability-Adjusted Life Years)	1	Global	2	Female	12	35-39 years	465	Ovarian cancer	202	Environmental/occupational risks	3	Rate	1993	0.08803677827	0.15571024628	0.03836880483
2	DALYs (Disability-Adjusted Life Years)	1	Global	2	Female	12	35-39 years	465	Ovarian cancer	202	Environmental/occupational risks	1	Number	1994	170.142520483217	309.74821529198	73.779255074251
2	DALYs (Disability-Adjusted Life Years)	1	Global	2	Female	12	35-39 years	465	Ovarian cancer	202	Environmental/occupational risks	3	Rate	1994	0.09194963604	0.16739634267	0.03987231194
2	DALYs (Disability-Adjusted Life Years)	1	Global	2	Female	12	35-39 years	465	Ovarian cancer	202	Environmental/occupational risks	1	Number	1995	172.951099083156	306.766006954822	76.902816854207
2	DALYs (Disability-Adjusted Life Years)	1	Global	2	Female	12	35-39 years	465	Ovarian cancer	202	Environmental/occupational risks	3	Rate	1995	0.092663714	0.16435904533	0.04120297971
2	DALYs (Disability-Adjusted Life Years)	1	Global	2	Female	12	35-39 years	465	Ovarian cancer	202	Environmental/occupational risks	1	Number	1996	168.363308351369	299.82752928403	76.1963514356733
2	DALYs (Disability-Adjusted Life Years)	1	Global	2	Female	12	35-39 years	465	Ovarian cancer	202	Environmental/occupational risks	3	Rate	1996	0.08891618161	0.15834518404	0.04024088555
2	DALYs (Disability-Adjusted Life Years)	1	Global	2	Female	12	35-39 years	465	Ovarian cancer	202	Environmental/occupational risks	1	Number	1997	163.247045235175	286.282687220585	72.3797721623576
2	DALYs (Disability-Adjusted Life Years)	1	Global	2	Female	12	35-39 years	465	Ovarian cancer	202	Environmental/occupational risks	3	Rate	1997	0.08425894495	0.14776302474	0.03735836829
2	DALYs (Disability-Adjusted Life Years)	1	Global	2	Female	12	35-39 years	465	Ovarian cancer	202	Environmental/occupational risks	1	Number	1998	157.470580296304	284.589686209326	67.9647754461007
2	DALYs (Disability-Adjusted Life Years)	1	Global	2	Female	12	35-39 years	465	Ovarian cancer	202	Environmental/occupational risks	3	Rate	1998	0.07865833664	0.14215576839	0.03394917436
2	DALYs (Disability-Adjusted Life Years)	1	Global	2	Female	12	35-39 years	465	Ovarian cancer	202	Environmental/occupational risks	1	Number	1999	160.193201670617	289.694219807801	71.6081682860514
2	DALYs (Disability-Adjusted Life Years)	1	Global	2	Female	12	35-39 years	465	Ovarian cancer	202	Environmental/occupational risks	3	Rate	1999	0.07716662916	0.13954853388	0.03449435375
2	DALYs (Disability-Adjusted Life Years)	1	Global	2	Female	12	35-39 years	465	Ovarian cancer	202	Environmental/occupational risks	1	Number	2000	164.040690124801	303.13556227333	74.7321679131547
2	DALYs (Disability-Adjusted Life Years)	1	Global	2	Female	12	35-39 years	465	Ovarian cancer	202	Environmental/occupational risks	3	Rate	2000	0.07633944695	0.14106988429	0.03477803198
2	DALYs (Disability-Adjusted Life Years)	1	Global	2	Female	12	35-39 years	465	Ovarian cancer	202	Environmental/occupational risks	1	Number	2001	161.689234321456	291.848352801698	74.7864972075738
2	DALYs (Disability-Adjusted Life Years)	1	Global	2	Female	12	35-39 years	465	Ovarian cancer	202	Environmental/occupational risks	3	Rate	2001	0.07308711423	0.13192191792	0.03380515275
2	DALYs (Disability-Adjusted Life Years)	1	Global	2	Female	12	35-39 years	465	Ovarian cancer	202	Environmental/occupational risks	1	Number	2002	158.449843954618	290.192360456549	76.662001565458
2	DALYs (Disability-Adjusted Life Years)	1	Global	2	Female	12	35-39 years	465	Ovarian cancer	202	Environmental/occupational risks	3	Rate	2002	0.06994441245	0.12809942657	0.03384085792
2	DALYs (Disability-Adjusted Life Years)	1	Global	2	Female	12	35-39 years	465	Ovarian cancer	202	Environmental/occupational risks	1	Number	2003	155.678449124757	292.126527984078	70.8160675509969
2	DALYs (Disability-Adjusted Life Years)	1	Global	2	Female	12	35-39 years	465	Ovarian cancer	202	Environmental/occupational risks	3	Rate	2003	0.06761012369	0.12686862441	0.03075495108
2	DALYs (Disability-Adjusted Life Years)	1	Global	2	Female	12	35-39 years	465	Ovarian cancer	202	Environmental/occupational risks	1	Number	2004	154.172479096746	285.643347303564	68.9968784406944
2	DALYs (Disability-Adjusted Life Years)	1	Global	2	Female	12	35-39 years	465	Ovarian cancer	202	Environmental/occupational risks	3	Rate	2004	0.06615964689	0.12257740879	0.02960845633
2	DALYs (Disability-Adjusted Life Years)	1	Global	2	Female	12	35-39 years	465	Ovarian cancer	202	Environmental/occupational risks	1	Number	2005	157.014307451341	287.417261988038	69.5066081569629
2	DALYs (Disability-Adjusted Life Years)	1	Global	2	Female	12	35-39 years	465	Ovarian cancer	202	Environmental/occupational risks	3	Rate	2005	0.06671282187	0.12211891332	0.02953222572
2	DALYs (Disability-Adjusted Life Years)	1	Global	2	Female	12	35-39 years	465	Ovarian cancer	202	Environmental/occupational risks	1	Number	2006	151.373488625266	279.900983401496	68.2910683298758
2	DALYs (Disability-Adjusted Life Years)	1	Global	2	Female	12	35-39 years	465	Ovarian cancer	202	Environmental/occupational risks	3	Rate	2006	0.06363701953	0.11766964287	0.02870938688
2	DALYs (Disability-Adjusted Life Years)	1	Global	2	Female	12	35-39 years	465	Ovarian cancer	202	Environmental/occupational risks	1	Number	2007	147.689786417018	263.039207958326	65.7845047687886
2	DALYs (Disability-Adjusted Life Years)	1	Global	2	Female	12	35-39 years	465	Ovarian cancer	202	Environmental/occupational risks	3	Rate	2007	0.06149037457	0.10951589691	0.02738925919
2	DALYs (Disability-Adjusted Life Years)	1	Global	2	Female	12	35-39 years	465	Ovarian cancer	202	Environmental/occupational risks	1	Number	2008	151.175093619672	268.733199206987	67.2408250483799
2	DALYs (Disability-Adjusted Life Years)	1	Global	2	Female	12	35-39 years	465	Ovarian cancer	202	Environmental/occupational risks	3	Rate	2008	0.06237667683	0.11088257675	0.0277443798
2	DALYs (Disability-Adjusted Life Years)	1	Global	2	Female	12	35-39 years	465	Ovarian cancer	202	Environmental/occupational risks	1	Number	2009	146.947928069628	263.79441243829	64.8334512523068
2	DALYs (Disability-Adjusted Life Years)	1	Global	2	Female	12	35-39 years	465	Ovarian cancer	202	Environmental/occupational risks	3	Rate	2009	0.06018041445	0.10803321474	0.02655160925
2	DALYs (Disability-Adjusted Life Years)	1	Global	2	Female	12	35-39 years	465	Ovarian cancer	202	Environmental/occupational risks	1	Number	2010	144.519627031428	262.237369398361	63.4408907968363
2	DALYs (Disability-Adjusted Life Years)	1	Global	2	Female	12	35-39 years	465	Ovarian cancer	202	Environmental/occupational risks	3	Rate	2010	0.05889861125	0.10687418168	0.02585517581
2	DALYs (Disability-Adjusted Life Years)	1	Global	2	Female	12	35-39 years	465	Ovarian cancer	202	Environmental/occupational risks	1	Number	2011	142.145307202521	257.854704592689	63.8556430742295
2	DALYs (Disability-Adjusted Life Years)	1	Global	2	Female	12	35-39 years	465	Ovarian cancer	202	Environmental/occupational risks	3	Rate	2011	0.0578219484	0.10489028246	0.02597523458
2	DALYs (Disability-Adjusted Life Years)	1	Global	2	Female	12	35-39 years	465	Ovarian cancer	202	Environmental/occupational risks	1	Number	2012	140.108256517578	254.489896775324	62.9845299669601
2	DALYs (Disability-Adjusted Life Years)	1	Global	2	Female	12	35-39 years	465	Ovarian cancer	202	Environmental/occupational risks	3	Rate	2012	0.05694971368	0.10344234606	0.02560128173
2	DALYs (Disability-Adjusted Life Years)	1	Global	2	Female	12	35-39 years	465	Ovarian cancer	202	Environmental/occupational risks	1	Number	2013	139.062581504745	248.87138278126	61.4564501904486
2	DALYs (Disability-Adjusted Life Years)	1	Global	2	Female	12	35-39 years	465	Ovarian cancer	202	Environmental/occupational risks	3	Rate	2013	0.05641302241	0.10095876793	0.02493081938
2	DALYs (Disability-Adjusted Life Years)	1	Global	2	Female	12	35-39 years	465	Ovarian cancer	202	Environmental/occupational risks	1	Number	2014	139.722347333382	246.622361362973	63.9583105245693
2	DALYs (Disability-Adjusted Life Years)	1	Global	2	Female	12	35-39 years	465	Ovarian cancer	202	Environmental/occupational risks	3	Rate	2014	0.05637333755	0.09950395115	0.02580505908
2	DALYs (Disability-Adjusted Life Years)	1	Global	2	Female	12	35-39 years	465	Ovarian cancer	202	Environmental/occupational risks	1	Number	2015	140.644829620555	252.565207012171	63.9631435433365
2	DALYs (Disability-Adjusted Life Years)	1	Global	2	Female	12	35-39 years	465	Ovarian cancer	202	Environmental/occupational risks	3	Rate	2015	0.05620657306	0.10093385443	0.02556190021
2	DALYs (Disability-Adjusted Life Years)	1	Global	2	Female	12	35-39 years	465	Ovarian cancer	202	Environmental/occupational risks	1	Number	2016	141.083305607483	254.122249537378	62.4546145654033
2	DALYs (Disability-Adjusted Life Years)	1	Global	2	Female	12	35-39 years	465	Ovarian cancer	202	Environmental/occupational risks	3	Rate	2016	0.05571363276	0.10035257983	0.02466325442
2	DALYs (Disability-Adjusted Life Years)	1	Global	2	Female	12	35-39 years	465	Ovarian cancer	202	Environmental/occupational risks	1	Number	2017	140.44897464563	253.435736017689	62.5296707902331
2	DALYs (Disability-Adjusted Life Years)	1	Global	2	Female	12	35-39 years	465	Ovarian cancer	202	Environmental/occupational risks	3	Rate	2017	0.05468838281	0.09868345842	0.02434796396
2	DALYs (Disability-Adjusted Life Years)	1	Global	2	Female	12	35-39 years	465	Ovarian cancer	202	Environmental/occupational risks	1	Number	2018	142.038195448759	254.888063426796	62.7109725234838
2	DALYs (Disability-Adjusted Life Years)	1	Global	2	Female	12	35-39 years	465	Ovarian cancer	202	Environmental/occupational risks	3	Rate	2018	0.0544006511	0.09762216821	0.0240183123
2	DALYs (Disability-Adjusted Life Years)	1	Global	2	Female	12	35-39 years	465	Ovarian cancer	202	Environmental/occupational risks	1	Number	2019	147.646556364876	273.357767961137	65.3247891155667
2	DALYs (Disability-Adjusted Life Years)	1	Global	2	Female	12	35-39 years	465	Ovarian cancer	202	Environmental/occupational risks	3	Rate	2019	0.05550290107	0.10275992563	0.02455672111
2	DALYs (Disability-Adjusted Life Years)	1	Global	2	Female	12	35-39 years	465	Ovarian cancer	202	Environmental/occupational risks	1	Number	2020	147.76188023009	274.089603258755	65.6642741058651
2	DALYs (Disability-Adjusted Life Years)	1	Global	2	Female	12	35-39 years	465	Ovarian cancer	202	Environmental/occupational risks	3	Rate	2020	0.05441302424	0.10093296188	0.02418074088
2	DALYs (Disability-Adjusted Life Years)	1	Global	2	Female	12	35-39 years	465	Ovarian cancer	202	Environmental/occupational risks	1	Number	2021	152.234866553592	280.190436545046	64.7266737896111
2	DALYs (Disability-Adjusted Life Years)	1	Global	2	Female	12	35-39 years	465	Ovarian cancer	202	Environmental/occupational risks	3	Rate	2021	0.05479962863	0.1008594957	0.02329950928
2	DALYs (Disability-Adjusted Life Years)	1	Global	2	Female	13	40-44 years	465	Ovarian cancer	202	Environmental/occupational risks	1	Number	1990	380.198307928845	663.23487996583	167.838329899858
2	DALYs (Disability-Adjusted Life Years)	1	Global	2	Female	13	40-44 years	465	Ovarian cancer	202	Environmental/occupational risks	3	Rate	1990	0.27113358305	0.4729775111	0.11969176824
2	DALYs (Disability-Adjusted Life Years)	1	Global	2	Female	13	40-44 years	465	Ovarian cancer	202	Environmental/occupational risks	1	Number	1991	397.583915023429	704.789543653467	178.24847490584
2	DALYs (Disability-Adjusted Life Years)	1	Global	2	Female	13	40-44 years	465	Ovarian cancer	202	Environmental/occupational risks	3	Rate	1991	0.27007972661	0.47876526206	0.12108462529
2	DALYs (Disability-Adjusted Life Years)	1	Global	2	Female	13	40-44 years	465	Ovarian cancer	202	Environmental/occupational risks	1	Number	1992	417.776365547651	749.558236946633	186.701156782158
2	DALYs (Disability-Adjusted Life Years)	1	Global	2	Female	13	40-44 years	465	Ovarian cancer	202	Environmental/occupational risks	3	Rate	1992	0.2742974011	0.49213381445	0.12258147255
2	DALYs (Disability-Adjusted Life Years)	1	Global	2	Female	13	40-44 years	465	Ovarian cancer	202	Environmental/occupational risks	1	Number	1993	446.01804716357	775.467116350268	194.109836799691
2	DALYs (Disability-Adjusted Life Years)	1	Global	2	Female	13	40-44 years	465	Ovarian cancer	202	Environmental/occupational risks	3	Rate	1993	0.28236008419	0.49092399209	0.12288487026
2	DALYs (Disability-Adjusted Life Years)	1	Global	2	Female	13	40-44 years	465	Ovarian cancer	202	Environmental/occupational risks	1	Number	1994	462.740685022541	809.677452701241	205.950737352435
2	DALYs (Disability-Adjusted Life Years)	1	Global	2	Female	13	40-44 years	465	Ovarian cancer	202	Environmental/occupational risks	3	Rate	1994	0.28472497608	0.49819564352	0.12672177024
2	DALYs (Disability-Adjusted Life Years)	1	Global	2	Female	13	40-44 years	465	Ovarian cancer	202	Environmental/occupational risks	1	Number	1995	477.889320897989	838.378797639495	210.598988485883
2	DALYs (Disability-Adjusted Life Years)	1	Global	2	Female	13	40-44 years	465	Ovarian cancer	202	Environmental/occupational risks	3	Rate	1995	0.28329475436	0.49699439839	0.12484394629
2	DALYs (Disability-Adjusted Life Years)	1	Global	2	Female	13	40-44 years	465	Ovarian cancer	202	Environmental/occupational risks	1	Number	1996	478.739743702748	831.509548804148	208.660229467213
2	DALYs (Disability-Adjusted Life Years)	1	Global	2	Female	13	40-44 years	465	Ovarian cancer	202	Environmental/occupational risks	3	Rate	1996	0.27770983182	0.48234636876	0.12104070739
2	DALYs (Disability-Adjusted Life Years)	1	Global	2	Female	13	40-44 years	465	Ovarian cancer	202	Environmental/occupational risks	1	Number	1997	483.790903443638	840.587491670878	206.09340869997
2	DALYs (Disability-Adjusted Life Years)	1	Global	2	Female	13	40-44 years	465	Ovarian cancer	202	Environmental/occupational risks	3	Rate	1997	0.27576199511	0.47913692076	0.1174737457
2	DALYs (Disability-Adjusted Life Years)	1	Global	2	Female	13	40-44 years	465	Ovarian cancer	202	Environmental/occupational risks	1	Number	1998	490.912140561779	860.371988772552	212.490484149735
2	DALYs (Disability-Adjusted Life Years)	1	Global	2	Female	13	40-44 years	465	Ovarian cancer	202	Environmental/occupational risks	3	Rate	1998	0.27655459075	0.48468922153	0.11970618371
2	DALYs (Disability-Adjusted Life Years)	1	Global	2	Female	13	40-44 years	465	Ovarian cancer	202	Environmental/occupational risks	1	Number	1999	498.886948537228	872.026911315689	213.976643920521
2	DALYs (Disability-Adjusted Life Years)	1	Global	2	Female	13	40-44 years	465	Ovarian cancer	202	Environmental/occupational risks	3	Rate	1999	0.278718906	0.48718529807	0.11954479122
2	DALYs (Disability-Adjusted Life Years)	1	Global	2	Female	13	40-44 years	465	Ovarian cancer	202	Environmental/occupational risks	1	Number	2000	515.919184319592	903.762462825865	226.530933454284
2	DALYs (Disability-Adjusted Life Years)	1	Global	2	Female	13	40-44 years	465	Ovarian cancer	202	Environmental/occupational risks	3	Rate	2000	0.28565168606	0.50039091229	0.1254245724
2	DALYs (Disability-Adjusted Life Years)	1	Global	2	Female	13	40-44 years	465	Ovarian cancer	202	Environmental/occupational risks	1	Number	2001	518.395880068282	900.701029334227	234.31080722399
2	DALYs (Disability-Adjusted Life Years)	1	Global	2	Female	13	40-44 years	465	Ovarian cancer	202	Environmental/occupational risks	3	Rate	2001	0.2826863018	0.49116100802	0.12777195598
2	DALYs (Disability-Adjusted Life Years)	1	Global	2	Female	13	40-44 years	465	Ovarian cancer	202	Environmental/occupational risks	1	Number	2002	526.649624523846	901.468899222258	238.420476801993
2	DALYs (Disability-Adjusted Life Years)	1	Global	2	Female	13	40-44 years	465	Ovarian cancer	202	Environmental/occupational risks	3	Rate	2002	0.28037539312	0.47992001748	0.12692923682
2	DALYs (Disability-Adjusted Life Years)	1	Global	2	Female	13	40-44 years	465	Ovarian cancer	202	Environmental/occupational risks	1	Number	2003	529.822478210003	915.882510937795	236.842905580014
2	DALYs (Disability-Adjusted Life Years)	1	Global	2	Female	13	40-44 years	465	Ovarian cancer	202	Environmental/occupational risks	3	Rate	2003	0.2726530689	0.47132424092	0.12188222982
2	DALYs (Disability-Adjusted Life Years)	1	Global	2	Female	13	40-44 years	465	Ovarian cancer	202	Environmental/occupational risks	1	Number	2004	526.975635250563	922.059257652657	229.905751007392
2	DALYs (Disability-Adjusted Life Years)	1	Global	2	Female	13	40-44 years	465	Ovarian cancer	202	Environmental/occupational risks	3	Rate	2004	0.26118022334	0.45699198737	0.11394613219
2	DALYs (Disability-Adjusted Life Years)	1	Global	2	Female	13	40-44 years	465	Ovarian cancer	202	Environmental/occupational risks	1	Number	2005	540.528382725408	955.740059473837	238.706366059258
2	DALYs (Disability-Adjusted Life Years)	1	Global	2	Female	13	40-44 years	465	Ovarian cancer	202	Environmental/occupational risks	3	Rate	2005	0.25845987692	0.45699812635	0.11414020052
2	DALYs (Disability-Adjusted Life Years)	1	Global	2	Female	13	40-44 years	465	Ovarian cancer	202	Environmental/occupational risks	1	Number	2006	537.086790672848	943.90628103237	237.887023154578
2	DALYs (Disability-Adjusted Life Years)	1	Global	2	Female	13	40-44 years	465	Ovarian cancer	202	Environmental/occupational risks	3	Rate	2006	0.24915067038	0.43787128408	0.11035406628
2	DALYs (Disability-Adjusted Life Years)	1	Global	2	Female	13	40-44 years	465	Ovarian cancer	202	Environmental/occupational risks	1	Number	2007	532.232274365161	927.69293254341	232.184097054769
2	DALYs (Disability-Adjusted Life Years)	1	Global	2	Female	13	40-44 years	465	Ovarian cancer	202	Environmental/occupational risks	3	Rate	2007	0.24081815228	0.41975150448	0.10505590873
2	DALYs (Disability-Adjusted Life Years)	1	Global	2	Female	13	40-44 years	465	Ovarian cancer	202	Environmental/occupational risks	1	Number	2008	538.597268329741	927.463967104994	240.193614714044
2	DALYs (Disability-Adjusted Life Years)	1	Global	2	Female	13	40-44 years	465	Ovarian cancer	202	Environmental/occupational risks	3	Rate	2008	0.23948639251	0.41239533271	0.10680169707
2	DALYs (Disability-Adjusted Life Years)	1	Global	2	Female	13	40-44 years	465	Ovarian cancer	202	Environmental/occupational risks	1	Number	2009	533.103540880862	925.36363950592	232.68769601423
2	DALYs (Disability-Adjusted Life Years)	1	Global	2	Female	13	40-44 years	465	Ovarian cancer	202	Environmental/occupational risks	3	Rate	2009	0.2340056288	0.40618807366	0.10213818976
2	DALYs (Disability-Adjusted Life Years)	1	Global	2	Female	13	40-44 years	465	Ovarian cancer	202	Environmental/occupational risks	1	Number	2010	528.949783817525	931.271282098408	227.473474022923
2	DALYs (Disability-Adjusted Life Years)	1	Global	2	Female	13	40-44 years	465	Ovarian cancer	202	Environmental/occupational risks	3	Rate	2010	0.22975569311	0.40450886915	0.09880583618
2	DALYs (Disability-Adjusted Life Years)	1	Global	2	Female	13	40-44 years	465	Ovarian cancer	202	Environmental/occupational risks	1	Number	2011	524.872816693576	904.77036049745	220.363625593873
2	DALYs (Disability-Adjusted Life Years)	1	Global	2	Female	13	40-44 years	465	Ovarian cancer	202	Environmental/occupational risks	3	Rate	2011	0.22549994014	0.38871447643	0.09467433405
2	DALYs (Disability-Adjusted Life Years)	1	Global	2	Female	13	40-44 years	465	Ovarian cancer	202	Environmental/occupational risks	1	Number	2012	522.476019615222	900.835538940727	224.140357121171
2	DALYs (Disability-Adjusted Life Years)	1	Global	2	Female	13	40-44 years	465	Ovarian cancer	202	Environmental/occupational risks	3	Rate	2012	0.22225617895	0.38320661089	0.09534711155
2	DALYs (Disability-Adjusted Life Years)	1	Global	2	Female	13	40-44 years	465	Ovarian cancer	202	Environmental/occupational risks	1	Number	2013	510.442206338757	884.478729130838	223.687135890199
2	DALYs (Disability-Adjusted Life Years)	1	Global	2	Female	13	40-44 years	465	Ovarian cancer	202	Environmental/occupational risks	3	Rate	2013	0.21518089144	0.37285890358	0.09429705598
2	DALYs (Disability-Adjusted Life Years)	1	Global	2	Female	13	40-44 years	465	Ovarian cancer	202	Environmental/occupational risks	1	Number	2014	512.867881062515	898.811428895107	224.795132293182
2	DALYs (Disability-Adjusted Life Years)	1	Global	2	Female	13	40-44 years	465	Ovarian cancer	202	Environmental/occupational risks	3	Rate	2014	0.2146357709	0.37615356909	0.09407700949
2	DALYs (Disability-Adjusted Life Years)	1	Global	2	Female	13	40-44 years	465	Ovarian cancer	202	Environmental/occupational risks	1	Number	2015	507.87533330103	879.030427716793	228.212089361592
2	DALYs (Disability-Adjusted Life Years)	1	Global	2	Female	13	40-44 years	465	Ovarian cancer	202	Environmental/occupational risks	3	Rate	2015	0.21153525416	0.36612513495	0.09505266187
2	DALYs (Disability-Adjusted Life Years)	1	Global	2	Female	13	40-44 years	465	Ovarian cancer	202	Environmental/occupational risks	1	Number	2016	499.227575473941	860.667118110076	215.23578988362
2	DALYs (Disability-Adjusted Life Years)	1	Global	2	Female	13	40-44 years	465	Ovarian cancer	202	Environmental/occupational risks	3	Rate	2016	0.20753027352	0.35778168356	0.08947410868
2	DALYs (Disability-Adjusted Life Years)	1	Global	2	Female	13	40-44 years	465	Ovarian cancer	202	Environmental/occupational risks	1	Number	2017	491.688720653075	871.573839660873	212.92363524454
2	DALYs (Disability-Adjusted Life Years)	1	Global	2	Female	13	40-44 years	465	Ovarian cancer	202	Environmental/occupational risks	3	Rate	2017	0.20422279028	0.36200798187	0.08843778
2	DALYs (Disability-Adjusted Life Years)	1	Global	2	Female	13	40-44 years	465	Ovarian cancer	202	Environmental/occupational risks	1	Number	2018	485.401614100418	840.463436426198	205.786835614133
2	DALYs (Disability-Adjusted Life Years)	1	Global	2	Female	13	40-44 years	465	Ovarian cancer	202	Environmental/occupational risks	3	Rate	2018	0.20118838319	0.3483537652	0.08529415547
2	DALYs (Disability-Adjusted Life Years)	1	Global	2	Female	13	40-44 years	465	Ovarian cancer	202	Environmental/occupational risks	1	Number	2019	487.395169852507	866.517402010434	206.915951972583
2	DALYs (Disability-Adjusted Life Years)	1	Global	2	Female	13	40-44 years	465	Ovarian cancer	202	Environmental/occupational risks	3	Rate	2019	0.2008584594	0.35709699475	0.08527129916
2	DALYs (Disability-Adjusted Life Years)	1	Global	2	Female	13	40-44 years	465	Ovarian cancer	202	Environmental/occupational risks	1	Number	2020	486.881406787515	865.911672795948	209.791201030869
2	DALYs (Disability-Adjusted Life Years)	1	Global	2	Female	13	40-44 years	465	Ovarian cancer	202	Environmental/occupational risks	3	Rate	2020	0.19866199448	0.35331753803	0.0856010064
2	DALYs (Disability-Adjusted Life Years)	1	Global	2	Female	13	40-44 years	465	Ovarian cancer	202	Environmental/occupational risks	1	Number	2021	495.03352702331	899.585193324793	211.615292985275
2	DALYs (Disability-Adjusted Life Years)	1	Global	2	Female	13	40-44 years	465	Ovarian cancer	202	Environmental/occupational risks	3	Rate	2021	0.19953799289	0.3626045795	0.08529784049
2	DALYs (Disability-Adjusted Life Years)	1	Global	2	Female	14	45-49 years	465	Ovarian cancer	202	Environmental/occupational risks	1	Number	1990	904.243926523477	1564.14053171876	396.792630992161
2	DALYs (Disability-Adjusted Life Years)	1	Global	2	Female	14	45-49 years	465	Ovarian cancer	202	Environmental/occupational risks	3	Rate	1990	0.79458575786	1.37445633123	0.34867336585
2	DALYs (Disability-Adjusted Life Years)	1	Global	2	Female	14	45-49 years	465	Ovarian cancer	202	Environmental/occupational risks	1	Number	1991	896.235298087759	1493.52688636816	403.446352431901
2	DALYs (Disability-Adjusted Life Years)	1	Global	2	Female	14	45-49 years	465	Ovarian cancer	202	Environmental/occupational risks	3	Rate	1991	0.77698743305	1.29480687059	0.34976612327
2	DALYs (Disability-Adjusted Life Years)	1	Global	2	Female	14	45-49 years	465	Ovarian cancer	202	Environmental/occupational risks	1	Number	1992	926.610061761087	1522.24024076977	417.980533495893
2	DALYs (Disability-Adjusted Life Years)	1	Global	2	Female	14	45-49 years	465	Ovarian cancer	202	Environmental/occupational risks	3	Rate	1992	0.77642775014	1.27551989137	0.35023544274
2	DALYs (Disability-Adjusted Life Years)	1	Global	2	Female	14	45-49 years	465	Ovarian cancer	202	Environmental/occupational risks	1	Number	1993	1004.41631999006	1658.77719823906	464.890135584529
2	DALYs (Disability-Adjusted Life Years)	1	Global	2	Female	14	45-49 years	465	Ovarian cancer	202	Environmental/occupational risks	3	Rate	1993	0.81176884588	1.34062303149	0.37572401136
2	DALYs (Disability-Adjusted Life Years)	1	Global	2	Female	14	45-49 years	465	Ovarian cancer	202	Environmental/occupational risks	1	Number	1994	1093.14061462218	1861.01954429499	496.857620705843
2	DALYs (Disability-Adjusted Life Years)	1	Global	2	Female	14	45-49 years	465	Ovarian cancer	202	Environmental/occupational risks	3	Rate	1994	0.84162690935	1.43282950643	0.38253884094
2	DALYs (Disability-Adjusted Life Years)	1	Global	2	Female	14	45-49 years	465	Ovarian cancer	202	Environmental/occupational risks	1	Number	1995	1176.17263302226	1988.00488338385	539.629391691082
2	DALYs (Disability-Adjusted Life Years)	1	Global	2	Female	14	45-49 years	465	Ovarian cancer	202	Environmental/occupational risks	3	Rate	1995	0.87068905609	1.47166669825	0.39947316618
2	DALYs (Disability-Adjusted Life Years)	1	Global	2	Female	14	45-49 years	465	Ovarian cancer	202	Environmental/occupational risks	1	Number	1996	1193.99216086308	2017.06904362136	532.84088898051
2	DALYs (Disability-Adjusted Life Years)	1	Global	2	Female	14	45-49 years	465	Ovarian cancer	202	Environmental/occupational risks	3	Rate	1996	0.8425998342	1.42344489138	0.3760256218
2	DALYs (Disability-Adjusted Life Years)	1	Global	2	Female	14	45-49 years	465	Ovarian cancer	202	Environmental/occupational risks	1	Number	1997	1193.69022992651	2029.74171492228	529.523661469388
2	DALYs (Disability-Adjusted Life Years)	1	Global	2	Female	14	45-49 years	465	Ovarian cancer	202	Environmental/occupational risks	3	Rate	1997	0.81495315693	1.38574009978	0.36151504701
2	DALYs (Disability-Adjusted Life Years)	1	Global	2	Female	14	45-49 years	465	Ovarian cancer	202	Environmental/occupational risks	1	Number	1998	1189.62053476516	2028.3560836755	522.997569970785
2	DALYs (Disability-Adjusted Life Years)	1	Global	2	Female	14	45-49 years	465	Ovarian cancer	202	Environmental/occupational risks	3	Rate	1998	0.78356820622	1.3360187485	0.34448318248
2	DALYs (Disability-Adjusted Life Years)	1	Global	2	Female	14	45-49 years	465	Ovarian cancer	202	Environmental/occupational risks	1	Number	1999	1195.05503249027	2078.76581712272	533.450064480077
2	DALYs (Disability-Adjusted Life Years)	1	Global	2	Female	14	45-49 years	465	Ovarian cancer	202	Environmental/occupational risks	3	Rate	1999	0.76532159664	1.33125616055	0.34162515029
2	DALYs (Disability-Adjusted Life Years)	1	Global	2	Female	14	45-49 years	465	Ovarian cancer	202	Environmental/occupational risks	1	Number	2000	1242.91147116661	2107.07780898825	551.526789435813
2	DALYs (Disability-Adjusted Life Years)	1	Global	2	Female	14	45-49 years	465	Ovarian cancer	202	Environmental/occupational risks	3	Rate	2000	0.76655577557	1.29952349908	0.3401497658
2	DALYs (Disability-Adjusted Life Years)	1	Global	2	Female	14	45-49 years	465	Ovarian cancer	202	Environmental/occupational risks	1	Number	2001	1267.90004965301	2164.7250491106	570.275157447377
2	DALYs (Disability-Adjusted Life Years)	1	Global	2	Female	14	45-49 years	465	Ovarian cancer	202	Environmental/occupational risks	3	Rate	2001	0.76426824899	1.30485886745	0.34375201432
2	DALYs (Disability-Adjusted Life Years)	1	Global	2	Female	14	45-49 years	465	Ovarian cancer	202	Environmental/occupational risks	1	Number	2002	1299.12470857898	2197.80320376783	578.139349705971
2	DALYs (Disability-Adjusted Life Years)	1	Global	2	Female	14	45-49 years	465	Ovarian cancer	202	Environmental/occupational risks	3	Rate	2002	0.76834181656	1.29984757805	0.34192917373
2	DALYs (Disability-Adjusted Life Years)	1	Global	2	Female	14	45-49 years	465	Ovarian cancer	202	Environmental/occupational risks	1	Number	2003	1318.28645340391	2225.07244196772	600.782430421713
2	DALYs (Disability-Adjusted Life Years)	1	Global	2	Female	14	45-49 years	465	Ovarian cancer	202	Environmental/occupational risks	3	Rate	2003	0.76924484108	1.29837145227	0.35056780263
2	DALYs (Disability-Adjusted Life Years)	1	Global	2	Female	14	45-49 years	465	Ovarian cancer	202	Environmental/occupational risks	1	Number	2004	1297.18230367461	2188.00414962959	586.429017397024
2	DALYs (Disability-Adjusted Life Years)	1	Global	2	Female	14	45-49 years	465	Ovarian cancer	202	Environmental/occupational risks	3	Rate	2004	0.74930234401	1.26387527287	0.33874393452
2	DALYs (Disability-Adjusted Life Years)	1	Global	2	Female	14	45-49 years	465	Ovarian cancer	202	Environmental/occupational risks	1	Number	2005	1330.24706111487	2242.53519420814	606.0017952384
2	DALYs (Disability-Adjusted Life Years)	1	Global	2	Female	14	45-49 years	465	Ovarian cancer	202	Environmental/occupational risks	3	Rate	2005	0.76024478208	1.28162333889	0.34633393768
2	DALYs (Disability-Adjusted Life Years)	1	Global	2	Female	14	45-49 years	465	Ovarian cancer	202	Environmental/occupational risks	1	Number	2006	1296.89283825575	2185.70750762997	596.016882743208
2	DALYs (Disability-Adjusted Life Years)	1	Global	2	Female	14	45-49 years	465	Ovarian cancer	202	Environmental/occupational risks	3	Rate	2006	0.72888627155	1.2284223869	0.33497642259
2	DALYs (Disability-Adjusted Life Years)	1	Global	2	Female	14	45-49 years	465	Ovarian cancer	202	Environmental/occupational risks	1	Number	2007	1281.08557710687	2138.1199994456	585.740666000368
2	DALYs (Disability-Adjusted Life Years)	1	Global	2	Female	14	45-49 years	465	Ovarian cancer	202	Environmental/occupational risks	3	Rate	2007	0.701879471	1.17143035637	0.3209148211
2	DALYs (Disability-Adjusted Life Years)	1	Global	2	Female	14	45-49 years	465	Ovarian cancer	202	Environmental/occupational risks	1	Number	2008	1314.96815765055	2184.61254146674	596.949656715394
2	DALYs (Disability-Adjusted Life Years)	1	Global	2	Female	14	45-49 years	465	Ovarian cancer	202	Environmental/occupational risks	3	Rate	2008	0.69527902507	1.15509662279	0.31563241507
2	DALYs (Disability-Adjusted Life Years)	1	Global	2	Female	14	45-49 years	465	Ovarian cancer	202	Environmental/occupational risks	1	Number	2009	1340.43611000828	2241.66914440302	607.567701299122
2	DALYs (Disability-Adjusted Life Years)	1	Global	2	Female	14	45-49 years	465	Ovarian cancer	202	Environmental/occupational risks	3	Rate	2009	0.68153515145	1.13976064091	0.30891345155
2	DALYs (Disability-Adjusted Life Years)	1	Global	2	Female	14	45-49 years	465	Ovarian cancer	202	Environmental/occupational risks	1	Number	2010	1351.79622281453	2292.18156891618	608.594882355372
2	DALYs (Disability-Adjusted Life Years)	1	Global	2	Female	14	45-49 years	465	Ovarian cancer	202	Environmental/occupational risks	3	Rate	2010	0.6622736584	1.12298839702	0.29816354893
2	DALYs (Disability-Adjusted Life Years)	1	Global	2	Female	14	45-49 years	465	Ovarian cancer	202	Environmental/occupational risks	1	Number	2011	1320.00479482031	2199.84811115192	582.816958772323
2	DALYs (Disability-Adjusted Life Years)	1	Global	2	Female	14	45-49 years	465	Ovarian cancer	202	Environmental/occupational risks	3	Rate	2011	0.62687963767	1.04472346787	0.27678390668
2	DALYs (Disability-Adjusted Life Years)	1	Global	2	Female	14	45-49 years	465	Ovarian cancer	202	Environmental/occupational risks	1	Number	2012	1271.5158269003	2140.21788894186	564.332996760749
2	DALYs (Disability-Adjusted Life Years)	1	Global	2	Female	14	45-49 years	465	Ovarian cancer	202	Environmental/occupational risks	3	Rate	2012	0.5885411155	0.99063353921	0.26121041075
2	DALYs (Disability-Adjusted Life Years)	1	Global	2	Female	14	45-49 years	465	Ovarian cancer	202	Environmental/occupational risks	1	Number	2013	1233.866057148	2106.76428353888	567.416572271191
2	DALYs (Disability-Adjusted Life Years)	1	Global	2	Female	14	45-49 years	465	Ovarian cancer	202	Environmental/occupational risks	3	Rate	2013	0.5609712522	0.95783022102	0.25797320805
2	DALYs (Disability-Adjusted Life Years)	1	Global	2	Female	14	45-49 years	465	Ovarian cancer	202	Environmental/occupational risks	1	Number	2014	1192.66379097524	2080.61144570854	549.971714760637
2	DALYs (Disability-Adjusted Life Years)	1	Global	2	Female	14	45-49 years	465	Ovarian cancer	202	Environmental/occupational risks	3	Rate	2014	0.53517320839	0.933613908	0.24678382067
2	DALYs (Disability-Adjusted Life Years)	1	Global	2	Female	14	45-49 years	465	Ovarian cancer	202	Environmental/occupational risks	1	Number	2015	1151.21955868804	1977.19480810488	525.542842788016
2	DALYs (Disability-Adjusted Life Years)	1	Global	2	Female	14	45-49 years	465	Ovarian cancer	202	Environmental/occupational risks	3	Rate	2015	0.51104521245	0.87770915038	0.23329707328
2	DALYs (Disability-Adjusted Life Years)	1	Global	2	Female	14	45-49 years	465	Ovarian cancer	202	Environmental/occupational risks	1	Number	2016	1139.26826487964	1971.77652971262	497.512990011981
2	DALYs (Disability-Adjusted Life Years)	1	Global	2	Female	14	45-49 years	465	Ovarian cancer	202	Environmental/occupational risks	3	Rate	2016	0.49999031649	0.86535296516	0.21834337443
2	DALYs (Disability-Adjusted Life Years)	1	Global	2	Female	14	45-49 years	465	Ovarian cancer	202	Environmental/occupational risks	1	Number	2017	1115.57390881815	1954.94719918574	507.904918081761
2	DALYs (Disability-Adjusted Life Years)	1	Global	2	Female	14	45-49 years	465	Ovarian cancer	202	Environmental/occupational risks	3	Rate	2017	0.48459379478	0.84920889092	0.22062865552
2	DALYs (Disability-Adjusted Life Years)	1	Global	2	Female	14	45-49 years	465	Ovarian cancer	202	Environmental/occupational risks	1	Number	2018	1111.07259430389	1924.11374511038	493.121843068211
2	DALYs (Disability-Adjusted Life Years)	1	Global	2	Female	14	45-49 years	465	Ovarian cancer	202	Environmental/occupational risks	3	Rate	2018	0.47815416018	0.82804939713	0.21221679119
2	DALYs (Disability-Adjusted Life Years)	1	Global	2	Female	14	45-49 years	465	Ovarian cancer	202	Environmental/occupational risks	1	Number	2019	1111.45390412419	1934.23354026215	507.944200957219
2	DALYs (Disability-Adjusted Life Years)	1	Global	2	Female	14	45-49 years	465	Ovarian cancer	202	Environmental/occupational risks	3	Rate	2019	0.47473682442	0.82617181439	0.21695890045
2	DALYs (Disability-Adjusted Life Years)	1	Global	2	Female	14	45-49 years	465	Ovarian cancer	202	Environmental/occupational risks	1	Number	2020	1099.45322890288	1930.58926420293	496.341742162917
2	DALYs (Disability-Adjusted Life Years)	1	Global	2	Female	14	45-49 years	465	Ovarian cancer	202	Environmental/occupational risks	3	Rate	2020	0.46736981436	0.82067988187	0.21099137444
2	DALYs (Disability-Adjusted Life Years)	1	Global	2	Female	14	45-49 years	465	Ovarian cancer	202	Environmental/occupational risks	1	Number	2021	1109.97737837092	1984.19278537995	497.623755325906
2	DALYs (Disability-Adjusted Life Years)	1	Global	2	Female	14	45-49 years	465	Ovarian cancer	202	Environmental/occupational risks	3	Rate	2021	0.47104279498	0.84203492216	0.21117735291
2	DALYs (Disability-Adjusted Life Years)	1	Global	2	Female	22	All ages	465	Ovarian cancer	202	Environmental/occupational risks	1	Number	1990	71725.8013542668	112278.906964835	34301.7129742473
2	DALYs (Disability-Adjusted Life Years)	1	Global	2	Female	22	All ages	465	Ovarian cancer	202	Environmental/occupational risks	3	Rate	1990	2.70880062939	4.24033148618	1.29544041251
2	DALYs (Disability-Adjusted Life Years)	1	Global	2	Female	22	All ages	465	Ovarian cancer	202	Environmental/occupational risks	1	Number	1991	72519.8502139005	114104.654874831	34949.8036618823
2	DALYs (Disability-Adjusted Life Years)	1	Global	2	Female	22	All ages	465	Ovarian cancer	202	Environmental/occupational risks	3	Rate	1991	2.69796765325	4.2450538305	1.30024316775
2	DALYs (Disability-Adjusted Life Years)	1	Global	2	Female	22	All ages	465	Ovarian cancer	202	Environmental/occupational risks	1	Number	1992	73549.6778784294	115558.247171945	35439.3785886167
2	DALYs (Disability-Adjusted Life Years)	1	Global	2	Female	22	All ages	465	Ovarian cancer	202	Environmental/occupational risks	3	Rate	1992	2.69702583354	4.23745673525	1.29954232751
2	DALYs (Disability-Adjusted Life Years)	1	Global	2	Female	22	All ages	465	Ovarian cancer	202	Environmental/occupational risks	1	Number	1993	75872.4587300852	118678.273260631	36324.7178781126
2	DALYs (Disability-Adjusted Life Years)	1	Global	2	Female	22	All ages	465	Ovarian cancer	202	Environmental/occupational risks	3	Rate	1993	2.74377403216	4.29175974792	1.31360996213
2	DALYs (Disability-Adjusted Life Years)	1	Global	2	Female	22	All ages	465	Ovarian cancer	202	Environmental/occupational risks	1	Number	1994	76512.789753407	120527.784456259	36744.1899398865
2	DALYs (Disability-Adjusted Life Years)	1	Global	2	Female	22	All ages	465	Ovarian cancer	202	Environmental/occupational risks	3	Rate	1994	2.73045293001	4.30118210664	1.31126157347
2	DALYs (Disability-Adjusted Life Years)	1	Global	2	Female	22	All ages	465	Ovarian cancer	202	Environmental/occupational risks	1	Number	1995	77567.7294534668	122956.025065275	37335.7907230976
2	DALYs (Disability-Adjusted Life Years)	1	Global	2	Female	22	All ages	465	Ovarian cancer	202	Environmental/occupational risks	3	Rate	1995	2.73256369372	4.33150708916	1.31526895173
2	DALYs (Disability-Adjusted Life Years)	1	Global	2	Female	22	All ages	465	Ovarian cancer	202	Environmental/occupational risks	1	Number	1996	77157.0634062925	121821.650551264	37309.6059122818
2	DALYs (Disability-Adjusted Life Years)	1	Global	2	Female	22	All ages	465	Ovarian cancer	202	Environmental/occupational risks	3	Rate	1996	2.68315547744	4.23637726109	1.29745053849
2	DALYs (Disability-Adjusted Life Years)	1	Global	2	Female	22	All ages	465	Ovarian cancer	202	Environmental/occupational risks	1	Number	1997	76929.6279701712	122127.245572434	37102.8294499207
2	DALYs (Disability-Adjusted Life Years)	1	Global	2	Female	22	All ages	465	Ovarian cancer	202	Environmental/occupational risks	3	Rate	1997	2.6409256396	4.19251961352	1.27370710325
2	DALYs (Disability-Adjusted Life Years)	1	Global	2	Female	22	All ages	465	Ovarian cancer	202	Environmental/occupational risks	1	Number	1998	76701.6444418132	122098.085362526	37129.0592429325
2	DALYs (Disability-Adjusted Life Years)	1	Global	2	Female	22	All ages	465	Ovarian cancer	202	Environmental/occupational risks	3	Rate	1998	2.59958849794	4.13817435909	1.25838599746
2	DALYs (Disability-Adjusted Life Years)	1	Global	2	Female	22	All ages	465	Ovarian cancer	202	Environmental/occupational risks	1	Number	1999	77870.3580314904	123896.961849163	37504.7441705478
2	DALYs (Disability-Adjusted Life Years)	1	Global	2	Female	22	All ages	465	Ovarian cancer	202	Environmental/occupational risks	3	Rate	1999	2.60584975983	4.14608172403	1.25505687992
2	DALYs (Disability-Adjusted Life Years)	1	Global	2	Female	22	All ages	465	Ovarian cancer	202	Environmental/occupational risks	1	Number	2000	79555.6520607449	127252.430136698	38581.4153005382
2	DALYs (Disability-Adjusted Life Years)	1	Global	2	Female	22	All ages	465	Ovarian cancer	202	Environmental/occupational risks	3	Rate	2000	2.62855814895	4.20448332136	1.27474907136
2	DALYs (Disability-Adjusted Life Years)	1	Global	2	Female	22	All ages	465	Ovarian cancer	202	Environmental/occupational risks	1	Number	2001	80661.8177032119	128355.563421781	38912.0176699482
2	DALYs (Disability-Adjusted Life Years)	1	Global	2	Female	22	All ages	465	Ovarian cancer	202	Environmental/occupational risks	3	Rate	2001	2.63108856154	4.18679945908	1.26926180829
2	DALYs (Disability-Adjusted Life Years)	1	Global	2	Female	22	All ages	465	Ovarian cancer	202	Environmental/occupational risks	1	Number	2002	82151.4976179158	130791.336197104	39490.7531161675
2	DALYs (Disability-Adjusted Life Years)	1	Global	2	Female	22	All ages	465	Ovarian cancer	202	Environmental/occupational risks	3	Rate	2002	2.645132317	4.2112487318	1.27153211225
2	DALYs (Disability-Adjusted Life Years)	1	Global	2	Female	22	All ages	465	Ovarian cancer	202	Environmental/occupational risks	1	Number	2003	83913.8137127514	133422.706473579	40341.5990313157
2	DALYs (Disability-Adjusted Life Years)	1	Global	2	Female	22	All ages	465	Ovarian cancer	202	Environmental/occupational risks	3	Rate	2003	2.66675900485	4.24013863985	1.28204544314
2	DALYs (Disability-Adjusted Life Years)	1	Global	2	Female	22	All ages	465	Ovarian cancer	202	Environmental/occupational risks	1	Number	2004	83598.8832398424	133565.631708044	40110.2419320548
2	DALYs (Disability-Adjusted Life Years)	1	Global	2	Female	22	All ages	465	Ovarian cancer	202	Environmental/occupational risks	3	Rate	2004	2.62196873713	4.18910991537	1.25800484778
2	DALYs (Disability-Adjusted Life Years)	1	Global	2	Female	22	All ages	465	Ovarian cancer	202	Environmental/occupational risks	1	Number	2005	84864.4045588339	135913.297830096	40809.800823012
2	DALYs (Disability-Adjusted Life Years)	1	Global	2	Female	22	All ages	465	Ovarian cancer	202	Environmental/occupational risks	3	Rate	2005	2.62650860986	4.20644496124	1.26304183463
2	DALYs (Disability-Adjusted Life Years)	1	Global	2	Female	22	All ages	465	Ovarian cancer	202	Environmental/occupational risks	1	Number	2006	86108.3798404247	138173.40992351	41321.5011483147
2	DALYs (Disability-Adjusted Life Years)	1	Global	2	Female	22	All ages	465	Ovarian cancer	202	Environmental/occupational risks	3	Rate	2006	2.62935843989	4.21918775181	1.26177078229
2	DALYs (Disability-Adjusted Life Years)	1	Global	2	Female	22	All ages	465	Ovarian cancer	202	Environmental/occupational risks	1	Number	2007	87971.0703279744	141103.67253027	42483.9031606317
2	DALYs (Disability-Adjusted Life Years)	1	Global	2	Female	22	All ages	465	Ovarian cancer	202	Environmental/occupational risks	3	Rate	2007	2.64993715927	4.25044123884	1.27973518153
2	DALYs (Disability-Adjusted Life Years)	1	Global	2	Female	22	All ages	465	Ovarian cancer	202	Environmental/occupational risks	1	Number	2008	91149.6564985146	145006.813621576	43738.268578986
2	DALYs (Disability-Adjusted Life Years)	1	Global	2	Female	22	All ages	465	Ovarian cancer	202	Environmental/occupational risks	3	Rate	2008	2.70821138201	4.30839915591	1.29953837837
2	DALYs (Disability-Adjusted Life Years)	1	Global	2	Female	22	All ages	465	Ovarian cancer	202	Environmental/occupational risks	1	Number	2009	92753.4502488368	148159.931660471	45034.6174384737
2	DALYs (Disability-Adjusted Life Years)	1	Global	2	Female	22	All ages	465	Ovarian cancer	202	Environmental/occupational risks	3	Rate	2009	2.71816658539	4.3418694879	1.31975244024
2	DALYs (Disability-Adjusted Life Years)	1	Global	2	Female	22	All ages	465	Ovarian cancer	202	Environmental/occupational risks	1	Number	2010	92316.2388866048	147715.876105594	44660.8800535158
2	DALYs (Disability-Adjusted Life Years)	1	Global	2	Female	22	All ages	465	Ovarian cancer	202	Environmental/occupational risks	3	Rate	2010	2.66958753899	4.27162617236	1.29149681908
2	DALYs (Disability-Adjusted Life Years)	1	Global	2	Female	22	All ages	465	Ovarian cancer	202	Environmental/occupational risks	1	Number	2011	94076.5830312153	151438.490955333	45802.4671564647
2	DALYs (Disability-Adjusted Life Years)	1	Global	2	Female	22	All ages	465	Ovarian cancer	202	Environmental/occupational risks	3	Rate	2011	2.68588024898	4.32355894194	1.30765742043
2	DALYs (Disability-Adjusted Life Years)	1	Global	2	Female	22	All ages	465	Ovarian cancer	202	Environmental/occupational risks	1	Number	2012	95218.419253387	152039.808249942	46232.0896393141
2	DALYs (Disability-Adjusted Life Years)	1	Global	2	Female	22	All ages	465	Ovarian cancer	202	Environmental/occupational risks	3	Rate	2012	2.68397564286	4.28563239431	1.3031701585
2	DALYs (Disability-Adjusted Life Years)	1	Global	2	Female	22	All ages	465	Ovarian cancer	202	Environmental/occupational risks	1	Number	2013	96273.6761981412	154475.682113406	46722.1234873248
2	DALYs (Disability-Adjusted Life Years)	1	Global	2	Female	22	All ages	465	Ovarian cancer	202	Environmental/occupational risks	3	Rate	2013	2.67938030821	4.29919285414	1.30031741358
2	DALYs (Disability-Adjusted Life Years)	1	Global	2	Female	22	All ages	465	Ovarian cancer	202	Environmental/occupational risks	1	Number	2014	96175.4451740618	154599.641032158	46391.3412220074
2	DALYs (Disability-Adjusted Life Years)	1	Global	2	Female	22	All ages	465	Ovarian cancer	202	Environmental/occupational risks	3	Rate	2014	2.64333508671	4.24909554402	1.27504333096
2	DALYs (Disability-Adjusted Life Years)	1	Global	2	Female	22	All ages	465	Ovarian cancer	202	Environmental/occupational risks	1	Number	2015	95645.5431021733	152852.678854967	46264.4785311197
2	DALYs (Disability-Adjusted Life Years)	1	Global	2	Female	22	All ages	465	Ovarian cancer	202	Environmental/occupational risks	3	Rate	2015	2.59650194109	4.14951146154	1.25594778819
2	DALYs (Disability-Adjusted Life Years)	1	Global	2	Female	22	All ages	465	Ovarian cancer	202	Environmental/occupational risks	1	Number	2016	96286.7199910823	154413.784760221	46294.0408258459
2	DALYs (Disability-Adjusted Life Years)	1	Global	2	Female	22	All ages	465	Ovarian cancer	202	Environmental/occupational risks	3	Rate	2016	2.58236637483	4.14130801851	1.2415852819
2	DALYs (Disability-Adjusted Life Years)	1	Global	2	Female	22	All ages	465	Ovarian cancer	202	Environmental/occupational risks	1	Number	2017	95820.5520682096	153209.541223172	46666.9752288295
2	DALYs (Disability-Adjusted Life Years)	1	Global	2	Female	22	All ages	465	Ovarian cancer	202	Environmental/occupational risks	3	Rate	2017	2.53968703328	4.06076021084	1.23689030498
2	DALYs (Disability-Adjusted Life Years)	1	Global	2	Female	22	All ages	465	Ovarian cancer	202	Environmental/occupational risks	1	Number	2018	96072.6713035194	152138.787159652	45946.765073679
2	DALYs (Disability-Adjusted Life Years)	1	Global	2	Female	22	All ages	465	Ovarian cancer	202	Environmental/occupational risks	3	Rate	2018	2.51762758568	3.98686538229	1.2040556555
2	DALYs (Disability-Adjusted Life Years)	1	Global	2	Female	22	All ages	465	Ovarian cancer	202	Environmental/occupational risks	1	Number	2019	96122.8434600249	153779.113949052	45873.0828897951
2	DALYs (Disability-Adjusted Life Years)	1	Global	2	Female	22	All ages	465	Ovarian cancer	202	Environmental/occupational risks	3	Rate	2019	2.49179895756	3.98642634819	1.18917102335
2	DALYs (Disability-Adjusted Life Years)	1	Global	2	Female	22	All ages	465	Ovarian cancer	202	Environmental/occupational risks	1	Number	2020	96455.1902681179	154489.023472326	47020.1525420096
2	DALYs (Disability-Adjusted Life Years)	1	Global	2	Female	22	All ages	465	Ovarian cancer	202	Environmental/occupational risks	3	Rate	2020	2.4754660935	3.96487050992	1.20674473821
2	DALYs (Disability-Adjusted Life Years)	1	Global	2	Female	22	All ages	465	Ovarian cancer	202	Environmental/occupational risks	1	Number	2021	98122.2850145034	156828.36138104	47184.4010925874
2	DALYs (Disability-Adjusted Life Years)	1	Global	2	Female	22	All ages	465	Ovarian cancer	202	Environmental/occupational risks	3	Rate	2021	2.49550449544	3.98855245554	1.20002184034
2	DALYs (Disability-Adjusted Life Years)	1	Global	2	Female	27	Age-standardized	465	Ovarian cancer	202	Environmental/occupational risks	3	Rate	1990	3.41137112691	5.35963307787	1.62718141688
2	DALYs (Disability-Adjusted Life Years)	1	Global	2	Female	27	Age-standardized	465	Ovarian cancer	202	Environmental/occupational risks	3	Rate	1991	3.37383246512	5.32624133046	1.62196742316
2	DALYs (Disability-Adjusted Life Years)	1	Global	2	Female	27	Age-standardized	465	Ovarian cancer	202	Environmental/occupational risks	3	Rate	1992	3.34989284096	5.27165828876	1.61159423505
2	DALYs (Disability-Adjusted Life Years)	1	Global	2	Female	27	Age-standardized	465	Ovarian cancer	202	Environmental/occupational risks	3	Rate	1993	3.38233222272	5.30614426641	1.61715572259
2	DALYs (Disability-Adjusted Life Years)	1	Global	2	Female	27	Age-standardized	465	Ovarian cancer	202	Environmental/occupational risks	3	Rate	1994	3.33812310413	5.26583948968	1.60063369507
2	DALYs (Disability-Adjusted Life Years)	1	Global	2	Female	27	Age-standardized	465	Ovarian cancer	202	Environmental/occupational risks	3	Rate	1995	3.31362120494	5.26468646976	1.59321021192
2	DALYs (Disability-Adjusted Life Years)	1	Global	2	Female	27	Age-standardized	465	Ovarian cancer	202	Environmental/occupational risks	3	Rate	1996	3.22692067779	5.10758476183	1.55746098304
2	DALYs (Disability-Adjusted Life Years)	1	Global	2	Female	27	Age-standardized	465	Ovarian cancer	202	Environmental/occupational risks	3	Rate	1997	3.14791702288	5.00990112374	1.51548334307
2	DALYs (Disability-Adjusted Life Years)	1	Global	2	Female	27	Age-standardized	465	Ovarian cancer	202	Environmental/occupational risks	3	Rate	1998	3.06933958231	4.89595109569	1.48296383608
2	DALYs (Disability-Adjusted Life Years)	1	Global	2	Female	27	Age-standardized	465	Ovarian cancer	202	Environmental/occupational risks	3	Rate	1999	3.04421372935	4.85613087097	1.46313968717
2	DALYs (Disability-Adjusted Life Years)	1	Global	2	Female	27	Age-standardized	465	Ovarian cancer	202	Environmental/occupational risks	3	Rate	2000	3.03885848563	4.86466366133	1.47004336812
2	DALYs (Disability-Adjusted Life Years)	1	Global	2	Female	27	Age-standardized	465	Ovarian cancer	202	Environmental/occupational risks	3	Rate	2001	3.00967045951	4.79409110038	1.44826466033
2	DALYs (Disability-Adjusted Life Years)	1	Global	2	Female	27	Age-standardized	465	Ovarian cancer	202	Environmental/occupational risks	3	Rate	2002	2.99202026828	4.76630818832	1.43471553734
2	DALYs (Disability-Adjusted Life Years)	1	Global	2	Female	27	Age-standardized	465	Ovarian cancer	202	Environmental/occupational risks	3	Rate	2003	2.98302989973	4.75535308315	1.43062948771
2	DALYs (Disability-Adjusted Life Years)	1	Global	2	Female	27	Age-standardized	465	Ovarian cancer	202	Environmental/occupational risks	3	Rate	2004	2.8975475516	4.63571901736	1.38693553726
2	DALYs (Disability-Adjusted Life Years)	1	Global	2	Female	27	Age-standardized	465	Ovarian cancer	202	Environmental/occupational risks	3	Rate	2005	2.86940130445	4.59899789723	1.37705517299
2	DALYs (Disability-Adjusted Life Years)	1	Global	2	Female	27	Age-standardized	465	Ovarian cancer	202	Environmental/occupational risks	3	Rate	2006	2.83539169349	4.55401331028	1.35829916389
2	DALYs (Disability-Adjusted Life Years)	1	Global	2	Female	27	Age-standardized	465	Ovarian cancer	202	Environmental/occupational risks	3	Rate	2007	2.81802309509	4.52375108725	1.35873879431
2	DALYs (Disability-Adjusted Life Years)	1	Global	2	Female	27	Age-standardized	465	Ovarian cancer	202	Environmental/occupational risks	3	Rate	2008	2.84046920121	4.5222081902	1.36107035138
2	DALYs (Disability-Adjusted Life Years)	1	Global	2	Female	27	Age-standardized	465	Ovarian cancer	202	Environmental/occupational risks	3	Rate	2009	2.81074110139	4.49491778324	1.3643392418
2	DALYs (Disability-Adjusted Life Years)	1	Global	2	Female	27	Age-standardized	465	Ovarian cancer	202	Environmental/occupational risks	3	Rate	2010	2.72130776862	4.3564776744	1.3160362967
2	DALYs (Disability-Adjusted Life Years)	1	Global	2	Female	27	Age-standardized	465	Ovarian cancer	202	Environmental/occupational risks	3	Rate	2011	2.69510908277	4.34112854544	1.31160150186
2	DALYs (Disability-Adjusted Life Years)	1	Global	2	Female	27	Age-standardized	465	Ovarian cancer	202	Environmental/occupational risks	3	Rate	2012	2.64932091108	4.2325504688	1.28580564935
2	DALYs (Disability-Adjusted Life Years)	1	Global	2	Female	27	Age-standardized	465	Ovarian cancer	202	Environmental/occupational risks	3	Rate	2013	2.6029016474	4.17694851908	1.26272301975
2	DALYs (Disability-Adjusted Life Years)	1	Global	2	Female	27	Age-standardized	465	Ovarian cancer	202	Environmental/occupational risks	3	Rate	2014	2.52484014377	4.0589135226	1.21751835261
2	DALYs (Disability-Adjusted Life Years)	1	Global	2	Female	27	Age-standardized	465	Ovarian cancer	202	Environmental/occupational risks	3	Rate	2015	2.44075672093	3.90075496672	1.18023501793
2	DALYs (Disability-Adjusted Life Years)	1	Global	2	Female	27	Age-standardized	465	Ovarian cancer	202	Environmental/occupational risks	3	Rate	2016	2.38559793342	3.82540345555	1.14670733114
2	DALYs (Disability-Adjusted Life Years)	1	Global	2	Female	27	Age-standardized	465	Ovarian cancer	202	Environmental/occupational risks	3	Rate	2017	2.30341478982	3.68238700086	1.12160562839
2	DALYs (Disability-Adjusted Life Years)	1	Global	2	Female	27	Age-standardized	465	Ovarian cancer	202	Environmental/occupational risks	3	Rate	2018	2.24118462114	3.547890182	1.07149182758
2	DALYs (Disability-Adjusted Life Years)	1	Global	2	Female	27	Age-standardized	465	Ovarian cancer	202	Environmental/occupational risks	3	Rate	2019	2.17443056272	3.47760433919	1.03742912487
2	DALYs (Disability-Adjusted Life Years)	1	Global	2	Female	27	Age-standardized	465	Ovarian cancer	202	Environmental/occupational risks	3	Rate	2020	2.12191937951	3.39680204297	1.03438896567
2	DALYs (Disability-Adjusted Life Years)	1	Global	2	Female	27	Age-standardized	465	Ovarian cancer	202	Environmental/occupational risks	3	Rate	2021	2.10275285927	3.35947876867	1.01121225852
3	YLDs (Years Lived with Disability)	1	Global	2	Female	9	20-24 years	465	Ovarian cancer	202	Environmental/occupational risks	1	Number	1990	0.0229169188932145	0.111739502987937	0.0019181091390936
3	YLDs (Years Lived with Disability)	1	Global	2	Female	9	20-24 years	465	Ovarian cancer	202	Environmental/occupational risks	3	Rate	1990	0.00000938699	0.00004576956	0.00000078568
3	YLDs (Years Lived with Disability)	1	Global	2	Female	9	20-24 years	465	Ovarian cancer	202	Environmental/occupational risks	1	Number	1991	0.024140110661515	0.111192170297452	0.0017078170625679
3	YLDs (Years Lived with Disability)	1	Global	2	Female	9	20-24 years	465	Ovarian cancer	202	Environmental/occupational risks	3	Rate	1991	0.0000098058	0.00004516664	0.00000069372
3	YLDs (Years Lived with Disability)	1	Global	2	Female	9	20-24 years	465	Ovarian cancer	202	Environmental/occupational risks	1	Number	1992	0.0288141972336413	0.126012271615102	0.0024243356884454
3	YLDs (Years Lived with Disability)	1	Global	2	Female	9	20-24 years	465	Ovarian cancer	202	Environmental/occupational risks	3	Rate	1992	0.00001162679	0.00005084709	0.00000097824
3	YLDs (Years Lived with Disability)	1	Global	2	Female	9	20-24 years	465	Ovarian cancer	202	Environmental/occupational risks	1	Number	1993	0.0321020431514759	0.137394488995581	0.0021274460796357
3	YLDs (Years Lived with Disability)	1	Global	2	Female	9	20-24 years	465	Ovarian cancer	202	Environmental/occupational risks	3	Rate	1993	0.0000128816	0.00005513235	0.00000085368
3	YLDs (Years Lived with Disability)	1	Global	2	Female	9	20-24 years	465	Ovarian cancer	202	Environmental/occupational risks	1	Number	1994	0.0373594342186811	0.162694431343637	0.0027194827239563
3	YLDs (Years Lived with Disability)	1	Global	2	Female	9	20-24 years	465	Ovarian cancer	202	Environmental/occupational risks	3	Rate	1994	0.00001493293	0.00006503053	0.000001087
3	YLDs (Years Lived with Disability)	1	Global	2	Female	9	20-24 years	465	Ovarian cancer	202	Environmental/occupational risks	1	Number	1995	0.0452549449759085	0.180477499754857	0.0023326578118854
3	YLDs (Years Lived with Disability)	1	Global	2	Female	9	20-24 years	465	Ovarian cancer	202	Environmental/occupational risks	3	Rate	1995	0.0000180465	0.00007196974	0.0000009302
3	YLDs (Years Lived with Disability)	1	Global	2	Female	9	20-24 years	465	Ovarian cancer	202	Environmental/occupational risks	1	Number	1996	0.053150227144002	0.218313737762204	0.00312618053929
3	YLDs (Years Lived with Disability)	1	Global	2	Female	9	20-24 years	465	Ovarian cancer	202	Environmental/occupational risks	3	Rate	1996	0.00002118031	0.00008699781	0.00000124578
3	YLDs (Years Lived with Disability)	1	Global	2	Female	9	20-24 years	465	Ovarian cancer	202	Environmental/occupational risks	1	Number	1997	0.0524820471756791	0.217264101211719	0.0046542251008379
3	YLDs (Years Lived with Disability)	1	Global	2	Female	9	20-24 years	465	Ovarian cancer	202	Environmental/occupational risks	3	Rate	1997	0.00002091185	0.00008657046	0.00000185451
3	YLDs (Years Lived with Disability)	1	Global	2	Female	9	20-24 years	465	Ovarian cancer	202	Environmental/occupational risks	1	Number	1998	0.0512006016700344	0.21316505742097	0.004725432901532
3	YLDs (Years Lived with Disability)	1	Global	2	Female	9	20-24 years	465	Ovarian cancer	202	Environmental/occupational risks	3	Rate	1998	0.00002036721	0.00008479544	0.00000187974
3	YLDs (Years Lived with Disability)	1	Global	2	Female	9	20-24 years	465	Ovarian cancer	202	Environmental/occupational risks	1	Number	1999	0.0606428563505012	0.248062699515356	0.0050451944107781
3	YLDs (Years Lived with Disability)	1	Global	2	Female	9	20-24 years	465	Ovarian cancer	202	Environmental/occupational risks	3	Rate	1999	0.0000239972	0.00009816177	0.00000199645
3	YLDs (Years Lived with Disability)	1	Global	2	Female	9	20-24 years	465	Ovarian cancer	202	Environmental/occupational risks	1	Number	2000	0.0639033978745824	0.24199714693051	0.006496120216125
3	YLDs (Years Lived with Disability)	1	Global	2	Female	9	20-24 years	465	Ovarian cancer	202	Environmental/occupational risks	3	Rate	2000	0.00002505577	0.00009488424	0.00000254705
3	YLDs (Years Lived with Disability)	1	Global	2	Female	9	20-24 years	465	Ovarian cancer	202	Environmental/occupational risks	1	Number	2001	0.0592936913440159	0.212402420614903	0.0064825319287867
3	YLDs (Years Lived with Disability)	1	Global	2	Female	9	20-24 years	465	Ovarian cancer	202	Environmental/occupational risks	3	Rate	2001	0.00002297468	0.00008230012	0.0000025118
3	YLDs (Years Lived with Disability)	1	Global	2	Female	9	20-24 years	465	Ovarian cancer	202	Environmental/occupational risks	1	Number	2002	0.05749398838726	0.206013913868593	0.0062785406969597
3	YLDs (Years Lived with Disability)	1	Global	2	Female	9	20-24 years	465	Ovarian cancer	202	Environmental/occupational risks	3	Rate	2002	0.00002196304	0.00007869853	0.00000239844
3	YLDs (Years Lived with Disability)	1	Global	2	Female	9	20-24 years	465	Ovarian cancer	202	Environmental/occupational risks	1	Number	2003	0.054989372615543	0.189891493632796	0.0067421058508111
3	YLDs (Years Lived with Disability)	1	Global	2	Female	9	20-24 years	465	Ovarian cancer	202	Environmental/occupational risks	3	Rate	2003	0.00002065612	0.00007133052	0.00000253259
3	YLDs (Years Lived with Disability)	1	Global	2	Female	9	20-24 years	465	Ovarian cancer	202	Environmental/occupational risks	1	Number	2004	0.0569800775094349	0.210186958183738	0.0068193880820974
3	YLDs (Years Lived with Disability)	1	Global	2	Female	9	20-24 years	465	Ovarian cancer	202	Environmental/occupational risks	3	Rate	2004	0.00002099568	0.00007744845	0.00000251277
3	YLDs (Years Lived with Disability)	1	Global	2	Female	9	20-24 years	465	Ovarian cancer	202	Environmental/occupational risks	1	Number	2005	0.055195449099835	0.192417408371698	0.0068296072763806
3	YLDs (Years Lived with Disability)	1	Global	2	Female	9	20-24 years	465	Ovarian cancer	202	Environmental/occupational risks	3	Rate	2005	0.0000199028	0.00006938335	0.00000246267
3	YLDs (Years Lived with Disability)	1	Global	2	Female	9	20-24 years	465	Ovarian cancer	202	Environmental/occupational risks	1	Number	2006	0.0524863590898968	0.176161065202341	0.0070624824496302
3	YLDs (Years Lived with Disability)	1	Global	2	Female	9	20-24 years	465	Ovarian cancer	202	Environmental/occupational risks	3	Rate	2006	0.00001847528	0.00006200897	0.000002486
3	YLDs (Years Lived with Disability)	1	Global	2	Female	9	20-24 years	465	Ovarian cancer	202	Environmental/occupational risks	1	Number	2007	0.0479414546474898	0.171839525420544	0.0062985427171
3	YLDs (Years Lived with Disability)	1	Global	2	Female	9	20-24 years	465	Ovarian cancer	202	Environmental/occupational risks	3	Rate	2007	0.00001647809	0.00005906345	0.00000216489
3	YLDs (Years Lived with Disability)	1	Global	2	Female	9	20-24 years	465	Ovarian cancer	202	Environmental/occupational risks	1	Number	2008	0.0459035190488061	0.16846572056058	0.0061578405544441
3	YLDs (Years Lived with Disability)	1	Global	2	Female	9	20-24 years	465	Ovarian cancer	202	Environmental/occupational risks	3	Rate	2008	0.00001544891	0.00005669745	0.00000207243
3	YLDs (Years Lived with Disability)	1	Global	2	Female	9	20-24 years	465	Ovarian cancer	202	Environmental/occupational risks	1	Number	2009	0.0450903899468362	0.155024757345703	0.006389449775159
3	YLDs (Years Lived with Disability)	1	Global	2	Female	9	20-24 years	465	Ovarian cancer	202	Environmental/occupational risks	3	Rate	2009	0.00001493006	0.00005133086	0.00000211564
3	YLDs (Years Lived with Disability)	1	Global	2	Female	9	20-24 years	465	Ovarian cancer	202	Environmental/occupational risks	1	Number	2010	0.0437603663376703	0.143518940221709	0.005403690122975
3	YLDs (Years Lived with Disability)	1	Global	2	Female	9	20-24 years	465	Ovarian cancer	202	Environmental/occupational risks	3	Rate	2010	0.00001435537	0.00004708068	0.00000177265
3	YLDs (Years Lived with Disability)	1	Global	2	Female	9	20-24 years	465	Ovarian cancer	202	Environmental/occupational risks	1	Number	2011	0.0408393702345023	0.144887962836017	0.0040867179200287
3	YLDs (Years Lived with Disability)	1	Global	2	Female	9	20-24 years	465	Ovarian cancer	202	Environmental/occupational risks	3	Rate	2011	0.00001337863	0.00004746408	0.00000133877
3	YLDs (Years Lived with Disability)	1	Global	2	Female	9	20-24 years	465	Ovarian cancer	202	Environmental/occupational risks	1	Number	2012	0.0372246933030266	0.124647991503686	0.0036949908996276
3	YLDs (Years Lived with Disability)	1	Global	2	Female	9	20-24 years	465	Ovarian cancer	202	Environmental/occupational risks	3	Rate	2012	0.0000122423	0.00004099369	0.00000121519
3	YLDs (Years Lived with Disability)	1	Global	2	Female	9	20-24 years	465	Ovarian cancer	202	Environmental/occupational risks	1	Number	2013	0.0355171108041764	0.107262990291259	0.0036809162371713
3	YLDs (Years Lived with Disability)	1	Global	2	Female	9	20-24 years	465	Ovarian cancer	202	Environmental/occupational risks	3	Rate	2013	0.00001176606	0.00003553393	0.00000121941
3	YLDs (Years Lived with Disability)	1	Global	2	Female	9	20-24 years	465	Ovarian cancer	202	Environmental/occupational risks	1	Number	2014	0.0347932723524102	0.128364970118958	0.0031913694076864
3	YLDs (Years Lived with Disability)	1	Global	2	Female	9	20-24 years	465	Ovarian cancer	202	Environmental/occupational risks	3	Rate	2014	0.00001162991	0.00004290694	0.00000106674
3	YLDs (Years Lived with Disability)	1	Global	2	Female	9	20-24 years	465	Ovarian cancer	202	Environmental/occupational risks	1	Number	2015	0.0362201260030334	0.112572291263242	0.0026397200662141
3	YLDs (Years Lived with Disability)	1	Global	2	Female	9	20-24 years	465	Ovarian cancer	202	Environmental/occupational risks	3	Rate	2015	0.00001221435	0.00003796226	0.00000089018
3	YLDs (Years Lived with Disability)	1	Global	2	Female	9	20-24 years	465	Ovarian cancer	202	Environmental/occupational risks	1	Number	2016	0.0369820271133924	0.130290653520945	0.002289567986967
3	YLDs (Years Lived with Disability)	1	Global	2	Female	9	20-24 years	465	Ovarian cancer	202	Environmental/occupational risks	3	Rate	2016	0.00001254903	0.00004421123	0.00000077691
3	YLDs (Years Lived with Disability)	1	Global	2	Female	9	20-24 years	465	Ovarian cancer	202	Environmental/occupational risks	1	Number	2017	0.0373716042474052	0.132013022663227	0.0025290978193722
3	YLDs (Years Lived with Disability)	1	Global	2	Female	9	20-24 years	465	Ovarian cancer	202	Environmental/occupational risks	3	Rate	2017	0.00001272594	0.00004495366	0.00000086122
3	YLDs (Years Lived with Disability)	1	Global	2	Female	9	20-24 years	465	Ovarian cancer	202	Environmental/occupational risks	1	Number	2018	0.0393334200349714	0.14106378674714	0.002660904164373
3	YLDs (Years Lived with Disability)	1	Global	2	Female	9	20-24 years	465	Ovarian cancer	202	Environmental/occupational risks	3	Rate	2018	0.00001341827	0.00004812274	0.00000090775
3	YLDs (Years Lived with Disability)	1	Global	2	Female	9	20-24 years	465	Ovarian cancer	202	Environmental/occupational risks	1	Number	2019	0.0435158318339797	0.166270450245884	0.0022454783726327
3	YLDs (Years Lived with Disability)	1	Global	2	Female	9	20-24 years	465	Ovarian cancer	202	Environmental/occupational risks	3	Rate	2019	0.00001485217	0.00005674892	0.00000076639
3	YLDs (Years Lived with Disability)	1	Global	2	Female	9	20-24 years	465	Ovarian cancer	202	Environmental/occupational risks	1	Number	2020	0.046626713430049	0.164932658554838	0.0026061903825436
3	YLDs (Years Lived with Disability)	1	Global	2	Female	9	20-24 years	465	Ovarian cancer	202	Environmental/occupational risks	3	Rate	2020	0.00001589865	0.0000562383	0.00000088865
3	YLDs (Years Lived with Disability)	1	Global	2	Female	9	20-24 years	465	Ovarian cancer	202	Environmental/occupational risks	1	Number	2021	0.0531345770751549	0.186108012869218	0.0027712323045048
3	YLDs (Years Lived with Disability)	1	Global	2	Female	9	20-24 years	465	Ovarian cancer	202	Environmental/occupational risks	3	Rate	2021	0.00001808824	0.00006335548	0.00000094339
3	YLDs (Years Lived with Disability)	1	Global	2	Female	10	25-29 years	465	Ovarian cancer	202	Environmental/occupational risks	1	Number	1990	0.304177967074761	0.730343697861341	0.0674789835193639
3	YLDs (Years Lived with Disability)	1	Global	2	Female	10	25-29 years	465	Ovarian cancer	202	Environmental/occupational risks	3	Rate	1990	0.00013820016	0.00033182422	0.00003065839
3	YLDs (Years Lived with Disability)	1	Global	2	Female	10	25-29 years	465	Ovarian cancer	202	Environmental/occupational risks	1	Number	1991	0.307851872325985	0.754700664930489	0.0690743583958491
3	YLDs (Years Lived with Disability)	1	Global	2	Female	10	25-29 years	465	Ovarian cancer	202	Environmental/occupational risks	3	Rate	1991	0.00013591108	0.0003331868	0.00003049509
3	YLDs (Years Lived with Disability)	1	Global	2	Female	10	25-29 years	465	Ovarian cancer	202	Environmental/occupational risks	1	Number	1992	0.337563167930379	0.813443047508287	0.0857373258048927
3	YLDs (Years Lived with Disability)	1	Global	2	Female	10	25-29 years	465	Ovarian cancer	202	Environmental/occupational risks	3	Rate	1992	0.00014556763	0.00035078168	0.00003697257
3	YLDs (Years Lived with Disability)	1	Global	2	Female	10	25-29 years	465	Ovarian cancer	202	Environmental/occupational risks	1	Number	1993	0.365228154711134	0.826564096227435	0.0882677185107133
3	YLDs (Years Lived with Disability)	1	Global	2	Female	10	25-29 years	465	Ovarian cancer	202	Environmental/occupational risks	3	Rate	1993	0.00015503123	0.00035085808	0.00003746768
3	YLDs (Years Lived with Disability)	1	Global	2	Female	10	25-29 years	465	Ovarian cancer	202	Environmental/occupational risks	1	Number	1994	0.396197039782945	0.96568539985733	0.107377102687645
3	YLDs (Years Lived with Disability)	1	Global	2	Female	10	25-29 years	465	Ovarian cancer	202	Environmental/occupational risks	3	Rate	1994	0.00016635721	0.00040547684	0.00004508604
3	YLDs (Years Lived with Disability)	1	Global	2	Female	10	25-29 years	465	Ovarian cancer	202	Environmental/occupational risks	1	Number	1995	0.433812740813515	1.06818963116479	0.112747595013853
3	YLDs (Years Lived with Disability)	1	Global	2	Female	10	25-29 years	465	Ovarian cancer	202	Environmental/occupational risks	3	Rate	1995	0.00018060068	0.00044469827	0.00004693798
3	YLDs (Years Lived with Disability)	1	Global	2	Female	10	25-29 years	465	Ovarian cancer	202	Environmental/occupational risks	1	Number	1996	0.438271892246895	1.0958919588972	0.109002829750422
3	YLDs (Years Lived with Disability)	1	Global	2	Female	10	25-29 years	465	Ovarian cancer	202	Environmental/occupational risks	3	Rate	1996	0.00018082392	0.00045214737	0.00004497281
3	YLDs (Years Lived with Disability)	1	Global	2	Female	10	25-29 years	465	Ovarian cancer	202	Environmental/occupational risks	1	Number	1997	0.432079015260847	1.08239262585515	0.100281450679119
3	YLDs (Years Lived with Disability)	1	Global	2	Female	10	25-29 years	465	Ovarian cancer	202	Environmental/occupational risks	3	Rate	1997	0.00017681841	0.00044294432	0.00004103788
3	YLDs (Years Lived with Disability)	1	Global	2	Female	10	25-29 years	465	Ovarian cancer	202	Environmental/occupational risks	1	Number	1998	0.469992982320532	1.18117294356268	0.110092865522297
3	YLDs (Years Lived with Disability)	1	Global	2	Female	10	25-29 years	465	Ovarian cancer	202	Environmental/occupational risks	3	Rate	1998	0.00019087074	0.0004796909	0.00004471026
3	YLDs (Years Lived with Disability)	1	Global	2	Female	10	25-29 years	465	Ovarian cancer	202	Environmental/occupational risks	1	Number	1999	0.543731639819492	1.5142065982458	0.116601939635605
3	YLDs (Years Lived with Disability)	1	Global	2	Female	10	25-29 years	465	Ovarian cancer	202	Environmental/occupational risks	3	Rate	1999	0.00021943246	0.00061108468	0.00004705676
3	YLDs (Years Lived with Disability)	1	Global	2	Female	10	25-29 years	465	Ovarian cancer	202	Environmental/occupational risks	1	Number	2000	0.594281545062241	1.58580619794276	0.134029644659061
3	YLDs (Years Lived with Disability)	1	Global	2	Female	10	25-29 years	465	Ovarian cancer	202	Environmental/occupational risks	3	Rate	2000	0.00023881876	0.00063727416	0.00005386133
3	YLDs (Years Lived with Disability)	1	Global	2	Female	10	25-29 years	465	Ovarian cancer	202	Environmental/occupational risks	1	Number	2001	0.580511117998341	1.44240258529061	0.133853321528
3	YLDs (Years Lived with Disability)	1	Global	2	Female	10	25-29 years	465	Ovarian cancer	202	Environmental/occupational risks	3	Rate	2001	0.0002328945	0.00057867562	0.00005370044
3	YLDs (Years Lived with Disability)	1	Global	2	Female	10	25-29 years	465	Ovarian cancer	202	Environmental/occupational risks	1	Number	2002	0.61213958622585	1.64585149100368	0.144639270867276
3	YLDs (Years Lived with Disability)	1	Global	2	Female	10	25-29 years	465	Ovarian cancer	202	Environmental/occupational risks	3	Rate	2002	0.00024541243	0.0006598371	0.00005798722
3	YLDs (Years Lived with Disability)	1	Global	2	Female	10	25-29 years	465	Ovarian cancer	202	Environmental/occupational risks	1	Number	2003	0.593531851402112	1.39393136680926	0.15071970249038
3	YLDs (Years Lived with Disability)	1	Global	2	Female	10	25-29 years	465	Ovarian cancer	202	Environmental/occupational risks	3	Rate	2003	0.00023747046	0.00055770809	0.00006030254
3	YLDs (Years Lived with Disability)	1	Global	2	Female	10	25-29 years	465	Ovarian cancer	202	Environmental/occupational risks	1	Number	2004	0.595993832185104	1.42840330411963	0.151984069158551
3	YLDs (Years Lived with Disability)	1	Global	2	Female	10	25-29 years	465	Ovarian cancer	202	Environmental/occupational risks	3	Rate	2004	0.00023712431	0.00056830981	0.00006046894
3	YLDs (Years Lived with Disability)	1	Global	2	Female	10	25-29 years	465	Ovarian cancer	202	Environmental/occupational risks	1	Number	2005	0.590133159635416	1.36445554837957	0.156757690705794
3	YLDs (Years Lived with Disability)	1	Global	2	Female	10	25-29 years	465	Ovarian cancer	202	Environmental/occupational risks	3	Rate	2005	0.0002325107	0.0005375914	0.00006176206
3	YLDs (Years Lived with Disability)	1	Global	2	Female	10	25-29 years	465	Ovarian cancer	202	Environmental/occupational risks	1	Number	2006	0.553870492110455	1.2939636388146	0.138475294011174
3	YLDs (Years Lived with Disability)	1	Global	2	Female	10	25-29 years	465	Ovarian cancer	202	Environmental/occupational risks	3	Rate	2006	0.00021551193	0.0005034834	0.00005388097
3	YLDs (Years Lived with Disability)	1	Global	2	Female	10	25-29 years	465	Ovarian cancer	202	Environmental/occupational risks	1	Number	2007	0.523418206884614	1.32858733539436	0.122059305042822
3	YLDs (Years Lived with Disability)	1	Global	2	Female	10	25-29 years	465	Ovarian cancer	202	Environmental/occupational risks	3	Rate	2007	0.00020065321	0.0005093161	0.00004679163
3	YLDs (Years Lived with Disability)	1	Global	2	Female	10	25-29 years	465	Ovarian cancer	202	Environmental/occupational risks	1	Number	2008	0.511800359976934	1.21963337341277	0.123980506404322
3	YLDs (Years Lived with Disability)	1	Global	2	Female	10	25-29 years	465	Ovarian cancer	202	Environmental/occupational risks	3	Rate	2008	0.00019274499	0.00045931625	0.00004669129
3	YLDs (Years Lived with Disability)	1	Global	2	Female	10	25-29 years	465	Ovarian cancer	202	Environmental/occupational risks	1	Number	2009	0.495042138966569	1.22510500768784	0.117664134069372
3	YLDs (Years Lived with Disability)	1	Global	2	Female	10	25-29 years	465	Ovarian cancer	202	Environmental/occupational risks	3	Rate	2009	0.00018271286	0.00045216846	0.00004342812
3	YLDs (Years Lived with Disability)	1	Global	2	Female	10	25-29 years	465	Ovarian cancer	202	Environmental/occupational risks	1	Number	2010	0.488353975068314	1.1870216605141	0.110703639565933
3	YLDs (Years Lived with Disability)	1	Global	2	Female	10	25-29 years	465	Ovarian cancer	202	Environmental/occupational risks	3	Rate	2010	0.0001763844	0.00042873021	0.0000399841
3	YLDs (Years Lived with Disability)	1	Global	2	Female	10	25-29 years	465	Ovarian cancer	202	Environmental/occupational risks	1	Number	2011	0.467488458345465	1.13698357602181	0.100475715939336
3	YLDs (Years Lived with Disability)	1	Global	2	Female	10	25-29 years	465	Ovarian cancer	202	Environmental/occupational risks	3	Rate	2011	0.00016493554	0.00040114146	0.00003544904
3	YLDs (Years Lived with Disability)	1	Global	2	Female	10	25-29 years	465	Ovarian cancer	202	Environmental/occupational risks	1	Number	2012	0.437827770031829	1.0683693551972	0.0849668438443042
3	YLDs (Years Lived with Disability)	1	Global	2	Female	10	25-29 years	465	Ovarian cancer	202	Environmental/occupational risks	3	Rate	2012	0.00015096843	0.00036838696	0.00002929762
3	YLDs (Years Lived with Disability)	1	Global	2	Female	10	25-29 years	465	Ovarian cancer	202	Environmental/occupational risks	1	Number	2013	0.420178225282224	1.00689719868291	0.0773905804744515
3	YLDs (Years Lived with Disability)	1	Global	2	Female	10	25-29 years	465	Ovarian cancer	202	Environmental/occupational risks	3	Rate	2013	0.00014209087	0.00034050052	0.00002617103
3	YLDs (Years Lived with Disability)	1	Global	2	Female	10	25-29 years	465	Ovarian cancer	202	Environmental/occupational risks	1	Number	2014	0.411500054073805	1.00693322487119	0.0775608821040335
3	YLDs (Years Lived with Disability)	1	Global	2	Female	10	25-29 years	465	Ovarian cancer	202	Environmental/occupational risks	3	Rate	2014	0.00013722191	0.00033577953	0.00002586404
3	YLDs (Years Lived with Disability)	1	Global	2	Female	10	25-29 years	465	Ovarian cancer	202	Environmental/occupational risks	1	Number	2015	0.406158571865027	1.00231031991665	0.0746810501402557
3	YLDs (Years Lived with Disability)	1	Global	2	Female	10	25-29 years	465	Ovarian cancer	202	Environmental/occupational risks	3	Rate	2015	0.00013444835	0.00033178906	0.00002472124
3	YLDs (Years Lived with Disability)	1	Global	2	Female	10	25-29 years	465	Ovarian cancer	202	Environmental/occupational risks	1	Number	2016	0.406806611541102	1.00399877125988	0.0764788466412666
3	YLDs (Years Lived with Disability)	1	Global	2	Female	10	25-29 years	465	Ovarian cancer	202	Environmental/occupational risks	3	Rate	2016	0.00013468433	0.00033240095	0.00002532039
3	YLDs (Years Lived with Disability)	1	Global	2	Female	10	25-29 years	465	Ovarian cancer	202	Environmental/occupational risks	1	Number	2017	0.404552527837718	1.02092773313451	0.0711355877751457
3	YLDs (Years Lived with Disability)	1	Global	2	Female	10	25-29 years	465	Ovarian cancer	202	Environmental/occupational risks	3	Rate	2017	0.00013466017	0.00033982806	0.00002367833
3	YLDs (Years Lived with Disability)	1	Global	2	Female	10	25-29 years	465	Ovarian cancer	202	Environmental/occupational risks	1	Number	2018	0.41552353787474	1.05742578766314	0.0685979269792037
3	YLDs (Years Lived with Disability)	1	Global	2	Female	10	25-29 years	465	Ovarian cancer	202	Environmental/occupational risks	3	Rate	2018	0.00013947345	0.00035493254	0.00002302539
3	YLDs (Years Lived with Disability)	1	Global	2	Female	10	25-29 years	465	Ovarian cancer	202	Environmental/occupational risks	1	Number	2019	0.444036774381345	1.21485241098184	0.0859411008355458
3	YLDs (Years Lived with Disability)	1	Global	2	Female	10	25-29 years	465	Ovarian cancer	202	Environmental/occupational risks	3	Rate	2019	0.00015044933	0.00041161847	0.00002911872
3	YLDs (Years Lived with Disability)	1	Global	2	Female	10	25-29 years	465	Ovarian cancer	202	Environmental/occupational risks	1	Number	2020	0.461033176763476	1.17822615810193	0.09145372546492
3	YLDs (Years Lived with Disability)	1	Global	2	Female	10	25-29 years	465	Ovarian cancer	202	Environmental/occupational risks	3	Rate	2020	0.00015757461	0.00040270101	0.00003125759
3	YLDs (Years Lived with Disability)	1	Global	2	Female	10	25-29 years	465	Ovarian cancer	202	Environmental/occupational risks	1	Number	2021	0.481019569227725	1.23228953879993	0.0886835264409831
3	YLDs (Years Lived with Disability)	1	Global	2	Female	10	25-29 years	465	Ovarian cancer	202	Environmental/occupational risks	3	Rate	2021	0.00016530605	0.00042348572	0.00003047677
3	YLDs (Years Lived with Disability)	1	Global	2	Female	11	30-34 years	465	Ovarian cancer	202	Environmental/occupational risks	1	Number	1990	0.474152303032628	1.09551780577415	0.131852371811703
3	YLDs (Years Lived with Disability)	1	Global	2	Female	11	30-34 years	465	Ovarian cancer	202	Environmental/occupational risks	3	Rate	1990	0.0002494107	0.0005762576	0.00006935618
3	YLDs (Years Lived with Disability)	1	Global	2	Female	11	30-34 years	465	Ovarian cancer	202	Environmental/occupational risks	1	Number	1991	0.47540799077713	1.16212825245371	0.131764305594492
3	YLDs (Years Lived with Disability)	1	Global	2	Female	11	30-34 years	465	Ovarian cancer	202	Environmental/occupational risks	3	Rate	1991	0.00024658982	0.00060278541	0.00006834495
3	YLDs (Years Lived with Disability)	1	Global	2	Female	11	30-34 years	465	Ovarian cancer	202	Environmental/occupational risks	1	Number	1992	0.523470062232918	1.26211974192908	0.151042710433142
3	YLDs (Years Lived with Disability)	1	Global	2	Female	11	30-34 years	465	Ovarian cancer	202	Environmental/occupational risks	3	Rate	1992	0.0002656032	0.00064038627	0.00007663748
3	YLDs (Years Lived with Disability)	1	Global	2	Female	11	30-34 years	465	Ovarian cancer	202	Environmental/occupational risks	1	Number	1993	0.582899589643869	1.36476757887735	0.162037183438404
3	YLDs (Years Lived with Disability)	1	Global	2	Female	11	30-34 years	465	Ovarian cancer	202	Environmental/occupational risks	3	Rate	1993	0.00028654804	0.0006709071	0.00007965598
3	YLDs (Years Lived with Disability)	1	Global	2	Female	11	30-34 years	465	Ovarian cancer	202	Environmental/occupational risks	1	Number	1994	0.652299685463152	1.51916415096623	0.175062203608473
3	YLDs (Years Lived with Disability)	1	Global	2	Female	11	30-34 years	465	Ovarian cancer	202	Environmental/occupational risks	3	Rate	1994	0.00030963077	0.00072111022	0.00008309776
3	YLDs (Years Lived with Disability)	1	Global	2	Female	11	30-34 years	465	Ovarian cancer	202	Environmental/occupational risks	1	Number	1995	0.697542420347173	1.72037963002243	0.189893316440094
3	YLDs (Years Lived with Disability)	1	Global	2	Female	11	30-34 years	465	Ovarian cancer	202	Environmental/occupational risks	3	Rate	1995	0.00032026896	0.00078989345	0.00008718743
3	YLDs (Years Lived with Disability)	1	Global	2	Female	11	30-34 years	465	Ovarian cancer	202	Environmental/occupational risks	1	Number	1996	0.712914124598071	1.69653127943477	0.194891252184823
3	YLDs (Years Lived with Disability)	1	Global	2	Female	11	30-34 years	465	Ovarian cancer	202	Environmental/occupational risks	3	Rate	1996	0.00031817219	0.00075715861	0.00008697959
3	YLDs (Years Lived with Disability)	1	Global	2	Female	11	30-34 years	465	Ovarian cancer	202	Environmental/occupational risks	1	Number	1997	0.729211460675146	1.66720239131926	0.213398987015536
3	YLDs (Years Lived with Disability)	1	Global	2	Female	11	30-34 years	465	Ovarian cancer	202	Environmental/occupational risks	3	Rate	1997	0.00031799162	0.00072702695	0.00009305818
3	YLDs (Years Lived with Disability)	1	Global	2	Female	11	30-34 years	465	Ovarian cancer	202	Environmental/occupational risks	1	Number	1998	0.784304761520691	1.79740241233882	0.228402246828999
3	YLDs (Years Lived with Disability)	1	Global	2	Female	11	30-34 years	465	Ovarian cancer	202	Environmental/occupational risks	3	Rate	1998	0.00033668244	0.00077157996	0.00009804738
3	YLDs (Years Lived with Disability)	1	Global	2	Female	11	30-34 years	465	Ovarian cancer	202	Environmental/occupational risks	1	Number	1999	0.85444761896123	2.00514412605039	0.256385612442516
3	YLDs (Years Lived with Disability)	1	Global	2	Female	11	30-34 years	465	Ovarian cancer	202	Environmental/occupational risks	3	Rate	1999	0.00036267723	0.00085109972	0.00010882496
3	YLDs (Years Lived with Disability)	1	Global	2	Female	11	30-34 years	465	Ovarian cancer	202	Environmental/occupational risks	1	Number	2000	0.918561760131601	1.96360267740038	0.289848140233443
3	YLDs (Years Lived with Disability)	1	Global	2	Female	11	30-34 years	465	Ovarian cancer	202	Environmental/occupational risks	3	Rate	2000	0.00038629419	0.00082577823	0.00012189344
3	YLDs (Years Lived with Disability)	1	Global	2	Female	11	30-34 years	465	Ovarian cancer	202	Environmental/occupational risks	1	Number	2001	0.909834445711126	1.99731778316896	0.274341837843963
3	YLDs (Years Lived with Disability)	1	Global	2	Female	11	30-34 years	465	Ovarian cancer	202	Environmental/occupational risks	3	Rate	2001	0.00037881377	0.00083159247	0.00011422349
3	YLDs (Years Lived with Disability)	1	Global	2	Female	11	30-34 years	465	Ovarian cancer	202	Environmental/occupational risks	1	Number	2002	0.929182653443381	2.06077838700675	0.286016146641018
3	YLDs (Years Lived with Disability)	1	Global	2	Female	11	30-34 years	465	Ovarian cancer	202	Environmental/occupational risks	3	Rate	2002	0.00038331472	0.00085013068	0.00011798993
3	YLDs (Years Lived with Disability)	1	Global	2	Female	11	30-34 years	465	Ovarian cancer	202	Environmental/occupational risks	1	Number	2003	0.944000819008064	1.96300934291185	0.281918577170938
3	YLDs (Years Lived with Disability)	1	Global	2	Female	11	30-34 years	465	Ovarian cancer	202	Environmental/occupational risks	3	Rate	2003	0.00038610102	0.00080288056	0.0001153061
3	YLDs (Years Lived with Disability)	1	Global	2	Female	11	30-34 years	465	Ovarian cancer	202	Environmental/occupational risks	1	Number	2004	0.940050414714607	1.96228394049879	0.298795758094465
3	YLDs (Years Lived with Disability)	1	Global	2	Female	11	30-34 years	465	Ovarian cancer	202	Environmental/occupational risks	3	Rate	2004	0.00038177786	0.00079693233	0.00012134839
3	YLDs (Years Lived with Disability)	1	Global	2	Female	11	30-34 years	465	Ovarian cancer	202	Environmental/occupational risks	1	Number	2005	0.925092692837842	1.94436958203464	0.301537181030298
3	YLDs (Years Lived with Disability)	1	Global	2	Female	11	30-34 years	465	Ovarian cancer	202	Environmental/occupational risks	3	Rate	2005	0.00037387501	0.00078581445	0.00012186586
3	YLDs (Years Lived with Disability)	1	Global	2	Female	11	30-34 years	465	Ovarian cancer	202	Environmental/occupational risks	1	Number	2006	0.89061108657012	1.88476053674296	0.282597284247498
3	YLDs (Years Lived with Disability)	1	Global	2	Female	11	30-34 years	465	Ovarian cancer	202	Environmental/occupational risks	3	Rate	2006	0.00035910175	0.00075995103	0.00011394556
3	YLDs (Years Lived with Disability)	1	Global	2	Female	11	30-34 years	465	Ovarian cancer	202	Environmental/occupational risks	1	Number	2007	0.853508796359787	1.93632208157079	0.275353612925547
3	YLDs (Years Lived with Disability)	1	Global	2	Female	11	30-34 years	465	Ovarian cancer	202	Environmental/occupational risks	3	Rate	2007	0.00034372323	0.00077979148	0.00011088982
3	YLDs (Years Lived with Disability)	1	Global	2	Female	11	30-34 years	465	Ovarian cancer	202	Environmental/occupational risks	1	Number	2008	0.855638174250495	1.99570277919598	0.254496359925528
3	YLDs (Years Lived with Disability)	1	Global	2	Female	11	30-34 years	465	Ovarian cancer	202	Environmental/occupational risks	3	Rate	2008	0.0003436841	0.00080161374	0.00010222353
3	YLDs (Years Lived with Disability)	1	Global	2	Female	11	30-34 years	465	Ovarian cancer	202	Environmental/occupational risks	1	Number	2009	0.849489044377921	1.94782099483315	0.264870761551403
3	YLDs (Years Lived with Disability)	1	Global	2	Female	11	30-34 years	465	Ovarian cancer	202	Environmental/occupational risks	3	Rate	2009	0.00033909667	0.00077752577	0.00010573037
3	YLDs (Years Lived with Disability)	1	Global	2	Female	11	30-34 years	465	Ovarian cancer	202	Environmental/occupational risks	1	Number	2010	0.86211825844121	2.02750918106454	0.267772268568318
3	YLDs (Years Lived with Disability)	1	Global	2	Female	11	30-34 years	465	Ovarian cancer	202	Environmental/occupational risks	3	Rate	2010	0.00034074816	0.00080136341	0.00010583572
3	YLDs (Years Lived with Disability)	1	Global	2	Female	11	30-34 years	465	Ovarian cancer	202	Environmental/occupational risks	1	Number	2011	0.829054500481113	1.9451935982349	0.248176312168143
3	YLDs (Years Lived with Disability)	1	Global	2	Female	11	30-34 years	465	Ovarian cancer	202	Environmental/occupational risks	3	Rate	2011	0.00032378209	0.00075968328	0.00009692372
3	YLDs (Years Lived with Disability)	1	Global	2	Female	11	30-34 years	465	Ovarian cancer	202	Environmental/occupational risks	1	Number	2012	0.787992222390069	1.86516641804281	0.21813930012742
3	YLDs (Years Lived with Disability)	1	Global	2	Female	11	30-34 years	465	Ovarian cancer	202	Environmental/occupational risks	3	Rate	2012	0.00030339479	0.00071813116	0.00008398855
3	YLDs (Years Lived with Disability)	1	Global	2	Female	11	30-34 years	465	Ovarian cancer	202	Environmental/occupational risks	1	Number	2013	0.757363362463975	1.81015622885684	0.216572745373408
3	YLDs (Years Lived with Disability)	1	Global	2	Female	11	30-34 years	465	Ovarian cancer	202	Environmental/occupational risks	3	Rate	2013	0.00028675883	0.00068537549	0.00008200046
3	YLDs (Years Lived with Disability)	1	Global	2	Female	11	30-34 years	465	Ovarian cancer	202	Environmental/occupational risks	1	Number	2014	0.741899662975656	1.71783071730819	0.207029364829985
3	YLDs (Years Lived with Disability)	1	Global	2	Female	11	30-34 years	465	Ovarian cancer	202	Environmental/occupational risks	3	Rate	2014	0.00027566079	0.00063827845	0.00007692398
3	YLDs (Years Lived with Disability)	1	Global	2	Female	11	30-34 years	465	Ovarian cancer	202	Environmental/occupational risks	1	Number	2015	0.721303346328683	1.6969986714724	0.202490137174201
3	YLDs (Years Lived with Disability)	1	Global	2	Female	11	30-34 years	465	Ovarian cancer	202	Environmental/occupational risks	3	Rate	2015	0.00026248169	0.00061753642	0.00007368599
3	YLDs (Years Lived with Disability)	1	Global	2	Female	11	30-34 years	465	Ovarian cancer	202	Environmental/occupational risks	1	Number	2016	0.719879255638091	1.70625378319841	0.194294327966139
3	YLDs (Years Lived with Disability)	1	Global	2	Female	11	30-34 years	465	Ovarian cancer	202	Environmental/occupational risks	3	Rate	2016	0.0002560155	0.0006068065	0.0000690982
3	YLDs (Years Lived with Disability)	1	Global	2	Female	11	30-34 years	465	Ovarian cancer	202	Environmental/occupational risks	1	Number	2017	0.71891844682879	1.71393105440817	0.190075169362154
3	YLDs (Years Lived with Disability)	1	Global	2	Female	11	30-34 years	465	Ovarian cancer	202	Environmental/occupational risks	3	Rate	2017	0.00025004634	0.00059612072	0.00006610986
3	YLDs (Years Lived with Disability)	1	Global	2	Female	11	30-34 years	465	Ovarian cancer	202	Environmental/occupational risks	1	Number	2018	0.734505411428467	1.80103379870694	0.181204928967375
3	YLDs (Years Lived with Disability)	1	Global	2	Female	11	30-34 years	465	Ovarian cancer	202	Environmental/occupational risks	3	Rate	2018	0.0002507186	0.00061477105	0.00006185311
3	YLDs (Years Lived with Disability)	1	Global	2	Female	11	30-34 years	465	Ovarian cancer	202	Environmental/occupational risks	1	Number	2019	0.758433959000598	1.8509645105047	0.194087928485031
3	YLDs (Years Lived with Disability)	1	Global	2	Female	11	30-34 years	465	Ovarian cancer	202	Environmental/occupational risks	3	Rate	2019	0.00025541503	0.00062334254	0.00006536228
3	YLDs (Years Lived with Disability)	1	Global	2	Female	11	30-34 years	465	Ovarian cancer	202	Environmental/occupational risks	1	Number	2020	0.779831071470782	1.79230380935148	0.200696701395207
3	YLDs (Years Lived with Disability)	1	Global	2	Female	11	30-34 years	465	Ovarian cancer	202	Environmental/occupational risks	3	Rate	2020	0.00026078852	0.0005993763	0.00006711633
3	YLDs (Years Lived with Disability)	1	Global	2	Female	11	30-34 years	465	Ovarian cancer	202	Environmental/occupational risks	1	Number	2021	0.812141254427804	1.94586673122029	0.20079090055385
3	YLDs (Years Lived with Disability)	1	Global	2	Female	11	30-34 years	465	Ovarian cancer	202	Environmental/occupational risks	3	Rate	2021	0.00027168196	0.00065094204	0.00006716968
3	YLDs (Years Lived with Disability)	1	Global	2	Female	12	35-39 years	465	Ovarian cancer	202	Environmental/occupational risks	1	Number	1990	4.53203566250934	8.1729634333697	1.7127961491617
3	YLDs (Years Lived with Disability)	1	Global	2	Female	12	35-39 years	465	Ovarian cancer	202	Environmental/occupational risks	3	Rate	1990	0.00261282745	0.00471190979	0.00098746813
3	YLDs (Years Lived with Disability)	1	Global	2	Female	12	35-39 years	465	Ovarian cancer	202	Environmental/occupational risks	1	Number	1991	4.68060885632694	8.27789457297648	1.75442381361293
3	YLDs (Years Lived with Disability)	1	Global	2	Female	12	35-39 years	465	Ovarian cancer	202	Environmental/occupational risks	3	Rate	1991	0.0026345965	0.00465941777	0.00098752085
3	YLDs (Years Lived with Disability)	1	Global	2	Female	12	35-39 years	465	Ovarian cancer	202	Environmental/occupational risks	1	Number	1992	4.98581378911667	8.96440726580493	1.91099008383715
3	YLDs (Years Lived with Disability)	1	Global	2	Female	12	35-39 years	465	Ovarian cancer	202	Environmental/occupational risks	3	Rate	1992	0.00275287821	0.00494962759	0.00105513828
3	YLDs (Years Lived with Disability)	1	Global	2	Female	12	35-39 years	465	Ovarian cancer	202	Environmental/occupational risks	1	Number	1993	5.72271610752402	10.1188300231342	2.18210116309125
3	YLDs (Years Lived with Disability)	1	Global	2	Female	12	35-39 years	465	Ovarian cancer	202	Environmental/occupational risks	3	Rate	1993	0.00311953263	0.00551591583	0.00118949388
3	YLDs (Years Lived with Disability)	1	Global	2	Female	12	35-39 years	465	Ovarian cancer	202	Environmental/occupational risks	1	Number	1994	6.05744159564295	11.0284762169486	2.34095303752353
3	YLDs (Years Lived with Disability)	1	Global	2	Female	12	35-39 years	465	Ovarian cancer	202	Environmental/occupational risks	3	Rate	1994	0.00327360585	0.00596008788	0.00126511456
3	YLDs (Years Lived with Disability)	1	Global	2	Female	12	35-39 years	465	Ovarian cancer	202	Environmental/occupational risks	1	Number	1995	6.22415216854305	11.4574120984257	2.40368120422286
3	YLDs (Years Lived with Disability)	1	Global	2	Female	12	35-39 years	465	Ovarian cancer	202	Environmental/occupational risks	3	Rate	1995	0.00333477532	0.00613865054	0.00128784396
3	YLDs (Years Lived with Disability)	1	Global	2	Female	12	35-39 years	465	Ovarian cancer	202	Environmental/occupational risks	1	Number	1996	6.09680245335498	11.3181324386365	2.37625737056828
3	YLDs (Years Lived with Disability)	1	Global	2	Female	12	35-39 years	465	Ovarian cancer	202	Environmental/occupational risks	3	Rate	1996	0.00321984879	0.00597734227	0.00125495118
3	YLDs (Years Lived with Disability)	1	Global	2	Female	12	35-39 years	465	Ovarian cancer	202	Environmental/occupational risks	1	Number	1997	5.92550586175579	10.8650398835779	2.39747816417732
3	YLDs (Years Lived with Disability)	1	Global	2	Female	12	35-39 years	465	Ovarian cancer	202	Environmental/occupational risks	3	Rate	1997	0.00305841292	0.00560792262	0.00123744341
3	YLDs (Years Lived with Disability)	1	Global	2	Female	12	35-39 years	465	Ovarian cancer	202	Environmental/occupational risks	1	Number	1998	5.78764090708992	10.5968678267185	2.28769100619571
3	YLDs (Years Lived with Disability)	1	Global	2	Female	12	35-39 years	465	Ovarian cancer	202	Environmental/occupational risks	3	Rate	1998	0.00289099212	0.00529325538	0.00114272754
3	YLDs (Years Lived with Disability)	1	Global	2	Female	12	35-39 years	465	Ovarian cancer	202	Environmental/occupational risks	1	Number	1999	5.93993347534815	10.7464212751013	2.35740812126528
3	YLDs (Years Lived with Disability)	1	Global	2	Female	12	35-39 years	465	Ovarian cancer	202	Environmental/occupational risks	3	Rate	1999	0.00286132394	0.00517665604	0.00113558651
3	YLDs (Years Lived with Disability)	1	Global	2	Female	12	35-39 years	465	Ovarian cancer	202	Environmental/occupational risks	1	Number	2000	6.12197039549724	11.1635589192894	2.42815540401952
3	YLDs (Years Lived with Disability)	1	Global	2	Female	12	35-39 years	465	Ovarian cancer	202	Environmental/occupational risks	3	Rate	2000	0.00284897506	0.00519517391	0.00112998818
3	YLDs (Years Lived with Disability)	1	Global	2	Female	12	35-39 years	465	Ovarian cancer	202	Environmental/occupational risks	1	Number	2001	6.06891342446759	10.9502045476921	2.45344627119901
3	YLDs (Years Lived with Disability)	1	Global	2	Female	12	35-39 years	465	Ovarian cancer	202	Environmental/occupational risks	3	Rate	2001	0.00274328325	0.00494973493	0.00110901204
3	YLDs (Years Lived with Disability)	1	Global	2	Female	12	35-39 years	465	Ovarian cancer	202	Environmental/occupational risks	1	Number	2002	6.02438525705357	11.2473132838872	2.37312402760882
3	YLDs (Years Lived with Disability)	1	Global	2	Female	12	35-39 years	465	Ovarian cancer	202	Environmental/occupational risks	3	Rate	2002	0.0026593405	0.00496489425	0.00104756661
3	YLDs (Years Lived with Disability)	1	Global	2	Female	12	35-39 years	465	Ovarian cancer	202	Environmental/occupational risks	1	Number	2003	5.96706147053601	10.8073910315105	2.31846981797017
3	YLDs (Years Lived with Disability)	1	Global	2	Female	12	35-39 years	465	Ovarian cancer	202	Environmental/occupational risks	3	Rate	2003	0.00259145544	0.00469357865	0.00100689615
3	YLDs (Years Lived with Disability)	1	Global	2	Female	12	35-39 years	465	Ovarian cancer	202	Environmental/occupational risks	1	Number	2004	5.93511392264288	10.7279217455533	2.30559622429085
3	YLDs (Years Lived with Disability)	1	Global	2	Female	12	35-39 years	465	Ovarian cancer	202	Environmental/occupational risks	3	Rate	2004	0.00254692046	0.00460364599	0.00098939469
3	YLDs (Years Lived with Disability)	1	Global	2	Female	12	35-39 years	465	Ovarian cancer	202	Environmental/occupational risks	1	Number	2005	6.08120713898723	11.016383858249	2.39104878922368
3	YLDs (Years Lived with Disability)	1	Global	2	Female	12	35-39 years	465	Ovarian cancer	202	Environmental/occupational risks	3	Rate	2005	0.00258380587	0.00468068207	0.00101591769
3	YLDs (Years Lived with Disability)	1	Global	2	Female	12	35-39 years	465	Ovarian cancer	202	Environmental/occupational risks	1	Number	2006	5.91669323416263	10.7709488133238	2.26019462630814
3	YLDs (Years Lived with Disability)	1	Global	2	Female	12	35-39 years	465	Ovarian cancer	202	Environmental/occupational risks	3	Rate	2006	0.00248736239	0.00452807877	0.00095017992
3	YLDs (Years Lived with Disability)	1	Global	2	Female	12	35-39 years	465	Ovarian cancer	202	Environmental/occupational risks	1	Number	2007	5.8162525004132	10.3727920960709	2.23560635587883
3	YLDs (Years Lived with Disability)	1	Global	2	Female	12	35-39 years	465	Ovarian cancer	202	Environmental/occupational risks	3	Rate	2007	0.00242158617	0.00431869317	0.00093079065
3	YLDs (Years Lived with Disability)	1	Global	2	Female	12	35-39 years	465	Ovarian cancer	202	Environmental/occupational risks	1	Number	2008	5.97432725910449	10.8556211562746	2.25393965486735
3	YLDs (Years Lived with Disability)	1	Global	2	Female	12	35-39 years	465	Ovarian cancer	202	Environmental/occupational risks	3	Rate	2008	0.00246507987	0.00447916093	0.00093000283
3	YLDs (Years Lived with Disability)	1	Global	2	Female	12	35-39 years	465	Ovarian cancer	202	Environmental/occupational risks	1	Number	2009	5.84596874502634	10.5458044940223	2.20553740552966
3	YLDs (Years Lived with Disability)	1	Global	2	Female	12	35-39 years	465	Ovarian cancer	202	Environmental/occupational risks	3	Rate	2009	0.00239413258	0.00431888284	0.00090324618
3	YLDs (Years Lived with Disability)	1	Global	2	Female	12	35-39 years	465	Ovarian cancer	202	Environmental/occupational risks	1	Number	2010	5.79886926727291	11.0723464161218	2.1719765983578
3	YLDs (Years Lived with Disability)	1	Global	2	Female	12	35-39 years	465	Ovarian cancer	202	Environmental/occupational risks	3	Rate	2010	0.00236331461	0.00451250699	0.00088518361
3	YLDs (Years Lived with Disability)	1	Global	2	Female	12	35-39 years	465	Ovarian cancer	202	Environmental/occupational risks	1	Number	2011	5.73752887309817	10.8495287298739	2.11868652479135
3	YLDs (Years Lived with Disability)	1	Global	2	Female	12	35-39 years	465	Ovarian cancer	202	Environmental/occupational risks	3	Rate	2011	0.00233391524	0.00441337743	0.0008618405
3	YLDs (Years Lived with Disability)	1	Global	2	Female	12	35-39 years	465	Ovarian cancer	202	Environmental/occupational risks	1	Number	2012	5.68355457350493	10.5116643801832	2.16275750536995
3	YLDs (Years Lived with Disability)	1	Global	2	Female	12	35-39 years	465	Ovarian cancer	202	Environmental/occupational risks	3	Rate	2012	0.0023101908	0.00427266952	0.00087909466
3	YLDs (Years Lived with Disability)	1	Global	2	Female	12	35-39 years	465	Ovarian cancer	202	Environmental/occupational risks	1	Number	2013	5.6662999220134	10.4178967094384	2.17626619820952
3	YLDs (Years Lived with Disability)	1	Global	2	Female	12	35-39 years	465	Ovarian cancer	202	Environmental/occupational risks	3	Rate	2013	0.00229862772	0.00422619107	0.00088283816
3	YLDs (Years Lived with Disability)	1	Global	2	Female	12	35-39 years	465	Ovarian cancer	202	Environmental/occupational risks	1	Number	2014	5.73019404711065	10.5995131520689	2.20786045899816
3	YLDs (Years Lived with Disability)	1	Global	2	Female	12	35-39 years	465	Ovarian cancer	202	Environmental/occupational risks	3	Rate	2014	0.00231194343	0.00427655235	0.00089079854
3	YLDs (Years Lived with Disability)	1	Global	2	Female	12	35-39 years	465	Ovarian cancer	202	Environmental/occupational risks	1	Number	2015	5.79040848011172	10.8184917226113	2.24289700726868
3	YLDs (Years Lived with Disability)	1	Global	2	Female	12	35-39 years	465	Ovarian cancer	202	Environmental/occupational risks	3	Rate	2015	0.00231404893	0.00432344614	0.00089633977
3	YLDs (Years Lived with Disability)	1	Global	2	Female	12	35-39 years	465	Ovarian cancer	202	Environmental/occupational risks	1	Number	2016	5.84217133070543	11.0994535843675	2.25358024323513
3	YLDs (Years Lived with Disability)	1	Global	2	Female	12	35-39 years	465	Ovarian cancer	202	Environmental/occupational risks	3	Rate	2016	0.00230706664	0.00438316127	0.00088993621
3	YLDs (Years Lived with Disability)	1	Global	2	Female	12	35-39 years	465	Ovarian cancer	202	Environmental/occupational risks	1	Number	2017	5.84996657679501	11.1821607118217	2.21659785134686
3	YLDs (Years Lived with Disability)	1	Global	2	Female	12	35-39 years	465	Ovarian cancer	202	Environmental/occupational risks	3	Rate	2017	0.00227787502	0.00435413849	0.00086310457
3	YLDs (Years Lived with Disability)	1	Global	2	Female	12	35-39 years	465	Ovarian cancer	202	Environmental/occupational risks	1	Number	2018	5.9331125006442	11.0954612659475	2.2057958960409
3	YLDs (Years Lived with Disability)	1	Global	2	Female	12	35-39 years	465	Ovarian cancer	202	Environmental/occupational risks	3	Rate	2018	0.00227238302	0.0042495634	0.00084482017
3	YLDs (Years Lived with Disability)	1	Global	2	Female	12	35-39 years	465	Ovarian cancer	202	Environmental/occupational risks	1	Number	2019	6.17548741554693	12.1713990382407	2.28410416432061
3	YLDs (Years Lived with Disability)	1	Global	2	Female	12	35-39 years	465	Ovarian cancer	202	Environmental/occupational risks	3	Rate	2019	0.00232147282	0.00457543998	0.00085863437
3	YLDs (Years Lived with Disability)	1	Global	2	Female	12	35-39 years	465	Ovarian cancer	202	Environmental/occupational risks	1	Number	2020	6.18924872431543	11.9678565661106	2.37068896219627
3	YLDs (Years Lived with Disability)	1	Global	2	Female	12	35-39 years	465	Ovarian cancer	202	Environmental/occupational risks	3	Rate	2020	0.00227917877	0.00440713984	0.00087300159
3	YLDs (Years Lived with Disability)	1	Global	2	Female	12	35-39 years	465	Ovarian cancer	202	Environmental/occupational risks	1	Number	2021	6.34759611684026	12.7600783193845	2.39625304709325
3	YLDs (Years Lived with Disability)	1	Global	2	Female	12	35-39 years	465	Ovarian cancer	202	Environmental/occupational risks	3	Rate	2021	0.00228492932	0.00459321553	0.0008625736
3	YLDs (Years Lived with Disability)	1	Global	2	Female	13	40-44 years	465	Ovarian cancer	202	Environmental/occupational risks	1	Number	1990	12.9808115675087	23.4357139852828	5.05897354371881
3	YLDs (Years Lived with Disability)	1	Global	2	Female	13	40-44 years	465	Ovarian cancer	202	Environmental/occupational risks	3	Rate	1990	0.00925710051	0.01671288107	0.00360774258
3	YLDs (Years Lived with Disability)	1	Global	2	Female	13	40-44 years	465	Ovarian cancer	202	Environmental/occupational risks	1	Number	1991	13.641376133265	24.2969704566691	5.42526321964193
3	YLDs (Years Lived with Disability)	1	Global	2	Female	13	40-44 years	465	Ovarian cancer	202	Environmental/occupational risks	3	Rate	1991	0.0092666202	0.0165049915	0.00368539458
3	YLDs (Years Lived with Disability)	1	Global	2	Female	13	40-44 years	465	Ovarian cancer	202	Environmental/occupational risks	1	Number	1992	14.4064425254792	25.2265670426562	5.64884392956663
3	YLDs (Years Lived with Disability)	1	Global	2	Female	13	40-44 years	465	Ovarian cancer	202	Environmental/occupational risks	3	Rate	1992	0.00945876806	0.01656288471	0.00370883405
3	YLDs (Years Lived with Disability)	1	Global	2	Female	13	40-44 years	465	Ovarian cancer	202	Environmental/occupational risks	1	Number	1993	15.4323662604833	27.1931138989912	6.09653641294037
3	YLDs (Years Lived with Disability)	1	Global	2	Female	13	40-44 years	465	Ovarian cancer	202	Environmental/occupational risks	3	Rate	1993	0.0097697487	0.01721511042	0.00385952664
3	YLDs (Years Lived with Disability)	1	Global	2	Female	13	40-44 years	465	Ovarian cancer	202	Environmental/occupational risks	1	Number	1994	16.1374208391006	28.3672004966176	6.30684368117516
3	YLDs (Years Lived with Disability)	1	Global	2	Female	13	40-44 years	465	Ovarian cancer	202	Environmental/occupational risks	3	Rate	1994	0.0099293771	0.01745437724	0.00388060954
3	YLDs (Years Lived with Disability)	1	Global	2	Female	13	40-44 years	465	Ovarian cancer	202	Environmental/occupational risks	1	Number	1995	16.8021367024043	29.936146964996	6.61153871427136
3	YLDs (Years Lived with Disability)	1	Global	2	Female	13	40-44 years	465	Ovarian cancer	202	Environmental/occupational risks	3	Rate	1995	0.00996037572	0.01774627101	0.00391934733
3	YLDs (Years Lived with Disability)	1	Global	2	Female	13	40-44 years	465	Ovarian cancer	202	Environmental/occupational risks	1	Number	1996	17.0130776702534	29.9884414776122	6.69633535913121
3	YLDs (Years Lived with Disability)	1	Global	2	Female	13	40-44 years	465	Ovarian cancer	202	Environmental/occupational risks	3	Rate	1996	0.00986903427	0.01739585056	0.00388444492
3	YLDs (Years Lived with Disability)	1	Global	2	Female	13	40-44 years	465	Ovarian cancer	202	Environmental/occupational risks	1	Number	1997	17.3095658232366	30.9420299944506	6.73844981013154
3	YLDs (Years Lived with Disability)	1	Global	2	Female	13	40-44 years	465	Ovarian cancer	202	Environmental/occupational risks	3	Rate	1997	0.00986649474	0.01763703258	0.00384093283
3	YLDs (Years Lived with Disability)	1	Global	2	Female	13	40-44 years	465	Ovarian cancer	202	Environmental/occupational risks	1	Number	1998	17.7416227109098	31.4236025394641	7.12071775861885
3	YLDs (Years Lived with Disability)	1	Global	2	Female	13	40-44 years	465	Ovarian cancer	202	Environmental/occupational risks	3	Rate	1998	0.00999471556	0.01770243761	0.00401144527
3	YLDs (Years Lived with Disability)	1	Global	2	Female	13	40-44 years	465	Ovarian cancer	202	Environmental/occupational risks	1	Number	1999	18.2139809416894	32.6013917734709	7.16835972911483
3	YLDs (Years Lived with Disability)	1	Global	2	Female	13	40-44 years	465	Ovarian cancer	202	Environmental/occupational risks	3	Rate	1999	0.01017581409	0.01821379428	0.00400482993
3	YLDs (Years Lived with Disability)	1	Global	2	Female	13	40-44 years	465	Ovarian cancer	202	Environmental/occupational risks	1	Number	2000	18.9793485216985	34.0327225232205	7.49588987477634
3	YLDs (Years Lived with Disability)	1	Global	2	Female	13	40-44 years	465	Ovarian cancer	202	Environmental/occupational risks	3	Rate	2000	0.01050839564	0.01884307633	0.00415028874
3	YLDs (Years Lived with Disability)	1	Global	2	Female	13	40-44 years	465	Ovarian cancer	202	Environmental/occupational risks	1	Number	2001	19.2046507732077	34.9477534662532	7.52742218695165
3	YLDs (Years Lived with Disability)	1	Global	2	Female	13	40-44 years	465	Ovarian cancer	202	Environmental/occupational risks	3	Rate	2001	0.01047248235	0.01905734896	0.00410477633
3	YLDs (Years Lived with Disability)	1	Global	2	Female	13	40-44 years	465	Ovarian cancer	202	Environmental/occupational risks	1	Number	2002	19.6543700334914	35.5086037599855	7.63535943550802
3	YLDs (Years Lived with Disability)	1	Global	2	Female	13	40-44 years	465	Ovarian cancer	202	Environmental/occupational risks	3	Rate	2002	0.01046350642	0.0189039131	0.00406487882
3	YLDs (Years Lived with Disability)	1	Global	2	Female	13	40-44 years	465	Ovarian cancer	202	Environmental/occupational risks	1	Number	2003	19.9551730125458	35.1684471221165	7.65148038283715
3	YLDs (Years Lived with Disability)	1	Global	2	Female	13	40-44 years	465	Ovarian cancer	202	Environmental/occupational risks	3	Rate	2003	0.0102691739	0.01809810914	0.00393754454
3	YLDs (Years Lived with Disability)	1	Global	2	Female	13	40-44 years	465	Ovarian cancer	202	Environmental/occupational risks	1	Number	2004	19.9593643501679	34.9666191908846	7.60553105219434
3	YLDs (Years Lived with Disability)	1	Global	2	Female	13	40-44 years	465	Ovarian cancer	202	Environmental/occupational risks	3	Rate	2004	0.00989228133	0.01733019289	0.00376946137
3	YLDs (Years Lived with Disability)	1	Global	2	Female	13	40-44 years	465	Ovarian cancer	202	Environmental/occupational risks	1	Number	2005	20.5619093657614	36.1328767750119	7.93796239410376
3	YLDs (Years Lived with Disability)	1	Global	2	Female	13	40-44 years	465	Ovarian cancer	202	Environmental/occupational risks	3	Rate	2005	0.00983191398	0.01727735154	0.00379562822
3	YLDs (Years Lived with Disability)	1	Global	2	Female	13	40-44 years	465	Ovarian cancer	202	Environmental/occupational risks	1	Number	2006	20.5344185224766	36.5109412516515	7.85180805831912
3	YLDs (Years Lived with Disability)	1	Global	2	Female	13	40-44 years	465	Ovarian cancer	202	Environmental/occupational risks	3	Rate	2006	0.00952576796	0.01693716108	0.00364239686
3	YLDs (Years Lived with Disability)	1	Global	2	Female	13	40-44 years	465	Ovarian cancer	202	Environmental/occupational risks	1	Number	2007	20.5030399076231	36.3398012915112	8.08409930736487
3	YLDs (Years Lived with Disability)	1	Global	2	Female	13	40-44 years	465	Ovarian cancer	202	Environmental/occupational risks	3	Rate	2007	0.00927697253	0.01644260264	0.00365779745
3	YLDs (Years Lived with Disability)	1	Global	2	Female	13	40-44 years	465	Ovarian cancer	202	Environmental/occupational risks	1	Number	2008	20.8977641326932	37.2495054553082	8.01871358647813
3	YLDs (Years Lived with Disability)	1	Global	2	Female	13	40-44 years	465	Ovarian cancer	202	Environmental/occupational risks	3	Rate	2008	0.00929215657	0.01656293154	0.00356550785
3	YLDs (Years Lived with Disability)	1	Global	2	Female	13	40-44 years	465	Ovarian cancer	202	Environmental/occupational risks	1	Number	2009	20.8582008056998	37.5340045229637	8.40121252861005
3	YLDs (Years Lived with Disability)	1	Global	2	Female	13	40-44 years	465	Ovarian cancer	202	Environmental/occupational risks	3	Rate	2009	0.00915570057	0.01647553928	0.00368770955
3	YLDs (Years Lived with Disability)	1	Global	2	Female	13	40-44 years	465	Ovarian cancer	202	Environmental/occupational risks	1	Number	2010	20.7542152643702	37.9899825565887	8.32611146580261
3	YLDs (Years Lived with Disability)	1	Global	2	Female	13	40-44 years	465	Ovarian cancer	202	Environmental/occupational risks	3	Rate	2010	0.00901484273	0.01650140531	0.00361654654
3	YLDs (Years Lived with Disability)	1	Global	2	Female	13	40-44 years	465	Ovarian cancer	202	Environmental/occupational risks	1	Number	2011	20.8042689381502	38.5115387645602	8.33636637874445
3	YLDs (Years Lived with Disability)	1	Global	2	Female	13	40-44 years	465	Ovarian cancer	202	Environmental/occupational risks	3	Rate	2011	0.00893809176	0.01654562669	0.00358153453
3	YLDs (Years Lived with Disability)	1	Global	2	Female	13	40-44 years	465	Ovarian cancer	202	Environmental/occupational risks	1	Number	2012	20.8041415444828	36.6730329077311	8.2294525561502
3	YLDs (Years Lived with Disability)	1	Global	2	Female	13	40-44 years	465	Ovarian cancer	202	Environmental/occupational risks	3	Rate	2012	0.00884987795	0.01560034884	0.00350072848
3	YLDs (Years Lived with Disability)	1	Global	2	Female	13	40-44 years	465	Ovarian cancer	202	Environmental/occupational risks	1	Number	2013	20.3776849376523	36.3443666763381	8.2598708839669
3	YLDs (Years Lived with Disability)	1	Global	2	Female	13	40-44 years	465	Ovarian cancer	202	Environmental/occupational risks	3	Rate	2013	0.00859037195	0.01532125111	0.00348201296
3	YLDs (Years Lived with Disability)	1	Global	2	Female	13	40-44 years	465	Ovarian cancer	202	Environmental/occupational risks	1	Number	2014	20.5802848945909	36.6256925128199	8.27699822654817
3	YLDs (Years Lived with Disability)	1	Global	2	Female	13	40-44 years	465	Ovarian cancer	202	Environmental/occupational risks	3	Rate	2014	0.00861287181	0.0153278925	0.00346393284
3	YLDs (Years Lived with Disability)	1	Global	2	Female	13	40-44 years	465	Ovarian cancer	202	Environmental/occupational risks	1	Number	2015	20.4026427401493	37.090502294195	8.12214513730099
3	YLDs (Years Lived with Disability)	1	Global	2	Female	13	40-44 years	465	Ovarian cancer	202	Environmental/occupational risks	3	Rate	2015	0.00849790871	0.01544857235	0.00338295626
3	YLDs (Years Lived with Disability)	1	Global	2	Female	13	40-44 years	465	Ovarian cancer	202	Environmental/occupational risks	1	Number	2016	20.0909964283628	36.3725854740678	8.01097108484293
3	YLDs (Years Lived with Disability)	1	Global	2	Female	13	40-44 years	465	Ovarian cancer	202	Environmental/occupational risks	3	Rate	2016	0.00835188237	0.01512018363	0.00333018267
3	YLDs (Years Lived with Disability)	1	Global	2	Female	13	40-44 years	465	Ovarian cancer	202	Environmental/occupational risks	1	Number	2017	19.904605524924	36.3732339535606	7.71594855773557
3	YLDs (Years Lived with Disability)	1	Global	2	Female	13	40-44 years	465	Ovarian cancer	202	Environmental/occupational risks	3	Rate	2017	0.00826737305	0.01510761386	0.00320481735
3	YLDs (Years Lived with Disability)	1	Global	2	Female	13	40-44 years	465	Ovarian cancer	202	Environmental/occupational risks	1	Number	2018	19.725054538866	35.5555724645813	7.64977217521233
3	YLDs (Years Lived with Disability)	1	Global	2	Female	13	40-44 years	465	Ovarian cancer	202	Environmental/occupational risks	3	Rate	2018	0.00817560493	0.01473700937	0.00317066374
3	YLDs (Years Lived with Disability)	1	Global	2	Female	13	40-44 years	465	Ovarian cancer	202	Environmental/occupational risks	1	Number	2019	19.8625675434044	36.7278773916272	7.59655660506139
3	YLDs (Years Lived with Disability)	1	Global	2	Female	13	40-44 years	465	Ovarian cancer	202	Environmental/occupational risks	3	Rate	2019	0.00818548267	0.01513577755	0.00313058633
3	YLDs (Years Lived with Disability)	1	Global	2	Female	13	40-44 years	465	Ovarian cancer	202	Environmental/occupational risks	1	Number	2020	19.8100683842102	35.9975617367846	7.74149185068079
3	YLDs (Years Lived with Disability)	1	Global	2	Female	13	40-44 years	465	Ovarian cancer	202	Environmental/occupational risks	3	Rate	2020	0.00808309301	0.01468806841	0.00315875733
3	YLDs (Years Lived with Disability)	1	Global	2	Female	13	40-44 years	465	Ovarian cancer	202	Environmental/occupational risks	1	Number	2021	20.130858100977	38.4195751511513	7.83895165740928
3	YLDs (Years Lived with Disability)	1	Global	2	Female	13	40-44 years	465	Ovarian cancer	202	Environmental/occupational risks	3	Rate	2021	0.00811434136	0.01548615295	0.00315972272
3	YLDs (Years Lived with Disability)	1	Global	2	Female	14	45-49 years	465	Ovarian cancer	202	Environmental/occupational risks	1	Number	1990	28.1058269742706	48.9061604424027	11.2800538762202
3	YLDs (Years Lived with Disability)	1	Global	2	Female	14	45-49 years	465	Ovarian cancer	202	Environmental/occupational risks	3	Rate	1990	0.02469741756	0.04297528291	0.00991211541
3	YLDs (Years Lived with Disability)	1	Global	2	Female	14	45-49 years	465	Ovarian cancer	202	Environmental/occupational risks	1	Number	1991	27.9291067943563	49.5233718399493	11.5298582279725
3	YLDs (Years Lived with Disability)	1	Global	2	Female	14	45-49 years	465	Ovarian cancer	202	Environmental/occupational risks	3	Rate	1991	0.02421302201	0.04293407953	0.00999576224
3	YLDs (Years Lived with Disability)	1	Global	2	Female	14	45-49 years	465	Ovarian cancer	202	Environmental/occupational risks	1	Number	1992	29.0282344236159	50.1121432843511	11.9817948302507
3	YLDs (Years Lived with Disability)	1	Global	2	Female	14	45-49 years	465	Ovarian cancer	202	Environmental/occupational risks	3	Rate	1992	0.02432342112	0.04199011026	0.01003981975
3	YLDs (Years Lived with Disability)	1	Global	2	Female	14	45-49 years	465	Ovarian cancer	202	Environmental/occupational risks	1	Number	1993	31.6101450404309	55.6130818319947	13.0160964927992
3	YLDs (Years Lived with Disability)	1	Global	2	Female	14	45-49 years	465	Ovarian cancer	202	Environmental/occupational risks	3	Rate	1993	0.02554730588	0.04494646926	0.01051960369
3	YLDs (Years Lived with Disability)	1	Global	2	Female	14	45-49 years	465	Ovarian cancer	202	Environmental/occupational risks	1	Number	1994	34.5419173198585	59.9806394219895	14.136179071257
3	YLDs (Years Lived with Disability)	1	Global	2	Female	14	45-49 years	465	Ovarian cancer	202	Environmental/occupational risks	3	Rate	1994	0.02659438935	0.04618007922	0.01088367639
3	YLDs (Years Lived with Disability)	1	Global	2	Female	14	45-49 years	465	Ovarian cancer	202	Environmental/occupational risks	1	Number	1995	37.3249794506945	67.0817093863061	15.5143293803839
3	YLDs (Years Lived with Disability)	1	Global	2	Female	14	45-49 years	465	Ovarian cancer	202	Environmental/occupational risks	3	Rate	1995	0.02763068126	0.04965879037	0.01148484196
3	YLDs (Years Lived with Disability)	1	Global	2	Female	14	45-49 years	465	Ovarian cancer	202	Environmental/occupational risks	1	Number	1996	38.2393816907837	65.9849167683944	15.991182615293
3	YLDs (Years Lived with Disability)	1	Global	2	Female	14	45-49 years	465	Ovarian cancer	202	Environmental/occupational risks	3	Rate	1996	0.02698551777	0.04656553179	0.01128497176
3	YLDs (Years Lived with Disability)	1	Global	2	Female	14	45-49 years	465	Ovarian cancer	202	Environmental/occupational risks	1	Number	1997	38.294017411323	66.4205634121158	15.9076248414516
3	YLDs (Years Lived with Disability)	1	Global	2	Female	14	45-49 years	465	Ovarian cancer	202	Environmental/occupational risks	3	Rate	1997	0.02614399414	0.04534647807	0.01086041316
3	YLDs (Years Lived with Disability)	1	Global	2	Female	14	45-49 years	465	Ovarian cancer	202	Environmental/occupational risks	1	Number	1998	38.2536011258121	65.8124947317317	16.261507267066
3	YLDs (Years Lived with Disability)	1	Global	2	Female	14	45-49 years	465	Ovarian cancer	202	Environmental/occupational risks	3	Rate	1998	0.02519652674	0.04334876285	0.01071097859
3	YLDs (Years Lived with Disability)	1	Global	2	Female	14	45-49 years	465	Ovarian cancer	202	Environmental/occupational risks	1	Number	1999	38.5616889708651	67.9063116633753	16.2464619707473
3	YLDs (Years Lived with Disability)	1	Global	2	Female	14	45-49 years	465	Ovarian cancer	202	Environmental/occupational risks	3	Rate	1999	0.02469517518	0.04348767668	0.01040434781
3	YLDs (Years Lived with Disability)	1	Global	2	Female	14	45-49 years	465	Ovarian cancer	202	Environmental/occupational risks	1	Number	2000	40.3452815984103	69.3497790669134	16.8448926307004
3	YLDs (Years Lived with Disability)	1	Global	2	Female	14	45-49 years	465	Ovarian cancer	202	Environmental/occupational risks	3	Rate	2000	0.0248826319	0.04277092529	0.01038895371
3	YLDs (Years Lived with Disability)	1	Global	2	Female	14	45-49 years	465	Ovarian cancer	202	Environmental/occupational risks	1	Number	2001	41.5387880852478	73.146106428438	17.1473780334728
3	YLDs (Years Lived with Disability)	1	Global	2	Female	14	45-49 years	465	Ovarian cancer	202	Environmental/occupational risks	3	Rate	2001	0.02503886394	0.04409120947	0.01033614329
3	YLDs (Years Lived with Disability)	1	Global	2	Female	14	45-49 years	465	Ovarian cancer	202	Environmental/occupational risks	1	Number	2002	42.7780758448127	72.7484005235672	17.9207236249357
3	YLDs (Years Lived with Disability)	1	Global	2	Female	14	45-49 years	465	Ovarian cancer	202	Environmental/occupational risks	3	Rate	2002	0.02530025354	0.04302561397	0.01059886034
3	YLDs (Years Lived with Disability)	1	Global	2	Female	14	45-49 years	465	Ovarian cancer	202	Environmental/occupational risks	1	Number	2003	43.5790675169468	74.6051322141034	18.0349776420574
3	YLDs (Years Lived with Disability)	1	Global	2	Female	14	45-49 years	465	Ovarian cancer	202	Environmental/occupational risks	3	Rate	2003	0.02542920226	0.04353349223	0.0105237473
3	YLDs (Years Lived with Disability)	1	Global	2	Female	14	45-49 years	465	Ovarian cancer	202	Environmental/occupational risks	1	Number	2004	43.0751973128094	74.3711533288473	17.6865032132204
3	YLDs (Years Lived with Disability)	1	Global	2	Female	14	45-49 years	465	Ovarian cancer	202	Environmental/occupational risks	3	Rate	2004	0.02488188917	0.04295963594	0.01021640388
3	YLDs (Years Lived with Disability)	1	Global	2	Female	14	45-49 years	465	Ovarian cancer	202	Environmental/occupational risks	1	Number	2005	44.3176856491831	77.466513573238	18.9938322518383
3	YLDs (Years Lived with Disability)	1	Global	2	Female	14	45-49 years	465	Ovarian cancer	202	Environmental/occupational risks	3	Rate	2005	0.02532784342	0.04427261255	0.01085509774
3	YLDs (Years Lived with Disability)	1	Global	2	Female	14	45-49 years	465	Ovarian cancer	202	Environmental/occupational risks	1	Number	2006	43.489344269014	74.5206012226374	18.0921324714403
3	YLDs (Years Lived with Disability)	1	Global	2	Female	14	45-49 years	465	Ovarian cancer	202	Environmental/occupational risks	3	Rate	2006	0.0244421012	0.04188244516	0.01016823179
3	YLDs (Years Lived with Disability)	1	Global	2	Female	14	45-49 years	465	Ovarian cancer	202	Environmental/occupational risks	1	Number	2007	43.3316091990868	73.6966570462297	18.051095457193
3	YLDs (Years Lived with Disability)	1	Global	2	Female	14	45-49 years	465	Ovarian cancer	202	Environmental/occupational risks	3	Rate	2007	0.02374046472	0.04037682696	0.0098898103
3	YLDs (Years Lived with Disability)	1	Global	2	Female	14	45-49 years	465	Ovarian cancer	202	Environmental/occupational risks	1	Number	2008	44.3981246588194	75.9871654330908	18.2597698018381
3	YLDs (Years Lived with Disability)	1	Global	2	Female	14	45-49 years	465	Ovarian cancer	202	Environmental/occupational risks	3	Rate	2008	0.02347515767	0.04017761342	0.00965470903
3	YLDs (Years Lived with Disability)	1	Global	2	Female	14	45-49 years	465	Ovarian cancer	202	Environmental/occupational risks	1	Number	2009	45.5253892381509	78.1713106678578	18.2309904656859
3	YLDs (Years Lived with Disability)	1	Global	2	Female	14	45-49 years	465	Ovarian cancer	202	Environmental/occupational risks	3	Rate	2009	0.0231470585	0.03974564372	0.00926941669
3	YLDs (Years Lived with Disability)	1	Global	2	Female	14	45-49 years	465	Ovarian cancer	202	Environmental/occupational risks	1	Number	2010	45.9290167719744	78.9736906581663	18.7615964170319
3	YLDs (Years Lived with Disability)	1	Global	2	Female	14	45-49 years	465	Ovarian cancer	202	Environmental/occupational risks	3	Rate	2010	0.02250160006	0.03869088709	0.00919170426
3	YLDs (Years Lived with Disability)	1	Global	2	Female	14	45-49 years	465	Ovarian cancer	202	Environmental/occupational risks	1	Number	2011	45.2542014433623	80.4126159384703	18.7184101750493
3	YLDs (Years Lived with Disability)	1	Global	2	Female	14	45-49 years	465	Ovarian cancer	202	Environmental/occupational risks	3	Rate	2011	0.02149154118	0.03818852154	0.00888950573
3	YLDs (Years Lived with Disability)	1	Global	2	Female	14	45-49 years	465	Ovarian cancer	202	Environmental/occupational risks	1	Number	2012	43.807837711973	76.781970941084	17.7997934211036
3	YLDs (Years Lived with Disability)	1	Global	2	Female	14	45-49 years	465	Ovarian cancer	202	Environmental/occupational risks	3	Rate	2012	0.02027714727	0.03553974388	0.00823891457
3	YLDs (Years Lived with Disability)	1	Global	2	Female	14	45-49 years	465	Ovarian cancer	202	Environmental/occupational risks	1	Number	2013	42.5289604815392	73.3044676631868	18.3202316572853
3	YLDs (Years Lived with Disability)	1	Global	2	Female	14	45-49 years	465	Ovarian cancer	202	Environmental/occupational risks	3	Rate	2013	0.01933558677	0.03332752269	0.00832920497
3	YLDs (Years Lived with Disability)	1	Global	2	Female	14	45-49 years	465	Ovarian cancer	202	Environmental/occupational risks	1	Number	2014	41.111209083844	72.3416166548068	16.8615769782079
3	YLDs (Years Lived with Disability)	1	Global	2	Female	14	45-49 years	465	Ovarian cancer	202	Environmental/occupational risks	3	Rate	2014	0.01844746007	0.03246119768	0.00756614254
3	YLDs (Years Lived with Disability)	1	Global	2	Female	14	45-49 years	465	Ovarian cancer	202	Environmental/occupational risks	1	Number	2015	39.7575878442337	70.2836434157646	16.5632590305341
3	YLDs (Years Lived with Disability)	1	Global	2	Female	14	45-49 years	465	Ovarian cancer	202	Environmental/occupational risks	3	Rate	2015	0.01764904424	0.03120006015	0.00735270189
3	YLDs (Years Lived with Disability)	1	Global	2	Female	14	45-49 years	465	Ovarian cancer	202	Environmental/occupational risks	1	Number	2016	39.3257122220574	69.1641353023892	16.6584869064865
3	YLDs (Years Lived with Disability)	1	Global	2	Female	14	45-49 years	465	Ovarian cancer	202	Environmental/occupational risks	3	Rate	2016	0.01725886335	0.030354043	0.00731090508
3	YLDs (Years Lived with Disability)	1	Global	2	Female	14	45-49 years	465	Ovarian cancer	202	Environmental/occupational risks	1	Number	2017	38.7702455654588	69.4502842809302	15.9168173028033
3	YLDs (Years Lived with Disability)	1	Global	2	Female	14	45-49 years	465	Ovarian cancer	202	Environmental/occupational risks	3	Rate	2017	0.01684139462	0.03016848686	0.0069141012
3	YLDs (Years Lived with Disability)	1	Global	2	Female	14	45-49 years	465	Ovarian cancer	202	Environmental/occupational risks	1	Number	2018	38.7033396743108	68.1693593332013	15.7282080917155
3	YLDs (Years Lived with Disability)	1	Global	2	Female	14	45-49 years	465	Ovarian cancer	202	Environmental/occupational risks	3	Rate	2018	0.01665612398	0.02933693345	0.00676869196
3	YLDs (Years Lived with Disability)	1	Global	2	Female	14	45-49 years	465	Ovarian cancer	202	Environmental/occupational risks	1	Number	2019	38.6350730295655	70.1355261851387	16.1177101453334
3	YLDs (Years Lived with Disability)	1	Global	2	Female	14	45-49 years	465	Ovarian cancer	202	Environmental/occupational risks	3	Rate	2019	0.01650225152	0.02995708311	0.00688437955
3	YLDs (Years Lived with Disability)	1	Global	2	Female	14	45-49 years	465	Ovarian cancer	202	Environmental/occupational risks	1	Number	2020	38.1719687682051	69.0702959557154	15.4810682578404
3	YLDs (Years Lived with Disability)	1	Global	2	Female	14	45-49 years	465	Ovarian cancer	202	Environmental/occupational risks	3	Rate	2020	0.01622663474	0.02936129573	0.00658089295
3	YLDs (Years Lived with Disability)	1	Global	2	Female	14	45-49 years	465	Ovarian cancer	202	Environmental/occupational risks	1	Number	2021	38.4197282305888	70.7181527277466	15.5719830234174
3	YLDs (Years Lived with Disability)	1	Global	2	Female	14	45-49 years	465	Ovarian cancer	202	Environmental/occupational risks	3	Rate	2021	0.01630423874	0.03001077046	0.00660830621
3	YLDs (Years Lived with Disability)	1	Global	2	Female	22	All ages	465	Ovarian cancer	202	Environmental/occupational risks	1	Number	1990	1971.69943956098	3248.09007446741	926.563668802779
3	YLDs (Years Lived with Disability)	1	Global	2	Female	22	All ages	465	Ovarian cancer	202	Environmental/occupational risks	3	Rate	1990	0.07446331142	0.12266755159	0.03499265539
3	YLDs (Years Lived with Disability)	1	Global	2	Female	22	All ages	465	Ovarian cancer	202	Environmental/occupational risks	1	Number	1991	2002.76664759259	3337.53438918163	969.717814901531
3	YLDs (Years Lived with Disability)	1	Global	2	Female	22	All ages	465	Ovarian cancer	202	Environmental/occupational risks	3	Rate	1991	0.07450924976	0.12416682877	0.03607656786
3	YLDs (Years Lived with Disability)	1	Global	2	Female	22	All ages	465	Ovarian cancer	202	Environmental/occupational risks	1	Number	1992	2037.95867275201	3395.94560543741	967.588289730158
3	YLDs (Years Lived with Disability)	1	Global	2	Female	22	All ages	465	Ovarian cancer	202	Environmental/occupational risks	3	Rate	1992	0.07473081252	0.12452743902	0.03548092512
3	YLDs (Years Lived with Disability)	1	Global	2	Female	22	All ages	465	Ovarian cancer	202	Environmental/occupational risks	1	Number	1993	2108.60629796425	3482.86770043772	1009.92443689061
3	YLDs (Years Lived with Disability)	1	Global	2	Female	22	All ages	465	Ovarian cancer	202	Environmental/occupational risks	3	Rate	1993	0.07625348251	0.12595086694	0.03652187488
3	YLDs (Years Lived with Disability)	1	Global	2	Female	22	All ages	465	Ovarian cancer	202	Environmental/occupational risks	1	Number	1994	2132.44345779249	3499.20362718745	1007.41686934834
3	YLDs (Years Lived with Disability)	1	Global	2	Female	22	All ages	465	Ovarian cancer	202	Environmental/occupational risks	3	Rate	1994	0.07609886538	0.12487338166	0.03595090901
3	YLDs (Years Lived with Disability)	1	Global	2	Female	22	All ages	465	Ovarian cancer	202	Environmental/occupational risks	1	Number	1995	2175.20207899277	3601.29322105524	1033.20384986292
3	YLDs (Years Lived with Disability)	1	Global	2	Female	22	All ages	465	Ovarian cancer	202	Environmental/occupational risks	3	Rate	1995	0.07662823534	0.12686671604	0.03639780806
3	YLDs (Years Lived with Disability)	1	Global	2	Female	22	All ages	465	Ovarian cancer	202	Environmental/occupational risks	1	Number	1996	2172.76028738496	3560.45150308906	1041.79168777589
3	YLDs (Years Lived with Disability)	1	Global	2	Female	22	All ages	465	Ovarian cancer	202	Environmental/occupational risks	3	Rate	1996	0.0755582627	0.12381555921	0.03622855705
3	YLDs (Years Lived with Disability)	1	Global	2	Female	22	All ages	465	Ovarian cancer	202	Environmental/occupational risks	1	Number	1997	2172.39228257931	3540.1968085277	1021.71564673434
3	YLDs (Years Lived with Disability)	1	Global	2	Female	22	All ages	465	Ovarian cancer	202	Environmental/occupational risks	3	Rate	1997	0.07457629303	0.12153180468	0.03507458854
3	YLDs (Years Lived with Disability)	1	Global	2	Female	22	All ages	465	Ovarian cancer	202	Environmental/occupational risks	1	Number	1998	2170.92342066731	3572.31915948411	1028.09999071169
3	YLDs (Years Lived with Disability)	1	Global	2	Female	22	All ages	465	Ovarian cancer	202	Environmental/occupational risks	3	Rate	1998	0.07357739975	0.12107380312	0.03484458423
3	YLDs (Years Lived with Disability)	1	Global	2	Female	22	All ages	465	Ovarian cancer	202	Environmental/occupational risks	1	Number	1999	2216.6338770392	3675.16555084174	1028.82403256702
3	YLDs (Years Lived with Disability)	1	Global	2	Female	22	All ages	465	Ovarian cancer	202	Environmental/occupational risks	3	Rate	1999	0.07417732501	0.12298555587	0.03442851588
3	YLDs (Years Lived with Disability)	1	Global	2	Female	22	All ages	465	Ovarian cancer	202	Environmental/occupational risks	1	Number	2000	2277.55928413874	3794.23642541992	1055.94913402446
3	YLDs (Years Lived with Disability)	1	Global	2	Female	22	All ages	465	Ovarian cancer	202	Environmental/occupational risks	3	Rate	2000	0.07525168685	0.12536345083	0.03488908241
3	YLDs (Years Lived with Disability)	1	Global	2	Female	22	All ages	465	Ovarian cancer	202	Environmental/occupational risks	1	Number	2001	2329.74757747028	3883.96521314422	1100.51906931304
3	YLDs (Years Lived with Disability)	1	Global	2	Female	22	All ages	465	Ovarian cancer	202	Environmental/occupational risks	3	Rate	2001	0.07599347965	0.12669013341	0.03589756861
3	YLDs (Years Lived with Disability)	1	Global	2	Female	22	All ages	465	Ovarian cancer	202	Environmental/occupational risks	1	Number	2002	2384.19545790866	3931.16678881722	1115.82515149564
3	YLDs (Years Lived with Disability)	1	Global	2	Female	22	All ages	465	Ovarian cancer	202	Environmental/occupational risks	3	Rate	2002	0.07676685926	0.1265765886	0.0359275881
3	YLDs (Years Lived with Disability)	1	Global	2	Female	22	All ages	465	Ovarian cancer	202	Environmental/occupational risks	1	Number	2003	2443.06618447781	4069.82680715954	1134.18799162056
3	YLDs (Years Lived with Disability)	1	Global	2	Female	22	All ages	465	Ovarian cancer	202	Environmental/occupational risks	3	Rate	2003	0.07764000298	0.12933802918	0.03604419709
3	YLDs (Years Lived with Disability)	1	Global	2	Female	22	All ages	465	Ovarian cancer	202	Environmental/occupational risks	1	Number	2004	2442.97506158719	4063.53412750658	1134.50212523435
3	YLDs (Years Lived with Disability)	1	Global	2	Female	22	All ages	465	Ovarian cancer	202	Environmental/occupational risks	3	Rate	2004	0.07662069144	0.12744738963	0.03558216317
3	YLDs (Years Lived with Disability)	1	Global	2	Female	22	All ages	465	Ovarian cancer	202	Environmental/occupational risks	1	Number	2005	2476.54319160472	4093.75781377445	1164.6948641054
3	YLDs (Years Lived with Disability)	1	Global	2	Female	22	All ages	465	Ovarian cancer	202	Environmental/occupational risks	3	Rate	2005	0.076647707	0.12669964752	0.03604669242
3	YLDs (Years Lived with Disability)	1	Global	2	Female	22	All ages	465	Ovarian cancer	202	Environmental/occupational risks	1	Number	2006	2514.63143757943	4202.7985878421	1191.16354673179
3	YLDs (Years Lived with Disability)	1	Global	2	Female	22	All ages	465	Ovarian cancer	202	Environmental/occupational risks	3	Rate	2006	0.07678541166	0.1283343614	0.03637271925
3	YLDs (Years Lived with Disability)	1	Global	2	Female	22	All ages	465	Ovarian cancer	202	Environmental/occupational risks	1	Number	2007	2564.80639949418	4255.28713408294	1232.14720297472
3	YLDs (Years Lived with Disability)	1	Global	2	Female	22	All ages	465	Ovarian cancer	202	Environmental/occupational risks	3	Rate	2007	0.07725921441	0.1281812698	0.03711575461
3	YLDs (Years Lived with Disability)	1	Global	2	Female	22	All ages	465	Ovarian cancer	202	Environmental/occupational risks	1	Number	2008	2656.65510428131	4393.71325675879	1277.84602691034
3	YLDs (Years Lived with Disability)	1	Global	2	Female	22	All ages	465	Ovarian cancer	202	Environmental/occupational risks	3	Rate	2008	0.07893374334	0.13054469658	0.03796697966
3	YLDs (Years Lived with Disability)	1	Global	2	Female	22	All ages	465	Ovarian cancer	202	Environmental/occupational risks	1	Number	2009	2701.06499921914	4423.15997231268	1307.47798045448
3	YLDs (Years Lived with Disability)	1	Global	2	Female	22	All ages	465	Ovarian cancer	202	Environmental/occupational risks	3	Rate	2009	0.07915548808	0.12962197747	0.03831601895
3	YLDs (Years Lived with Disability)	1	Global	2	Female	22	All ages	465	Ovarian cancer	202	Environmental/occupational risks	1	Number	2010	2682.66467616252	4536.12045923951	1265.57252216361
3	YLDs (Years Lived with Disability)	1	Global	2	Female	22	All ages	465	Ovarian cancer	202	Environmental/occupational risks	3	Rate	2010	0.07757690605	0.1311748702	0.03659764171
3	YLDs (Years Lived with Disability)	1	Global	2	Female	22	All ages	465	Ovarian cancer	202	Environmental/occupational risks	1	Number	2011	2733.95579202235	4489.02662880151	1290.64377744014
3	YLDs (Years Lived with Disability)	1	Global	2	Female	22	All ages	465	Ovarian cancer	202	Environmental/occupational risks	3	Rate	2011	0.07805425778	0.12816141457	0.03684779483
3	YLDs (Years Lived with Disability)	1	Global	2	Female	22	All ages	465	Ovarian cancer	202	Environmental/occupational risks	1	Number	2012	2767.87349112323	4620.78048893986	1300.03935660996
3	YLDs (Years Lived with Disability)	1	Global	2	Female	22	All ages	465	Ovarian cancer	202	Environmental/occupational risks	3	Rate	2012	0.07801962153	0.13024856305	0.03664494743
3	YLDs (Years Lived with Disability)	1	Global	2	Female	22	All ages	465	Ovarian cancer	202	Environmental/occupational risks	1	Number	2013	2795.39680274824	4692.61711963017	1314.13425316929
3	YLDs (Years Lived with Disability)	1	Global	2	Female	22	All ages	465	Ovarian cancer	202	Environmental/occupational risks	3	Rate	2013	0.07779832912	0.13059962391	0.03657350149
3	YLDs (Years Lived with Disability)	1	Global	2	Female	22	All ages	465	Ovarian cancer	202	Environmental/occupational risks	1	Number	2014	2784.35738050909	4696.24830447308	1297.0358373744
3	YLDs (Years Lived with Disability)	1	Global	2	Female	22	All ages	465	Ovarian cancer	202	Environmental/occupational risks	3	Rate	2014	0.07652670122	0.12907408847	0.03564839582
3	YLDs (Years Lived with Disability)	1	Global	2	Female	22	All ages	465	Ovarian cancer	202	Environmental/occupational risks	1	Number	2015	2766.59096800671	4615.90340064924	1302.11210388889
3	YLDs (Years Lived with Disability)	1	Global	2	Female	22	All ages	465	Ovarian cancer	202	Environmental/occupational risks	3	Rate	2015	0.07510500318	0.1253085272	0.03534860586
3	YLDs (Years Lived with Disability)	1	Global	2	Female	22	All ages	465	Ovarian cancer	202	Environmental/occupational risks	1	Number	2016	2780.18148195635	4669.85442688708	1306.87493214223
3	YLDs (Years Lived with Disability)	1	Global	2	Female	22	All ages	465	Ovarian cancer	202	Environmental/occupational risks	3	Rate	2016	0.07456321262	0.12524338817	0.03504979587
3	YLDs (Years Lived with Disability)	1	Global	2	Female	22	All ages	465	Ovarian cancer	202	Environmental/occupational risks	1	Number	2017	2769.36590474981	4656.49342044497	1293.78093025865
3	YLDs (Years Lived with Disability)	1	Global	2	Female	22	All ages	465	Ovarian cancer	202	Environmental/occupational risks	3	Rate	2017	0.07340098264	0.12341857467	0.03429116804
3	YLDs (Years Lived with Disability)	1	Global	2	Female	22	All ages	465	Ovarian cancer	202	Environmental/occupational risks	1	Number	2018	2777.19869077303	4573.29840471322	1298.01088189114
3	YLDs (Years Lived with Disability)	1	Global	2	Female	22	All ages	465	Ovarian cancer	202	Environmental/occupational risks	3	Rate	2018	0.07277774147	0.11984534275	0.03401495928
3	YLDs (Years Lived with Disability)	1	Global	2	Female	22	All ages	465	Ovarian cancer	202	Environmental/occupational risks	1	Number	2019	2774.52835658745	4660.98729467216	1292.13016899324
3	YLDs (Years Lived with Disability)	1	Global	2	Female	22	All ages	465	Ovarian cancer	202	Environmental/occupational risks	3	Rate	2019	0.07192428582	0.12082708817	0.03349597757
3	YLDs (Years Lived with Disability)	1	Global	2	Female	22	All ages	465	Ovarian cancer	202	Environmental/occupational risks	1	Number	2020	2773.66501614191	4731.0965463485	1298.38000813501
3	YLDs (Years Lived with Disability)	1	Global	2	Female	22	All ages	465	Ovarian cancer	202	Environmental/occupational risks	3	Rate	2020	0.07118449182	0.12142082819	0.03332216419
3	YLDs (Years Lived with Disability)	1	Global	2	Female	22	All ages	465	Ovarian cancer	202	Environmental/occupational risks	1	Number	2021	2824.04021203089	4814.14818493237	1317.48411098672
3	YLDs (Years Lived with Disability)	1	Global	2	Female	22	All ages	465	Ovarian cancer	202	Environmental/occupational risks	3	Rate	2021	0.07182267559	0.12243628892	0.03350704196
3	YLDs (Years Lived with Disability)	1	Global	2	Female	27	Age-standardized	465	Ovarian cancer	202	Environmental/occupational risks	3	Rate	1990	0.09354319628	0.15421945314	0.04390133267
3	YLDs (Years Lived with Disability)	1	Global	2	Female	27	Age-standardized	465	Ovarian cancer	202	Environmental/occupational risks	3	Rate	1991	0.09292276168	0.15489668007	0.04500240686
3	YLDs (Years Lived with Disability)	1	Global	2	Female	27	Age-standardized	465	Ovarian cancer	202	Environmental/occupational risks	3	Rate	1992	0.09253361385	0.15427242103	0.04386634192
3	YLDs (Years Lived with Disability)	1	Global	2	Female	27	Age-standardized	465	Ovarian cancer	202	Environmental/occupational risks	3	Rate	1993	0.09369180721	0.15489908379	0.04476487703
3	YLDs (Years Lived with Disability)	1	Global	2	Female	27	Age-standardized	465	Ovarian cancer	202	Environmental/occupational risks	3	Rate	1994	0.09273379422	0.15242861637	0.04383753176
3	YLDs (Years Lived with Disability)	1	Global	2	Female	27	Age-standardized	465	Ovarian cancer	202	Environmental/occupational risks	3	Rate	1995	0.09263225411	0.15355328398	0.04412078316
3	YLDs (Years Lived with Disability)	1	Global	2	Female	27	Age-standardized	465	Ovarian cancer	202	Environmental/occupational risks	3	Rate	1996	0.09063094479	0.14869209579	0.04349406275
3	YLDs (Years Lived with Disability)	1	Global	2	Female	27	Age-standardized	465	Ovarian cancer	202	Environmental/occupational risks	3	Rate	1997	0.08872672958	0.14485182689	0.04170052022
3	YLDs (Years Lived with Disability)	1	Global	2	Female	27	Age-standardized	465	Ovarian cancer	202	Environmental/occupational risks	3	Rate	1998	0.08678209238	0.14301181745	0.0409964209
3	YLDs (Years Lived with Disability)	1	Global	2	Female	27	Age-standardized	465	Ovarian cancer	202	Environmental/occupational risks	3	Rate	1999	0.08659214262	0.14343743521	0.04007667905
3	YLDs (Years Lived with Disability)	1	Global	2	Female	27	Age-standardized	465	Ovarian cancer	202	Environmental/occupational risks	3	Rate	2000	0.08695854496	0.14507768852	0.04045351767
3	YLDs (Years Lived with Disability)	1	Global	2	Female	27	Age-standardized	465	Ovarian cancer	202	Environmental/occupational risks	3	Rate	2001	0.08688266269	0.14472445494	0.04090460965
3	YLDs (Years Lived with Disability)	1	Global	2	Female	27	Age-standardized	465	Ovarian cancer	202	Environmental/occupational risks	3	Rate	2002	0.08676091136	0.14338689845	0.04059489746
3	YLDs (Years Lived with Disability)	1	Global	2	Female	27	Age-standardized	465	Ovarian cancer	202	Environmental/occupational risks	3	Rate	2003	0.08675225022	0.14429393836	0.04028462157
3	YLDs (Years Lived with Disability)	1	Global	2	Female	27	Age-standardized	465	Ovarian cancer	202	Environmental/occupational risks	3	Rate	2004	0.08455684583	0.14097472016	0.03929076034
3	YLDs (Years Lived with Disability)	1	Global	2	Female	27	Age-standardized	465	Ovarian cancer	202	Environmental/occupational risks	3	Rate	2005	0.08360271352	0.13828557249	0.0393405279
3	YLDs (Years Lived with Disability)	1	Global	2	Female	27	Age-standardized	465	Ovarian cancer	202	Environmental/occupational risks	3	Rate	2006	0.08266996499	0.13797884843	0.03918283462
3	YLDs (Years Lived with Disability)	1	Global	2	Female	27	Age-standardized	465	Ovarian cancer	202	Environmental/occupational risks	3	Rate	2007	0.08201660463	0.1360399292	0.03935232542
3	YLDs (Years Lived with Disability)	1	Global	2	Female	27	Age-standardized	465	Ovarian cancer	202	Environmental/occupational risks	3	Rate	2008	0.08264208742	0.13681900597	0.03970295874
3	YLDs (Years Lived with Disability)	1	Global	2	Female	27	Age-standardized	465	Ovarian cancer	202	Environmental/occupational risks	3	Rate	2009	0.08171708376	0.13377440228	0.0395497777
3	YLDs (Years Lived with Disability)	1	Global	2	Female	27	Age-standardized	465	Ovarian cancer	202	Environmental/occupational risks	3	Rate	2010	0.07897596001	0.13352948444	0.03725542214
3	YLDs (Years Lived with Disability)	1	Global	2	Female	27	Age-standardized	465	Ovarian cancer	202	Environmental/occupational risks	3	Rate	2011	0.07823993737	0.12844535565	0.03697361492
3	YLDs (Years Lived with Disability)	1	Global	2	Female	27	Age-standardized	465	Ovarian cancer	202	Environmental/occupational risks	3	Rate	2012	0.07694838261	0.12848200613	0.03615208435
3	YLDs (Years Lived with Disability)	1	Global	2	Female	27	Age-standardized	465	Ovarian cancer	202	Environmental/occupational risks	3	Rate	2013	0.07553619256	0.12675100845	0.03550711727
3	YLDs (Years Lived with Disability)	1	Global	2	Female	27	Age-standardized	465	Ovarian cancer	202	Environmental/occupational risks	3	Rate	2014	0.07307456401	0.1231742363	0.03405508781
3	YLDs (Years Lived with Disability)	1	Global	2	Female	27	Age-standardized	465	Ovarian cancer	202	Environmental/occupational risks	3	Rate	2015	0.07060209166	0.11777892917	0.03323918223
3	YLDs (Years Lived with Disability)	1	Global	2	Female	27	Age-standardized	465	Ovarian cancer	202	Environmental/occupational risks	3	Rate	2016	0.0688898689	0.11580548661	0.03238658469
3	YLDs (Years Lived with Disability)	1	Global	2	Female	27	Age-standardized	465	Ovarian cancer	202	Environmental/occupational risks	3	Rate	2017	0.06658168091	0.11188360949	0.03114078567
3	YLDs (Years Lived with Disability)	1	Global	2	Female	27	Age-standardized	465	Ovarian cancer	202	Environmental/occupational risks	3	Rate	2018	0.06479977572	0.10682262121	0.03034505998
3	YLDs (Years Lived with Disability)	1	Global	2	Female	27	Age-standardized	465	Ovarian cancer	202	Environmental/occupational risks	3	Rate	2019	0.06279419582	0.1054718209	0.02924931428
3	YLDs (Years Lived with Disability)	1	Global	2	Female	27	Age-standardized	465	Ovarian cancer	202	Environmental/occupational risks	3	Rate	2020	0.06106131228	0.10415121996	0.02862104248
3	YLDs (Years Lived with Disability)	1	Global	2	Female	27	Age-standardized	465	Ovarian cancer	202	Environmental/occupational risks	3	Rate	2021	0.06057910361	0.10322941677	0.02823888311
4	YLLs (Years of Life Lost)	1	Global	2	Female	9	20-24 years	465	Ovarian cancer	202	Environmental/occupational risks	1	Number	1990	0.476670361589714	2.01101216696055	0.0476122310054985
4	YLLs (Years of Life Lost)	1	Global	2	Female	9	20-24 years	465	Ovarian cancer	202	Environmental/occupational risks	3	Rate	1990	0.0001952487	0.00082372966	0.00001950242
4	YLLs (Years of Life Lost)	1	Global	2	Female	9	20-24 years	465	Ovarian cancer	202	Environmental/occupational risks	1	Number	1991	0.482357380339918	2.02076852219676	0.043539654743082
4	YLLs (Years of Life Lost)	1	Global	2	Female	9	20-24 years	465	Ovarian cancer	202	Environmental/occupational risks	3	Rate	1991	0.00019593522	0.00082084311	0.00001768596
4	YLLs (Years of Life Lost)	1	Global	2	Female	9	20-24 years	465	Ovarian cancer	202	Environmental/occupational risks	1	Number	1992	0.575611410206001	2.26548722679388	0.0602462214919646
4	YLLs (Years of Life Lost)	1	Global	2	Female	9	20-24 years	465	Ovarian cancer	202	Environmental/occupational risks	3	Rate	1992	0.00023226442	0.00091414462	0.0000243099
4	YLLs (Years of Life Lost)	1	Global	2	Female	9	20-24 years	465	Ovarian cancer	202	Environmental/occupational risks	1	Number	1993	0.620973280974576	2.63024349724856	0.0573004376689739
4	YLLs (Years of Life Lost)	1	Global	2	Female	9	20-24 years	465	Ovarian cancer	202	Environmental/occupational risks	3	Rate	1993	0.00024917822	0.00105543894	0.00002299297
4	YLLs (Years of Life Lost)	1	Global	2	Female	9	20-24 years	465	Ovarian cancer	202	Environmental/occupational risks	1	Number	1994	0.699070697696604	2.50004757363709	0.0673501720250597
4	YLLs (Years of Life Lost)	1	Global	2	Female	9	20-24 years	465	Ovarian cancer	202	Environmental/occupational risks	3	Rate	1994	0.00027942529	0.0009992931	0.00002692051
4	YLLs (Years of Life Lost)	1	Global	2	Female	9	20-24 years	465	Ovarian cancer	202	Environmental/occupational risks	1	Number	1995	0.785084069760739	3.20822275611447	0.0542292656082521
4	YLLs (Years of Life Lost)	1	Global	2	Female	9	20-24 years	465	Ovarian cancer	202	Environmental/occupational risks	3	Rate	1995	0.00031307116	0.001279356	0.00002162522
4	YLLs (Years of Life Lost)	1	Global	2	Female	9	20-24 years	465	Ovarian cancer	202	Environmental/occupational risks	1	Number	1996	0.87779233000901	3.47043397217942	0.0677898331799268
4	YLLs (Years of Life Lost)	1	Global	2	Female	9	20-24 years	465	Ovarian cancer	202	Environmental/occupational risks	3	Rate	1996	0.00034979938	0.00138296453	0.00002701418
4	YLLs (Years of Life Lost)	1	Global	2	Female	9	20-24 years	465	Ovarian cancer	202	Environmental/occupational risks	1	Number	1997	0.921930168964524	3.38130050411007	0.113003014174184
4	YLLs (Years of Life Lost)	1	Global	2	Female	9	20-24 years	465	Ovarian cancer	202	Environmental/occupational risks	3	Rate	1997	0.00036734978	0.00134730377	0.00004502687
4	YLLs (Years of Life Lost)	1	Global	2	Female	9	20-24 years	465	Ovarian cancer	202	Environmental/occupational risks	1	Number	1998	0.907878168930509	3.25894084597956	0.115034235964162
4	YLLs (Years of Life Lost)	1	Global	2	Female	9	20-24 years	465	Ovarian cancer	202	Environmental/occupational risks	3	Rate	1998	0.00036114703	0.00129638188	0.00004575974
4	YLLs (Years of Life Lost)	1	Global	2	Female	9	20-24 years	465	Ovarian cancer	202	Environmental/occupational risks	1	Number	1999	1.02069863297105	3.53006681980103	0.133207485191207
4	YLLs (Years of Life Lost)	1	Global	2	Female	9	20-24 years	465	Ovarian cancer	202	Environmental/occupational risks	3	Rate	1999	0.00040390429	0.00139689529	0.00005271201
4	YLLs (Years of Life Lost)	1	Global	2	Female	9	20-24 years	465	Ovarian cancer	202	Environmental/occupational risks	1	Number	2000	1.14637965024175	3.60798866523907	0.167527744270562
4	YLLs (Years of Life Lost)	1	Global	2	Female	9	20-24 years	465	Ovarian cancer	202	Environmental/occupational risks	3	Rate	2000	0.00044948201	0.00141465002	0.00006568566
4	YLLs (Years of Life Lost)	1	Global	2	Female	9	20-24 years	465	Ovarian cancer	202	Environmental/occupational risks	1	Number	2001	1.0938447685622	3.48090502595625	0.174402563512317
4	YLLs (Years of Life Lost)	1	Global	2	Female	9	20-24 years	465	Ovarian cancer	202	Environmental/occupational risks	3	Rate	2001	0.00042383491	0.00134875543	0.00006757622
4	YLLs (Years of Life Lost)	1	Global	2	Female	9	20-24 years	465	Ovarian cancer	202	Environmental/occupational risks	1	Number	2002	1.06511595518982	3.37421369720628	0.161965037242697
4	YLLs (Years of Life Lost)	1	Global	2	Female	9	20-24 years	465	Ovarian cancer	202	Environmental/occupational risks	3	Rate	2002	0.00040688058	0.00128896954	0.0000618716
4	YLLs (Years of Life Lost)	1	Global	2	Female	9	20-24 years	465	Ovarian cancer	202	Environmental/occupational risks	1	Number	2003	1.07548215084088	3.42160477058655	0.16603163188931
4	YLLs (Years of Life Lost)	1	Global	2	Female	9	20-24 years	465	Ovarian cancer	202	Environmental/occupational risks	3	Rate	2003	0.00040399232	0.00128528591	0.00006236785
4	YLLs (Years of Life Lost)	1	Global	2	Female	9	20-24 years	465	Ovarian cancer	202	Environmental/occupational risks	1	Number	2004	1.10330826475032	3.63797792917135	0.179271642812234
4	YLLs (Years of Life Lost)	1	Global	2	Female	9	20-24 years	465	Ovarian cancer	202	Environmental/occupational risks	3	Rate	2004	0.00040654052	0.00134050064	0.00006605696
4	YLLs (Years of Life Lost)	1	Global	2	Female	9	20-24 years	465	Ovarian cancer	202	Environmental/occupational risks	1	Number	2005	1.09014417487585	3.70955823757549	0.178585029677366
4	YLLs (Years of Life Lost)	1	Global	2	Female	9	20-24 years	465	Ovarian cancer	202	Environmental/occupational risks	3	Rate	2005	0.00039309255	0.00133762097	0.00006439556
4	YLLs (Years of Life Lost)	1	Global	2	Female	9	20-24 years	465	Ovarian cancer	202	Environmental/occupational risks	1	Number	2006	1.05069873170599	3.54247417875097	0.178298018474333
4	YLLs (Years of Life Lost)	1	Global	2	Female	9	20-24 years	465	Ovarian cancer	202	Environmental/occupational risks	3	Rate	2006	0.0003698476	0.00124695647	0.00006276118
4	YLLs (Years of Life Lost)	1	Global	2	Female	9	20-24 years	465	Ovarian cancer	202	Environmental/occupational risks	1	Number	2007	0.941394056000528	2.91715359180732	0.165186617119971
4	YLLs (Years of Life Lost)	1	Global	2	Female	9	20-24 years	465	Ovarian cancer	202	Environmental/occupational risks	3	Rate	2007	0.00032356921	0.00100266309	0.00005677676
4	YLLs (Years of Life Lost)	1	Global	2	Female	9	20-24 years	465	Ovarian cancer	202	Environmental/occupational risks	1	Number	2008	0.904456828825246	2.50016409524846	0.15221655475631
4	YLLs (Years of Life Lost)	1	Global	2	Female	9	20-24 years	465	Ovarian cancer	202	Environmental/occupational risks	3	Rate	2008	0.00030439663	0.00084143488	0.00005122876
4	YLLs (Years of Life Lost)	1	Global	2	Female	9	20-24 years	465	Ovarian cancer	202	Environmental/occupational risks	1	Number	2009	0.896849352844195	2.73080689308266	0.142819717763975
4	YLLs (Years of Life Lost)	1	Global	2	Female	9	20-24 years	465	Ovarian cancer	202	Environmental/occupational risks	3	Rate	2009	0.00029695931	0.0009042082	0.0000472896
4	YLLs (Years of Life Lost)	1	Global	2	Female	9	20-24 years	465	Ovarian cancer	202	Environmental/occupational risks	1	Number	2010	0.857868623327555	2.45998155458654	0.138427299148736
4	YLLs (Years of Life Lost)	1	Global	2	Female	9	20-24 years	465	Ovarian cancer	202	Environmental/occupational risks	3	Rate	2010	0.00028141958	0.00080698485	0.00004541039
4	YLLs (Years of Life Lost)	1	Global	2	Female	9	20-24 years	465	Ovarian cancer	202	Environmental/occupational risks	1	Number	2011	0.784284888018735	2.29808861223912	0.109039573086085
4	YLLs (Years of Life Lost)	1	Global	2	Female	9	20-24 years	465	Ovarian cancer	202	Environmental/occupational risks	3	Rate	2011	0.00025692513	0.00075283449	0.00003572045
4	YLLs (Years of Life Lost)	1	Global	2	Female	9	20-24 years	465	Ovarian cancer	202	Environmental/occupational risks	1	Number	2012	0.704133107360867	2.02298125848352	0.0964396593426479
4	YLLs (Years of Life Lost)	1	Global	2	Female	9	20-24 years	465	Ovarian cancer	202	Environmental/occupational risks	3	Rate	2012	0.00023157223	0.00066530927	0.00003171666
4	YLLs (Years of Life Lost)	1	Global	2	Female	9	20-24 years	465	Ovarian cancer	202	Environmental/occupational risks	1	Number	2013	0.659677044282274	2.02290903779983	0.0959613749887904
4	YLLs (Years of Life Lost)	1	Global	2	Female	9	20-24 years	465	Ovarian cancer	202	Environmental/occupational risks	3	Rate	2013	0.00021853685	0.00067014636	0.00003178994
4	YLLs (Years of Life Lost)	1	Global	2	Female	9	20-24 years	465	Ovarian cancer	202	Environmental/occupational risks	1	Number	2014	0.633652792114835	2.1280580679931	0.0726693592422735
4	YLLs (Years of Life Lost)	1	Global	2	Female	9	20-24 years	465	Ovarian cancer	202	Environmental/occupational risks	3	Rate	2014	0.00021180315	0.0007113192	0.00002429027
4	YLLs (Years of Life Lost)	1	Global	2	Female	9	20-24 years	465	Ovarian cancer	202	Environmental/occupational risks	1	Number	2015	0.651044322489572	1.9297450804079	0.0653584235932875
4	YLLs (Years of Life Lost)	1	Global	2	Female	9	20-24 years	465	Ovarian cancer	202	Environmental/occupational risks	3	Rate	2015	0.00021954883	0.0006507595	0.00002204054
4	YLLs (Years of Life Lost)	1	Global	2	Female	9	20-24 years	465	Ovarian cancer	202	Environmental/occupational risks	1	Number	2016	0.669294176962654	2.06380060720926	0.0521638526351129
4	YLLs (Years of Life Lost)	1	Global	2	Female	9	20-24 years	465	Ovarian cancer	202	Environmental/occupational risks	3	Rate	2016	0.00022711009	0.00070030481	0.00001770064
4	YLLs (Years of Life Lost)	1	Global	2	Female	9	20-24 years	465	Ovarian cancer	202	Environmental/occupational risks	1	Number	2017	0.649723546124872	2.05332447785088	0.0534680205545065
4	YLLs (Years of Life Lost)	1	Global	2	Female	9	20-24 years	465	Ovarian cancer	202	Environmental/occupational risks	3	Rate	2017	0.00022124673	0.00069920711	0.00001820717
4	YLLs (Years of Life Lost)	1	Global	2	Female	9	20-24 years	465	Ovarian cancer	202	Environmental/occupational risks	1	Number	2018	0.688335837691608	1.99793564273178	0.0559888516379681
4	YLLs (Years of Life Lost)	1	Global	2	Female	9	20-24 years	465	Ovarian cancer	202	Environmental/occupational risks	3	Rate	2018	0.00023482005	0.00068157915	0.00001910013
4	YLLs (Years of Life Lost)	1	Global	2	Female	9	20-24 years	465	Ovarian cancer	202	Environmental/occupational risks	1	Number	2019	0.744650336397406	2.3563949399853	0.0557905673557691
4	YLLs (Years of Life Lost)	1	Global	2	Female	9	20-24 years	465	Ovarian cancer	202	Environmental/occupational risks	3	Rate	2019	0.00025415282	0.00080424919	0.0000190416
4	YLLs (Years of Life Lost)	1	Global	2	Female	9	20-24 years	465	Ovarian cancer	202	Environmental/occupational risks	1	Number	2020	0.794031224916551	2.23249309213262	0.0640761856986209
4	YLLs (Years of Life Lost)	1	Global	2	Female	9	20-24 years	465	Ovarian cancer	202	Environmental/occupational risks	3	Rate	2020	0.00027074668	0.00076122962	0.00002184853
4	YLLs (Years of Life Lost)	1	Global	2	Female	9	20-24 years	465	Ovarian cancer	202	Environmental/occupational risks	1	Number	2021	0.891648516172137	2.61587949138132	0.0579995749050447
4	YLLs (Years of Life Lost)	1	Global	2	Female	9	20-24 years	465	Ovarian cancer	202	Environmental/occupational risks	3	Rate	2021	0.00030353782	0.000890506	0.0000197444
4	YLLs (Years of Life Lost)	1	Global	2	Female	10	25-29 years	465	Ovarian cancer	202	Environmental/occupational risks	1	Number	1990	7.23751023152885	16.8753785960708	1.77564313374255
4	YLLs (Years of Life Lost)	1	Global	2	Female	10	25-29 years	465	Ovarian cancer	202	Environmental/occupational risks	3	Rate	1990	0.00328828905	0.00766715636	0.00080674537
4	YLLs (Years of Life Lost)	1	Global	2	Female	10	25-29 years	465	Ovarian cancer	202	Environmental/occupational risks	1	Number	1991	7.19678611969763	16.747716372109	1.70294270657015
4	YLLs (Years of Life Lost)	1	Global	2	Female	10	25-29 years	465	Ovarian cancer	202	Environmental/occupational risks	3	Rate	1991	0.00317725189	0.00739381616	0.00075181864
4	YLLs (Years of Life Lost)	1	Global	2	Female	10	25-29 years	465	Ovarian cancer	202	Environmental/occupational risks	1	Number	1992	7.73821326414272	17.8704442618161	1.94205075552285
4	YLLs (Years of Life Lost)	1	Global	2	Female	10	25-29 years	465	Ovarian cancer	202	Environmental/occupational risks	3	Rate	1992	0.0033369557	0.00770628553	0.00083747205
4	YLLs (Years of Life Lost)	1	Global	2	Female	10	25-29 years	465	Ovarian cancer	202	Environmental/occupational risks	1	Number	1993	8.20901453804597	18.7199114880497	2.26319203416754
4	YLLs (Years of Life Lost)	1	Global	2	Female	10	25-29 years	465	Ovarian cancer	202	Environmental/occupational risks	3	Rate	1993	0.00348454418	0.00794618626	0.00096067471
4	YLLs (Years of Life Lost)	1	Global	2	Female	10	25-29 years	465	Ovarian cancer	202	Environmental/occupational risks	1	Number	1994	8.78013747268283	19.2725476930955	2.49320067464742
4	YLLs (Years of Life Lost)	1	Global	2	Female	10	25-29 years	465	Ovarian cancer	202	Environmental/occupational risks	3	Rate	1994	0.00368664829	0.00809225427	0.00104685764
4	YLLs (Years of Life Lost)	1	Global	2	Female	10	25-29 years	465	Ovarian cancer	202	Environmental/occupational risks	1	Number	1995	9.29298890743039	21.6826814806145	2.77405530945603
4	YLLs (Years of Life Lost)	1	Global	2	Female	10	25-29 years	465	Ovarian cancer	202	Environmental/occupational risks	3	Rate	1995	0.00386876635	0.00902672211	0.0011548676
4	YLLs (Years of Life Lost)	1	Global	2	Female	10	25-29 years	465	Ovarian cancer	202	Environmental/occupational risks	1	Number	1996	9.08258153685197	21.0992502375657	2.58042235189231
4	YLLs (Years of Life Lost)	1	Global	2	Female	10	25-29 years	465	Ovarian cancer	202	Environmental/occupational risks	3	Rate	1996	0.00374732686	0.00870521084	0.0010646407
4	YLLs (Years of Life Lost)	1	Global	2	Female	10	25-29 years	465	Ovarian cancer	202	Environmental/occupational risks	1	Number	1997	8.87959537544442	20.0051876496785	2.31211745876102
4	YLLs (Years of Life Lost)	1	Global	2	Female	10	25-29 years	465	Ovarian cancer	202	Environmental/occupational risks	3	Rate	1997	0.00363377042	0.00818666348	0.00094618096
4	YLLs (Years of Life Lost)	1	Global	2	Female	10	25-29 years	465	Ovarian cancer	202	Environmental/occupational risks	1	Number	1998	9.48280104471352	22.8618845433911	2.51982939125931
4	YLLs (Years of Life Lost)	1	Global	2	Female	10	25-29 years	465	Ovarian cancer	202	Environmental/occupational risks	3	Rate	1998	0.00385109848	0.0092845319	0.00102333805
4	YLLs (Years of Life Lost)	1	Global	2	Female	10	25-29 years	465	Ovarian cancer	202	Environmental/occupational risks	1	Number	1999	10.4498741409864	25.0367766936004	2.84184721604542
4	YLLs (Years of Life Lost)	1	Global	2	Female	10	25-29 years	465	Ovarian cancer	202	Environmental/occupational risks	3	Rate	1999	0.00421723034	0.01010403119	0.00114687738
4	YLLs (Years of Life Lost)	1	Global	2	Female	10	25-29 years	465	Ovarian cancer	202	Environmental/occupational risks	1	Number	2000	11.4020307015176	26.1180493950058	3.15325254112542
4	YLLs (Years of Life Lost)	1	Global	2	Female	10	25-29 years	465	Ovarian cancer	202	Environmental/occupational risks	3	Rate	2000	0.00458203504	0.01049583364	0.00126717021
4	YLLs (Years of Life Lost)	1	Global	2	Female	10	25-29 years	465	Ovarian cancer	202	Environmental/occupational risks	1	Number	2001	11.359864654875	24.0261553453943	3.17163485723929
4	YLLs (Years of Life Lost)	1	Global	2	Female	10	25-29 years	465	Ovarian cancer	202	Environmental/occupational risks	3	Rate	2001	0.00455744932	0.009639022	0.00127242406
4	YLLs (Years of Life Lost)	1	Global	2	Female	10	25-29 years	465	Ovarian cancer	202	Environmental/occupational risks	1	Number	2002	11.6515727782601	24.0244259685671	3.36171830975716
4	YLLs (Years of Life Lost)	1	Global	2	Female	10	25-29 years	465	Ovarian cancer	202	Environmental/occupational risks	3	Rate	2002	0.00467122337	0.00963161474	0.00134774399
4	YLLs (Years of Life Lost)	1	Global	2	Female	10	25-29 years	465	Ovarian cancer	202	Environmental/occupational risks	1	Number	2003	11.5623534263577	23.7049695288667	3.31846865610275
4	YLLs (Years of Life Lost)	1	Global	2	Female	10	25-29 years	465	Ovarian cancer	202	Environmental/occupational risks	3	Rate	2003	0.0046260657	0.00948429289	0.00132771015
4	YLLs (Years of Life Lost)	1	Global	2	Female	10	25-29 years	465	Ovarian cancer	202	Environmental/occupational risks	1	Number	2004	11.7508034885832	24.5504417872544	3.51063388284447
4	YLLs (Years of Life Lost)	1	Global	2	Female	10	25-29 years	465	Ovarian cancer	202	Environmental/occupational risks	3	Rate	2004	0.00467521808	0.00976772945	0.00139675376
4	YLLs (Years of Life Lost)	1	Global	2	Female	10	25-29 years	465	Ovarian cancer	202	Environmental/occupational risks	1	Number	2005	11.73397849276	25.364961244254	3.42368655090656
4	YLLs (Years of Life Lost)	1	Global	2	Female	10	25-29 years	465	Ovarian cancer	202	Environmental/occupational risks	3	Rate	2005	0.00462315241	0.00999371882	0.00134892225
4	YLLs (Years of Life Lost)	1	Global	2	Female	10	25-29 years	465	Ovarian cancer	202	Environmental/occupational risks	1	Number	2006	10.8756338135667	23.7377321085609	3.07418114191911
4	YLLs (Years of Life Lost)	1	Global	2	Female	10	25-29 years	465	Ovarian cancer	202	Environmental/occupational risks	3	Rate	2006	0.00423172717	0.00923639098	0.00119616899
4	YLLs (Years of Life Lost)	1	Global	2	Female	10	25-29 years	465	Ovarian cancer	202	Environmental/occupational risks	1	Number	2007	10.2104347535677	22.1038890138323	2.76903989912209
4	YLLs (Years of Life Lost)	1	Global	2	Female	10	25-29 years	465	Ovarian cancer	202	Environmental/occupational risks	3	Rate	2007	0.00391418664	0.00847356151	0.00106151591
4	YLLs (Years of Life Lost)	1	Global	2	Female	10	25-29 years	465	Ovarian cancer	202	Environmental/occupational risks	1	Number	2008	10.0439281865956	21.1675105581343	2.63823546403559
4	YLLs (Years of Life Lost)	1	Global	2	Female	10	25-29 years	465	Ovarian cancer	202	Environmental/occupational risks	3	Rate	2008	0.00378256243	0.00797172468	0.00099356449
4	YLLs (Years of Life Lost)	1	Global	2	Female	10	25-29 years	465	Ovarian cancer	202	Environmental/occupational risks	1	Number	2009	9.66741763908063	20.0861936282192	2.33706338616643
4	YLLs (Years of Life Lost)	1	Global	2	Female	10	25-29 years	465	Ovarian cancer	202	Environmental/occupational risks	3	Rate	2009	0.00356810342	0.0074135223	0.00086257615
4	YLLs (Years of Life Lost)	1	Global	2	Female	10	25-29 years	465	Ovarian cancer	202	Environmental/occupational risks	1	Number	2010	9.45572837636679	20.3374627225289	2.22409824104689
4	YLLs (Years of Life Lost)	1	Global	2	Female	10	25-29 years	465	Ovarian cancer	202	Environmental/occupational risks	3	Rate	2010	0.00341523376	0.00734551444	0.00080330305
4	YLLs (Years of Life Lost)	1	Global	2	Female	10	25-29 years	465	Ovarian cancer	202	Environmental/occupational risks	1	Number	2011	8.95125614952951	19.4245748956828	2.05103332917992
4	YLLs (Years of Life Lost)	1	Global	2	Female	10	25-29 years	465	Ovarian cancer	202	Environmental/occupational risks	3	Rate	2011	0.00315811063	0.00685322323	0.00072362918
4	YLLs (Years of Life Lost)	1	Global	2	Female	10	25-29 years	465	Ovarian cancer	202	Environmental/occupational risks	1	Number	2012	8.23173464505489	17.9164809102973	1.77189917660859
4	YLLs (Years of Life Lost)	1	Global	2	Female	10	25-29 years	465	Ovarian cancer	202	Environmental/occupational risks	3	Rate	2012	0.00283840388	0.00617782413	0.00061097274
4	YLLs (Years of Life Lost)	1	Global	2	Female	10	25-29 years	465	Ovarian cancer	202	Environmental/occupational risks	1	Number	2013	7.88549366417684	17.5570977937739	1.66298444501523
4	YLLs (Years of Life Lost)	1	Global	2	Female	10	25-29 years	465	Ovarian cancer	202	Environmental/occupational risks	3	Rate	2013	0.00266662244	0.00593725048	0.0005623683
4	YLLs (Years of Life Lost)	1	Global	2	Female	10	25-29 years	465	Ovarian cancer	202	Environmental/occupational risks	1	Number	2014	7.53490055587327	17.2549585880151	1.62608684535616
4	YLLs (Years of Life Lost)	1	Global	2	Female	10	25-29 years	465	Ovarian cancer	202	Environmental/occupational risks	3	Rate	2014	0.00251264467	0.0057539684	0.00054224716
4	YLLs (Years of Life Lost)	1	Global	2	Female	10	25-29 years	465	Ovarian cancer	202	Environmental/occupational risks	1	Number	2015	7.39566247246853	16.4139648039951	1.57309985402148
4	YLLs (Years of Life Lost)	1	Global	2	Female	10	25-29 years	465	Ovarian cancer	202	Environmental/occupational risks	3	Rate	2015	0.00244814391	0.00543342103	0.00052073426
4	YLLs (Years of Life Lost)	1	Global	2	Female	10	25-29 years	465	Ovarian cancer	202	Environmental/occupational risks	1	Number	2016	7.36337821794241	17.3336701287181	1.63384793961443
4	YLLs (Years of Life Lost)	1	Global	2	Female	10	25-29 years	465	Ovarian cancer	202	Environmental/occupational risks	3	Rate	2016	0.00243784553	0.00573878036	0.00054092955
4	YLLs (Years of Life Lost)	1	Global	2	Female	10	25-29 years	465	Ovarian cancer	202	Environmental/occupational risks	1	Number	2017	7.16880149943306	17.4953454868319	1.53821438227688
4	YLLs (Years of Life Lost)	1	Global	2	Female	10	25-29 years	465	Ovarian cancer	202	Environmental/occupational risks	3	Rate	2017	0.00238622169	0.00582353589	0.00051201313
4	YLLs (Years of Life Lost)	1	Global	2	Female	10	25-29 years	465	Ovarian cancer	202	Environmental/occupational risks	1	Number	2018	7.3822662585365	17.0618974048555	1.59378736066844
4	YLLs (Years of Life Lost)	1	Global	2	Female	10	25-29 years	465	Ovarian cancer	202	Environmental/occupational risks	3	Rate	2018	0.00247791054	0.00572694806	0.00053496614
4	YLLs (Years of Life Lost)	1	Global	2	Female	10	25-29 years	465	Ovarian cancer	202	Environmental/occupational risks	1	Number	2019	7.7885399081422	18.5632150587273	1.94985970174851
4	YLLs (Years of Life Lost)	1	Global	2	Female	10	25-29 years	465	Ovarian cancer	202	Environmental/occupational risks	3	Rate	2019	0.00263892701	0.00628962171	0.00066065495
4	YLLs (Years of Life Lost)	1	Global	2	Female	10	25-29 years	465	Ovarian cancer	202	Environmental/occupational risks	1	Number	2020	8.04494880896744	19.1156001276186	1.86550090987786
4	YLLs (Years of Life Lost)	1	Global	2	Female	10	25-29 years	465	Ovarian cancer	202	Environmental/occupational risks	3	Rate	2020	0.00274964957	0.0065334414	0.00063760179
4	YLLs (Years of Life Lost)	1	Global	2	Female	10	25-29 years	465	Ovarian cancer	202	Environmental/occupational risks	1	Number	2021	8.39651299085398	21.1204147687496	1.83549724279145
4	YLLs (Years of Life Lost)	1	Global	2	Female	10	25-29 years	465	Ovarian cancer	202	Environmental/occupational risks	3	Rate	2021	0.00288552588	0.00725819199	0.00063078266
4	YLLs (Years of Life Lost)	1	Global	2	Female	11	30-34 years	465	Ovarian cancer	202	Environmental/occupational risks	1	Number	1990	13.5167695801511	31.5294980543946	4.05406625364395
4	YLLs (Years of Life Lost)	1	Global	2	Female	11	30-34 years	465	Ovarian cancer	202	Environmental/occupational risks	3	Rate	1990	0.00711000876	0.01658495441	0.00213249522
4	YLLs (Years of Life Lost)	1	Global	2	Female	11	30-34 years	465	Ovarian cancer	202	Environmental/occupational risks	1	Number	1991	13.3355628389061	31.1022997046993	4.14303529369329
4	YLLs (Years of Life Lost)	1	Global	2	Female	11	30-34 years	465	Ovarian cancer	202	Environmental/occupational risks	3	Rate	1991	0.00691703576	0.01613248137	0.00214895491
4	YLLs (Years of Life Lost)	1	Global	2	Female	11	30-34 years	465	Ovarian cancer	202	Environmental/occupational risks	1	Number	1992	14.3695271314427	31.1793427248392	4.40615753918507
4	YLLs (Years of Life Lost)	1	Global	2	Female	11	30-34 years	465	Ovarian cancer	202	Environmental/occupational risks	3	Rate	1992	0.00729094681	0.01582007029	0.00223563795
4	YLLs (Years of Life Lost)	1	Global	2	Female	11	30-34 years	465	Ovarian cancer	202	Environmental/occupational risks	1	Number	1993	15.826549460251	35.7741841662198	5.00348800823073
4	YLLs (Years of Life Lost)	1	Global	2	Female	11	30-34 years	465	Ovarian cancer	202	Environmental/occupational risks	3	Rate	1993	0.0077801851	0.01758625752	0.00245966835
4	YLLs (Years of Life Lost)	1	Global	2	Female	11	30-34 years	465	Ovarian cancer	202	Environmental/occupational risks	1	Number	1994	17.3915428992165	38.0903609902626	5.26727155068354
4	YLLs (Years of Life Lost)	1	Global	2	Female	11	30-34 years	465	Ovarian cancer	202	Environmental/occupational risks	3	Rate	1994	0.00825534182	0.01808056662	0.00250024551
4	YLLs (Years of Life Lost)	1	Global	2	Female	11	30-34 years	465	Ovarian cancer	202	Environmental/occupational risks	1	Number	1995	18.2903198080109	41.1154242098022	5.76981794959983
4	YLLs (Years of Life Lost)	1	Global	2	Female	11	30-34 years	465	Ovarian cancer	202	Environmental/occupational risks	3	Rate	1995	0.00839779985	0.01887769633	0.00264914866
4	YLLs (Years of Life Lost)	1	Global	2	Female	11	30-34 years	465	Ovarian cancer	202	Environmental/occupational risks	1	Number	1996	18.2138668758187	40.0802957368429	5.50211210438436
4	YLLs (Years of Life Lost)	1	Global	2	Female	11	30-34 years	465	Ovarian cancer	202	Environmental/occupational risks	3	Rate	1996	0.00812881335	0.01788775802	0.00245558193
4	YLLs (Years of Life Lost)	1	Global	2	Female	11	30-34 years	465	Ovarian cancer	202	Environmental/occupational risks	1	Number	1997	18.8999796807211	41.4033809895094	5.73570516290786
4	YLLs (Years of Life Lost)	1	Global	2	Female	11	30-34 years	465	Ovarian cancer	202	Environmental/occupational risks	3	Rate	1997	0.00824182757	0.01805502083	0.00250120337
4	YLLs (Years of Life Lost)	1	Global	2	Female	11	30-34 years	465	Ovarian cancer	202	Environmental/occupational risks	1	Number	1998	19.846660054331	43.3910818821241	6.35147935939493
4	YLLs (Years of Life Lost)	1	Global	2	Female	11	30-34 years	465	Ovarian cancer	202	Environmental/occupational risks	3	Rate	1998	0.0085196754	0.01862670756	0.00272653143
4	YLLs (Years of Life Lost)	1	Global	2	Female	11	30-34 years	465	Ovarian cancer	202	Environmental/occupational risks	1	Number	1999	21.1701974017728	47.7631496952461	6.93146139353023
4	YLLs (Years of Life Lost)	1	Global	2	Female	11	30-34 years	465	Ovarian cancer	202	Environmental/occupational risks	3	Rate	1999	0.00898586229	0.02027345695	0.0029421151
4	YLLs (Years of Life Lost)	1	Global	2	Female	11	30-34 years	465	Ovarian cancer	202	Environmental/occupational risks	1	Number	2000	22.7800566000468	48.7751723247033	8.01918434142716
4	YLLs (Years of Life Lost)	1	Global	2	Female	11	30-34 years	465	Ovarian cancer	202	Environmental/occupational risks	3	Rate	2000	0.00957998027	0.0205120293	0.00337240724
4	YLLs (Years of Life Lost)	1	Global	2	Female	11	30-34 years	465	Ovarian cancer	202	Environmental/occupational risks	1	Number	2001	22.2857821055233	45.4208948627479	7.96947757278126
4	YLLs (Years of Life Lost)	1	Global	2	Female	11	30-34 years	465	Ovarian cancer	202	Environmental/occupational risks	3	Rate	2001	0.00927878817	0.01891119908	0.00331812875
4	YLLs (Years of Life Lost)	1	Global	2	Female	11	30-34 years	465	Ovarian cancer	202	Environmental/occupational risks	1	Number	2002	22.4642542086076	46.7423485504138	8.2481229794
4	YLLs (Years of Life Lost)	1	Global	2	Female	11	30-34 years	465	Ovarian cancer	202	Environmental/occupational risks	3	Rate	2002	0.0092671545	0.01928257052	0.00340258926
4	YLLs (Years of Life Lost)	1	Global	2	Female	11	30-34 years	465	Ovarian cancer	202	Environmental/occupational risks	1	Number	2003	22.986200258169	49.0645758905158	8.2718161980163
4	YLLs (Years of Life Lost)	1	Global	2	Female	11	30-34 years	465	Ovarian cancer	202	Environmental/occupational risks	3	Rate	2003	0.0094014699	0.02006765487	0.00338321385
4	YLLs (Years of Life Lost)	1	Global	2	Female	11	30-34 years	465	Ovarian cancer	202	Environmental/occupational risks	1	Number	2004	23.0209776163994	48.5975080593978	8.41322620207802
4	YLLs (Years of Life Lost)	1	Global	2	Female	11	30-34 years	465	Ovarian cancer	202	Environmental/occupational risks	3	Rate	2004	0.00934939182	0.01973665723	0.0034168205
4	YLLs (Years of Life Lost)	1	Global	2	Female	11	30-34 years	465	Ovarian cancer	202	Environmental/occupational risks	1	Number	2005	22.6545534359173	48.3575956670716	8.30017546706756
4	YLLs (Years of Life Lost)	1	Global	2	Female	11	30-34 years	465	Ovarian cancer	202	Environmental/occupational risks	3	Rate	2005	0.00915580844	0.01954365967	0.00335450517
4	YLLs (Years of Life Lost)	1	Global	2	Female	11	30-34 years	465	Ovarian cancer	202	Environmental/occupational risks	1	Number	2006	21.7530947708833	47.3157132010642	7.72400615534051
4	YLLs (Years of Life Lost)	1	Global	2	Female	11	30-34 years	465	Ovarian cancer	202	Environmental/occupational risks	3	Rate	2006	0.0087710277	0.01907808683	0.00311438315
4	YLLs (Years of Life Lost)	1	Global	2	Female	11	30-34 years	465	Ovarian cancer	202	Environmental/occupational risks	1	Number	2007	20.7693427315959	46.855775015371	7.13310080800259
4	YLLs (Years of Life Lost)	1	Global	2	Female	11	30-34 years	465	Ovarian cancer	202	Environmental/occupational risks	3	Rate	2007	0.0083641852	0.01886965732	0.00287262707
4	YLLs (Years of Life Lost)	1	Global	2	Female	11	30-34 years	465	Ovarian cancer	202	Environmental/occupational risks	1	Number	2008	20.8211502487413	45.290444416394	7.06120379896157
4	YLLs (Years of Life Lost)	1	Global	2	Female	11	30-34 years	465	Ovarian cancer	202	Environmental/occupational risks	3	Rate	2008	0.00836322936	0.01819180833	0.00283627303
4	YLLs (Years of Life Lost)	1	Global	2	Female	11	30-34 years	465	Ovarian cancer	202	Environmental/occupational risks	1	Number	2009	20.6364096367612	44.8753622770288	6.91093587770181
4	YLLs (Years of Life Lost)	1	Global	2	Female	11	30-34 years	465	Ovarian cancer	202	Environmental/occupational risks	3	Rate	2009	0.00823758462	0.01791322233	0.00275868817
4	YLLs (Years of Life Lost)	1	Global	2	Female	11	30-34 years	465	Ovarian cancer	202	Environmental/occupational risks	1	Number	2010	20.7844367670851	44.0614007415635	6.83734580537838
4	YLLs (Years of Life Lost)	1	Global	2	Female	11	30-34 years	465	Ovarian cancer	202	Environmental/occupational risks	3	Rate	2010	0.00821495033	0.01741506025	0.00270242859
4	YLLs (Years of Life Lost)	1	Global	2	Female	11	30-34 years	465	Ovarian cancer	202	Environmental/occupational risks	1	Number	2011	19.7276385563867	42.6366717541252	6.47663445316136
4	YLLs (Years of Life Lost)	1	Global	2	Female	11	30-34 years	465	Ovarian cancer	202	Environmental/occupational risks	3	Rate	2011	0.00770450676	0.01665148745	0.00252940938
4	YLLs (Years of Life Lost)	1	Global	2	Female	11	30-34 years	465	Ovarian cancer	202	Environmental/occupational risks	1	Number	2012	18.7012890193006	41.4071879023392	5.66666899168918
4	YLLs (Years of Life Lost)	1	Global	2	Female	11	30-34 years	465	Ovarian cancer	202	Environmental/occupational risks	3	Rate	2012	0.00720041824	0.01594270163	0.00218179542
4	YLLs (Years of Life Lost)	1	Global	2	Female	11	30-34 years	465	Ovarian cancer	202	Environmental/occupational risks	1	Number	2013	17.8721793180567	39.4197335690374	5.4158485076127
4	YLLs (Years of Life Lost)	1	Global	2	Female	11	30-34 years	465	Ovarian cancer	202	Environmental/occupational risks	3	Rate	2013	0.0067669041	0.01492540737	0.00205059086
4	YLLs (Years of Life Lost)	1	Global	2	Female	11	30-34 years	465	Ovarian cancer	202	Environmental/occupational risks	1	Number	2014	17.2979584737964	37.8952225332871	4.98442816450895
4	YLLs (Years of Life Lost)	1	Global	2	Female	11	30-34 years	465	Ovarian cancer	202	Environmental/occupational risks	3	Rate	2014	0.00642724223	0.01408037689	0.00185201781
4	YLLs (Years of Life Lost)	1	Global	2	Female	11	30-34 years	465	Ovarian cancer	202	Environmental/occupational risks	1	Number	2015	16.8366502347259	36.1712492363095	4.85341409781626
4	YLLs (Years of Life Lost)	1	Global	2	Female	11	30-34 years	465	Ovarian cancer	202	Environmental/occupational risks	3	Rate	2015	0.00612684315	0.01316268781	0.00176615339
4	YLLs (Years of Life Lost)	1	Global	2	Female	11	30-34 years	465	Ovarian cancer	202	Environmental/occupational risks	1	Number	2016	16.7077534796578	37.0678136232575	4.8738593093696
4	YLLs (Years of Life Lost)	1	Global	2	Female	11	30-34 years	465	Ovarian cancer	202	Environmental/occupational risks	3	Rate	2016	0.00594189069	0.01318267576	0.00173332335
4	YLLs (Years of Life Lost)	1	Global	2	Female	11	30-34 years	465	Ovarian cancer	202	Environmental/occupational risks	1	Number	2017	16.5610895304885	37.1128794932662	4.87584703972703
4	YLLs (Years of Life Lost)	1	Global	2	Female	11	30-34 years	465	Ovarian cancer	202	Environmental/occupational risks	3	Rate	2017	0.00576009671	0.01290819512	0.0016958637
4	YLLs (Years of Life Lost)	1	Global	2	Female	11	30-34 years	465	Ovarian cancer	202	Environmental/occupational risks	1	Number	2018	16.7592910367937	36.7306408729941	4.49477217311654
4	YLLs (Years of Life Lost)	1	Global	2	Female	11	30-34 years	465	Ovarian cancer	202	Environmental/occupational risks	3	Rate	2018	0.00572067389	0.01253776295	0.00153426095
4	YLLs (Years of Life Lost)	1	Global	2	Female	11	30-34 years	465	Ovarian cancer	202	Environmental/occupational risks	1	Number	2019	17.2411052370371	40.8816222340156	4.97815260028379
4	YLLs (Years of Life Lost)	1	Global	2	Female	11	30-34 years	465	Ovarian cancer	202	Environmental/occupational risks	3	Rate	2019	0.00580622386	0.01376755418	0.00167647422
4	YLLs (Years of Life Lost)	1	Global	2	Female	11	30-34 years	465	Ovarian cancer	202	Environmental/occupational risks	1	Number	2020	17.7832599216312	39.907619721636	5.11180447470754
4	YLLs (Years of Life Lost)	1	Global	2	Female	11	30-34 years	465	Ovarian cancer	202	Environmental/occupational risks	3	Rate	2020	0.00594701883	0.01334577389	0.00170947271
4	YLLs (Years of Life Lost)	1	Global	2	Female	11	30-34 years	465	Ovarian cancer	202	Environmental/occupational risks	1	Number	2021	18.463599734732	41.8760320840981	5.28311156906016
4	YLLs (Years of Life Lost)	1	Global	2	Female	11	30-34 years	465	Ovarian cancer	202	Environmental/occupational risks	3	Rate	2021	0.00617654496	0.01400860063	0.00176733555
4	YLLs (Years of Life Lost)	1	Global	2	Female	12	35-39 years	465	Ovarian cancer	202	Environmental/occupational risks	1	Number	1990	126.705571682899	224.144397352951	55.4562475880027
4	YLLs (Years of Life Lost)	1	Global	2	Female	12	35-39 years	465	Ovarian cancer	202	Environmental/occupational risks	3	Rate	1990	0.07304880645	0.12922463062	0.03197185919
4	YLLs (Years of Life Lost)	1	Global	2	Female	12	35-39 years	465	Ovarian cancer	202	Environmental/occupational risks	1	Number	1991	129.406209915568	230.904830925239	56.1772075055323
4	YLLs (Years of Life Lost)	1	Global	2	Female	12	35-39 years	465	Ovarian cancer	202	Environmental/occupational risks	3	Rate	1991	0.07283948696	0.12997049703	0.03162073116
4	YLLs (Years of Life Lost)	1	Global	2	Female	12	35-39 years	465	Ovarian cancer	202	Environmental/occupational risks	1	Number	1992	136.920463554796	244.040005331339	60.3568037538212
4	YLLs (Years of Life Lost)	1	Global	2	Female	12	35-39 years	465	Ovarian cancer	202	Environmental/occupational risks	3	Rate	1992	0.07559956654	0.13474478644	0.03332553866
4	YLLs (Years of Life Lost)	1	Global	2	Female	12	35-39 years	465	Ovarian cancer	202	Environmental/occupational risks	1	Number	1993	155.778877052341	275.523006332624	68.198615440379
4	YLLs (Years of Life Lost)	1	Global	2	Female	12	35-39 years	465	Ovarian cancer	202	Environmental/occupational risks	3	Rate	1993	0.08491724564	0.15019144605	0.03717601956
4	YLLs (Years of Life Lost)	1	Global	2	Female	12	35-39 years	465	Ovarian cancer	202	Environmental/occupational risks	1	Number	1994	164.085078887574	298.826200012708	71.57536593104
4	YLLs (Years of Life Lost)	1	Global	2	Female	12	35-39 years	465	Ovarian cancer	202	Environmental/occupational risks	3	Rate	1994	0.0886760302	0.16149378917	0.03868127043
4	YLLs (Years of Life Lost)	1	Global	2	Female	12	35-39 years	465	Ovarian cancer	202	Environmental/occupational risks	1	Number	1995	166.726946914613	296.611497563652	74.2943613281543
4	YLLs (Years of Life Lost)	1	Global	2	Female	12	35-39 years	465	Ovarian cancer	202	Environmental/occupational risks	3	Rate	1995	0.08932893869	0.15891846381	0.0398054218
4	YLLs (Years of Life Lost)	1	Global	2	Female	12	35-39 years	465	Ovarian cancer	202	Environmental/occupational risks	1	Number	1996	162.266505898014	286.16496909677	73.5053160367349
4	YLLs (Years of Life Lost)	1	Global	2	Female	12	35-39 years	465	Ovarian cancer	202	Environmental/occupational risks	3	Rate	1996	0.08569633282	0.15112970048	0.03881969352
4	YLLs (Years of Life Lost)	1	Global	2	Female	12	35-39 years	465	Ovarian cancer	202	Environmental/occupational risks	1	Number	1997	157.32153937342	275.610581627146	69.8823823926021
4	YLLs (Years of Life Lost)	1	Global	2	Female	12	35-39 years	465	Ovarian cancer	202	Environmental/occupational risks	3	Rate	1997	0.08120053203	0.14225468395	0.03606935613
4	YLLs (Years of Life Lost)	1	Global	2	Female	12	35-39 years	465	Ovarian cancer	202	Environmental/occupational risks	1	Number	1998	151.682939389214	273.831577945286	65.5728916573132
4	YLLs (Years of Life Lost)	1	Global	2	Female	12	35-39 years	465	Ovarian cancer	202	Environmental/occupational risks	3	Rate	1998	0.07576734452	0.13678197159	0.03275440134
4	YLLs (Years of Life Lost)	1	Global	2	Female	12	35-39 years	465	Ovarian cancer	202	Environmental/occupational risks	1	Number	1999	154.253268195269	279.219715451414	68.9934467326831
4	YLLs (Years of Life Lost)	1	Global	2	Female	12	35-39 years	465	Ovarian cancer	202	Environmental/occupational risks	3	Rate	1999	0.07430530522	0.13450286287	0.03323481685
4	YLLs (Years of Life Lost)	1	Global	2	Female	12	35-39 years	465	Ovarian cancer	202	Environmental/occupational risks	1	Number	2000	157.918719729304	291.918844037897	72.0004353276463
4	YLLs (Years of Life Lost)	1	Global	2	Female	12	35-39 years	465	Ovarian cancer	202	Environmental/occupational risks	3	Rate	2000	0.07349047189	0.13584997168	0.0335067684
4	YLLs (Years of Life Lost)	1	Global	2	Female	12	35-39 years	465	Ovarian cancer	202	Environmental/occupational risks	1	Number	2001	155.620320896989	279.974429347994	72.4073908428559
4	YLLs (Years of Life Lost)	1	Global	2	Female	12	35-39 years	465	Ovarian cancer	202	Environmental/occupational risks	3	Rate	2001	0.07034383098	0.12655464159	0.03272974399
4	YLLs (Years of Life Lost)	1	Global	2	Female	12	35-39 years	465	Ovarian cancer	202	Environmental/occupational risks	1	Number	2002	152.425458697564	279.779359116913	73.9776878122856
4	YLLs (Years of Life Lost)	1	Global	2	Female	12	35-39 years	465	Ovarian cancer	202	Environmental/occupational risks	3	Rate	2002	0.06728507195	0.1235028221	0.03265592303
4	YLLs (Years of Life Lost)	1	Global	2	Female	12	35-39 years	465	Ovarian cancer	202	Environmental/occupational risks	1	Number	2003	149.711387654221	279.245043839089	68.1970862557723
4	YLLs (Years of Life Lost)	1	Global	2	Female	12	35-39 years	465	Ovarian cancer	202	Environmental/occupational risks	3	Rate	2003	0.06501866825	0.12127428081	0.02961754477
4	YLLs (Years of Life Lost)	1	Global	2	Female	12	35-39 years	465	Ovarian cancer	202	Environmental/occupational risks	1	Number	2004	148.237365174103	274.913943128281	66.4109497280926
4	YLLs (Years of Life Lost)	1	Global	2	Female	12	35-39 years	465	Ovarian cancer	202	Environmental/occupational risks	3	Rate	2004	0.06361272643	0.11797312666	0.02849876327
4	YLLs (Years of Life Lost)	1	Global	2	Female	12	35-39 years	465	Ovarian cancer	202	Environmental/occupational risks	1	Number	2005	150.933100312353	277.429838375532	66.8782840265557
4	YLLs (Years of Life Lost)	1	Global	2	Female	12	35-39 years	465	Ovarian cancer	202	Environmental/occupational risks	3	Rate	2005	0.064129016	0.1178754197	0.0284154936
4	YLLs (Years of Life Lost)	1	Global	2	Female	12	35-39 years	465	Ovarian cancer	202	Environmental/occupational risks	1	Number	2006	145.456795391103	268.07980016268	65.9675567277345
4	YLLs (Years of Life Lost)	1	Global	2	Female	12	35-39 years	465	Ovarian cancer	202	Environmental/occupational risks	3	Rate	2006	0.06114965714	0.11270004829	0.02773258867
4	YLLs (Years of Life Lost)	1	Global	2	Female	12	35-39 years	465	Ovarian cancer	202	Environmental/occupational risks	1	Number	2007	141.873533916605	253.708124849481	63.1695209187742
4	YLLs (Years of Life Lost)	1	Global	2	Female	12	35-39 years	465	Ovarian cancer	202	Environmental/occupational risks	3	Rate	2007	0.0590687884	0.10563091739	0.02630051541
4	YLLs (Years of Life Lost)	1	Global	2	Female	12	35-39 years	465	Ovarian cancer	202	Environmental/occupational risks	1	Number	2008	145.200766360567	259.005566948335	64.7959378489678
4	YLLs (Years of Life Lost)	1	Global	2	Female	12	35-39 years	465	Ovarian cancer	202	Environmental/occupational risks	3	Rate	2008	0.05991159696	0.10686883772	0.0267355897
4	YLLs (Years of Life Lost)	1	Global	2	Female	12	35-39 years	465	Ovarian cancer	202	Environmental/occupational risks	1	Number	2009	141.101959324601	253.830955771045	62.4913113833424
4	YLLs (Years of Life Lost)	1	Global	2	Female	12	35-39 years	465	Ovarian cancer	202	Environmental/occupational risks	3	Rate	2009	0.05778628187	0.10395282409	0.02559241949
4	YLLs (Years of Life Lost)	1	Global	2	Female	12	35-39 years	465	Ovarian cancer	202	Environmental/occupational risks	1	Number	2010	138.720757764155	251.672247692293	61.105076367774
4	YLLs (Years of Life Lost)	1	Global	2	Female	12	35-39 years	465	Ovarian cancer	202	Environmental/occupational risks	3	Rate	2010	0.05653529664	0.10256839285	0.0249032205
4	YLLs (Years of Life Lost)	1	Global	2	Female	12	35-39 years	465	Ovarian cancer	202	Environmental/occupational risks	1	Number	2011	136.407778329423	247.316504060803	61.7109151165232
4	YLLs (Years of Life Lost)	1	Global	2	Female	12	35-39 years	465	Ovarian cancer	202	Environmental/occupational risks	3	Rate	2011	0.05548803316	0.10060354729	0.02510280093
4	YLLs (Years of Life Lost)	1	Global	2	Female	12	35-39 years	465	Ovarian cancer	202	Environmental/occupational risks	1	Number	2012	134.424701944073	244.212676813075	60.711609070508
4	YLLs (Years of Life Lost)	1	Global	2	Female	12	35-39 years	465	Ovarian cancer	202	Environmental/occupational risks	3	Rate	2012	0.05463952288	0.09926497102	0.02467740903
4	YLLs (Years of Life Lost)	1	Global	2	Female	12	35-39 years	465	Ovarian cancer	202	Environmental/occupational risks	1	Number	2013	133.396281582732	239.006291872296	59.2548774850956
4	YLLs (Years of Life Lost)	1	Global	2	Female	12	35-39 years	465	Ovarian cancer	202	Environmental/occupational risks	3	Rate	2013	0.05411439469	0.09695683162	0.02403771522
4	YLLs (Years of Life Lost)	1	Global	2	Female	12	35-39 years	465	Ovarian cancer	202	Environmental/occupational risks	1	Number	2014	133.992153286272	236.664543734951	61.3188678737192
4	YLLs (Years of Life Lost)	1	Global	2	Female	12	35-39 years	465	Ovarian cancer	202	Environmental/occupational risks	3	Rate	2014	0.05406139412	0.09548630169	0.02474013143
4	YLLs (Years of Life Lost)	1	Global	2	Female	12	35-39 years	465	Ovarian cancer	202	Environmental/occupational risks	1	Number	2015	134.854421140443	241.115620533316	61.7289682640283
4	YLLs (Years of Life Lost)	1	Global	2	Female	12	35-39 years	465	Ovarian cancer	202	Environmental/occupational risks	3	Rate	2015	0.05389252413	0.09635820085	0.02466904595
4	YLLs (Years of Life Lost)	1	Global	2	Female	12	35-39 years	465	Ovarian cancer	202	Environmental/occupational risks	1	Number	2016	135.241134276778	242.61112893822	60.1910002406924
4	YLLs (Years of Life Lost)	1	Global	2	Female	12	35-39 years	465	Ovarian cancer	202	Environmental/occupational risks	3	Rate	2016	0.05340656612	0.09580685173	0.02376935576
4	YLLs (Years of Life Lost)	1	Global	2	Female	12	35-39 years	465	Ovarian cancer	202	Environmental/occupational risks	1	Number	2017	134.599008068835	244.544628396344	59.9559638911898
4	YLLs (Years of Life Lost)	1	Global	2	Female	12	35-39 years	465	Ovarian cancer	202	Environmental/occupational risks	3	Rate	2017	0.05241050779	0.09522141608	0.02334580735
4	YLLs (Years of Life Lost)	1	Global	2	Female	12	35-39 years	465	Ovarian cancer	202	Environmental/occupational risks	1	Number	2018	136.105082948115	246.162884090368	60.4900604449442
4	YLLs (Years of Life Lost)	1	Global	2	Female	12	35-39 years	465	Ovarian cancer	202	Environmental/occupational risks	3	Rate	2018	0.05212826808	0.09428042316	0.02316770262
4	YLLs (Years of Life Lost)	1	Global	2	Female	12	35-39 years	465	Ovarian cancer	202	Environmental/occupational risks	1	Number	2019	141.471068949329	262.021390758047	63.1558085491134
4	YLLs (Years of Life Lost)	1	Global	2	Female	12	35-39 years	465	Ovarian cancer	202	Environmental/occupational risks	3	Rate	2019	0.05318142825	0.09849838484	0.0237413637
4	YLLs (Years of Life Lost)	1	Global	2	Female	12	35-39 years	465	Ovarian cancer	202	Environmental/occupational risks	1	Number	2020	141.572631505774	262.631099376969	62.9134036329597
4	YLLs (Years of Life Lost)	1	Global	2	Female	12	35-39 years	465	Ovarian cancer	202	Environmental/occupational risks	3	Rate	2020	0.05213384546	0.09671339017	0.0231677382
4	YLLs (Years of Life Lost)	1	Global	2	Female	12	35-39 years	465	Ovarian cancer	202	Environmental/occupational risks	1	Number	2021	145.887270436751	269.246263178506	61.8919449110501
4	YLLs (Years of Life Lost)	1	Global	2	Female	12	35-39 years	465	Ovarian cancer	202	Environmental/occupational risks	3	Rate	2021	0.05251469931	0.09691994723	0.02227909856
4	YLLs (Years of Life Lost)	1	Global	2	Female	13	40-44 years	465	Ovarian cancer	202	Environmental/occupational risks	1	Number	1990	367.217496361336	640.906771758621	162.935032253052
4	YLLs (Years of Life Lost)	1	Global	2	Female	13	40-44 years	465	Ovarian cancer	202	Environmental/occupational risks	3	Rate	1990	0.26187648254	0.45705450499	0.11619504395
4	YLLs (Years of Life Lost)	1	Global	2	Female	13	40-44 years	465	Ovarian cancer	202	Environmental/occupational risks	1	Number	1991	383.942538890165	677.621760444932	171.671178520702
4	YLLs (Years of Life Lost)	1	Global	2	Female	13	40-44 years	465	Ovarian cancer	202	Environmental/occupational risks	3	Rate	1991	0.26081310641	0.46031012043	0.11661665175
4	YLLs (Years of Life Lost)	1	Global	2	Female	13	40-44 years	465	Ovarian cancer	202	Environmental/occupational risks	1	Number	1992	403.369923022172	720.011190012265	180.827312211149
4	YLLs (Years of Life Lost)	1	Global	2	Female	13	40-44 years	465	Ovarian cancer	202	Environmental/occupational risks	3	Rate	1992	0.26483863303	0.47273425322	0.11872491093
4	YLLs (Years of Life Lost)	1	Global	2	Female	13	40-44 years	465	Ovarian cancer	202	Environmental/occupational risks	1	Number	1993	430.585680903087	746.986510581934	188.326059427836
4	YLLs (Years of Life Lost)	1	Global	2	Female	13	40-44 years	465	Ovarian cancer	202	Environmental/occupational risks	3	Rate	1993	0.27259033549	0.47289381081	0.11922334159
4	YLLs (Years of Life Lost)	1	Global	2	Female	13	40-44 years	465	Ovarian cancer	202	Environmental/occupational risks	1	Number	1994	446.60326418344	782.966413363608	199.098080943585
4	YLLs (Years of Life Lost)	1	Global	2	Female	13	40-44 years	465	Ovarian cancer	202	Environmental/occupational risks	3	Rate	1994	0.27479559898	0.4817603045	0.12250532138
4	YLLs (Years of Life Lost)	1	Global	2	Female	13	40-44 years	465	Ovarian cancer	202	Environmental/occupational risks	1	Number	1995	461.087184195585	806.622450636806	203.851004789141
4	YLLs (Years of Life Lost)	1	Global	2	Female	13	40-44 years	465	Ovarian cancer	202	Environmental/occupational risks	3	Rate	1995	0.27333437864	0.47816910532	0.12084371381
4	YLLs (Years of Life Lost)	1	Global	2	Female	13	40-44 years	465	Ovarian cancer	202	Environmental/occupational risks	1	Number	1996	461.726666032495	802.404931962916	201.953724504645
4	YLLs (Years of Life Lost)	1	Global	2	Female	13	40-44 years	465	Ovarian cancer	202	Environmental/occupational risks	3	Rate	1996	0.26784079755	0.46546321178	0.11715036323
4	YLLs (Years of Life Lost)	1	Global	2	Female	13	40-44 years	465	Ovarian cancer	202	Environmental/occupational risks	1	Number	1997	466.481337620402	811.533073572608	199.266383790609
4	YLLs (Years of Life Lost)	1	Global	2	Female	13	40-44 years	465	Ovarian cancer	202	Environmental/occupational risks	3	Rate	1997	0.26589550037	0.46257583157	0.11358232485
4	YLLs (Years of Life Lost)	1	Global	2	Female	13	40-44 years	465	Ovarian cancer	202	Environmental/occupational risks	1	Number	1998	473.170517850869	830.808723418168	205.555947191154
4	YLLs (Years of Life Lost)	1	Global	2	Female	13	40-44 years	465	Ovarian cancer	202	Environmental/occupational risks	3	Rate	1998	0.26655987519	0.46803480198	0.1157996231
4	YLLs (Years of Life Lost)	1	Global	2	Female	13	40-44 years	465	Ovarian cancer	202	Environmental/occupational risks	1	Number	1999	480.672967595539	845.61809195408	206.349275442107
4	YLLs (Years of Life Lost)	1	Global	2	Female	13	40-44 years	465	Ovarian cancer	202	Environmental/occupational risks	3	Rate	1999	0.26854309191	0.4724311794	0.1152835216
4	YLLs (Years of Life Lost)	1	Global	2	Female	13	40-44 years	465	Ovarian cancer	202	Environmental/occupational risks	1	Number	2000	496.939835797894	872.21539821538	218.143767041717
4	YLLs (Years of Life Lost)	1	Global	2	Female	13	40-44 years	465	Ovarian cancer	202	Environmental/occupational risks	3	Rate	2000	0.27514329043	0.48292408324	0.1207808059
4	YLLs (Years of Life Lost)	1	Global	2	Female	13	40-44 years	465	Ovarian cancer	202	Environmental/occupational risks	1	Number	2001	499.191229295074	867.742848107911	225.139137234713
4	YLLs (Years of Life Lost)	1	Global	2	Female	13	40-44 years	465	Ovarian cancer	202	Environmental/occupational risks	3	Rate	2001	0.27221381945	0.47318859211	0.12277055537
4	YLLs (Years of Life Lost)	1	Global	2	Female	13	40-44 years	465	Ovarian cancer	202	Environmental/occupational risks	1	Number	2002	506.995254490355	869.706138393038	229.75012893087
4	YLLs (Years of Life Lost)	1	Global	2	Female	13	40-44 years	465	Ovarian cancer	202	Environmental/occupational risks	3	Rate	2002	0.26991188671	0.46301029964	0.12231335544
4	YLLs (Years of Life Lost)	1	Global	2	Female	13	40-44 years	465	Ovarian cancer	202	Environmental/occupational risks	1	Number	2003	509.867305197457	881.619112030246	228.790969469851
4	YLLs (Years of Life Lost)	1	Global	2	Female	13	40-44 years	465	Ovarian cancer	202	Environmental/occupational risks	3	Rate	2003	0.26238389501	0.45369188055	0.11773860591
4	YLLs (Years of Life Lost)	1	Global	2	Female	13	40-44 years	465	Ovarian cancer	202	Environmental/occupational risks	1	Number	2004	507.016270900396	885.04889169609	221.977315572282
4	YLLs (Years of Life Lost)	1	Global	2	Female	13	40-44 years	465	Ovarian cancer	202	Environmental/occupational risks	3	Rate	2004	0.25128794201	0.43864887053	0.11001663261
4	YLLs (Years of Life Lost)	1	Global	2	Female	13	40-44 years	465	Ovarian cancer	202	Environmental/occupational risks	1	Number	2005	519.966473359647	916.682226412081	230.429899314875
4	YLLs (Years of Life Lost)	1	Global	2	Female	13	40-44 years	465	Ovarian cancer	202	Environmental/occupational risks	3	Rate	2005	0.24862796294	0.43832217325	0.11018271255
4	YLLs (Years of Life Lost)	1	Global	2	Female	13	40-44 years	465	Ovarian cancer	202	Environmental/occupational risks	1	Number	2006	516.552372150372	908.806633269932	229.739913694191
4	YLLs (Years of Life Lost)	1	Global	2	Female	13	40-44 years	465	Ovarian cancer	202	Environmental/occupational risks	3	Rate	2006	0.23962490242	0.42158881182	0.10657468123
4	YLLs (Years of Life Lost)	1	Global	2	Female	13	40-44 years	465	Ovarian cancer	202	Environmental/occupational risks	1	Number	2007	511.729234457538	889.636188532806	223.974700524851
4	YLLs (Years of Life Lost)	1	Global	2	Female	13	40-44 years	465	Ovarian cancer	202	Environmental/occupational risks	3	Rate	2007	0.23154117975	0.40253203994	0.10134141828
4	YLLs (Years of Life Lost)	1	Global	2	Female	13	40-44 years	465	Ovarian cancer	202	Environmental/occupational risks	1	Number	2008	517.699504197048	891.926777116989	231.647021537216
4	YLLs (Years of Life Lost)	1	Global	2	Female	13	40-44 years	465	Ovarian cancer	202	Environmental/occupational risks	3	Rate	2008	0.23019423595	0.39659377943	0.10300146842
4	YLLs (Years of Life Lost)	1	Global	2	Female	13	40-44 years	465	Ovarian cancer	202	Environmental/occupational risks	1	Number	2009	512.245340075163	884.13346286305	223.048763333916
4	YLLs (Years of Life Lost)	1	Global	2	Female	13	40-44 years	465	Ovarian cancer	202	Environmental/occupational risks	3	Rate	2009	0.22484992823	0.3880901008	0.09790718334
4	YLLs (Years of Life Lost)	1	Global	2	Female	13	40-44 years	465	Ovarian cancer	202	Environmental/occupational risks	1	Number	2010	508.195568553155	894.383686346564	217.950131924509
4	YLLs (Years of Life Lost)	1	Global	2	Female	13	40-44 years	465	Ovarian cancer	202	Environmental/occupational risks	3	Rate	2010	0.22074085038	0.38848629879	0.09466925813
4	YLLs (Years of Life Lost)	1	Global	2	Female	13	40-44 years	465	Ovarian cancer	202	Environmental/occupational risks	1	Number	2011	504.068547755426	867.519277871128	212.399850830709
4	YLLs (Years of Life Lost)	1	Global	2	Female	13	40-44 years	465	Ovarian cancer	202	Environmental/occupational risks	3	Rate	2011	0.21656184838	0.37271037671	0.09125287522
4	YLLs (Years of Life Lost)	1	Global	2	Female	13	40-44 years	465	Ovarian cancer	202	Environmental/occupational risks	1	Number	2012	501.671878070738	863.664170755729	215.154663667226
4	YLLs (Years of Life Lost)	1	Global	2	Female	13	40-44 years	465	Ovarian cancer	202	Environmental/occupational risks	3	Rate	2012	0.213406301	0.36739427511	0.0915246856
4	YLLs (Years of Life Lost)	1	Global	2	Female	13	40-44 years	465	Ovarian cancer	202	Environmental/occupational risks	1	Number	2013	490.064521401104	851.461131242153	215.52071685286
4	YLLs (Years of Life Lost)	1	Global	2	Female	13	40-44 years	465	Ovarian cancer	202	Environmental/occupational risks	3	Rate	2013	0.20659051949	0.35894007778	0.09085443837
4	YLLs (Years of Life Lost)	1	Global	2	Female	13	40-44 years	465	Ovarian cancer	202	Environmental/occupational risks	1	Number	2014	492.287596167925	867.502517704692	216.343452344396
4	YLLs (Years of Life Lost)	1	Global	2	Female	13	40-44 years	465	Ovarian cancer	202	Environmental/occupational risks	3	Rate	2014	0.20602289909	0.36305075541	0.09053997216
4	YLLs (Years of Life Lost)	1	Global	2	Female	13	40-44 years	465	Ovarian cancer	202	Environmental/occupational risks	1	Number	2015	487.472690560881	844.41831560701	220.340028329226
4	YLLs (Years of Life Lost)	1	Global	2	Female	13	40-44 years	465	Ovarian cancer	202	Environmental/occupational risks	3	Rate	2015	0.20303734545	0.35170883739	0.09177386819
4	YLLs (Years of Life Lost)	1	Global	2	Female	13	40-44 years	465	Ovarian cancer	202	Environmental/occupational risks	1	Number	2016	479.136579045578	827.581518846663	207.682156557666
4	YLLs (Years of Life Lost)	1	Global	2	Female	13	40-44 years	465	Ovarian cancer	202	Environmental/occupational risks	3	Rate	2016	0.19917839116	0.34402790912	0.08633404258
4	YLLs (Years of Life Lost)	1	Global	2	Female	13	40-44 years	465	Ovarian cancer	202	Environmental/occupational risks	1	Number	2017	471.784115128151	836.135705426953	204.435528334997
4	YLLs (Years of Life Lost)	1	Global	2	Female	13	40-44 years	465	Ovarian cancer	202	Environmental/occupational risks	3	Rate	2017	0.19595541723	0.34728876145	0.08491224687
4	YLLs (Years of Life Lost)	1	Global	2	Female	13	40-44 years	465	Ovarian cancer	202	Environmental/occupational risks	1	Number	2018	465.676559561552	811.400079230378	198.750868972538
4	YLLs (Years of Life Lost)	1	Global	2	Female	13	40-44 years	465	Ovarian cancer	202	Environmental/occupational risks	3	Rate	2018	0.19301277826	0.33630763747	0.08237790074
4	YLLs (Years of Life Lost)	1	Global	2	Female	13	40-44 years	465	Ovarian cancer	202	Environmental/occupational risks	1	Number	2019	467.532602309102	832.337027441784	199.646939556309
4	YLLs (Years of Life Lost)	1	Global	2	Female	13	40-44 years	465	Ovarian cancer	202	Environmental/occupational risks	3	Rate	2019	0.19267297673	0.34301105833	0.08227569575
4	YLLs (Years of Life Lost)	1	Global	2	Female	13	40-44 years	465	Ovarian cancer	202	Environmental/occupational risks	1	Number	2020	467.071338403305	831.939832503334	202.313638622387
4	YLLs (Years of Life Lost)	1	Global	2	Female	13	40-44 years	465	Ovarian cancer	202	Environmental/occupational risks	3	Rate	2020	0.19057890147	0.3394560238	0.08254994008
4	YLLs (Years of Life Lost)	1	Global	2	Female	13	40-44 years	465	Ovarian cancer	202	Environmental/occupational risks	1	Number	2021	474.902668922333	862.154409920482	203.944687413518
4	YLLs (Years of Life Lost)	1	Global	2	Female	13	40-44 years	465	Ovarian cancer	202	Environmental/occupational risks	3	Rate	2021	0.19142365153	0.34751698849	0.08220597468
4	YLLs (Years of Life Lost)	1	Global	2	Female	14	45-49 years	465	Ovarian cancer	202	Environmental/occupational risks	1	Number	1990	876.138099549206	1516.16333839097	384.418946362737
4	YLLs (Years of Life Lost)	1	Global	2	Female	14	45-49 years	465	Ovarian cancer	202	Environmental/occupational risks	3	Rate	1990	0.7698883403	1.33229735908	0.3378002449
4	YLLs (Years of Life Lost)	1	Global	2	Female	14	45-49 years	465	Ovarian cancer	202	Environmental/occupational risks	1	Number	1991	868.306191293403	1440.38459777479	391.593821561078
4	YLLs (Years of Life Lost)	1	Global	2	Female	14	45-49 years	465	Ovarian cancer	202	Environmental/occupational risks	3	Rate	1991	0.75277441104	1.24873538636	0.33949062134
4	YLLs (Years of Life Lost)	1	Global	2	Female	14	45-49 years	465	Ovarian cancer	202	Environmental/occupational risks	1	Number	1992	897.581827337471	1474.95772038042	405.192654208957
4	YLLs (Years of Life Lost)	1	Global	2	Female	14	45-49 years	465	Ovarian cancer	202	Environmental/occupational risks	3	Rate	1992	0.75210432902	1.2359007868	0.33952018639
4	YLLs (Years of Life Lost)	1	Global	2	Female	14	45-49 years	465	Ovarian cancer	202	Environmental/occupational risks	1	Number	1993	972.806174949624	1607.90819195273	449.50927136232
4	YLLs (Years of Life Lost)	1	Global	2	Female	14	45-49 years	465	Ovarian cancer	202	Environmental/occupational risks	3	Rate	1993	0.78622154	1.29951072208	0.36329320339
4	YLLs (Years of Life Lost)	1	Global	2	Female	14	45-49 years	465	Ovarian cancer	202	Environmental/occupational risks	1	Number	1994	1058.59869730232	1796.07159691137	482.112153509844
4	YLLs (Years of Life Lost)	1	Global	2	Female	14	45-49 years	465	Ovarian cancer	202	Environmental/occupational risks	3	Rate	1994	0.81503252	1.38282501525	0.37118606361
4	YLLs (Years of Life Lost)	1	Global	2	Female	14	45-49 years	465	Ovarian cancer	202	Environmental/occupational risks	1	Number	1995	1138.84765357156	1924.3813647223	522.684449765086
4	YLLs (Years of Life Lost)	1	Global	2	Female	14	45-49 years	465	Ovarian cancer	202	Environmental/occupational risks	3	Rate	1995	0.84305837483	1.42456791372	0.38692928012
4	YLLs (Years of Life Lost)	1	Global	2	Female	14	45-49 years	465	Ovarian cancer	202	Environmental/occupational risks	1	Number	1996	1155.7527791723	1943.96864385189	514.557421886919
4	YLLs (Years of Life Lost)	1	Global	2	Female	14	45-49 years	465	Ovarian cancer	202	Environmental/occupational risks	3	Rate	1996	0.81561431643	1.37185796581	0.36312298571
4	YLLs (Years of Life Lost)	1	Global	2	Female	14	45-49 years	465	Ovarian cancer	202	Environmental/occupational risks	1	Number	1997	1155.39621251519	1958.66887933595	510.880233950362
4	YLLs (Years of Life Lost)	1	Global	2	Female	14	45-49 years	465	Ovarian cancer	202	Environmental/occupational risks	3	Rate	1997	0.78880916279	1.33721743429	0.3487868536
4	YLLs (Years of Life Lost)	1	Global	2	Female	14	45-49 years	465	Ovarian cancer	202	Environmental/occupational risks	1	Number	1998	1151.36693363935	1963.07456683569	506.575714043432
4	YLLs (Years of Life Lost)	1	Global	2	Female	14	45-49 years	465	Ovarian cancer	202	Environmental/occupational risks	3	Rate	1998	0.75837167947	1.29301972524	0.33366658692
4	YLLs (Years of Life Lost)	1	Global	2	Female	14	45-49 years	465	Ovarian cancer	202	Environmental/occupational risks	1	Number	1999	1156.49334351941	2005.12733710385	516.612336974533
4	YLLs (Years of Life Lost)	1	Global	2	Female	14	45-49 years	465	Ovarian cancer	202	Environmental/occupational risks	3	Rate	1999	0.74062642146	1.28409756319	0.33084215189
4	YLLs (Years of Life Lost)	1	Global	2	Female	14	45-49 years	465	Ovarian cancer	202	Environmental/occupational risks	1	Number	2000	1202.56618956821	2049.95361801258	533.66320398833
4	YLLs (Years of Life Lost)	1	Global	2	Female	14	45-49 years	465	Ovarian cancer	202	Environmental/occupational risks	3	Rate	2000	0.74167314366	1.26429260811	0.32913254139
4	YLLs (Years of Life Lost)	1	Global	2	Female	14	45-49 years	465	Ovarian cancer	202	Environmental/occupational risks	1	Number	2001	1226.36126156776	2101.38391842184	551.070680920487
4	YLLs (Years of Life Lost)	1	Global	2	Female	14	45-49 years	465	Ovarian cancer	202	Environmental/occupational risks	3	Rate	2001	0.73922938505	1.26667792799	0.3321758876
4	YLLs (Years of Life Lost)	1	Global	2	Female	14	45-49 years	465	Ovarian cancer	202	Environmental/occupational risks	1	Number	2002	1256.34663273416	2117.57170886318	560.084670299299
4	YLLs (Years of Life Lost)	1	Global	2	Female	14	45-49 years	465	Ovarian cancer	202	Environmental/occupational risks	3	Rate	2002	0.74304156302	1.25239623474	0.33125108788
4	YLLs (Years of Life Lost)	1	Global	2	Female	14	45-49 years	465	Ovarian cancer	202	Environmental/occupational risks	1	Number	2003	1274.70738588696	2146.75399394312	581.056019878782
4	YLLs (Years of Life Lost)	1	Global	2	Female	14	45-49 years	465	Ovarian cancer	202	Environmental/occupational risks	3	Rate	2003	0.74381563881	1.2526711707	0.33905707255
4	YLLs (Years of Life Lost)	1	Global	2	Female	14	45-49 years	465	Ovarian cancer	202	Environmental/occupational risks	1	Number	2004	1254.1071063618	2108.53185505443	566.52627771194
4	YLLs (Years of Life Lost)	1	Global	2	Female	14	45-49 years	465	Ovarian cancer	202	Environmental/occupational risks	3	Rate	2004	0.72442045484	1.21796902173	0.32724734729
4	YLLs (Years of Life Lost)	1	Global	2	Female	14	45-49 years	465	Ovarian cancer	202	Environmental/occupational risks	1	Number	2005	1285.92937546569	2180.28169166118	584.028231272783
4	YLLs (Years of Life Lost)	1	Global	2	Female	14	45-49 years	465	Ovarian cancer	202	Environmental/occupational risks	3	Rate	2005	0.73491693866	1.24604506034	0.33377590403
4	YLLs (Years of Life Lost)	1	Global	2	Female	14	45-49 years	465	Ovarian cancer	202	Environmental/occupational risks	1	Number	2006	1253.40349398674	2108.21940161907	574.955043421728
4	YLLs (Years of Life Lost)	1	Global	2	Female	14	45-49 years	465	Ovarian cancer	202	Environmental/occupational risks	3	Rate	2006	0.70444417035	1.18487212969	0.32313914114
4	YLLs (Years of Life Lost)	1	Global	2	Female	14	45-49 years	465	Ovarian cancer	202	Environmental/occupational risks	1	Number	2007	1237.75396790778	2071.11761219525	566.030373931218
4	YLLs (Years of Life Lost)	1	Global	2	Female	14	45-49 years	465	Ovarian cancer	202	Environmental/occupational risks	3	Rate	2007	0.67813900628	1.1347211771	0.31011597236
4	YLLs (Years of Life Lost)	1	Global	2	Female	14	45-49 years	465	Ovarian cancer	202	Environmental/occupational risks	1	Number	2008	1270.57003299173	2108.90034312333	578.83842257622
4	YLLs (Years of Life Lost)	1	Global	2	Female	14	45-49 years	465	Ovarian cancer	202	Environmental/occupational risks	3	Rate	2008	0.6718038674	1.11506439604	0.30605624309
4	YLLs (Years of Life Lost)	1	Global	2	Female	14	45-49 years	465	Ovarian cancer	202	Environmental/occupational risks	1	Number	2009	1294.91072077014	2160.40689197974	588.274730120969
4	YLLs (Years of Life Lost)	1	Global	2	Female	14	45-49 years	465	Ovarian cancer	202	Environmental/occupational risks	3	Rate	2009	0.65838809296	1.09844342997	0.29910407836
4	YLLs (Years of Life Lost)	1	Global	2	Female	14	45-49 years	465	Ovarian cancer	202	Environmental/occupational risks	1	Number	2010	1305.86720604256	2216.00734238518	587.108085374654
4	YLLs (Years of Life Lost)	1	Global	2	Female	14	45-49 years	465	Ovarian cancer	202	Environmental/occupational risks	3	Rate	2010	0.63977205834	1.08566902682	0.28763671108
4	YLLs (Years of Life Lost)	1	Global	2	Female	14	45-49 years	465	Ovarian cancer	202	Environmental/occupational risks	1	Number	2011	1274.75059337694	2134.7089614178	562.2868861497
4	YLLs (Years of Life Lost)	1	Global	2	Female	14	45-49 years	465	Ovarian cancer	202	Environmental/occupational risks	3	Rate	2011	0.60538809649	1.01378842374	0.2670340296
4	YLLs (Years of Life Lost)	1	Global	2	Female	14	45-49 years	465	Ovarian cancer	202	Environmental/occupational risks	1	Number	2012	1227.70798918833	2069.05194999472	546.300386039232
4	YLLs (Years of Life Lost)	1	Global	2	Female	14	45-49 years	465	Ovarian cancer	202	Environmental/occupational risks	3	Rate	2012	0.56826396823	0.95769326414	0.25286373303
4	YLLs (Years of Life Lost)	1	Global	2	Female	14	45-49 years	465	Ovarian cancer	202	Environmental/occupational risks	1	Number	2013	1191.33709666646	2035.32029390829	547.296792600076
4	YLLs (Years of Life Lost)	1	Global	2	Female	14	45-49 years	465	Ovarian cancer	202	Environmental/occupational risks	3	Rate	2013	0.54163566543	0.9253485557	0.24882584726
4	YLLs (Years of Life Lost)	1	Global	2	Female	14	45-49 years	465	Ovarian cancer	202	Environmental/occupational risks	1	Number	2014	1151.55258189139	1995.79930635145	529.9557002744
4	YLLs (Years of Life Lost)	1	Global	2	Female	14	45-49 years	465	Ovarian cancer	202	Environmental/occupational risks	3	Rate	2014	0.51672574832	0.89555692574	0.23780221599
4	YLLs (Years of Life Lost)	1	Global	2	Female	14	45-49 years	465	Ovarian cancer	202	Environmental/occupational risks	1	Number	2015	1111.46197084381	1912.32335874786	508.209817444945
4	YLLs (Years of Life Lost)	1	Global	2	Female	14	45-49 years	465	Ovarian cancer	202	Environmental/occupational risks	3	Rate	2015	0.4933961682	0.84891165179	0.22560265951
4	YLLs (Years of Life Lost)	1	Global	2	Female	14	45-49 years	465	Ovarian cancer	202	Environmental/occupational risks	1	Number	2016	1099.94255265758	1907.97207629297	482.066804460043
4	YLLs (Years of Life Lost)	1	Global	2	Female	14	45-49 years	465	Ovarian cancer	202	Environmental/occupational risks	3	Rate	2016	0.48273145314	0.83735112412	0.21156451168
4	YLLs (Years of Life Lost)	1	Global	2	Female	14	45-49 years	465	Ovarian cancer	202	Environmental/occupational risks	1	Number	2017	1076.8036632527	1897.99014974589	490.388272906855
4	YLLs (Years of Life Lost)	1	Global	2	Female	14	45-49 years	465	Ovarian cancer	202	Environmental/occupational risks	3	Rate	2017	0.46775240016	0.82446733637	0.21301960561
4	YLLs (Years of Life Lost)	1	Global	2	Female	14	45-49 years	465	Ovarian cancer	202	Environmental/occupational risks	1	Number	2018	1072.36925462958	1870.03585752517	476.209734101114
4	YLLs (Years of Life Lost)	1	Global	2	Female	14	45-49 years	465	Ovarian cancer	202	Environmental/occupational risks	3	Rate	2018	0.4614980362	0.80477678015	0.20493860315
4	YLLs (Years of Life Lost)	1	Global	2	Female	14	45-49 years	465	Ovarian cancer	202	Environmental/occupational risks	1	Number	2019	1072.81883109463	1870.92273038166	490.773213654439
4	YLLs (Years of Life Lost)	1	Global	2	Female	14	45-49 years	465	Ovarian cancer	202	Environmental/occupational risks	3	Rate	2019	0.45823457289	0.79912978168	0.20962463319
4	YLLs (Years of Life Lost)	1	Global	2	Female	14	45-49 years	465	Ovarian cancer	202	Environmental/occupational risks	1	Number	2020	1061.28126013467	1855.04489872327	480.150900454084
4	YLLs (Years of Life Lost)	1	Global	2	Female	14	45-49 years	465	Ovarian cancer	202	Environmental/occupational risks	3	Rate	2020	0.45114317962	0.78856650484	0.2041087618
4	YLLs (Years of Life Lost)	1	Global	2	Female	14	45-49 years	465	Ovarian cancer	202	Environmental/occupational risks	1	Number	2021	1071.55765014033	1912.39501875121	479.139627683659
4	YLLs (Years of Life Lost)	1	Global	2	Female	14	45-49 years	465	Ovarian cancer	202	Environmental/occupational risks	3	Rate	2021	0.45473855624	0.81156599431	0.20333321544
4	YLLs (Years of Life Lost)	1	Global	2	Female	22	All ages	465	Ovarian cancer	202	Environmental/occupational risks	1	Number	1990	69754.1019147058	109058.374312966	33435.4755772831
4	YLLs (Years of Life Lost)	1	Global	2	Female	22	All ages	465	Ovarian cancer	202	Environmental/occupational risks	3	Rate	1990	2.63433731798	4.11870466975	1.26272604248
4	YLLs (Years of Life Lost)	1	Global	2	Female	22	All ages	465	Ovarian cancer	202	Environmental/occupational risks	1	Number	1991	70517.0835663078	110630.331886101	34059.7361373196
4	YLLs (Years of Life Lost)	1	Global	2	Female	22	All ages	465	Ovarian cancer	202	Environmental/occupational risks	3	Rate	1991	2.62345840349	4.11579803346	1.26712984246
4	YLLs (Years of Life Lost)	1	Global	2	Female	22	All ages	465	Ovarian cancer	202	Environmental/occupational risks	1	Number	1992	71511.7192056775	112437.634444815	34431.6439728974
4	YLLs (Years of Life Lost)	1	Global	2	Female	22	All ages	465	Ovarian cancer	202	Environmental/occupational risks	3	Rate	1992	2.62229502102	4.12302559994	1.26258925892
4	YLLs (Years of Life Lost)	1	Global	2	Female	22	All ages	465	Ovarian cancer	202	Environmental/occupational risks	1	Number	1993	73763.852432121	115521.388716183	35254.7565517727
4	YLLs (Years of Life Lost)	1	Global	2	Female	22	All ages	465	Ovarian cancer	202	Environmental/occupational risks	3	Rate	1993	2.66752054965	4.17759740258	1.27491697456
4	YLLs (Years of Life Lost)	1	Global	2	Female	22	All ages	465	Ovarian cancer	202	Environmental/occupational risks	1	Number	1994	74380.3462956146	117330.013817154	35742.7791812281
4	YLLs (Years of Life Lost)	1	Global	2	Female	22	All ages	465	Ovarian cancer	202	Environmental/occupational risks	3	Rate	1994	2.65435406463	4.1870657316	1.2755249999
4	YLLs (Years of Life Lost)	1	Global	2	Female	22	All ages	465	Ovarian cancer	202	Environmental/occupational risks	1	Number	1995	75392.527374474	119331.85548201	36222.0601165177
4	YLLs (Years of Life Lost)	1	Global	2	Female	22	All ages	465	Ovarian cancer	202	Environmental/occupational risks	3	Rate	1995	2.65593545838	4.20383448235	1.27603433907
4	YLLs (Years of Life Lost)	1	Global	2	Female	22	All ages	465	Ovarian cancer	202	Environmental/occupational risks	1	Number	1996	74984.3031189075	118407.093239775	36279.0711656701
4	YLLs (Years of Life Lost)	1	Global	2	Female	22	All ages	465	Ovarian cancer	202	Environmental/occupational risks	3	Rate	1996	2.60759721473	4.11763520756	1.26161344428
4	YLLs (Years of Life Lost)	1	Global	2	Female	22	All ages	465	Ovarian cancer	202	Environmental/occupational risks	1	Number	1997	74757.2356875919	118394.896610088	36094.8815080787
4	YLLs (Years of Life Lost)	1	Global	2	Female	22	All ages	465	Ovarian cancer	202	Environmental/occupational risks	3	Rate	1997	2.56634934657	4.06439139647	1.23910514776
4	YLLs (Years of Life Lost)	1	Global	2	Female	22	All ages	465	Ovarian cancer	202	Environmental/occupational risks	1	Number	1998	74530.7210211458	119015.901625234	36128.7529822375
4	YLLs (Years of Life Lost)	1	Global	2	Female	22	All ages	465	Ovarian cancer	202	Environmental/occupational risks	3	Rate	1998	2.5260110982	4.03371233028	1.22448340425
4	YLLs (Years of Life Lost)	1	Global	2	Female	22	All ages	465	Ovarian cancer	202	Environmental/occupational risks	1	Number	1999	75653.7241544511	120061.522150034	36478.1023679269
4	YLLs (Years of Life Lost)	1	Global	2	Female	22	All ages	465	Ovarian cancer	202	Environmental/occupational risks	3	Rate	1999	2.53167243482	4.0177327621	1.22070139007
4	YLLs (Years of Life Lost)	1	Global	2	Female	22	All ages	465	Ovarian cancer	202	Environmental/occupational risks	1	Number	2000	77278.0927766062	123494.215147812	37510.4992000837
4	YLLs (Years of Life Lost)	1	Global	2	Female	22	All ages	465	Ovarian cancer	202	Environmental/occupational risks	3	Rate	2000	2.5533064621	4.08031003664	1.23936547297
4	YLLs (Years of Life Lost)	1	Global	2	Female	22	All ages	465	Ovarian cancer	202	Environmental/occupational risks	1	Number	2001	78332.0701257416	124717.405683208	37837.3590812211
4	YLLs (Years of Life Lost)	1	Global	2	Female	22	All ages	465	Ovarian cancer	202	Environmental/occupational risks	3	Rate	2001	2.55509508188	4.06812726097	1.23420777652
4	YLLs (Years of Life Lost)	1	Global	2	Female	22	All ages	465	Ovarian cancer	202	Environmental/occupational risks	1	Number	2002	79767.3021600072	127178.473908662	38392.5181588342
4	YLLs (Years of Life Lost)	1	Global	2	Female	22	All ages	465	Ovarian cancer	202	Environmental/occupational risks	3	Rate	2002	2.56836545774	4.09492098278	1.23617089715
4	YLLs (Years of Life Lost)	1	Global	2	Female	22	All ages	465	Ovarian cancer	202	Environmental/occupational risks	1	Number	2003	81470.7475282735	129675.931457582	39211.6302971874
4	YLLs (Years of Life Lost)	1	Global	2	Female	22	All ages	465	Ovarian cancer	202	Environmental/occupational risks	3	Rate	2003	2.58911900187	4.12106711192	1.24613533295
4	YLLs (Years of Life Lost)	1	Global	2	Female	22	All ages	465	Ovarian cancer	202	Environmental/occupational risks	1	Number	2004	81155.9081782552	129576.369502066	38952.287367525
4	YLLs (Years of Life Lost)	1	Global	2	Female	22	All ages	465	Ovarian cancer	202	Environmental/occupational risks	3	Rate	2004	2.5453480457	4.06399196663	1.22168712977
4	YLLs (Years of Life Lost)	1	Global	2	Female	22	All ages	465	Ovarian cancer	202	Environmental/occupational risks	1	Number	2005	82387.8613672289	132020.523537423	39674.1965242983
4	YLLs (Years of Life Lost)	1	Global	2	Female	22	All ages	465	Ovarian cancer	202	Environmental/occupational risks	3	Rate	2005	2.54986090286	4.08596564781	1.22789547988
4	YLLs (Years of Life Lost)	1	Global	2	Female	22	All ages	465	Ovarian cancer	202	Environmental/occupational risks	1	Number	2006	83593.7484028452	134175.411790111	40159.3199805234
4	YLLs (Years of Life Lost)	1	Global	2	Female	22	All ages	465	Ovarian cancer	202	Environmental/occupational risks	3	Rate	2006	2.55257302823	4.09710706519	1.22628305313
4	YLLs (Years of Life Lost)	1	Global	2	Female	22	All ages	465	Ovarian cancer	202	Environmental/occupational risks	1	Number	2007	85406.2639284803	136897.828426535	41285.0533372765
4	YLLs (Years of Life Lost)	1	Global	2	Female	22	All ages	465	Ovarian cancer	202	Environmental/occupational risks	3	Rate	2007	2.57267794486	4.12374933279	1.24362243807
4	YLLs (Years of Life Lost)	1	Global	2	Female	22	All ages	465	Ovarian cancer	202	Environmental/occupational risks	1	Number	2008	88493.0013942332	140720.29405085	42497.0609330458
4	YLLs (Years of Life Lost)	1	Global	2	Female	22	All ages	465	Ovarian cancer	202	Environmental/occupational risks	3	Rate	2008	2.62927763867	4.18103936612	1.26265998735
4	YLLs (Years of Life Lost)	1	Global	2	Female	22	All ages	465	Ovarian cancer	202	Environmental/occupational risks	1	Number	2009	90052.3852496177	144081.636341424	43618.6186935486
4	YLLs (Years of Life Lost)	1	Global	2	Female	22	All ages	465	Ovarian cancer	202	Environmental/occupational risks	3	Rate	2009	2.6390110973	4.22235386846	1.27825618902
4	YLLs (Years of Life Lost)	1	Global	2	Female	22	All ages	465	Ovarian cancer	202	Environmental/occupational risks	1	Number	2010	89633.5742104422	142895.385600252	43311.6599137377
4	YLLs (Years of Life Lost)	1	Global	2	Female	22	All ages	465	Ovarian cancer	202	Environmental/occupational risks	3	Rate	2010	2.59201063294	4.13222793062	1.25248026775
4	YLLs (Years of Life Lost)	1	Global	2	Female	22	All ages	465	Ovarian cancer	202	Environmental/occupational risks	1	Number	2011	91342.627239193	146768.951365154	44379.7057430736
4	YLLs (Years of Life Lost)	1	Global	2	Female	22	All ages	465	Ovarian cancer	202	Environmental/occupational risks	3	Rate	2011	2.60782599119	4.19024389421	1.2670376758
4	YLLs (Years of Life Lost)	1	Global	2	Female	22	All ages	465	Ovarian cancer	202	Environmental/occupational risks	1	Number	2012	92450.5457622639	147168.351926835	44846.0215251729
4	YLLs (Years of Life Lost)	1	Global	2	Female	22	All ages	465	Ovarian cancer	202	Environmental/occupational risks	3	Rate	2012	2.60595602133	4.14831788921	1.26410026964
4	YLLs (Years of Life Lost)	1	Global	2	Female	22	All ages	465	Ovarian cancer	202	Environmental/occupational risks	1	Number	2013	93478.2793953929	149549.035705019	45327.9369171562
4	YLLs (Years of Life Lost)	1	Global	2	Female	22	All ages	465	Ovarian cancer	202	Environmental/occupational risks	3	Rate	2013	2.60158197909	4.16207999117	1.26151598634
4	YLLs (Years of Life Lost)	1	Global	2	Female	22	All ages	465	Ovarian cancer	202	Environmental/occupational risks	1	Number	2014	93391.0877935527	149576.189404146	45010.8700471336
4	YLLs (Years of Life Lost)	1	Global	2	Female	22	All ages	465	Ovarian cancer	202	Environmental/occupational risks	3	Rate	2014	2.56680838549	4.11102843218	1.23710175569
4	YLLs (Years of Life Lost)	1	Global	2	Female	22	All ages	465	Ovarian cancer	202	Environmental/occupational risks	1	Number	2015	92878.9521341667	147951.918241249	44840.9330308489
4	YLLs (Years of Life Lost)	1	Global	2	Female	22	All ages	465	Ovarian cancer	202	Environmental/occupational risks	3	Rate	2015	2.52139693791	4.01646987869	1.2173026142
4	YLLs (Years of Life Lost)	1	Global	2	Female	22	All ages	465	Ovarian cancer	202	Environmental/occupational risks	1	Number	2016	93506.5385091261	150220.113369307	44873.2437465263
4	YLLs (Years of Life Lost)	1	Global	2	Female	22	All ages	465	Ovarian cancer	202	Environmental/occupational risks	3	Rate	2016	2.50780316222	4.02883564446	1.20348014546
4	YLLs (Years of Life Lost)	1	Global	2	Female	22	All ages	465	Ovarian cancer	202	Environmental/occupational risks	1	Number	2017	93051.1861634599	148735.929311525	45279.1068214055
4	YLLs (Years of Life Lost)	1	Global	2	Female	22	All ages	465	Ovarian cancer	202	Environmental/occupational risks	3	Rate	2017	2.46628605064	3.94218884051	1.20010538439
4	YLLs (Years of Life Lost)	1	Global	2	Female	22	All ages	465	Ovarian cancer	202	Environmental/occupational risks	1	Number	2018	93295.4726127462	147226.573988272	44547.6698891573
4	YLLs (Years of Life Lost)	1	Global	2	Female	22	All ages	465	Ovarian cancer	202	Environmental/occupational risks	3	Rate	2018	2.4448498442	3.85813862557	1.16739173658
4	YLLs (Years of Life Lost)	1	Global	2	Female	22	All ages	465	Ovarian cancer	202	Environmental/occupational risks	1	Number	2019	93348.3151034374	149307.853882913	44512.2816730477
4	YLLs (Years of Life Lost)	1	Global	2	Female	22	All ages	465	Ovarian cancer	202	Environmental/occupational risks	3	Rate	2019	2.41987467174	3.87051757177	1.15389488158
4	YLLs (Years of Life Lost)	1	Global	2	Female	22	All ages	465	Ovarian cancer	202	Environmental/occupational risks	1	Number	2020	93681.525251976	149493.357642545	45613.1469654226
4	YLLs (Years of Life Lost)	1	Global	2	Female	22	All ages	465	Ovarian cancer	202	Environmental/occupational risks	3	Rate	2020	2.40428160168	3.83665966568	1.17063476228
4	YLLs (Years of Life Lost)	1	Global	2	Female	22	All ages	465	Ovarian cancer	202	Environmental/occupational risks	1	Number	2021	95298.2448024726	152214.275055505	45792.9047930145
4	YLLs (Years of Life Lost)	1	Global	2	Female	22	All ages	465	Ovarian cancer	202	Environmental/occupational risks	3	Rate	2021	2.42368181985	3.8712042592	1.16463247623
4	YLLs (Years of Life Lost)	1	Global	2	Female	27	Age-standardized	465	Ovarian cancer	202	Environmental/occupational risks	3	Rate	1990	3.31782793063	5.19902496186	1.58620643439
4	YLLs (Years of Life Lost)	1	Global	2	Female	27	Age-standardized	465	Ovarian cancer	202	Environmental/occupational risks	3	Rate	1991	3.28090970344	5.16558109229	1.58075281519
4	YLLs (Years of Life Lost)	1	Global	2	Female	27	Age-standardized	465	Ovarian cancer	202	Environmental/occupational risks	3	Rate	1992	3.25735922711	5.12990829324	1.56554138375
4	YLLs (Years of Life Lost)	1	Global	2	Female	27	Age-standardized	465	Ovarian cancer	202	Environmental/occupational risks	3	Rate	1993	3.28864041551	5.16565940267	1.56970737483
4	YLLs (Years of Life Lost)	1	Global	2	Female	27	Age-standardized	465	Ovarian cancer	202	Environmental/occupational risks	3	Rate	1994	3.24538930991	5.12728247442	1.55636923478
4	YLLs (Years of Life Lost)	1	Global	2	Female	27	Age-standardized	465	Ovarian cancer	202	Environmental/occupational risks	3	Rate	1995	3.22098895083	5.10870435804	1.54576044633
4	YLLs (Years of Life Lost)	1	Global	2	Female	27	Age-standardized	465	Ovarian cancer	202	Environmental/occupational risks	3	Rate	1996	3.136289733	4.95926105402	1.5145085893
4	YLLs (Years of Life Lost)	1	Global	2	Female	27	Age-standardized	465	Ovarian cancer	202	Environmental/occupational risks	3	Rate	1997	3.0591902933	4.85491935167	1.47436831881
4	YLLs (Years of Life Lost)	1	Global	2	Female	27	Age-standardized	465	Ovarian cancer	202	Environmental/occupational risks	3	Rate	1998	2.98255748994	4.76536124299	1.44301120019
4	YLLs (Years of Life Lost)	1	Global	2	Female	27	Age-standardized	465	Ovarian cancer	202	Environmental/occupational risks	3	Rate	1999	2.95762158672	4.69824682686	1.42310723779
4	YLLs (Years of Life Lost)	1	Global	2	Female	27	Age-standardized	465	Ovarian cancer	202	Environmental/occupational risks	3	Rate	2000	2.95189994067	4.72140421788	1.42947917329
4	YLLs (Years of Life Lost)	1	Global	2	Female	27	Age-standardized	465	Ovarian cancer	202	Environmental/occupational risks	3	Rate	2001	2.92278779682	4.65825182524	1.40827736737
4	YLLs (Years of Life Lost)	1	Global	2	Female	27	Age-standardized	465	Ovarian cancer	202	Environmental/occupational risks	3	Rate	2002	2.90525935692	4.63540588553	1.39483483967
4	YLLs (Years of Life Lost)	1	Global	2	Female	27	Age-standardized	465	Ovarian cancer	202	Environmental/occupational risks	3	Rate	2003	2.8962776495	4.62210034575	1.39065180471
4	YLLs (Years of Life Lost)	1	Global	2	Female	27	Age-standardized	465	Ovarian cancer	202	Environmental/occupational risks	3	Rate	2004	2.81299070576	4.49748587622	1.34693994796
4	YLLs (Years of Life Lost)	1	Global	2	Female	27	Age-standardized	465	Ovarian cancer	202	Environmental/occupational risks	3	Rate	2005	2.78579859093	4.4695476451	1.33878132132
4	YLLs (Years of Life Lost)	1	Global	2	Female	27	Age-standardized	465	Ovarian cancer	202	Environmental/occupational risks	3	Rate	2006	2.75272172849	4.42249926605	1.32016257566
4	YLLs (Years of Life Lost)	1	Global	2	Female	27	Age-standardized	465	Ovarian cancer	202	Environmental/occupational risks	3	Rate	2007	2.73600649046	4.38906902595	1.32044336116
4	YLLs (Years of Life Lost)	1	Global	2	Female	27	Age-standardized	465	Ovarian cancer	202	Environmental/occupational risks	3	Rate	2008	2.75782711379	4.3883529548	1.3225232403
4	YLLs (Years of Life Lost)	1	Global	2	Female	27	Age-standardized	465	Ovarian cancer	202	Environmental/occupational risks	3	Rate	2009	2.72902401763	4.37061983145	1.32149673484
4	YLLs (Years of Life Lost)	1	Global	2	Female	27	Age-standardized	465	Ovarian cancer	202	Environmental/occupational risks	3	Rate	2010	2.64233180861	4.21468147128	1.27643638669
4	YLLs (Years of Life Lost)	1	Global	2	Female	27	Age-standardized	465	Ovarian cancer	202	Environmental/occupational risks	3	Rate	2011	2.6168691454	4.20744523581	1.27077331485
4	YLLs (Years of Life Lost)	1	Global	2	Female	27	Age-standardized	465	Ovarian cancer	202	Environmental/occupational risks	3	Rate	2012	2.57237252847	4.09550025417	1.24730922102
4	YLLs (Years of Life Lost)	1	Global	2	Female	27	Age-standardized	465	Ovarian cancer	202	Environmental/occupational risks	3	Rate	2013	2.52736545484	4.04418214716	1.22506375776
4	YLLs (Years of Life Lost)	1	Global	2	Female	27	Age-standardized	465	Ovarian cancer	202	Environmental/occupational risks	3	Rate	2014	2.45176557976	3.92654174079	1.18128397481
4	YLLs (Years of Life Lost)	1	Global	2	Female	27	Age-standardized	465	Ovarian cancer	202	Environmental/occupational risks	3	Rate	2015	2.37015462927	3.77562075285	1.14367728991
4	YLLs (Years of Life Lost)	1	Global	2	Female	27	Age-standardized	465	Ovarian cancer	202	Environmental/occupational risks	3	Rate	2016	2.31670806452	3.72174902799	1.11135722231
4	YLLs (Years of Life Lost)	1	Global	2	Female	27	Age-standardized	465	Ovarian cancer	202	Environmental/occupational risks	3	Rate	2017	2.23683310891	3.57455625625	1.08823651244
4	YLLs (Years of Life Lost)	1	Global	2	Female	27	Age-standardized	465	Ovarian cancer	202	Environmental/occupational risks	3	Rate	2018	2.17638484542	3.43331587099	1.0392163078
4	YLLs (Years of Life Lost)	1	Global	2	Female	27	Age-standardized	465	Ovarian cancer	202	Environmental/occupational risks	3	Rate	2019	2.11163636689	3.37667954014	1.00663484128
4	YLLs (Years of Life Lost)	1	Global	2	Female	27	Age-standardized	465	Ovarian cancer	202	Environmental/occupational risks	3	Rate	2020	2.06085806723	3.28689206085	1.00340722533
4	YLLs (Years of Life Lost)	1	Global	2	Female	27	Age-standardized	465	Ovarian cancer	202	Environmental/occupational risks	3	Rate	2021	2.04217375566	3.2605313033	0.98137196394
