# Supplementary material for: Global burden and trends in ovarian cancer attributable to environmental risks and occupational risks in females aged 20–49 from 1990 to 2021, with projections to 2050: a cross-sectional study
Source: BMC Public Health. 2025 Jul 25;25:2547. doi: 10.1186/s12889-025-23303-0 (PMC12291373; doi:10.1186/s12889-025-23303-0)
Supplement: Supplementary file 19 — Supplementary Material 19. [file 12889_2025_23303_MOESM19_ESM.zip › Supplementary Material /Environmental factors influence ovarian cancer./country.csv]

	location_name	measure_id	measure_name	location_id	sex_id	sex_name	age_id	age_name	cause_id	cause_name	rei_id	rei_name	metric_id	metric_name	year	val	upper	lower	old
1	Afghanistan	1	Deaths	160	2	Female	22	All ages	465	Ovarian cancer	202	Environmental/occupational risks	1	Number	1990	0.062127657062945	0.447090132360467	0.0025872742038782	NA
2	Afghanistan	1	Deaths	160	2	Female	22	All ages	465	Ovarian cancer	202	Environmental/occupational risks	3	Rate	1990	0.0012194879	0.00877581791	0.00005078494	NA
3	Afghanistan	1	Deaths	160	2	Female	22	All ages	465	Ovarian cancer	202	Environmental/occupational risks	1	Number	1991	0.062363818369199	0.44871956909881	0.0024024981240539	NA
4	Afghanistan	1	Deaths	160	2	Female	22	All ages	465	Ovarian cancer	202	Environmental/occupational risks	3	Rate	1991	0.00122622315	0.00882290948	0.00004723891	NA
5	Afghanistan	1	Deaths	160	2	Female	22	All ages	465	Ovarian cancer	202	Environmental/occupational risks	1	Number	1992	0.0626949432782023	0.442212834063083	0.0023360630363188	NA
6	Afghanistan	1	Deaths	160	2	Female	22	All ages	465	Ovarian cancer	202	Environmental/occupational risks	3	Rate	1992	0.00118489395	0.00835753707	0.00004415008	NA
7	Afghanistan	1	Deaths	160	2	Female	22	All ages	465	Ovarian cancer	202	Environmental/occupational risks	1	Number	1993	0.0636807834793018	0.438188654370389	0.0024251065790034	NA
8	Afghanistan	1	Deaths	160	2	Female	22	All ages	465	Ovarian cancer	202	Environmental/occupational risks	3	Rate	1993	0.00110005523	0.00756950045	0.00004189256	NA
9	Afghanistan	1	Deaths	160	2	Female	22	All ages	465	Ovarian cancer	202	Environmental/occupational risks	1	Number	1994	0.0653606990809219	0.428993576548589	0.0024950319442039	NA
10	Afghanistan	1	Deaths	160	2	Female	22	All ages	465	Ovarian cancer	202	Environmental/occupational risks	3	Rate	1994	0.00103154987	0.00677055592	0.00003937764	NA
11	Afghanistan	1	Deaths	160	2	Female	22	All ages	465	Ovarian cancer	202	Environmental/occupational risks	1	Number	1995	0.0660372925444289	0.415798319878056	0.0025781671750349	NA
12	Afghanistan	1	Deaths	160	2	Female	22	All ages	465	Ovarian cancer	202	Environmental/occupational risks	3	Rate	1995	0.00097798908	0.00615782692	0.00003818175	NA
13	Afghanistan	1	Deaths	160	2	Female	22	All ages	465	Ovarian cancer	202	Environmental/occupational risks	1	Number	1996	0.0667722768247746	0.421956463626864	0.0023699859796035	NA
14	Afghanistan	1	Deaths	160	2	Female	22	All ages	465	Ovarian cancer	202	Environmental/occupational risks	3	Rate	1996	0.00094760419	0.00598822943	0.00003363385	NA
15	Afghanistan	1	Deaths	160	2	Female	22	All ages	465	Ovarian cancer	202	Environmental/occupational risks	1	Number	1997	0.0670825076316681	0.427980988422908	0.0023726582317947	NA
16	Afghanistan	1	Deaths	160	2	Female	22	All ages	465	Ovarian cancer	202	Environmental/occupational risks	3	Rate	1997	0.00092009656	0.00587014184	0.00003254313	NA
17	Afghanistan	1	Deaths	160	2	Female	22	All ages	465	Ovarian cancer	202	Environmental/occupational risks	1	Number	1998	0.0678075014256616	0.445596200213806	0.0025282541817247	NA
18	Afghanistan	1	Deaths	160	2	Female	22	All ages	465	Ovarian cancer	202	Environmental/occupational risks	3	Rate	1998	0.0008999147	0.00591377889	0.000033554	NA
19	Afghanistan	1	Deaths	160	2	Female	22	All ages	465	Ovarian cancer	202	Environmental/occupational risks	1	Number	1999	0.0685868583624311	0.453255923228496	0.0024483409078021	NA
20	Afghanistan	1	Deaths	160	2	Female	22	All ages	465	Ovarian cancer	202	Environmental/occupational risks	3	Rate	1999	0.00088106288	0.00582249982	0.00003145125	NA
21	Afghanistan	1	Deaths	160	2	Female	22	All ages	465	Ovarian cancer	202	Environmental/occupational risks	1	Number	2000	0.0700599259541685	0.424427149182298	0.0024465342610238	NA
22	Afghanistan	1	Deaths	160	2	Female	22	All ages	465	Ovarian cancer	202	Environmental/occupational risks	3	Rate	2000	0.00088268827	0.00534737744	0.000030824	NA
23	Afghanistan	1	Deaths	160	2	Female	22	All ages	465	Ovarian cancer	202	Environmental/occupational risks	1	Number	2001	0.0712279471112122	0.452520272492824	0.0024342613262286	NA
24	Afghanistan	1	Deaths	160	2	Female	22	All ages	465	Ovarian cancer	202	Environmental/occupational risks	3	Rate	2001	0.00089355852	0.00567689173	0.00003053794	NA
25	Afghanistan	1	Deaths	160	2	Female	22	All ages	465	Ovarian cancer	202	Environmental/occupational risks	1	Number	2002	0.0714742358548442	0.456437605949224	0.0026245603637842	NA
26	Afghanistan	1	Deaths	160	2	Female	22	All ages	465	Ovarian cancer	202	Environmental/occupational risks	3	Rate	2002	0.00087146212	0.0055651953	0.00003200041	NA
27	Afghanistan	1	Deaths	160	2	Female	22	All ages	465	Ovarian cancer	202	Environmental/occupational risks	1	Number	2003	0.0751278030144853	0.491492802835811	0.0027966714871313	NA
28	Afghanistan	1	Deaths	160	2	Female	22	All ages	465	Ovarian cancer	202	Environmental/occupational risks	3	Rate	2003	0.00086346266	0.00564884992	0.00003214285	NA
29	Afghanistan	1	Deaths	160	2	Female	22	All ages	465	Ovarian cancer	202	Environmental/occupational risks	1	Number	2004	0.079600813371897	0.50847695954372	0.0031486381824036	NA
30	Afghanistan	1	Deaths	160	2	Female	22	All ages	465	Ovarian cancer	202	Environmental/occupational risks	3	Rate	2004	0.00087089667	0.00556314532	0.00003444862	NA
31	Afghanistan	1	Deaths	160	2	Female	22	All ages	465	Ovarian cancer	202	Environmental/occupational risks	1	Number	2005	0.0827644225717423	0.47572167108892	0.0034558557593063	NA
32	Afghanistan	1	Deaths	160	2	Female	22	All ages	465	Ovarian cancer	202	Environmental/occupational risks	3	Rate	2005	0.00087676113	0.0050395358	0.00003660945	NA
33	Afghanistan	1	Deaths	160	2	Female	22	All ages	465	Ovarian cancer	202	Environmental/occupational risks	1	Number	2006	0.0859381766832483	0.465179752663349	0.0035615319786077	NA
34	Afghanistan	1	Deaths	160	2	Female	22	All ages	465	Ovarian cancer	202	Environmental/occupational risks	3	Rate	2006	0.00088003473	0.00476359113	0.00003647124	NA
35	Afghanistan	1	Deaths	160	2	Female	22	All ages	465	Ovarian cancer	202	Environmental/occupational risks	1	Number	2007	0.0882414133527423	0.465195686463992	0.0039739597213532	NA
36	Afghanistan	1	Deaths	160	2	Female	22	All ages	465	Ovarian cancer	202	Environmental/occupational risks	3	Rate	2007	0.00087967353	0.00463750883	0.00003961617	NA
37	Afghanistan	1	Deaths	160	2	Female	22	All ages	465	Ovarian cancer	202	Environmental/occupational risks	1	Number	2008	0.0915222237895275	0.47435648658117	0.0042246125528819	NA
38	Afghanistan	1	Deaths	160	2	Female	22	All ages	465	Ovarian cancer	202	Environmental/occupational risks	3	Rate	2008	0.00089581908	0.00464299898	0.00004135049	NA
39	Afghanistan	1	Deaths	160	2	Female	22	All ages	465	Ovarian cancer	202	Environmental/occupational risks	1	Number	2009	0.094691501463991	0.487506375354859	0.0042527652820046	NA
40	Afghanistan	1	Deaths	160	2	Female	22	All ages	465	Ovarian cancer	202	Environmental/occupational risks	3	Rate	2009	0.00090266091	0.00464722748	0.00004054012	NA
41	Afghanistan	1	Deaths	160	2	Female	22	All ages	465	Ovarian cancer	202	Environmental/occupational risks	1	Number	2010	0.0977157465041489	0.485866301128403	0.0047249507674757	NA
42	Afghanistan	1	Deaths	160	2	Female	22	All ages	465	Ovarian cancer	202	Environmental/occupational risks	3	Rate	2010	0.00090397398	0.00449477705	0.00004371079	NA
43	Afghanistan	1	Deaths	160	2	Female	22	All ages	465	Ovarian cancer	202	Environmental/occupational risks	1	Number	2011	0.100449407381881	0.489420579224975	0.0049693069031279	NA
44	Afghanistan	1	Deaths	160	2	Female	22	All ages	465	Ovarian cancer	202	Environmental/occupational risks	3	Rate	2011	0.00090148617	0.00439231944	0.00004459719	NA
45	Afghanistan	1	Deaths	160	2	Female	22	All ages	465	Ovarian cancer	202	Environmental/occupational risks	1	Number	2012	0.105290511744515	0.508727346565518	0.0061966752411622	NA
46	Afghanistan	1	Deaths	160	2	Female	22	All ages	465	Ovarian cancer	202	Environmental/occupational risks	3	Rate	2012	0.00091200608	0.00440649805	0.0000536744	NA
47	Afghanistan	1	Deaths	160	2	Female	22	All ages	465	Ovarian cancer	202	Environmental/occupational risks	1	Number	2013	0.109128496446954	0.534587617743199	0.0071144495236311	NA
48	Afghanistan	1	Deaths	160	2	Female	22	All ages	465	Ovarian cancer	202	Environmental/occupational risks	3	Rate	2013	0.0009129721	0.00447237519	0.00005951969	NA
49	Afghanistan	1	Deaths	160	2	Female	22	All ages	465	Ovarian cancer	202	Environmental/occupational risks	1	Number	2014	0.113520952733844	0.54269197166764	0.0072490283674438	NA
50	Afghanistan	1	Deaths	160	2	Female	22	All ages	465	Ovarian cancer	202	Environmental/occupational risks	3	Rate	2014	0.00091849124	0.0043908883	0.00005865146	NA
51	Afghanistan	1	Deaths	160	2	Female	22	All ages	465	Ovarian cancer	202	Environmental/occupational risks	1	Number	2015	0.11814807565844	0.575964809023666	0.0076994184882454	NA
52	Afghanistan	1	Deaths	160	2	Female	22	All ages	465	Ovarian cancer	202	Environmental/occupational risks	3	Rate	2015	0.00092521312	0.00451035865	0.00006029386	NA
53	Afghanistan	1	Deaths	160	2	Female	22	All ages	465	Ovarian cancer	202	Environmental/occupational risks	1	Number	2016	0.124971835772531	0.621088134323989	0.0083504213177053	NA
54	Afghanistan	1	Deaths	160	2	Female	22	All ages	465	Ovarian cancer	202	Environmental/occupational risks	3	Rate	2016	0.00095138076	0.00472819575	0.00006356976	NA
55	Afghanistan	1	Deaths	160	2	Female	22	All ages	465	Ovarian cancer	202	Environmental/occupational risks	1	Number	2017	0.132337867542049	0.657094112401968	0.009618621855933	NA
56	Afghanistan	1	Deaths	160	2	Female	22	All ages	465	Ovarian cancer	202	Environmental/occupational risks	3	Rate	2017	0.00098036195	0.00486776822	0.00007125497	NA
57	Afghanistan	1	Deaths	160	2	Female	22	All ages	465	Ovarian cancer	202	Environmental/occupational risks	1	Number	2018	0.138739265358835	0.726013440792731	0.0097975351301468	NA
58	Afghanistan	1	Deaths	160	2	Female	22	All ages	465	Ovarian cancer	202	Environmental/occupational risks	3	Rate	2018	0.00099810472	0.00522301628	0.00007048449	NA
59	Afghanistan	1	Deaths	160	2	Female	22	All ages	465	Ovarian cancer	202	Environmental/occupational risks	1	Number	2019	0.145810330046828	0.769227322240781	0.0110239898954195	NA
60	Afghanistan	1	Deaths	160	2	Female	22	All ages	465	Ovarian cancer	202	Environmental/occupational risks	3	Rate	2019	0.00101760812	0.00536842599	0.00007693626	NA
61	Afghanistan	1	Deaths	160	2	Female	22	All ages	465	Ovarian cancer	202	Environmental/occupational risks	1	Number	2020	0.152584362033555	0.810044183713785	0.0111951303771529	NA
62	Afghanistan	1	Deaths	160	2	Female	22	All ages	465	Ovarian cancer	202	Environmental/occupational risks	3	Rate	2020	0.00103191324	0.00547825026	0.00007571158	NA
63	Afghanistan	1	Deaths	160	2	Female	22	All ages	465	Ovarian cancer	202	Environmental/occupational risks	1	Number	2021	0.155865150212658	0.857648070479297	0.0108674486175941	NA
64	Afghanistan	1	Deaths	160	2	Female	22	All ages	465	Ovarian cancer	202	Environmental/occupational risks	3	Rate	2021	0.00102103675	0.00561825523	0.00007119016	NA
65	Afghanistan	1	Deaths	160	2	Female	27	Age-standardized	465	Ovarian cancer	202	Environmental/occupational risks	3	Rate	1990	0.0025314402	0.01416310809	0.00015928309	NA
66	Afghanistan	1	Deaths	160	2	Female	27	Age-standardized	465	Ovarian cancer	202	Environmental/occupational risks	3	Rate	1991	0.00251050163	0.01384566564	0.00015753742	NA
67	Afghanistan	1	Deaths	160	2	Female	27	Age-standardized	465	Ovarian cancer	202	Environmental/occupational risks	3	Rate	1992	0.00249246348	0.01355187161	0.00014726177	NA
68	Afghanistan	1	Deaths	160	2	Female	27	Age-standardized	465	Ovarian cancer	202	Environmental/occupational risks	3	Rate	1993	0.00249022357	0.01333561393	0.00014151215	NA
69	Afghanistan	1	Deaths	160	2	Female	27	Age-standardized	465	Ovarian cancer	202	Environmental/occupational risks	3	Rate	1994	0.00250551929	0.01301413265	0.00014192025	NA
70	Afghanistan	1	Deaths	160	2	Female	27	Age-standardized	465	Ovarian cancer	202	Environmental/occupational risks	3	Rate	1995	0.00250719132	0.01269256721	0.00013979773	NA
71	Afghanistan	1	Deaths	160	2	Female	27	Age-standardized	465	Ovarian cancer	202	Environmental/occupational risks	3	Rate	1996	0.0025078178	0.01284849269	0.00013616157	NA
72	Afghanistan	1	Deaths	160	2	Female	27	Age-standardized	465	Ovarian cancer	202	Environmental/occupational risks	3	Rate	1997	0.00249867804	0.01283401629	0.00013471285	NA
73	Afghanistan	1	Deaths	160	2	Female	27	Age-standardized	465	Ovarian cancer	202	Environmental/occupational risks	3	Rate	1998	0.00249768178	0.01329035454	0.0001279025	NA
74	Afghanistan	1	Deaths	160	2	Female	27	Age-standardized	465	Ovarian cancer	202	Environmental/occupational risks	3	Rate	1999	0.00250112761	0.01347676152	0.00012209857	NA
75	Afghanistan	1	Deaths	160	2	Female	27	Age-standardized	465	Ovarian cancer	202	Environmental/occupational risks	3	Rate	2000	0.00253462827	0.01280009604	0.00011973531	NA
76	Afghanistan	1	Deaths	160	2	Female	27	Age-standardized	465	Ovarian cancer	202	Environmental/occupational risks	3	Rate	2001	0.00256020146	0.01282130864	0.00012667582	NA
77	Afghanistan	1	Deaths	160	2	Female	27	Age-standardized	465	Ovarian cancer	202	Environmental/occupational risks	3	Rate	2002	0.00257582468	0.01266548683	0.00013389705	NA
78	Afghanistan	1	Deaths	160	2	Female	27	Age-standardized	465	Ovarian cancer	202	Environmental/occupational risks	3	Rate	2003	0.00267268469	0.01332685036	0.00014357269	NA
79	Afghanistan	1	Deaths	160	2	Female	27	Age-standardized	465	Ovarian cancer	202	Environmental/occupational risks	3	Rate	2004	0.00278977394	0.01357879405	0.00016082975	NA
80	Afghanistan	1	Deaths	160	2	Female	27	Age-standardized	465	Ovarian cancer	202	Environmental/occupational risks	3	Rate	2005	0.00288745956	0.01313915183	0.00015583829	NA
81	Afghanistan	1	Deaths	160	2	Female	27	Age-standardized	465	Ovarian cancer	202	Environmental/occupational risks	3	Rate	2006	0.00297284473	0.01275783563	0.00016103003	NA
82	Afghanistan	1	Deaths	160	2	Female	27	Age-standardized	465	Ovarian cancer	202	Environmental/occupational risks	3	Rate	2007	0.00303471748	0.01291039578	0.00019537462	NA
83	Afghanistan	1	Deaths	160	2	Female	27	Age-standardized	465	Ovarian cancer	202	Environmental/occupational risks	3	Rate	2008	0.00311761357	0.01324699851	0.00021286072	NA
84	Afghanistan	1	Deaths	160	2	Female	27	Age-standardized	465	Ovarian cancer	202	Environmental/occupational risks	3	Rate	2009	0.0031892579	0.01358813455	0.00023117199	NA
85	Afghanistan	1	Deaths	160	2	Female	27	Age-standardized	465	Ovarian cancer	202	Environmental/occupational risks	3	Rate	2010	0.00326948297	0.01369454243	0.00026367654	NA
86	Afghanistan	1	Deaths	160	2	Female	27	Age-standardized	465	Ovarian cancer	202	Environmental/occupational risks	3	Rate	2011	0.00333335386	0.01359300644	0.0002880217	NA
87	Afghanistan	1	Deaths	160	2	Female	27	Age-standardized	465	Ovarian cancer	202	Environmental/occupational risks	3	Rate	2012	0.00346043675	0.01415022872	0.0003050309	NA
88	Afghanistan	1	Deaths	160	2	Female	27	Age-standardized	465	Ovarian cancer	202	Environmental/occupational risks	3	Rate	2013	0.00354969175	0.01485061039	0.00030280085	NA
89	Afghanistan	1	Deaths	160	2	Female	27	Age-standardized	465	Ovarian cancer	202	Environmental/occupational risks	3	Rate	2014	0.00363466818	0.01503291369	0.0003137597	NA
90	Afghanistan	1	Deaths	160	2	Female	27	Age-standardized	465	Ovarian cancer	202	Environmental/occupational risks	3	Rate	2015	0.0037604934	0.0159006231	0.00033641815	NA
91	Afghanistan	1	Deaths	160	2	Female	27	Age-standardized	465	Ovarian cancer	202	Environmental/occupational risks	3	Rate	2016	0.00392166341	0.01711854	0.00035517709	NA
92	Afghanistan	1	Deaths	160	2	Female	27	Age-standardized	465	Ovarian cancer	202	Environmental/occupational risks	3	Rate	2017	0.00409128153	0.01723367998	0.00039826854	NA
93	Afghanistan	1	Deaths	160	2	Female	27	Age-standardized	465	Ovarian cancer	202	Environmental/occupational risks	3	Rate	2018	0.0042230902	0.0180734432	0.000402939	NA
94	Afghanistan	1	Deaths	160	2	Female	27	Age-standardized	465	Ovarian cancer	202	Environmental/occupational risks	3	Rate	2019	0.00435938935	0.01896400722	0.00042571285	NA
95	Afghanistan	1	Deaths	160	2	Female	27	Age-standardized	465	Ovarian cancer	202	Environmental/occupational risks	3	Rate	2020	0.00449040154	0.01964219081	0.0004765402	NA
96	Afghanistan	1	Deaths	160	2	Female	27	Age-standardized	465	Ovarian cancer	202	Environmental/occupational risks	3	Rate	2021	0.00457816179	0.02011738728	0.00050720926	NA
97	Afghanistan	2	DALYs (Disability-Adjusted Life Years)	160	2	Female	22	All ages	465	Ovarian cancer	202	Environmental/occupational risks	1	Number	1990	1.43526540880758	12.5409841402218	0.0306073424979268	NA
98	Afghanistan	2	DALYs (Disability-Adjusted Life Years)	160	2	Female	22	All ages	465	Ovarian cancer	202	Environmental/occupational risks	3	Rate	1990	0.02817245777	0.24616377148	0.0006007837	NA
99	Afghanistan	2	DALYs (Disability-Adjusted Life Years)	160	2	Female	22	All ages	465	Ovarian cancer	202	Environmental/occupational risks	1	Number	1991	1.43888144620331	12.5227036207613	0.0296712169816048	NA
100	Afghanistan	2	DALYs (Disability-Adjusted Life Years)	160	2	Female	22	All ages	465	Ovarian cancer	202	Environmental/occupational risks	3	Rate	1991	0.02829188124	0.24622657033	0.00058340772	NA
101	Afghanistan	2	DALYs (Disability-Adjusted Life Years)	160	2	Female	22	All ages	465	Ovarian cancer	202	Environmental/occupational risks	1	Number	1992	1.44382623517686	12.3104288532035	0.0304009011006936	NA
102	Afghanistan	2	DALYs (Disability-Adjusted Life Years)	160	2	Female	22	All ages	465	Ovarian cancer	202	Environmental/occupational risks	3	Rate	1992	0.02728738371	0.23265915772	0.0005745574	NA
103	Afghanistan	2	DALYs (Disability-Adjusted Life Years)	160	2	Female	22	All ages	465	Ovarian cancer	202	Environmental/occupational risks	1	Number	1993	1.46723505776635	12.1712873729982	0.0308419729150139	NA
104	Afghanistan	2	DALYs (Disability-Adjusted Life Years)	160	2	Female	22	All ages	465	Ovarian cancer	202	Environmental/occupational risks	3	Rate	1993	0.0253457873	0.21025319649	0.0005327804	NA
105	Afghanistan	2	DALYs (Disability-Adjusted Life Years)	160	2	Female	22	All ages	465	Ovarian cancer	202	Environmental/occupational risks	1	Number	1994	1.51111509473408	11.7734300378739	0.0323759359283767	NA
106	Afghanistan	2	DALYs (Disability-Adjusted Life Years)	160	2	Female	22	All ages	465	Ovarian cancer	202	Environmental/occupational risks	3	Rate	1994	0.02384904998	0.18581319341	0.00051097055	NA
107	Afghanistan	2	DALYs (Disability-Adjusted Life Years)	160	2	Female	22	All ages	465	Ovarian cancer	202	Environmental/occupational risks	1	Number	1995	1.52612797261514	11.6224619862682	0.0334246653173611	NA
108	Afghanistan	2	DALYs (Disability-Adjusted Life Years)	160	2	Female	22	All ages	465	Ovarian cancer	202	Environmental/occupational risks	3	Rate	1995	0.02260141868	0.17212457554	0.00049500754	NA
109	Afghanistan	2	DALYs (Disability-Adjusted Life Years)	160	2	Female	22	All ages	465	Ovarian cancer	202	Environmental/occupational risks	1	Number	1996	1.54307861546821	11.6637012484881	0.0317912135235367	NA
110	Afghanistan	2	DALYs (Disability-Adjusted Life Years)	160	2	Female	22	All ages	465	Ovarian cancer	202	Environmental/occupational risks	3	Rate	1996	0.02189872553	0.16552636385	0.00045116759	NA
111	Afghanistan	2	DALYs (Disability-Adjusted Life Years)	160	2	Female	22	All ages	465	Ovarian cancer	202	Environmental/occupational risks	1	Number	1997	1.54615451092476	12.0555330172708	0.0313476715320102	NA
112	Afghanistan	2	DALYs (Disability-Adjusted Life Years)	160	2	Female	22	All ages	465	Ovarian cancer	202	Environmental/occupational risks	3	Rate	1997	0.02120689128	0.16535241218	0.00042996134	NA
113	Afghanistan	2	DALYs (Disability-Adjusted Life Years)	160	2	Female	22	All ages	465	Ovarian cancer	202	Environmental/occupational risks	1	Number	1998	1.56080396741073	12.8195726951271	0.0309155181635083	NA
114	Afghanistan	2	DALYs (Disability-Adjusted Life Years)	160	2	Female	22	All ages	465	Ovarian cancer	202	Environmental/occupational risks	3	Rate	1998	0.02071438121	0.17013636643	0.00041029869	NA
115	Afghanistan	2	DALYs (Disability-Adjusted Life Years)	160	2	Female	22	All ages	465	Ovarian cancer	202	Environmental/occupational risks	1	Number	1999	1.57614954038157	11.8981869045076	0.0337346518634567	NA
116	Afghanistan	2	DALYs (Disability-Adjusted Life Years)	160	2	Female	22	All ages	465	Ovarian cancer	202	Environmental/occupational risks	3	Rate	1999	0.02024712738	0.15284343244	0.00043335342	NA
117	Afghanistan	2	DALYs (Disability-Adjusted Life Years)	160	2	Female	22	All ages	465	Ovarian cancer	202	Environmental/occupational risks	1	Number	2000	1.60644228569506	11.3344943245271	0.0297536989138429	NA
118	Afghanistan	2	DALYs (Disability-Adjusted Life Years)	160	2	Female	22	All ages	465	Ovarian cancer	202	Environmental/occupational risks	3	Rate	2000	0.02023964123	0.14280382229	0.00037486824	NA
119	Afghanistan	2	DALYs (Disability-Adjusted Life Years)	160	2	Female	22	All ages	465	Ovarian cancer	202	Environmental/occupational risks	1	Number	2001	1.62797936411496	11.9630716634216	0.0308250454939888	NA
120	Afghanistan	2	DALYs (Disability-Adjusted Life Years)	160	2	Female	22	All ages	465	Ovarian cancer	202	Environmental/occupational risks	3	Rate	2001	0.02042309076	0.15007739272	0.00038670189	NA
121	Afghanistan	2	DALYs (Disability-Adjusted Life Years)	160	2	Female	22	All ages	465	Ovarian cancer	202	Environmental/occupational risks	1	Number	2002	1.61015268094902	11.6439886848364	0.0327117792089851	NA
122	Afghanistan	2	DALYs (Disability-Adjusted Life Years)	160	2	Female	22	All ages	465	Ovarian cancer	202	Environmental/occupational risks	3	Rate	2002	0.01963206804	0.1419713676	0.00039884409	NA
123	Afghanistan	2	DALYs (Disability-Adjusted Life Years)	160	2	Female	22	All ages	465	Ovarian cancer	202	Environmental/occupational risks	1	Number	2003	1.6919414205054	12.7769497896167	0.034923390293803	NA
124	Afghanistan	2	DALYs (Disability-Adjusted Life Years)	160	2	Female	22	All ages	465	Ovarian cancer	202	Environmental/occupational risks	3	Rate	2003	0.01944590663	0.14684868499	0.00040138327	NA
125	Afghanistan	2	DALYs (Disability-Adjusted Life Years)	160	2	Female	22	All ages	465	Ovarian cancer	202	Environmental/occupational risks	1	Number	2004	1.79490510301685	13.0419872473328	0.0348376849233529	NA
126	Afghanistan	2	DALYs (Disability-Adjusted Life Years)	160	2	Female	22	All ages	465	Ovarian cancer	202	Environmental/occupational risks	3	Rate	2004	0.01963769986	0.14268978938	0.00038115218	NA
127	Afghanistan	2	DALYs (Disability-Adjusted Life Years)	160	2	Female	22	All ages	465	Ovarian cancer	202	Environmental/occupational risks	1	Number	2005	1.8547657885313	12.7046734396182	0.0400456215649697	NA
128	Afghanistan	2	DALYs (Disability-Adjusted Life Years)	160	2	Female	22	All ages	465	Ovarian cancer	202	Environmental/occupational risks	3	Rate	2005	0.0196483767	0.13458637804	0.00042422146	NA
129	Afghanistan	2	DALYs (Disability-Adjusted Life Years)	160	2	Female	22	All ages	465	Ovarian cancer	202	Environmental/occupational risks	1	Number	2006	1.91562396121986	12.2226096738438	0.0488129120062612	NA
130	Afghanistan	2	DALYs (Disability-Adjusted Life Years)	160	2	Female	22	All ages	465	Ovarian cancer	202	Environmental/occupational risks	3	Rate	2006	0.01961660898	0.12516347651	0.00049986001	NA
131	Afghanistan	2	DALYs (Disability-Adjusted Life Years)	160	2	Female	22	All ages	465	Ovarian cancer	202	Environmental/occupational risks	1	Number	2007	1.95203295431642	12.1936024801743	0.0527853498468614	NA
132	Afghanistan	2	DALYs (Disability-Adjusted Life Years)	160	2	Female	22	All ages	465	Ovarian cancer	202	Environmental/occupational risks	3	Rate	2007	0.01945970336	0.12155731625	0.00052621409	NA
133	Afghanistan	2	DALYs (Disability-Adjusted Life Years)	160	2	Female	22	All ages	465	Ovarian cancer	202	Environmental/occupational risks	1	Number	2008	2.01087969450759	12.2838635559761	0.0529520684976159	NA
134	Afghanistan	2	DALYs (Disability-Adjusted Life Years)	160	2	Female	22	All ages	465	Ovarian cancer	202	Environmental/occupational risks	3	Rate	2008	0.01968248064	0.12023439654	0.00051829459	NA
135	Afghanistan	2	DALYs (Disability-Adjusted Life Years)	160	2	Female	22	All ages	465	Ovarian cancer	202	Environmental/occupational risks	1	Number	2009	2.0679810722201	12.3483069870307	0.0549607371842736	NA
136	Afghanistan	2	DALYs (Disability-Adjusted Life Years)	160	2	Female	22	All ages	465	Ovarian cancer	202	Environmental/occupational risks	3	Rate	2009	0.01971333906	0.11771208436	0.00052392145	NA
137	Afghanistan	2	DALYs (Disability-Adjusted Life Years)	160	2	Female	22	All ages	465	Ovarian cancer	202	Environmental/occupational risks	1	Number	2010	2.12050093481157	12.2141617852772	0.0636811643994107	NA
138	Afghanistan	2	DALYs (Disability-Adjusted Life Years)	160	2	Female	22	All ages	465	Ovarian cancer	202	Environmental/occupational risks	3	Rate	2010	0.0196168759	0.11299391195	0.00058911811	NA
139	Afghanistan	2	DALYs (Disability-Adjusted Life Years)	160	2	Female	22	All ages	465	Ovarian cancer	202	Environmental/occupational risks	1	Number	2011	2.16658006617622	12.2673699127595	0.0705245234517898	NA
140	Afghanistan	2	DALYs (Disability-Adjusted Life Years)	160	2	Female	22	All ages	465	Ovarian cancer	202	Environmental/occupational risks	3	Rate	2011	0.01944403677	0.11009387347	0.00063292442	NA
141	Afghanistan	2	DALYs (Disability-Adjusted Life Years)	160	2	Female	22	All ages	465	Ovarian cancer	202	Environmental/occupational risks	1	Number	2012	2.25882818965074	12.7186437728761	0.0751091575258796	NA
142	Afghanistan	2	DALYs (Disability-Adjusted Life Years)	160	2	Female	22	All ages	465	Ovarian cancer	202	Environmental/occupational risks	3	Rate	2012	0.01956553363	0.11016643654	0.00065058102	NA
143	Afghanistan	2	DALYs (Disability-Adjusted Life Years)	160	2	Female	22	All ages	465	Ovarian cancer	202	Environmental/occupational risks	1	Number	2013	2.32747184214997	13.048853253343	0.0905200927945949	NA
144	Afghanistan	2	DALYs (Disability-Adjusted Life Years)	160	2	Female	22	All ages	465	Ovarian cancer	202	Environmental/occupational risks	3	Rate	2013	0.01947169554	0.10916707695	0.00075729367	NA
145	Afghanistan	2	DALYs (Disability-Adjusted Life Years)	160	2	Female	22	All ages	465	Ovarian cancer	202	Environmental/occupational risks	1	Number	2014	2.41412685479125	13.834554889864	0.102570960287386	NA
146	Afghanistan	2	DALYs (Disability-Adjusted Life Years)	160	2	Female	22	All ages	465	Ovarian cancer	202	Environmental/occupational risks	3	Rate	2014	0.01953255608	0.11193455667	0.00082989551	NA
147	Afghanistan	2	DALYs (Disability-Adjusted Life Years)	160	2	Female	22	All ages	465	Ovarian cancer	202	Environmental/occupational risks	1	Number	2015	2.50607699454065	14.5552120026119	0.107188251968985	NA
148	Afghanistan	2	DALYs (Disability-Adjusted Life Years)	160	2	Female	22	All ages	465	Ovarian cancer	202	Environmental/occupational risks	3	Rate	2015	0.01962499423	0.11398131509	0.00083938715	NA
149	Afghanistan	2	DALYs (Disability-Adjusted Life Years)	160	2	Female	22	All ages	465	Ovarian cancer	202	Environmental/occupational risks	1	Number	2016	2.64749341037092	15.3770016382078	0.122455720279322	NA
150	Afghanistan	2	DALYs (Disability-Adjusted Life Years)	160	2	Female	22	All ages	465	Ovarian cancer	202	Environmental/occupational risks	3	Rate	2016	0.02015473553	0.11706144386	0.00093222618	NA
151	Afghanistan	2	DALYs (Disability-Adjusted Life Years)	160	2	Female	22	All ages	465	Ovarian cancer	202	Environmental/occupational risks	1	Number	2017	2.80107512646759	16.8890802977495	0.1319192872038	NA
152	Afghanistan	2	DALYs (Disability-Adjusted Life Years)	160	2	Female	22	All ages	465	Ovarian cancer	202	Environmental/occupational risks	3	Rate	2017	0.02075042861	0.1251146932	0.0009772611	NA
153	Afghanistan	2	DALYs (Disability-Adjusted Life Years)	160	2	Female	22	All ages	465	Ovarian cancer	202	Environmental/occupational risks	1	Number	2018	2.94117936203767	18.0777136550123	0.1270903924124	NA
154	Afghanistan	2	DALYs (Disability-Adjusted Life Years)	160	2	Female	22	All ages	465	Ovarian cancer	202	Environmental/occupational risks	3	Rate	2018	0.02115915055	0.13005295418	0.00091430151	NA
155	Afghanistan	2	DALYs (Disability-Adjusted Life Years)	160	2	Female	22	All ages	465	Ovarian cancer	202	Environmental/occupational risks	1	Number	2019	3.10508345519794	19.4924324820943	0.121270760162621	NA
156	Afghanistan	2	DALYs (Disability-Adjusted Life Years)	160	2	Female	22	All ages	465	Ovarian cancer	202	Environmental/occupational risks	3	Rate	2019	0.02167033105	0.1360373951	0.00084634682	NA
157	Afghanistan	2	DALYs (Disability-Adjusted Life Years)	160	2	Female	22	All ages	465	Ovarian cancer	202	Environmental/occupational risks	1	Number	2020	3.28312820528	21.346967924127	0.117184590286085	NA
158	Afghanistan	2	DALYs (Disability-Adjusted Life Years)	160	2	Female	22	All ages	465	Ovarian cancer	202	Environmental/occupational risks	3	Rate	2020	0.02220347766	0.14436747388	0.00079250802	NA
159	Afghanistan	2	DALYs (Disability-Adjusted Life Years)	160	2	Female	22	All ages	465	Ovarian cancer	202	Environmental/occupational risks	1	Number	2021	3.40098744338796	21.653741396772	0.124869907709393	NA
160	Afghanistan	2	DALYs (Disability-Adjusted Life Years)	160	2	Female	22	All ages	465	Ovarian cancer	202	Environmental/occupational risks	3	Rate	2021	0.02227908644	0.14184867905	0.00081799404	NA
161	Afghanistan	2	DALYs (Disability-Adjusted Life Years)	160	2	Female	27	Age-standardized	465	Ovarian cancer	202	Environmental/occupational risks	3	Rate	1990	0.04774546715	0.3543232579	0.00211261612	NA
162	Afghanistan	2	DALYs (Disability-Adjusted Life Years)	160	2	Female	27	Age-standardized	465	Ovarian cancer	202	Environmental/occupational risks	3	Rate	1991	0.04729355364	0.34264620821	0.00205184174	NA
163	Afghanistan	2	DALYs (Disability-Adjusted Life Years)	160	2	Female	27	Age-standardized	465	Ovarian cancer	202	Environmental/occupational risks	3	Rate	1992	0.04684282354	0.33252798147	0.00208605996	NA
164	Afghanistan	2	DALYs (Disability-Adjusted Life Years)	160	2	Female	27	Age-standardized	465	Ovarian cancer	202	Environmental/occupational risks	3	Rate	1993	0.04679534344	0.324481397	0.00195424905	NA
165	Afghanistan	2	DALYs (Disability-Adjusted Life Years)	160	2	Female	27	Age-standardized	465	Ovarian cancer	202	Environmental/occupational risks	3	Rate	1994	0.04726026801	0.31203252962	0.00198999804	NA
166	Afghanistan	2	DALYs (Disability-Adjusted Life Years)	160	2	Female	27	Age-standardized	465	Ovarian cancer	202	Environmental/occupational risks	3	Rate	1995	0.0472292782	0.30369496543	0.00190275554	NA
167	Afghanistan	2	DALYs (Disability-Adjusted Life Years)	160	2	Female	27	Age-standardized	465	Ovarian cancer	202	Environmental/occupational risks	3	Rate	1996	0.04725233069	0.3027677253	0.00185206406	NA
168	Afghanistan	2	DALYs (Disability-Adjusted Life Years)	160	2	Female	27	Age-standardized	465	Ovarian cancer	202	Environmental/occupational risks	3	Rate	1997	0.04698818143	0.31110570728	0.00191089914	NA
169	Afghanistan	2	DALYs (Disability-Adjusted Life Years)	160	2	Female	27	Age-standardized	465	Ovarian cancer	202	Environmental/occupational risks	3	Rate	1998	0.04696467138	0.32595979801	0.00175041358	NA
170	Afghanistan	2	DALYs (Disability-Adjusted Life Years)	160	2	Female	27	Age-standardized	465	Ovarian cancer	202	Environmental/occupational risks	3	Rate	1999	0.0469628066	0.30626702811	0.00167962359	NA
171	Afghanistan	2	DALYs (Disability-Adjusted Life Years)	160	2	Female	27	Age-standardized	465	Ovarian cancer	202	Environmental/occupational risks	3	Rate	2000	0.04766166914	0.29379170995	0.00168518874	NA
172	Afghanistan	2	DALYs (Disability-Adjusted Life Years)	160	2	Female	27	Age-standardized	465	Ovarian cancer	202	Environmental/occupational risks	3	Rate	2001	0.04810713629	0.30312824148	0.00188166915	NA
173	Afghanistan	2	DALYs (Disability-Adjusted Life Years)	160	2	Female	27	Age-standardized	465	Ovarian cancer	202	Environmental/occupational risks	3	Rate	2002	0.04773866676	0.29691161262	0.00198718152	NA
174	Afghanistan	2	DALYs (Disability-Adjusted Life Years)	160	2	Female	27	Age-standardized	465	Ovarian cancer	202	Environmental/occupational risks	3	Rate	2003	0.04962765937	0.32344641432	0.00210893839	NA
175	Afghanistan	2	DALYs (Disability-Adjusted Life Years)	160	2	Female	27	Age-standardized	465	Ovarian cancer	202	Environmental/occupational risks	3	Rate	2004	0.05194833612	0.32415223469	0.00240478955	NA
176	Afghanistan	2	DALYs (Disability-Adjusted Life Years)	160	2	Female	27	Age-standardized	465	Ovarian cancer	202	Environmental/occupational risks	3	Rate	2005	0.05368476685	0.31570591079	0.00226963627	NA
177	Afghanistan	2	DALYs (Disability-Adjusted Life Years)	160	2	Female	27	Age-standardized	465	Ovarian cancer	202	Environmental/occupational risks	3	Rate	2006	0.05511506734	0.30472126556	0.00224407059	NA
178	Afghanistan	2	DALYs (Disability-Adjusted Life Years)	160	2	Female	27	Age-standardized	465	Ovarian cancer	202	Environmental/occupational risks	3	Rate	2007	0.05594651919	0.30389794062	0.00255676206	NA
179	Afghanistan	2	DALYs (Disability-Adjusted Life Years)	160	2	Female	27	Age-standardized	465	Ovarian cancer	202	Environmental/occupational risks	3	Rate	2008	0.0572477422	0.30996247761	0.00272569305	NA
180	Afghanistan	2	DALYs (Disability-Adjusted Life Years)	160	2	Female	27	Age-standardized	465	Ovarian cancer	202	Environmental/occupational risks	3	Rate	2009	0.05830958984	0.3065403874	0.00297959102	NA
181	Afghanistan	2	DALYs (Disability-Adjusted Life Years)	160	2	Female	27	Age-standardized	465	Ovarian cancer	202	Environmental/occupational risks	3	Rate	2010	0.05959144009	0.3054491887	0.00328466793	NA
182	Afghanistan	2	DALYs (Disability-Adjusted Life Years)	160	2	Female	27	Age-standardized	465	Ovarian cancer	202	Environmental/occupational risks	3	Rate	2011	0.06055275944	0.30515253481	0.00333559194	NA
183	Afghanistan	2	DALYs (Disability-Adjusted Life Years)	160	2	Female	27	Age-standardized	465	Ovarian cancer	202	Environmental/occupational risks	3	Rate	2012	0.06270824012	0.31746224448	0.00390039688	NA
184	Afghanistan	2	DALYs (Disability-Adjusted Life Years)	160	2	Female	27	Age-standardized	465	Ovarian cancer	202	Environmental/occupational risks	3	Rate	2013	0.06405522942	0.32362084065	0.00408326153	NA
185	Afghanistan	2	DALYs (Disability-Adjusted Life Years)	160	2	Female	27	Age-standardized	465	Ovarian cancer	202	Environmental/occupational risks	3	Rate	2014	0.06541454468	0.3277996749	0.00437793425	NA
186	Afghanistan	2	DALYs (Disability-Adjusted Life Years)	160	2	Female	27	Age-standardized	465	Ovarian cancer	202	Environmental/occupational risks	3	Rate	2015	0.06758194788	0.33975747082	0.00412761671	NA
187	Afghanistan	2	DALYs (Disability-Adjusted Life Years)	160	2	Female	27	Age-standardized	465	Ovarian cancer	202	Environmental/occupational risks	3	Rate	2016	0.07037312678	0.36423254158	0.00444412825	NA
188	Afghanistan	2	DALYs (Disability-Adjusted Life Years)	160	2	Female	27	Age-standardized	465	Ovarian cancer	202	Environmental/occupational risks	3	Rate	2017	0.07325212266	0.37688028423	0.00537218622	NA
189	Afghanistan	2	DALYs (Disability-Adjusted Life Years)	160	2	Female	27	Age-standardized	465	Ovarian cancer	202	Environmental/occupational risks	3	Rate	2018	0.07546446131	0.41081196616	0.00548216176	NA
190	Afghanistan	2	DALYs (Disability-Adjusted Life Years)	160	2	Female	27	Age-standardized	465	Ovarian cancer	202	Environmental/occupational risks	3	Rate	2019	0.07782984767	0.40803102661	0.00611962267	NA
191	Afghanistan	2	DALYs (Disability-Adjusted Life Years)	160	2	Female	27	Age-standardized	465	Ovarian cancer	202	Environmental/occupational risks	3	Rate	2020	0.08067113845	0.43002850591	0.00638852682	NA
192	Afghanistan	2	DALYs (Disability-Adjusted Life Years)	160	2	Female	27	Age-standardized	465	Ovarian cancer	202	Environmental/occupational risks	3	Rate	2021	0.08245393837	0.45173777683	0.00670372781	NA
193	Afghanistan	3	YLDs (Years Lived with Disability)	160	2	Female	22	All ages	465	Ovarian cancer	202	Environmental/occupational risks	1	Number	1990	0.0325357280368812	0.281688348659183	0.0006875735436511	NA
194	Afghanistan	3	YLDs (Years Lived with Disability)	160	2	Female	22	All ages	465	Ovarian cancer	202	Environmental/occupational risks	3	Rate	1990	0.00063863549	0.00552918858	0.00001349621	NA
195	Afghanistan	3	YLDs (Years Lived with Disability)	160	2	Female	22	All ages	465	Ovarian cancer	202	Environmental/occupational risks	1	Number	1991	0.032370942540296	0.275792232455539	0.0007109223023915	NA
196	Afghanistan	3	YLDs (Years Lived with Disability)	160	2	Female	22	All ages	465	Ovarian cancer	202	Environmental/occupational risks	3	Rate	1991	0.00063649084	0.00542274077	0.00001397845	NA
197	Afghanistan	3	YLDs (Years Lived with Disability)	160	2	Female	22	All ages	465	Ovarian cancer	202	Environmental/occupational risks	1	Number	1992	0.0323770923151319	0.275144548944115	0.0007323214651925	NA
198	Afghanistan	3	YLDs (Years Lived with Disability)	160	2	Female	22	All ages	465	Ovarian cancer	202	Environmental/occupational risks	3	Rate	1992	0.00061190614	0.00520005434	0.0000138404	NA
199	Afghanistan	3	YLDs (Years Lived with Disability)	160	2	Female	22	All ages	465	Ovarian cancer	202	Environmental/occupational risks	1	Number	1993	0.0331912528251785	0.282706894743669	0.0007226038115549	NA
200	Afghanistan	3	YLDs (Years Lived with Disability)	160	2	Female	22	All ages	465	Ovarian cancer	202	Environmental/occupational risks	3	Rate	1993	0.0005733631	0.00488362705	0.00001248264	NA
201	Afghanistan	3	YLDs (Years Lived with Disability)	160	2	Female	22	All ages	465	Ovarian cancer	202	Environmental/occupational risks	1	Number	1994	0.0340966932177559	0.282735634523106	0.00066312574049	NA
202	Afghanistan	3	YLDs (Years Lived with Disability)	160	2	Female	22	All ages	465	Ovarian cancer	202	Environmental/occupational risks	3	Rate	1994	0.00053812826	0.00446225195	0.00001046573	NA
203	Afghanistan	3	YLDs (Years Lived with Disability)	160	2	Female	22	All ages	465	Ovarian cancer	202	Environmental/occupational risks	1	Number	1995	0.0345346062294113	0.283667629598925	0.0006872595293712	NA
204	Afghanistan	3	YLDs (Years Lived with Disability)	160	2	Female	22	All ages	465	Ovarian cancer	202	Environmental/occupational risks	3	Rate	1995	0.00051144538	0.00420101786	0.00001017807	NA
205	Afghanistan	3	YLDs (Years Lived with Disability)	160	2	Female	22	All ages	465	Ovarian cancer	202	Environmental/occupational risks	1	Number	1996	0.0348597737604959	0.270306894672991	0.0006790147128924	NA
206	Afghanistan	3	YLDs (Years Lived with Disability)	160	2	Female	22	All ages	465	Ovarian cancer	202	Environmental/occupational risks	3	Rate	1996	0.00049471531	0.00383608226	0.00000963629	NA
207	Afghanistan	3	YLDs (Years Lived with Disability)	160	2	Female	22	All ages	465	Ovarian cancer	202	Environmental/occupational risks	1	Number	1997	0.0349017674524356	0.276328397025697	0.0007658293136556	NA
208	Afghanistan	3	YLDs (Years Lived with Disability)	160	2	Female	22	All ages	465	Ovarian cancer	202	Environmental/occupational risks	3	Rate	1997	0.00047870894	0.00379009098	0.00001050403	NA
209	Afghanistan	3	YLDs (Years Lived with Disability)	160	2	Female	22	All ages	465	Ovarian cancer	202	Environmental/occupational risks	1	Number	1998	0.0351688956922517	0.281658304691772	0.0007244434237731	NA
210	Afghanistan	3	YLDs (Years Lived with Disability)	160	2	Female	22	All ages	465	Ovarian cancer	202	Environmental/occupational risks	3	Rate	1998	0.00046674786	0.00373805911	0.00000961453	NA
211	Afghanistan	3	YLDs (Years Lived with Disability)	160	2	Female	22	All ages	465	Ovarian cancer	202	Environmental/occupational risks	1	Number	1999	0.0354864577697321	0.282501800911358	0.0007576180445924	NA
212	Afghanistan	3	YLDs (Years Lived with Disability)	160	2	Female	22	All ages	465	Ovarian cancer	202	Environmental/occupational risks	3	Rate	1999	0.00045585702	0.00362900207	0.00000973232	NA
213	Afghanistan	3	YLDs (Years Lived with Disability)	160	2	Female	22	All ages	465	Ovarian cancer	202	Environmental/occupational risks	1	Number	2000	0.0361633166270613	0.293451784963845	0.000729126704803	NA
214	Afghanistan	3	YLDs (Years Lived with Disability)	160	2	Female	22	All ages	465	Ovarian cancer	202	Environmental/occupational risks	3	Rate	2000	0.00045562331	0.00369721272	0.0000091863	NA
215	Afghanistan	3	YLDs (Years Lived with Disability)	160	2	Female	22	All ages	465	Ovarian cancer	202	Environmental/occupational risks	1	Number	2001	0.0365477256033269	0.292118904002689	0.0007807909438206	NA
216	Afghanistan	3	YLDs (Years Lived with Disability)	160	2	Female	22	All ages	465	Ovarian cancer	202	Environmental/occupational risks	3	Rate	2001	0.00045849323	0.00366464774	0.00000979507	NA
217	Afghanistan	3	YLDs (Years Lived with Disability)	160	2	Female	22	All ages	465	Ovarian cancer	202	Environmental/occupational risks	1	Number	2002	0.036440680905939	0.292291007228349	0.0007832281578803	NA
218	Afghanistan	3	YLDs (Years Lived with Disability)	160	2	Female	22	All ages	465	Ovarian cancer	202	Environmental/occupational risks	3	Rate	2002	0.00044430937	0.0035638092	0.00000954965	NA
219	Afghanistan	3	YLDs (Years Lived with Disability)	160	2	Female	22	All ages	465	Ovarian cancer	202	Environmental/occupational risks	1	Number	2003	0.0380367780524232	0.315913146742651	0.0008977654377149	NA
220	Afghanistan	3	YLDs (Years Lived with Disability)	160	2	Female	22	All ages	465	Ovarian cancer	202	Environmental/occupational risks	3	Rate	2003	0.00043716622	0.00363086894	0.00001031824	NA
221	Afghanistan	3	YLDs (Years Lived with Disability)	160	2	Female	22	All ages	465	Ovarian cancer	202	Environmental/occupational risks	1	Number	2004	0.0401418191450082	0.31533967156044	0.0008625826334642	NA
222	Afghanistan	3	YLDs (Years Lived with Disability)	160	2	Female	22	All ages	465	Ovarian cancer	202	Environmental/occupational risks	3	Rate	2004	0.00043918366	0.00345006865	0.00000943735	NA
223	Afghanistan	3	YLDs (Years Lived with Disability)	160	2	Female	22	All ages	465	Ovarian cancer	202	Environmental/occupational risks	1	Number	2005	0.0415999225150871	0.301082343525526	0.0009143236049113	NA
224	Afghanistan	3	YLDs (Years Lived with Disability)	160	2	Female	22	All ages	465	Ovarian cancer	202	Environmental/occupational risks	3	Rate	2005	0.00044068688	0.00318950206	0.00000968585	NA
225	Afghanistan	3	YLDs (Years Lived with Disability)	160	2	Female	22	All ages	465	Ovarian cancer	202	Environmental/occupational risks	1	Number	2006	0.0432075931856487	0.301130392160868	0.0010775821943218	NA
226	Afghanistan	3	YLDs (Years Lived with Disability)	160	2	Female	22	All ages	465	Ovarian cancer	202	Environmental/occupational risks	3	Rate	2006	0.00044245973	0.00308367262	0.00001103479	NA
227	Afghanistan	3	YLDs (Years Lived with Disability)	160	2	Female	22	All ages	465	Ovarian cancer	202	Environmental/occupational risks	1	Number	2007	0.0444567431401342	0.303026508214173	0.0012118996458445	NA
228	Afghanistan	3	YLDs (Years Lived with Disability)	160	2	Female	22	All ages	465	Ovarian cancer	202	Environmental/occupational risks	3	Rate	2007	0.0004431867	0.00302085369	0.00001208136	NA
229	Afghanistan	3	YLDs (Years Lived with Disability)	160	2	Female	22	All ages	465	Ovarian cancer	202	Environmental/occupational risks	1	Number	2008	0.0439182828068325	0.287593316481774	0.0011121362172153	NA
230	Afghanistan	3	YLDs (Years Lived with Disability)	160	2	Female	22	All ages	465	Ovarian cancer	202	Environmental/occupational risks	3	Rate	2008	0.00042987194	0.00281496198	0.00001088558	NA
231	Afghanistan	3	YLDs (Years Lived with Disability)	160	2	Female	22	All ages	465	Ovarian cancer	202	Environmental/occupational risks	1	Number	2009	0.0458501043705285	0.300556731794423	0.0014364350619565	NA
232	Afghanistan	3	YLDs (Years Lived with Disability)	160	2	Female	22	All ages	465	Ovarian cancer	202	Environmental/occupational risks	3	Rate	2009	0.00043707298	0.00286510203	0.00001369303	NA
233	Afghanistan	3	YLDs (Years Lived with Disability)	160	2	Female	22	All ages	465	Ovarian cancer	202	Environmental/occupational risks	1	Number	2010	0.0469762135734758	0.270023798638644	0.001568694979466	NA
234	Afghanistan	3	YLDs (Years Lived with Disability)	160	2	Female	22	All ages	465	Ovarian cancer	202	Environmental/occupational risks	3	Rate	2010	0.00043457965	0.00249800566	0.00001451209	NA
235	Afghanistan	3	YLDs (Years Lived with Disability)	160	2	Female	22	All ages	465	Ovarian cancer	202	Environmental/occupational risks	1	Number	2011	0.0482504404041849	0.293582795362485	0.0014339485136097	NA
236	Afghanistan	3	YLDs (Years Lived with Disability)	160	2	Female	22	All ages	465	Ovarian cancer	202	Environmental/occupational risks	3	Rate	2011	0.000433025	0.00263476746	0.00001286901	NA
237	Afghanistan	3	YLDs (Years Lived with Disability)	160	2	Female	22	All ages	465	Ovarian cancer	202	Environmental/occupational risks	1	Number	2012	0.0493712493473705	0.288657277963303	0.0016756433893648	NA
238	Afghanistan	3	YLDs (Years Lived with Disability)	160	2	Female	22	All ages	465	Ovarian cancer	202	Environmental/occupational risks	3	Rate	2012	0.00042764423	0.00250029361	0.0000145141	NA
239	Afghanistan	3	YLDs (Years Lived with Disability)	160	2	Female	22	All ages	465	Ovarian cancer	202	Environmental/occupational risks	1	Number	2013	0.0505898123800154	0.298875898144982	0.0019710703755127	NA
240	Afghanistan	3	YLDs (Years Lived with Disability)	160	2	Female	22	All ages	465	Ovarian cancer	202	Environmental/occupational risks	3	Rate	2013	0.00042323581	0.00250040425	0.00001649003	NA
241	Afghanistan	3	YLDs (Years Lived with Disability)	160	2	Female	22	All ages	465	Ovarian cancer	202	Environmental/occupational risks	1	Number	2014	0.0534842024711456	0.33348465590062	0.0021179758907822	NA
242	Afghanistan	3	YLDs (Years Lived with Disability)	160	2	Female	22	All ages	465	Ovarian cancer	202	Environmental/occupational risks	3	Rate	2014	0.00043273749	0.00269820442	0.00001713642	NA
243	Afghanistan	3	YLDs (Years Lived with Disability)	160	2	Female	22	All ages	465	Ovarian cancer	202	Environmental/occupational risks	1	Number	2015	0.0547842996301639	0.358030844372539	0.0024576231332034	NA
244	Afghanistan	3	YLDs (Years Lived with Disability)	160	2	Female	22	All ages	465	Ovarian cancer	202	Environmental/occupational risks	3	Rate	2015	0.00042901378	0.00280372601	0.00001924555	NA
245	Afghanistan	3	YLDs (Years Lived with Disability)	160	2	Female	22	All ages	465	Ovarian cancer	202	Environmental/occupational risks	1	Number	2016	0.058409919712404	0.36907789071583	0.0023992105986938	NA
246	Afghanistan	3	YLDs (Years Lived with Disability)	160	2	Female	22	All ages	465	Ovarian cancer	202	Environmental/occupational risks	3	Rate	2016	0.00044466078	0.0028097019	0.00001826462	NA
247	Afghanistan	3	YLDs (Years Lived with Disability)	160	2	Female	22	All ages	465	Ovarian cancer	202	Environmental/occupational risks	1	Number	2017	0.0622475211942562	0.412377384832286	0.0029190650023551	NA
248	Afghanistan	3	YLDs (Years Lived with Disability)	160	2	Female	22	All ages	465	Ovarian cancer	202	Environmental/occupational risks	3	Rate	2017	0.00046113106	0.0030549011	0.0000216245	NA
249	Afghanistan	3	YLDs (Years Lived with Disability)	160	2	Female	22	All ages	465	Ovarian cancer	202	Environmental/occupational risks	1	Number	2018	0.0640264893532998	0.402520513531685	0.0026082454942843	NA
250	Afghanistan	3	YLDs (Years Lived with Disability)	160	2	Female	22	All ages	465	Ovarian cancer	202	Environmental/occupational risks	3	Rate	2018	0.00046061323	0.00289577448	0.00001876399	NA
251	Afghanistan	3	YLDs (Years Lived with Disability)	160	2	Female	22	All ages	465	Ovarian cancer	202	Environmental/occupational risks	1	Number	2019	0.0680306775371168	0.417728749805854	0.0026481115023848	NA
252	Afghanistan	3	YLDs (Years Lived with Disability)	160	2	Female	22	All ages	465	Ovarian cancer	202	Environmental/occupational risks	3	Rate	2019	0.00047478508	0.0029153227	0.00001848113	NA
253	Afghanistan	3	YLDs (Years Lived with Disability)	160	2	Female	22	All ages	465	Ovarian cancer	202	Environmental/occupational risks	1	Number	2020	0.0713371436452023	0.478490425046821	0.0027670585819209	NA
254	Afghanistan	3	YLDs (Years Lived with Disability)	160	2	Female	22	All ages	465	Ovarian cancer	202	Environmental/occupational risks	3	Rate	2020	0.00048244618	0.00323598434	0.00001871335	NA
255	Afghanistan	3	YLDs (Years Lived with Disability)	160	2	Female	22	All ages	465	Ovarian cancer	202	Environmental/occupational risks	1	Number	2021	0.0730263577565194	0.484249937625964	0.0024921129251306	NA
256	Afghanistan	3	YLDs (Years Lived with Disability)	160	2	Female	22	All ages	465	Ovarian cancer	202	Environmental/occupational risks	3	Rate	2021	0.00047837887	0.00317220995	0.00001632526	NA
257	Afghanistan	3	YLDs (Years Lived with Disability)	160	2	Female	27	Age-standardized	465	Ovarian cancer	202	Environmental/occupational risks	3	Rate	1990	0.0011002377	0.00828979258	0.00005233575	NA
258	Afghanistan	3	YLDs (Years Lived with Disability)	160	2	Female	27	Age-standardized	465	Ovarian cancer	202	Environmental/occupational risks	3	Rate	1991	0.00108407462	0.00802816123	0.00004937751	NA
259	Afghanistan	3	YLDs (Years Lived with Disability)	160	2	Female	27	Age-standardized	465	Ovarian cancer	202	Environmental/occupational risks	3	Rate	1992	0.00107158338	0.00793321244	0.0000469035	NA
260	Afghanistan	3	YLDs (Years Lived with Disability)	160	2	Female	27	Age-standardized	465	Ovarian cancer	202	Environmental/occupational risks	3	Rate	1993	0.00107727386	0.00763123095	0.00004823702	NA
261	Afghanistan	3	YLDs (Years Lived with Disability)	160	2	Female	27	Age-standardized	465	Ovarian cancer	202	Environmental/occupational risks	3	Rate	1994	0.00108498037	0.00747220424	0.00004664845	NA
262	Afghanistan	3	YLDs (Years Lived with Disability)	160	2	Female	27	Age-standardized	465	Ovarian cancer	202	Environmental/occupational risks	3	Rate	1995	0.00108652545	0.007387219	0.00004823871	NA
263	Afghanistan	3	YLDs (Years Lived with Disability)	160	2	Female	27	Age-standardized	465	Ovarian cancer	202	Environmental/occupational risks	3	Rate	1996	0.00108552075	0.0070374303	0.00004429206	NA
264	Afghanistan	3	YLDs (Years Lived with Disability)	160	2	Female	27	Age-standardized	465	Ovarian cancer	202	Environmental/occupational risks	3	Rate	1997	0.00107871111	0.00712969611	0.00004401081	NA
265	Afghanistan	3	YLDs (Years Lived with Disability)	160	2	Female	27	Age-standardized	465	Ovarian cancer	202	Environmental/occupational risks	3	Rate	1998	0.00107553838	0.00724968839	0.0000394529	NA
266	Afghanistan	3	YLDs (Years Lived with Disability)	160	2	Female	27	Age-standardized	465	Ovarian cancer	202	Environmental/occupational risks	3	Rate	1999	0.00107522613	0.00730461664	0.00003969388	NA
267	Afghanistan	3	YLDs (Years Lived with Disability)	160	2	Female	27	Age-standardized	465	Ovarian cancer	202	Environmental/occupational risks	3	Rate	2000	0.0010900114	0.00761249825	0.00004050078	NA
268	Afghanistan	3	YLDs (Years Lived with Disability)	160	2	Female	27	Age-standardized	465	Ovarian cancer	202	Environmental/occupational risks	3	Rate	2001	0.00109723431	0.00754104705	0.0000425932	NA
269	Afghanistan	3	YLDs (Years Lived with Disability)	160	2	Female	27	Age-standardized	465	Ovarian cancer	202	Environmental/occupational risks	3	Rate	2002	0.00109548506	0.007513953	0.00004509429	NA
270	Afghanistan	3	YLDs (Years Lived with Disability)	160	2	Female	27	Age-standardized	465	Ovarian cancer	202	Environmental/occupational risks	3	Rate	2003	0.00113253241	0.00820957906	0.00005109027	NA
271	Afghanistan	3	YLDs (Years Lived with Disability)	160	2	Female	27	Age-standardized	465	Ovarian cancer	202	Environmental/occupational risks	3	Rate	2004	0.00117986665	0.0079970639	0.0000517378	NA
272	Afghanistan	3	YLDs (Years Lived with Disability)	160	2	Female	27	Age-standardized	465	Ovarian cancer	202	Environmental/occupational risks	3	Rate	2005	0.00122070489	0.00768456389	0.00005269974	NA
273	Afghanistan	3	YLDs (Years Lived with Disability)	160	2	Female	27	Age-standardized	465	Ovarian cancer	202	Environmental/occupational risks	3	Rate	2006	0.00125828187	0.00759952512	0.00005711166	NA
274	Afghanistan	3	YLDs (Years Lived with Disability)	160	2	Female	27	Age-standardized	465	Ovarian cancer	202	Environmental/occupational risks	3	Rate	2007	0.00128623613	0.00772157173	0.00005753666	NA
275	Afghanistan	3	YLDs (Years Lived with Disability)	160	2	Female	27	Age-standardized	465	Ovarian cancer	202	Environmental/occupational risks	3	Rate	2008	0.00127420167	0.00720649291	0.00005954846	NA
276	Afghanistan	3	YLDs (Years Lived with Disability)	160	2	Female	27	Age-standardized	465	Ovarian cancer	202	Environmental/occupational risks	3	Rate	2009	0.00131248317	0.00734815732	0.00006560422	NA
277	Afghanistan	3	YLDs (Years Lived with Disability)	160	2	Female	27	Age-standardized	465	Ovarian cancer	202	Environmental/occupational risks	3	Rate	2010	0.0013393702	0.0068397145	0.0000778893	NA
278	Afghanistan	3	YLDs (Years Lived with Disability)	160	2	Female	27	Age-standardized	465	Ovarian cancer	202	Environmental/occupational risks	3	Rate	2011	0.00136457759	0.00723345	0.00008402059	NA
279	Afghanistan	3	YLDs (Years Lived with Disability)	160	2	Female	27	Age-standardized	465	Ovarian cancer	202	Environmental/occupational risks	3	Rate	2012	0.00138846723	0.0073526495	0.00009109469	NA
280	Afghanistan	3	YLDs (Years Lived with Disability)	160	2	Female	27	Age-standardized	465	Ovarian cancer	202	Environmental/occupational risks	3	Rate	2013	0.00141082783	0.0073134018	0.00009132645	NA
281	Afghanistan	3	YLDs (Years Lived with Disability)	160	2	Female	27	Age-standardized	465	Ovarian cancer	202	Environmental/occupational risks	3	Rate	2014	0.00146289578	0.00790870879	0.0000894333	NA
282	Afghanistan	3	YLDs (Years Lived with Disability)	160	2	Female	27	Age-standardized	465	Ovarian cancer	202	Environmental/occupational risks	3	Rate	2015	0.00149256872	0.00801685392	0.00009879813	NA
283	Afghanistan	3	YLDs (Years Lived with Disability)	160	2	Female	27	Age-standardized	465	Ovarian cancer	202	Environmental/occupational risks	3	Rate	2016	0.00156347162	0.00822844581	0.00009923553	NA
284	Afghanistan	3	YLDs (Years Lived with Disability)	160	2	Female	27	Age-standardized	465	Ovarian cancer	202	Environmental/occupational risks	3	Rate	2017	0.00163324489	0.00952892147	0.00010506949	NA
285	Afghanistan	3	YLDs (Years Lived with Disability)	160	2	Female	27	Age-standardized	465	Ovarian cancer	202	Environmental/occupational risks	3	Rate	2018	0.00164649483	0.00935707659	0.00012306873	NA
286	Afghanistan	3	YLDs (Years Lived with Disability)	160	2	Female	27	Age-standardized	465	Ovarian cancer	202	Environmental/occupational risks	3	Rate	2019	0.00170985775	0.00903358595	0.00011822356	NA
287	Afghanistan	3	YLDs (Years Lived with Disability)	160	2	Female	27	Age-standardized	465	Ovarian cancer	202	Environmental/occupational risks	3	Rate	2020	0.0017585378	0.00937617865	0.00013123374	NA
288	Afghanistan	3	YLDs (Years Lived with Disability)	160	2	Female	27	Age-standardized	465	Ovarian cancer	202	Environmental/occupational risks	3	Rate	2021	0.00176013342	0.00997421613	0.00011191966	NA
289	Afghanistan	4	YLLs (Years of Life Lost)	160	2	Female	22	All ages	465	Ovarian cancer	202	Environmental/occupational risks	1	Number	1990	1.4027296807707	12.2654299387998	0.0299767235334661	NA
290	Afghanistan	4	YLLs (Years of Life Lost)	160	2	Female	22	All ages	465	Ovarian cancer	202	Environmental/occupational risks	3	Rate	1990	0.02753382228	0.24075498851	0.00058840544	NA
291	Afghanistan	4	YLLs (Years of Life Lost)	160	2	Female	22	All ages	465	Ovarian cancer	202	Environmental/occupational risks	1	Number	1991	1.40651050366302	12.2367660905398	0.0290361734282074	NA
292	Afghanistan	4	YLLs (Years of Life Lost)	160	2	Female	22	All ages	465	Ovarian cancer	202	Environmental/occupational risks	3	Rate	1991	0.0276553904	0.24060434852	0.00057092123	NA
293	Afghanistan	4	YLLs (Years of Life Lost)	160	2	Female	22	All ages	465	Ovarian cancer	202	Environmental/occupational risks	1	Number	1992	1.41144914286173	12.0241781032107	0.029609270217299	NA
294	Afghanistan	4	YLLs (Years of Life Lost)	160	2	Female	22	All ages	465	Ovarian cancer	202	Environmental/occupational risks	3	Rate	1992	0.02667547757	0.22724920335	0.00055959609	NA
295	Afghanistan	4	YLLs (Years of Life Lost)	160	2	Female	22	All ages	465	Ovarian cancer	202	Environmental/occupational risks	1	Number	1993	1.43404380494117	11.8868936853971	0.0298741416226773	NA
296	Afghanistan	4	YLLs (Years of Life Lost)	160	2	Female	22	All ages	465	Ovarian cancer	202	Environmental/occupational risks	3	Rate	1993	0.0247724242	0.20534043089	0.00051606158	NA
297	Afghanistan	4	YLLs (Years of Life Lost)	160	2	Female	22	All ages	465	Ovarian cancer	202	Environmental/occupational risks	1	Number	1994	1.47701840151632	11.4980533092587	0.0313644927880462	NA
298	Afghanistan	4	YLLs (Years of Life Lost)	160	2	Female	22	All ages	465	Ovarian cancer	202	Environmental/occupational risks	3	Rate	1994	0.02331092171	0.18146708279	0.00049500753	NA
299	Afghanistan	4	YLLs (Years of Life Lost)	160	2	Female	22	All ages	465	Ovarian cancer	202	Environmental/occupational risks	1	Number	1995	1.49159336638572	11.3602188338856	0.0325942328736965	NA
300	Afghanistan	4	YLLs (Years of Life Lost)	160	2	Female	22	All ages	465	Ovarian cancer	202	Environmental/occupational risks	3	Rate	1995	0.02208997331	0.16824084665	0.00048270913	NA
301	Afghanistan	4	YLLs (Years of Life Lost)	160	2	Female	22	All ages	465	Ovarian cancer	202	Environmental/occupational risks	1	Number	1996	1.50821884170772	11.4137387850484	0.0309147414363793	NA
302	Afghanistan	4	YLLs (Years of Life Lost)	160	2	Female	22	All ages	465	Ovarian cancer	202	Environmental/occupational risks	3	Rate	1996	0.02140401022	0.16197900124	0.00043872906	NA
303	Afghanistan	4	YLLs (Years of Life Lost)	160	2	Female	22	All ages	465	Ovarian cancer	202	Environmental/occupational risks	1	Number	1997	1.51125274347233	11.7884831114509	0.0306754569384453	NA
304	Afghanistan	4	YLLs (Years of Life Lost)	160	2	Female	22	All ages	465	Ovarian cancer	202	Environmental/occupational risks	3	Rate	1997	0.02072818234	0.161689584	0.00042074131	NA
305	Afghanistan	4	YLLs (Years of Life Lost)	160	2	Female	22	All ages	465	Ovarian cancer	202	Environmental/occupational risks	1	Number	1998	1.52563507171848	12.4934092477491	0.0302665440598195	NA
306	Afghanistan	4	YLLs (Years of Life Lost)	160	2	Female	22	All ages	465	Ovarian cancer	202	Environmental/occupational risks	3	Rate	1998	0.02024763335	0.16580765243	0.00040168576	NA
307	Afghanistan	4	YLLs (Years of Life Lost)	160	2	Female	22	All ages	465	Ovarian cancer	202	Environmental/occupational risks	1	Number	1999	1.54066308261184	11.5973943309792	0.032856079882088	NA
308	Afghanistan	4	YLLs (Years of Life Lost)	160	2	Female	22	All ages	465	Ovarian cancer	202	Environmental/occupational risks	3	Rate	1999	0.01979127036	0.14897946815	0.00042206733	NA
309	Afghanistan	4	YLLs (Years of Life Lost)	160	2	Female	22	All ages	465	Ovarian cancer	202	Environmental/occupational risks	1	Number	2000	1.570278969068	11.0431674843969	0.0288691371600564	NA
310	Afghanistan	4	YLLs (Years of Life Lost)	160	2	Female	22	All ages	465	Ovarian cancer	202	Environmental/occupational risks	3	Rate	2000	0.01978401792	0.13913338186	0.0003637236	NA
311	Afghanistan	4	YLLs (Years of Life Lost)	160	2	Female	22	All ages	465	Ovarian cancer	202	Environmental/occupational risks	1	Number	2001	1.59143163851164	11.6896310846324	0.0300792422098177	NA
312	Afghanistan	4	YLLs (Years of Life Lost)	160	2	Female	22	All ages	465	Ovarian cancer	202	Environmental/occupational risks	3	Rate	2001	0.01996459753	0.1466470656	0.00037734575	NA
313	Afghanistan	4	YLLs (Years of Life Lost)	160	2	Female	22	All ages	465	Ovarian cancer	202	Environmental/occupational risks	1	Number	2002	1.57371200004308	11.3652532648929	0.0319249238933473	NA
314	Afghanistan	4	YLLs (Years of Life Lost)	160	2	Female	22	All ages	465	Ovarian cancer	202	Environmental/occupational risks	3	Rate	2002	0.01918775867	0.13857283727	0.00038925022	NA
315	Afghanistan	4	YLLs (Years of Life Lost)	160	2	Female	22	All ages	465	Ovarian cancer	202	Environmental/occupational risks	1	Number	2003	1.65390464245298	12.4494617765202	0.0340565050683192	NA
316	Afghanistan	4	YLLs (Years of Life Lost)	160	2	Female	22	All ages	465	Ovarian cancer	202	Environmental/occupational risks	3	Rate	2003	0.01900874042	0.14308478321	0.00039141995	NA
317	Afghanistan	4	YLLs (Years of Life Lost)	160	2	Female	22	All ages	465	Ovarian cancer	202	Environmental/occupational risks	1	Number	2004	1.75476328387185	12.6976254331731	0.034016721954751	NA
318	Afghanistan	4	YLLs (Years of Life Lost)	160	2	Female	22	All ages	465	Ovarian cancer	202	Environmental/occupational risks	3	Rate	2004	0.01919851619	0.13892219524	0.00037217019	NA
319	Afghanistan	4	YLLs (Years of Life Lost)	160	2	Female	22	All ages	465	Ovarian cancer	202	Environmental/occupational risks	1	Number	2005	1.81316586601622	12.3627944827035	0.0393650023970818	NA
320	Afghanistan	4	YLLs (Years of Life Lost)	160	2	Female	22	All ages	465	Ovarian cancer	202	Environmental/occupational risks	3	Rate	2005	0.01920768982	0.13096469892	0.00041701136	NA
321	Afghanistan	4	YLLs (Years of Life Lost)	160	2	Female	22	All ages	465	Ovarian cancer	202	Environmental/occupational risks	1	Number	2006	1.87241636803421	11.8953223817799	0.0475241596435016	NA
322	Afghanistan	4	YLLs (Years of Life Lost)	160	2	Female	22	All ages	465	Ovarian cancer	202	Environmental/occupational risks	3	Rate	2006	0.01917414925	0.12181194878	0.00048666277	NA
323	Afghanistan	4	YLLs (Years of Life Lost)	160	2	Female	22	All ages	465	Ovarian cancer	202	Environmental/occupational risks	1	Number	2007	1.90757621117629	11.879427346088	0.0514394787259666	NA
324	Afghanistan	4	YLLs (Years of Life Lost)	160	2	Female	22	All ages	465	Ovarian cancer	202	Environmental/occupational risks	3	Rate	2007	0.01901651666	0.11842532255	0.00051279718	NA
325	Afghanistan	4	YLLs (Years of Life Lost)	160	2	Female	22	All ages	465	Ovarian cancer	202	Environmental/occupational risks	1	Number	2008	1.96696141170076	12.0157331608648	0.0518408110042908	NA
326	Afghanistan	4	YLLs (Years of Life Lost)	160	2	Female	22	All ages	465	Ovarian cancer	202	Environmental/occupational risks	3	Rate	2008	0.0192526087	0.11760993754	0.00050741761	NA
327	Afghanistan	4	YLLs (Years of Life Lost)	160	2	Female	22	All ages	465	Ovarian cancer	202	Environmental/occupational risks	1	Number	2009	2.02213096784957	12.0001440342449	0.0534482496098773	NA
328	Afghanistan	4	YLLs (Years of Life Lost)	160	2	Female	22	All ages	465	Ovarian cancer	202	Environmental/occupational risks	3	Rate	2009	0.01927626608	0.11439316891	0.00050950344	NA
329	Afghanistan	4	YLLs (Years of Life Lost)	160	2	Female	22	All ages	465	Ovarian cancer	202	Environmental/occupational risks	1	Number	2010	2.07352472123809	11.9858714461597	0.0622363856553108	NA
330	Afghanistan	4	YLLs (Years of Life Lost)	160	2	Female	22	All ages	465	Ovarian cancer	202	Environmental/occupational risks	3	Rate	2010	0.01918229625	0.11088198492	0.00057575238	NA
331	Afghanistan	4	YLLs (Years of Life Lost)	160	2	Female	22	All ages	465	Ovarian cancer	202	Environmental/occupational risks	1	Number	2011	2.11832962577204	11.9734097617041	0.0693709129026851	NA
332	Afghanistan	4	YLLs (Years of Life Lost)	160	2	Female	22	All ages	465	Ovarian cancer	202	Environmental/occupational risks	3	Rate	2011	0.01901101177	0.10745571942	0.00062257131	NA
333	Afghanistan	4	YLLs (Years of Life Lost)	160	2	Female	22	All ages	465	Ovarian cancer	202	Environmental/occupational risks	1	Number	2012	2.20945694030337	12.4350351551429	0.0739921970826824	NA
334	Afghanistan	4	YLLs (Years of Life Lost)	160	2	Female	22	All ages	465	Ovarian cancer	202	Environmental/occupational risks	3	Rate	2012	0.0191378894	0.10770987346	0.00064090612	NA
335	Afghanistan	4	YLLs (Years of Life Lost)	160	2	Female	22	All ages	465	Ovarian cancer	202	Environmental/occupational risks	1	Number	2013	2.27688202976996	12.7553558034669	0.0879366397233421	NA
336	Afghanistan	4	YLLs (Years of Life Lost)	160	2	Female	22	All ages	465	Ovarian cancer	202	Environmental/occupational risks	3	Rate	2013	0.01904845973	0.10671166895	0.00073568043	NA
337	Afghanistan	4	YLLs (Years of Life Lost)	160	2	Female	22	All ages	465	Ovarian cancer	202	Environmental/occupational risks	1	Number	2014	2.3606426523201	13.4787411140889	0.0999506713958771	NA
338	Afghanistan	4	YLLs (Years of Life Lost)	160	2	Female	22	All ages	465	Ovarian cancer	202	Environmental/occupational risks	3	Rate	2014	0.01909981859	0.10905568867	0.00080869491	NA
339	Afghanistan	4	YLLs (Years of Life Lost)	160	2	Female	22	All ages	465	Ovarian cancer	202	Environmental/occupational risks	1	Number	2015	2.45129269491049	14.1076734618527	0.10458690632986	NA
340	Afghanistan	4	YLLs (Years of Life Lost)	160	2	Female	22	All ages	465	Ovarian cancer	202	Environmental/occupational risks	3	Rate	2015	0.01919598045	0.1104766577	0.00081901611	NA
341	Afghanistan	4	YLLs (Years of Life Lost)	160	2	Female	22	All ages	465	Ovarian cancer	202	Environmental/occupational risks	1	Number	2016	2.58908349065852	14.9776325203677	0.120033883068316	NA
342	Afghanistan	4	YLLs (Years of Life Lost)	160	2	Female	22	All ages	465	Ovarian cancer	202	Environmental/occupational risks	3	Rate	2016	0.01971007475	0.11402114207	0.00091378931	NA
343	Afghanistan	4	YLLs (Years of Life Lost)	160	2	Female	22	All ages	465	Ovarian cancer	202	Environmental/occupational risks	1	Number	2017	2.73882760527333	16.4705703386279	0.12852160100816	NA
344	Afghanistan	4	YLLs (Years of Life Lost)	160	2	Female	22	All ages	465	Ovarian cancer	202	Environmental/occupational risks	3	Rate	2017	0.02028929755	0.12201436185	0.00095209096	NA
345	Afghanistan	4	YLLs (Years of Life Lost)	160	2	Female	22	All ages	465	Ovarian cancer	202	Environmental/occupational risks	1	Number	2018	2.87715287268437	17.5965448616253	0.123880500785464	NA
346	Afghanistan	4	YLLs (Years of Life Lost)	160	2	Female	22	All ages	465	Ovarian cancer	202	Environmental/occupational risks	3	Rate	2018	0.02069853732	0.12659137579	0.00089120922	NA
347	Afghanistan	4	YLLs (Years of Life Lost)	160	2	Female	22	All ages	465	Ovarian cancer	202	Environmental/occupational risks	1	Number	2019	3.03705277766083	19.0532434093287	0.118275156759848	NA
348	Afghanistan	4	YLLs (Years of Life Lost)	160	2	Female	22	All ages	465	Ovarian cancer	202	Environmental/occupational risks	3	Rate	2019	0.02119554597	0.13297230113	0.00082544055	NA
349	Afghanistan	4	YLLs (Years of Life Lost)	160	2	Female	22	All ages	465	Ovarian cancer	202	Environmental/occupational risks	1	Number	2020	3.21179106163479	20.9072989010733	0.11365600580183	NA
350	Afghanistan	4	YLLs (Years of Life Lost)	160	2	Female	22	All ages	465	Ovarian cancer	202	Environmental/occupational risks	3	Rate	2020	0.02172103148	0.14139403491	0.00076864455	NA
351	Afghanistan	4	YLLs (Years of Life Lost)	160	2	Female	22	All ages	465	Ovarian cancer	202	Environmental/occupational risks	1	Number	2021	3.32796108563144	21.2643139964546	0.122043922433225	NA
352	Afghanistan	4	YLLs (Years of Life Lost)	160	2	Female	22	All ages	465	Ovarian cancer	202	Environmental/occupational risks	3	Rate	2021	0.02180070757	0.13929762972	0.00079948166	NA
353	Afghanistan	4	YLLs (Years of Life Lost)	160	2	Female	27	Age-standardized	465	Ovarian cancer	202	Environmental/occupational risks	3	Rate	1990	0.04664522946	0.34614161785	0.0020616262	NA
354	Afghanistan	4	YLLs (Years of Life Lost)	160	2	Female	27	Age-standardized	465	Ovarian cancer	202	Environmental/occupational risks	3	Rate	1991	0.04620947902	0.33463924548	0.00200664687	NA
355	Afghanistan	4	YLLs (Years of Life Lost)	160	2	Female	27	Age-standardized	465	Ovarian cancer	202	Environmental/occupational risks	3	Rate	1992	0.04577124016	0.32463172675	0.00203598713	NA
356	Afghanistan	4	YLLs (Years of Life Lost)	160	2	Female	27	Age-standardized	465	Ovarian cancer	202	Environmental/occupational risks	3	Rate	1993	0.04571806958	0.31688959873	0.00190444387	NA
357	Afghanistan	4	YLLs (Years of Life Lost)	160	2	Female	27	Age-standardized	465	Ovarian cancer	202	Environmental/occupational risks	3	Rate	1994	0.04617528764	0.30461217282	0.00194485053	NA
358	Afghanistan	4	YLLs (Years of Life Lost)	160	2	Female	27	Age-standardized	465	Ovarian cancer	202	Environmental/occupational risks	3	Rate	1995	0.04614275275	0.29618005921	0.00185802302	NA
359	Afghanistan	4	YLLs (Years of Life Lost)	160	2	Female	27	Age-standardized	465	Ovarian cancer	202	Environmental/occupational risks	3	Rate	1996	0.04616680994	0.29648584688	0.00180968086	NA
360	Afghanistan	4	YLLs (Years of Life Lost)	160	2	Female	27	Age-standardized	465	Ovarian cancer	202	Environmental/occupational risks	3	Rate	1997	0.04590947033	0.3040752248	0.00187330767	NA
361	Afghanistan	4	YLLs (Years of Life Lost)	160	2	Female	27	Age-standardized	465	Ovarian cancer	202	Environmental/occupational risks	3	Rate	1998	0.04588913301	0.31833416998	0.00171347654	NA
362	Afghanistan	4	YLLs (Years of Life Lost)	160	2	Female	27	Age-standardized	465	Ovarian cancer	202	Environmental/occupational risks	3	Rate	1999	0.04588758047	0.2983987571	0.00164267988	NA
363	Afghanistan	4	YLLs (Years of Life Lost)	160	2	Female	27	Age-standardized	465	Ovarian cancer	202	Environmental/occupational risks	3	Rate	2000	0.04657165773	0.2861784967	0.00165408266	NA
364	Afghanistan	4	YLLs (Years of Life Lost)	160	2	Female	27	Age-standardized	465	Ovarian cancer	202	Environmental/occupational risks	3	Rate	2001	0.04700990198	0.29612636059	0.00183538481	NA
365	Afghanistan	4	YLLs (Years of Life Lost)	160	2	Female	27	Age-standardized	465	Ovarian cancer	202	Environmental/occupational risks	3	Rate	2002	0.0466431817	0.28972750108	0.00194462545	NA
366	Afghanistan	4	YLLs (Years of Life Lost)	160	2	Female	27	Age-standardized	465	Ovarian cancer	202	Environmental/occupational risks	3	Rate	2003	0.04849512696	0.31563129812	0.0020614401	NA
367	Afghanistan	4	YLLs (Years of Life Lost)	160	2	Female	27	Age-standardized	465	Ovarian cancer	202	Environmental/occupational risks	3	Rate	2004	0.05076846947	0.31553629501	0.00234537475	NA
368	Afghanistan	4	YLLs (Years of Life Lost)	160	2	Female	27	Age-standardized	465	Ovarian cancer	202	Environmental/occupational risks	3	Rate	2005	0.05246406196	0.30713344431	0.00221460979	NA
369	Afghanistan	4	YLLs (Years of Life Lost)	160	2	Female	27	Age-standardized	465	Ovarian cancer	202	Environmental/occupational risks	3	Rate	2006	0.05385678547	0.29712174044	0.0021882885	NA
370	Afghanistan	4	YLLs (Years of Life Lost)	160	2	Female	27	Age-standardized	465	Ovarian cancer	202	Environmental/occupational risks	3	Rate	2007	0.05466028306	0.29607017951	0.00249640138	NA
371	Afghanistan	4	YLLs (Years of Life Lost)	160	2	Female	27	Age-standardized	465	Ovarian cancer	202	Environmental/occupational risks	3	Rate	2008	0.05597354053	0.30302635415	0.00267235015	NA
372	Afghanistan	4	YLLs (Years of Life Lost)	160	2	Female	27	Age-standardized	465	Ovarian cancer	202	Environmental/occupational risks	3	Rate	2009	0.05699710667	0.29798472485	0.00288679982	NA
373	Afghanistan	4	YLLs (Years of Life Lost)	160	2	Female	27	Age-standardized	465	Ovarian cancer	202	Environmental/occupational risks	3	Rate	2010	0.05825206989	0.29843498817	0.00318215505	NA
374	Afghanistan	4	YLLs (Years of Life Lost)	160	2	Female	27	Age-standardized	465	Ovarian cancer	202	Environmental/occupational risks	3	Rate	2011	0.05918818185	0.29781295924	0.00325114741	NA
375	Afghanistan	4	YLLs (Years of Life Lost)	160	2	Female	27	Age-standardized	465	Ovarian cancer	202	Environmental/occupational risks	3	Rate	2012	0.0613197729	0.3103012225	0.00381102439	NA
376	Afghanistan	4	YLLs (Years of Life Lost)	160	2	Female	27	Age-standardized	465	Ovarian cancer	202	Environmental/occupational risks	3	Rate	2013	0.06264440159	0.31631582818	0.00397841524	NA
377	Afghanistan	4	YLLs (Years of Life Lost)	160	2	Female	27	Age-standardized	465	Ovarian cancer	202	Environmental/occupational risks	3	Rate	2014	0.0639516489	0.31900762898	0.00424993243	NA
378	Afghanistan	4	YLLs (Years of Life Lost)	160	2	Female	27	Age-standardized	465	Ovarian cancer	202	Environmental/occupational risks	3	Rate	2015	0.06608937916	0.33079354821	0.00400590013	NA
379	Afghanistan	4	YLLs (Years of Life Lost)	160	2	Female	27	Age-standardized	465	Ovarian cancer	202	Environmental/occupational risks	3	Rate	2016	0.06880965516	0.35624707445	0.00433771262	NA
380	Afghanistan	4	YLLs (Years of Life Lost)	160	2	Female	27	Age-standardized	465	Ovarian cancer	202	Environmental/occupational risks	3	Rate	2017	0.07161887777	0.36773072586	0.00525981908	NA
381	Afghanistan	4	YLLs (Years of Life Lost)	160	2	Female	27	Age-standardized	465	Ovarian cancer	202	Environmental/occupational risks	3	Rate	2018	0.07381796649	0.4014665015	0.0053722435	NA
382	Afghanistan	4	YLLs (Years of Life Lost)	160	2	Female	27	Age-standardized	465	Ovarian cancer	202	Environmental/occupational risks	3	Rate	2019	0.07611998992	0.39960857999	0.0060069081	NA
383	Afghanistan	4	YLLs (Years of Life Lost)	160	2	Female	27	Age-standardized	465	Ovarian cancer	202	Environmental/occupational risks	3	Rate	2020	0.07891260065	0.42111276831	0.00627131867	NA
384	Afghanistan	4	YLLs (Years of Life Lost)	160	2	Female	27	Age-standardized	465	Ovarian cancer	202	Environmental/occupational risks	3	Rate	2021	0.08069380495	0.44294068723	0.00658999362	NA
385	Albania	1	Deaths	43	2	Female	22	All ages	465	Ovarian cancer	202	Environmental/occupational risks	1	Number	1990	0.296454716019526	0.605474273301501	0.0953804488185605	NA
386	Albania	1	Deaths	43	2	Female	22	All ages	465	Ovarian cancer	202	Environmental/occupational risks	3	Rate	1990	0.01848152202	0.03774635892	0.00594618932	NA
387	Albania	1	Deaths	43	2	Female	22	All ages	465	Ovarian cancer	202	Environmental/occupational risks	1	Number	1991	0.304576603132233	0.614193949485087	0.10190519337093	NA
388	Albania	1	Deaths	43	2	Female	22	All ages	465	Ovarian cancer	202	Environmental/occupational risks	3	Rate	1991	0.01883352197	0.03797873875	0.0063013169	NA
389	Albania	1	Deaths	43	2	Female	22	All ages	465	Ovarian cancer	202	Environmental/occupational risks	1	Number	1992	0.298174861386048	0.593719465059769	0.0970141483419959	NA
390	Albania	1	Deaths	43	2	Female	22	All ages	465	Ovarian cancer	202	Environmental/occupational risks	3	Rate	1992	0.01833266927	0.03650362254	0.00596471576	NA
391	Albania	1	Deaths	43	2	Female	22	All ages	465	Ovarian cancer	202	Environmental/occupational risks	1	Number	1993	0.292407947747366	0.581505620886538	0.0964873709716691	NA
392	Albania	1	Deaths	43	2	Female	22	All ages	465	Ovarian cancer	202	Environmental/occupational risks	3	Rate	1993	0.01791073081	0.03561869888	0.00591009698	NA
393	Albania	1	Deaths	43	2	Female	22	All ages	465	Ovarian cancer	202	Environmental/occupational risks	1	Number	1994	0.287835404450743	0.57230720038183	0.098039477717835	NA
394	Albania	1	Deaths	43	2	Female	22	All ages	465	Ovarian cancer	202	Environmental/occupational risks	3	Rate	1994	0.01759612828	0.03498663041	0.00599340873	NA
395	Albania	1	Deaths	43	2	Female	22	All ages	465	Ovarian cancer	202	Environmental/occupational risks	1	Number	1995	0.305175925987454	0.609875034168706	0.103933504696713	NA
396	Albania	1	Deaths	43	2	Female	22	All ages	465	Ovarian cancer	202	Environmental/occupational risks	3	Rate	1995	0.01865301321	0.03727688229	0.00635264079	NA
397	Albania	1	Deaths	43	2	Female	22	All ages	465	Ovarian cancer	202	Environmental/occupational risks	1	Number	1996	0.324058461380076	0.659450799606675	0.113502994734771	NA
398	Albania	1	Deaths	43	2	Female	22	All ages	465	Ovarian cancer	202	Environmental/occupational risks	3	Rate	1996	0.01983898346	0.04037183121	0.00694869693	NA
399	Albania	1	Deaths	43	2	Female	22	All ages	465	Ovarian cancer	202	Environmental/occupational risks	1	Number	1997	0.343204074984788	0.728985976348109	0.120210440665109	NA
400	Albania	1	Deaths	43	2	Female	22	All ages	465	Ovarian cancer	202	Environmental/occupational risks	3	Rate	1997	0.02109173011	0.04480009587	0.00738757595	NA
401	Albania	1	Deaths	43	2	Female	22	All ages	465	Ovarian cancer	202	Environmental/occupational risks	1	Number	1998	0.362208152239448	0.76760893228441	0.122958096543511	NA
402	Albania	1	Deaths	43	2	Female	22	All ages	465	Ovarian cancer	202	Environmental/occupational risks	3	Rate	1998	0.02235756262	0.04738122172	0.00758967827	NA
403	Albania	1	Deaths	43	2	Female	22	All ages	465	Ovarian cancer	202	Environmental/occupational risks	1	Number	1999	0.387003442963417	0.850950270781391	0.130041379780262	NA
404	Albania	1	Deaths	43	2	Female	22	All ages	465	Ovarian cancer	202	Environmental/occupational risks	3	Rate	1999	0.02401222933	0.05279853042	0.00806861926	NA
405	Albania	1	Deaths	43	2	Female	22	All ages	465	Ovarian cancer	202	Environmental/occupational risks	1	Number	2000	0.40448560167515	0.907146333531635	0.128432838303032	NA
406	Albania	1	Deaths	43	2	Female	22	All ages	465	Ovarian cancer	202	Environmental/occupational risks	3	Rate	2000	0.02533289736	0.05681449442	0.00804373727	NA
407	Albania	1	Deaths	43	2	Female	22	All ages	465	Ovarian cancer	202	Environmental/occupational risks	1	Number	2001	0.424758577653564	0.988591468368917	0.134683522791428	NA
408	Albania	1	Deaths	43	2	Female	22	All ages	465	Ovarian cancer	202	Environmental/occupational risks	3	Rate	2001	0.026899625	0.06260671631	0.00852940105	NA
409	Albania	1	Deaths	43	2	Female	22	All ages	465	Ovarian cancer	202	Environmental/occupational risks	1	Number	2002	0.469376432370883	1.05431802237315	0.144622705617243	NA
410	Albania	1	Deaths	43	2	Female	22	All ages	465	Ovarian cancer	202	Environmental/occupational risks	3	Rate	2002	0.03003858673	0.06747297301	0.00925538946	NA
411	Albania	1	Deaths	43	2	Female	22	All ages	465	Ovarian cancer	202	Environmental/occupational risks	1	Number	2003	0.518669534283753	1.15554888561107	0.155647255883341	NA
412	Albania	1	Deaths	43	2	Female	22	All ages	465	Ovarian cancer	202	Environmental/occupational risks	3	Rate	2003	0.03355485387	0.07475718435	0.01006945768	NA
413	Albania	1	Deaths	43	2	Female	22	All ages	465	Ovarian cancer	202	Environmental/occupational risks	1	Number	2004	0.545381010150852	1.22438447061802	0.165221364031169	NA
414	Albania	1	Deaths	43	2	Female	22	All ages	465	Ovarian cancer	202	Environmental/occupational risks	3	Rate	2004	0.03566174462	0.08006088496	0.01080360698	NA
415	Albania	1	Deaths	43	2	Female	22	All ages	465	Ovarian cancer	202	Environmental/occupational risks	1	Number	2005	0.567871710977049	1.23804981078943	0.182187281196392	NA
416	Albania	1	Deaths	43	2	Female	22	All ages	465	Ovarian cancer	202	Environmental/occupational risks	3	Rate	2005	0.03752765585	0.08181620308	0.01203979958	NA
417	Albania	1	Deaths	43	2	Female	22	All ages	465	Ovarian cancer	202	Environmental/occupational risks	1	Number	2006	0.578000252492075	1.25741805258231	0.180454292524175	NA
418	Albania	1	Deaths	43	2	Female	22	All ages	465	Ovarian cancer	202	Environmental/occupational risks	3	Rate	2006	0.0386112058	0.08399724221	0.01205459305	NA
419	Albania	1	Deaths	43	2	Female	22	All ages	465	Ovarian cancer	202	Environmental/occupational risks	1	Number	2007	0.584163477742502	1.24321606455267	0.178693826286501	NA
420	Albania	1	Deaths	43	2	Female	22	All ages	465	Ovarian cancer	202	Environmental/occupational risks	3	Rate	2007	0.0394336817	0.08392271759	0.01206264297	NA
421	Albania	1	Deaths	43	2	Female	22	All ages	465	Ovarian cancer	202	Environmental/occupational risks	1	Number	2008	0.617517451540857	1.34042588780254	0.193928314627108	NA
422	Albania	1	Deaths	43	2	Female	22	All ages	465	Ovarian cancer	202	Environmental/occupational risks	3	Rate	2008	0.04209928042	0.09138359603	0.01322107169	NA
423	Albania	1	Deaths	43	2	Female	22	All ages	465	Ovarian cancer	202	Environmental/occupational risks	1	Number	2009	0.637697352041479	1.40486562607642	0.187166205868504	NA
424	Albania	1	Deaths	43	2	Female	22	All ages	465	Ovarian cancer	202	Environmental/occupational risks	3	Rate	2009	0.04388352209	0.09667666258	0.01287995364	NA
425	Albania	1	Deaths	43	2	Female	22	All ages	465	Ovarian cancer	202	Environmental/occupational risks	1	Number	2010	0.665854379971402	1.44174244924887	0.186237120091125	NA
426	Albania	1	Deaths	43	2	Female	22	All ages	465	Ovarian cancer	202	Environmental/occupational risks	3	Rate	2010	0.04622424924	0.10008714266	0.01292875938	NA
427	Albania	1	Deaths	43	2	Female	22	All ages	465	Ovarian cancer	202	Environmental/occupational risks	1	Number	2011	0.69158347840146	1.51515189428837	0.195040817812325	NA
428	Albania	1	Deaths	43	2	Female	22	All ages	465	Ovarian cancer	202	Environmental/occupational risks	3	Rate	2011	0.04840255722	0.10604247867	0.01365052035	NA
429	Albania	1	Deaths	43	2	Female	22	All ages	465	Ovarian cancer	202	Environmental/occupational risks	1	Number	2012	0.724321477612776	1.5962878240589	0.211989429814856	NA
430	Albania	1	Deaths	43	2	Female	22	All ages	465	Ovarian cancer	202	Environmental/occupational risks	3	Rate	2012	0.05106005647	0.11252813697	0.01494390625	NA
431	Albania	1	Deaths	43	2	Female	22	All ages	465	Ovarian cancer	202	Environmental/occupational risks	1	Number	2013	0.764048955226816	1.61511643766063	0.244077680017681	NA
432	Albania	1	Deaths	43	2	Female	22	All ages	465	Ovarian cancer	202	Environmental/occupational risks	3	Rate	2013	0.05422400524	0.11462365281	0.01732201753	NA
433	Albania	1	Deaths	43	2	Female	22	All ages	465	Ovarian cancer	202	Environmental/occupational risks	1	Number	2014	0.801709252354059	1.699938482935	0.239226738249635	NA
434	Albania	1	Deaths	43	2	Female	22	All ages	465	Ovarian cancer	202	Environmental/occupational risks	3	Rate	2014	0.05733081197	0.12156383781	0.01710727812	NA
435	Albania	1	Deaths	43	2	Female	22	All ages	465	Ovarian cancer	202	Environmental/occupational risks	1	Number	2015	0.833423820808607	1.81839484224312	0.251658284590441	NA
436	Albania	1	Deaths	43	2	Female	22	All ages	465	Ovarian cancer	202	Environmental/occupational risks	3	Rate	2015	0.06020322486	0.13135361725	0.01817879441	NA
437	Albania	1	Deaths	43	2	Female	22	All ages	465	Ovarian cancer	202	Environmental/occupational risks	1	Number	2016	0.873066760305722	1.93291195341577	0.267520785747651	NA
438	Albania	1	Deaths	43	2	Female	22	All ages	465	Ovarian cancer	202	Environmental/occupational risks	3	Rate	2016	0.06370914031	0.14104781495	0.01952143874	NA
439	Albania	1	Deaths	43	2	Female	22	All ages	465	Ovarian cancer	202	Environmental/occupational risks	1	Number	2017	0.912024214715857	1.98234835879636	0.270554936364892	NA
440	Albania	1	Deaths	43	2	Female	22	All ages	465	Ovarian cancer	202	Environmental/occupational risks	3	Rate	2017	0.06695216488	0.14552520868	0.0198615765	NA
441	Albania	1	Deaths	43	2	Female	22	All ages	465	Ovarian cancer	202	Environmental/occupational risks	1	Number	2018	0.93479123445063	2.04383948022473	0.282560910007387	NA
442	Albania	1	Deaths	43	2	Female	22	All ages	465	Ovarian cancer	202	Environmental/occupational risks	3	Rate	2018	0.06897962236	0.1508179263	0.02085058583	NA
443	Albania	1	Deaths	43	2	Female	22	All ages	465	Ovarian cancer	202	Environmental/occupational risks	1	Number	2019	0.957986492249346	2.18452738714686	0.302576830827986	NA
444	Albania	1	Deaths	43	2	Female	22	All ages	465	Ovarian cancer	202	Environmental/occupational risks	3	Rate	2019	0.07117849809	0.1623106168	0.02248149066	NA
445	Albania	1	Deaths	43	2	Female	22	All ages	465	Ovarian cancer	202	Environmental/occupational risks	1	Number	2020	0.961644618286464	2.14370456158008	0.280554978675767	NA
446	Albania	1	Deaths	43	2	Female	22	All ages	465	Ovarian cancer	202	Environmental/occupational risks	3	Rate	2020	0.07195041651	0.16039234573	0.02099117198	NA
447	Albania	1	Deaths	43	2	Female	22	All ages	465	Ovarian cancer	202	Environmental/occupational risks	1	Number	2021	0.983144431364746	2.31083854536106	0.258428498210794	NA
448	Albania	1	Deaths	43	2	Female	22	All ages	465	Ovarian cancer	202	Environmental/occupational risks	3	Rate	2021	0.07408734235	0.17413909998	0.01947453498	NA
449	Albania	1	Deaths	43	2	Female	27	Age-standardized	465	Ovarian cancer	202	Environmental/occupational risks	3	Rate	1990	0.02932638561	0.06016165541	0.00944147103	NA
450	Albania	1	Deaths	43	2	Female	27	Age-standardized	465	Ovarian cancer	202	Environmental/occupational risks	3	Rate	1991	0.02936806854	0.05941721172	0.00989182715	NA
451	Albania	1	Deaths	43	2	Female	27	Age-standardized	465	Ovarian cancer	202	Environmental/occupational risks	3	Rate	1992	0.02799572395	0.05574749641	0.00918911623	NA
452	Albania	1	Deaths	43	2	Female	27	Age-standardized	465	Ovarian cancer	202	Environmental/occupational risks	3	Rate	1993	0.02666858425	0.05343147389	0.00886414105	NA
453	Albania	1	Deaths	43	2	Female	27	Age-standardized	465	Ovarian cancer	202	Environmental/occupational risks	3	Rate	1994	0.02541937425	0.05070294678	0.00851351474	NA
454	Albania	1	Deaths	43	2	Female	27	Age-standardized	465	Ovarian cancer	202	Environmental/occupational risks	3	Rate	1995	0.02606722383	0.05191533343	0.00890757854	NA
455	Albania	1	Deaths	43	2	Female	27	Age-standardized	465	Ovarian cancer	202	Environmental/occupational risks	3	Rate	1996	0.02678059297	0.05482520817	0.0093695337	NA
456	Albania	1	Deaths	43	2	Female	27	Age-standardized	465	Ovarian cancer	202	Environmental/occupational risks	3	Rate	1997	0.02743750059	0.05835101374	0.0096210635	NA
457	Albania	1	Deaths	43	2	Female	27	Age-standardized	465	Ovarian cancer	202	Environmental/occupational risks	3	Rate	1998	0.02806024619	0.05954820705	0.00952756476	NA
458	Albania	1	Deaths	43	2	Female	27	Age-standardized	465	Ovarian cancer	202	Environmental/occupational risks	3	Rate	1999	0.02908172683	0.0639458247	0.0097945972	NA
459	Albania	1	Deaths	43	2	Female	27	Age-standardized	465	Ovarian cancer	202	Environmental/occupational risks	3	Rate	2000	0.02951301247	0.06648745034	0.00937604673	NA
460	Albania	1	Deaths	43	2	Female	27	Age-standardized	465	Ovarian cancer	202	Environmental/occupational risks	3	Rate	2001	0.03005420602	0.0699143146	0.00955296937	NA
461	Albania	1	Deaths	43	2	Female	27	Age-standardized	465	Ovarian cancer	202	Environmental/occupational risks	3	Rate	2002	0.03226245246	0.07223385599	0.00999133606	NA
462	Albania	1	Deaths	43	2	Female	27	Age-standardized	465	Ovarian cancer	202	Environmental/occupational risks	3	Rate	2003	0.03474343226	0.07733399642	0.01042358658	NA
463	Albania	1	Deaths	43	2	Female	27	Age-standardized	465	Ovarian cancer	202	Environmental/occupational risks	3	Rate	2004	0.03564169332	0.0796286592	0.01075525043	NA
464	Albania	1	Deaths	43	2	Female	27	Age-standardized	465	Ovarian cancer	202	Environmental/occupational risks	3	Rate	2005	0.03616783461	0.07914373996	0.01154901167	NA
465	Albania	1	Deaths	43	2	Female	27	Age-standardized	465	Ovarian cancer	202	Environmental/occupational risks	3	Rate	2006	0.03578406646	0.07834723785	0.01118361028	NA
466	Albania	1	Deaths	43	2	Female	27	Age-standardized	465	Ovarian cancer	202	Environmental/occupational risks	3	Rate	2007	0.03507048647	0.07469200727	0.01070860461	NA
467	Albania	1	Deaths	43	2	Female	27	Age-standardized	465	Ovarian cancer	202	Environmental/occupational risks	3	Rate	2008	0.03593967183	0.07792630793	0.01124163209	NA
468	Albania	1	Deaths	43	2	Female	27	Age-standardized	465	Ovarian cancer	202	Environmental/occupational risks	3	Rate	2009	0.03601291737	0.07888625532	0.01059599183	NA
469	Albania	1	Deaths	43	2	Female	27	Age-standardized	465	Ovarian cancer	202	Environmental/occupational risks	3	Rate	2010	0.03652274236	0.07887295537	0.01022978301	NA
470	Albania	1	Deaths	43	2	Female	27	Age-standardized	465	Ovarian cancer	202	Environmental/occupational risks	3	Rate	2011	0.03679795798	0.08066835492	0.01042630973	NA
471	Albania	1	Deaths	43	2	Female	27	Age-standardized	465	Ovarian cancer	202	Environmental/occupational risks	3	Rate	2012	0.03744328903	0.08226677783	0.01098995396	NA
472	Albania	1	Deaths	43	2	Female	27	Age-standardized	465	Ovarian cancer	202	Environmental/occupational risks	3	Rate	2013	0.03844677496	0.08132490689	0.01224290897	NA
473	Albania	1	Deaths	43	2	Female	27	Age-standardized	465	Ovarian cancer	202	Environmental/occupational risks	3	Rate	2014	0.03931923816	0.08336054538	0.01168216383	NA
474	Albania	1	Deaths	43	2	Female	27	Age-standardized	465	Ovarian cancer	202	Environmental/occupational risks	3	Rate	2015	0.03988968798	0.08705638427	0.01198537914	NA
475	Albania	1	Deaths	43	2	Female	27	Age-standardized	465	Ovarian cancer	202	Environmental/occupational risks	3	Rate	2016	0.04076805356	0.09023785843	0.01249152012	NA
476	Albania	1	Deaths	43	2	Female	27	Age-standardized	465	Ovarian cancer	202	Environmental/occupational risks	3	Rate	2017	0.04157881396	0.0902276719	0.01232964006	NA
477	Albania	1	Deaths	43	2	Female	27	Age-standardized	465	Ovarian cancer	202	Environmental/occupational risks	3	Rate	2018	0.04157567936	0.09103167542	0.0126901252	NA
478	Albania	1	Deaths	43	2	Female	27	Age-standardized	465	Ovarian cancer	202	Environmental/occupational risks	3	Rate	2019	0.04154493894	0.0945833414	0.01321006797	NA
479	Albania	1	Deaths	43	2	Female	27	Age-standardized	465	Ovarian cancer	202	Environmental/occupational risks	3	Rate	2020	0.04065656578	0.09062166881	0.01186831829	NA
480	Albania	1	Deaths	43	2	Female	27	Age-standardized	465	Ovarian cancer	202	Environmental/occupational risks	3	Rate	2021	0.04072411792	0.09577745143	0.01069700417	NA
481	Albania	2	DALYs (Disability-Adjusted Life Years)	43	2	Female	22	All ages	465	Ovarian cancer	202	Environmental/occupational risks	1	Number	1990	6.71039897872769	13.4591427898234	2.14064388526321	NA
482	Albania	2	DALYs (Disability-Adjusted Life Years)	43	2	Female	22	All ages	465	Ovarian cancer	202	Environmental/occupational risks	3	Rate	1990	0.41833838283	0.83906725172	0.1334516031	NA
483	Albania	2	DALYs (Disability-Adjusted Life Years)	43	2	Female	22	All ages	465	Ovarian cancer	202	Environmental/occupational risks	1	Number	1991	6.91769404399041	13.6849790534234	2.28855747927289	NA
484	Albania	2	DALYs (Disability-Adjusted Life Years)	43	2	Female	22	All ages	465	Ovarian cancer	202	Environmental/occupational risks	3	Rate	1991	0.42775624068	0.84621192502	0.14151315998	NA
485	Albania	2	DALYs (Disability-Adjusted Life Years)	43	2	Female	22	All ages	465	Ovarian cancer	202	Environmental/occupational risks	1	Number	1992	6.76214648676386	13.293324825337	2.18796825368496	NA
486	Albania	2	DALYs (Disability-Adjusted Life Years)	43	2	Female	22	All ages	465	Ovarian cancer	202	Environmental/occupational risks	3	Rate	1992	0.41575669566	0.81731278885	0.1345227367	NA
487	Albania	2	DALYs (Disability-Adjusted Life Years)	43	2	Female	22	All ages	465	Ovarian cancer	202	Environmental/occupational risks	1	Number	1993	6.60888448442474	12.8292694243627	2.17012294949944	NA
488	Albania	2	DALYs (Disability-Adjusted Life Years)	43	2	Female	22	All ages	465	Ovarian cancer	202	Environmental/occupational risks	3	Rate	1993	0.40481099048	0.78582539535	0.13292555237	NA
489	Albania	2	DALYs (Disability-Adjusted Life Years)	43	2	Female	22	All ages	465	Ovarian cancer	202	Environmental/occupational risks	1	Number	1994	6.46914403070981	12.7119114844395	2.14861177301644	NA
490	Albania	2	DALYs (Disability-Adjusted Life Years)	43	2	Female	22	All ages	465	Ovarian cancer	202	Environmental/occupational risks	3	Rate	1994	0.39547563111	0.7771122722	0.13135023628	NA
491	Albania	2	DALYs (Disability-Adjusted Life Years)	43	2	Female	22	All ages	465	Ovarian cancer	202	Environmental/occupational risks	1	Number	1995	6.85340769802656	13.6917873923586	2.34275594561659	NA
492	Albania	2	DALYs (Disability-Adjusted Life Years)	43	2	Female	22	All ages	465	Ovarian cancer	202	Environmental/occupational risks	3	Rate	1995	0.41889511416	0.8368716842	0.14319431479	NA
493	Albania	2	DALYs (Disability-Adjusted Life Years)	43	2	Female	22	All ages	465	Ovarian cancer	202	Environmental/occupational risks	1	Number	1996	7.26507299156052	14.8912412383318	2.49075922882503	NA
494	Albania	2	DALYs (Disability-Adjusted Life Years)	43	2	Female	22	All ages	465	Ovarian cancer	202	Environmental/occupational risks	3	Rate	1996	0.44477055867	0.91164750755	0.15248523656	NA
495	Albania	2	DALYs (Disability-Adjusted Life Years)	43	2	Female	22	All ages	465	Ovarian cancer	202	Environmental/occupational risks	1	Number	1997	7.69076406858742	16.358191955004	2.65737060000482	NA
496	Albania	2	DALYs (Disability-Adjusted Life Years)	43	2	Female	22	All ages	465	Ovarian cancer	202	Environmental/occupational risks	3	Rate	1997	0.47263867729	1.00529858145	0.16330966784	NA
497	Albania	2	DALYs (Disability-Adjusted Life Years)	43	2	Female	22	All ages	465	Ovarian cancer	202	Environmental/occupational risks	1	Number	1998	8.09863286789614	17.2354913951823	2.77803570124106	NA
498	Albania	2	DALYs (Disability-Adjusted Life Years)	43	2	Female	22	All ages	465	Ovarian cancer	202	Environmental/occupational risks	3	Rate	1998	0.49989402603	1.06387328882	0.17147628171	NA
499	Albania	2	DALYs (Disability-Adjusted Life Years)	43	2	Female	22	All ages	465	Ovarian cancer	202	Environmental/occupational risks	1	Number	1999	8.65834026277254	19.1722623031871	2.92654599001935	NA
500	Albania	2	DALYs (Disability-Adjusted Life Years)	43	2	Female	22	All ages	465	Ovarian cancer	202	Environmental/occupational risks	3	Rate	1999	0.53722016129	1.18957277425	0.18158208861	NA
501	Albania	2	DALYs (Disability-Adjusted Life Years)	43	2	Female	22	All ages	465	Ovarian cancer	202	Environmental/occupational risks	1	Number	2000	9.01719109615231	19.8179029770352	2.91125109072038	NA
502	Albania	2	DALYs (Disability-Adjusted Life Years)	43	2	Female	22	All ages	465	Ovarian cancer	202	Environmental/occupational risks	3	Rate	2000	0.56474587866	1.24119350589	0.18233139763	NA
503	Albania	2	DALYs (Disability-Adjusted Life Years)	43	2	Female	22	All ages	465	Ovarian cancer	202	Environmental/occupational risks	1	Number	2001	9.41043335498986	21.6988266309752	2.98263246191586	NA
504	Albania	2	DALYs (Disability-Adjusted Life Years)	43	2	Female	22	All ages	465	Ovarian cancer	202	Environmental/occupational risks	3	Rate	2001	0.5959553064	1.37416953986	0.18888775635	NA
505	Albania	2	DALYs (Disability-Adjusted Life Years)	43	2	Female	22	All ages	465	Ovarian cancer	202	Environmental/occupational risks	1	Number	2002	10.3620852527279	23.3288237857976	3.14659516753442	NA
506	Albania	2	DALYs (Disability-Adjusted Life Years)	43	2	Female	22	All ages	465	Ovarian cancer	202	Environmental/occupational risks	3	Rate	2002	0.66314023262	1.49296992398	0.20137200191	NA
507	Albania	2	DALYs (Disability-Adjusted Life Years)	43	2	Female	22	All ages	465	Ovarian cancer	202	Environmental/occupational risks	1	Number	2003	11.3872556094317	25.7105996513962	3.30073432262895	NA
508	Albania	2	DALYs (Disability-Adjusted Life Years)	43	2	Female	22	All ages	465	Ovarian cancer	202	Environmental/occupational risks	3	Rate	2003	0.73668814663	1.66332386446	0.21353800547	NA
509	Albania	2	DALYs (Disability-Adjusted Life Years)	43	2	Female	22	All ages	465	Ovarian cancer	202	Environmental/occupational risks	1	Number	2004	11.9271162229963	26.5508755046038	3.62763705656584	NA
510	Albania	2	DALYs (Disability-Adjusted Life Years)	43	2	Female	22	All ages	465	Ovarian cancer	202	Environmental/occupational risks	3	Rate	2004	0.77989839202	1.73612671544	0.23720640047	NA
511	Albania	2	DALYs (Disability-Adjusted Life Years)	43	2	Female	22	All ages	465	Ovarian cancer	202	Environmental/occupational risks	1	Number	2005	12.3881944343734	27.0881794613066	3.92908800691819	NA
512	Albania	2	DALYs (Disability-Adjusted Life Years)	43	2	Female	22	All ages	465	Ovarian cancer	202	Environmental/occupational risks	3	Rate	2005	0.81867064057	1.79011536741	0.25965276962	NA
513	Albania	2	DALYs (Disability-Adjusted Life Years)	43	2	Female	22	All ages	465	Ovarian cancer	202	Environmental/occupational risks	1	Number	2006	12.5492571462724	27.1325025599856	3.75547642565117	NA
514	Albania	2	DALYs (Disability-Adjusted Life Years)	43	2	Female	22	All ages	465	Ovarian cancer	202	Environmental/occupational risks	3	Rate	2006	0.83830750629	1.8124882051	0.25087095121	NA
515	Albania	2	DALYs (Disability-Adjusted Life Years)	43	2	Female	22	All ages	465	Ovarian cancer	202	Environmental/occupational risks	1	Number	2007	12.5924898464132	26.8194385499575	3.83472698031897	NA
516	Albania	2	DALYs (Disability-Adjusted Life Years)	43	2	Female	22	All ages	465	Ovarian cancer	202	Environmental/occupational risks	3	Rate	2007	0.85005012348	1.81043362584	0.25886144701	NA
517	Albania	2	DALYs (Disability-Adjusted Life Years)	43	2	Female	22	All ages	465	Ovarian cancer	202	Environmental/occupational risks	1	Number	2008	13.2480505651045	28.544492842984	4.19341764260626	NA
518	Albania	2	DALYs (Disability-Adjusted Life Years)	43	2	Female	22	All ages	465	Ovarian cancer	202	Environmental/occupational risks	3	Rate	2008	0.90318645149	1.94602210142	0.28588643904	NA
519	Albania	2	DALYs (Disability-Adjusted Life Years)	43	2	Female	22	All ages	465	Ovarian cancer	202	Environmental/occupational risks	1	Number	2009	13.6115677027235	29.5696317993877	3.92824974543644	NA
520	Albania	2	DALYs (Disability-Adjusted Life Years)	43	2	Female	22	All ages	465	Ovarian cancer	202	Environmental/occupational risks	3	Rate	2009	0.93668811704	2.0348517773	0.2703248397	NA
521	Albania	2	DALYs (Disability-Adjusted Life Years)	43	2	Female	22	All ages	465	Ovarian cancer	202	Environmental/occupational risks	1	Number	2010	14.1806418403228	30.516798072509	3.98367605029673	NA
522	Albania	2	DALYs (Disability-Adjusted Life Years)	43	2	Female	22	All ages	465	Ovarian cancer	202	Environmental/occupational risks	3	Rate	2010	0.98443374797	2.11850537097	0.27655060956	NA
523	Albania	2	DALYs (Disability-Adjusted Life Years)	43	2	Female	22	All ages	465	Ovarian cancer	202	Environmental/occupational risks	1	Number	2011	14.6948593693055	32.1590390029025	4.08578831172711	NA
524	Albania	2	DALYs (Disability-Adjusted Life Years)	43	2	Female	22	All ages	465	Ovarian cancer	202	Environmental/occupational risks	3	Rate	2011	1.02846408805	2.25074741374	0.28595622758	NA
525	Albania	2	DALYs (Disability-Adjusted Life Years)	43	2	Female	22	All ages	465	Ovarian cancer	202	Environmental/occupational risks	1	Number	2012	15.3291350962332	33.6525939718548	4.44459075297838	NA
526	Albania	2	DALYs (Disability-Adjusted Life Years)	43	2	Female	22	All ages	465	Ovarian cancer	202	Environmental/occupational risks	3	Rate	2012	1.08060650956	2.37229379748	0.31331537428	NA
527	Albania	2	DALYs (Disability-Adjusted Life Years)	43	2	Female	22	All ages	465	Ovarian cancer	202	Environmental/occupational risks	1	Number	2013	16.0894886434683	33.9497613037957	4.80779874424497	NA
528	Albania	2	DALYs (Disability-Adjusted Life Years)	43	2	Female	22	All ages	465	Ovarian cancer	202	Environmental/occupational risks	3	Rate	2013	1.14185944569	2.40939016041	0.34120602157	NA
529	Albania	2	DALYs (Disability-Adjusted Life Years)	43	2	Female	22	All ages	465	Ovarian cancer	202	Environmental/occupational risks	1	Number	2014	16.8186005093204	35.7634741959906	4.9530637935697	NA
530	Albania	2	DALYs (Disability-Adjusted Life Years)	43	2	Female	22	All ages	465	Ovarian cancer	202	Environmental/occupational risks	3	Rate	2014	1.20271035979	2.5574720616	0.35419719577	NA
531	Albania	2	DALYs (Disability-Adjusted Life Years)	43	2	Female	22	All ages	465	Ovarian cancer	202	Environmental/occupational risks	1	Number	2015	17.4512926637824	38.1854868895165	5.17739260601618	NA
532	Albania	2	DALYs (Disability-Adjusted Life Years)	43	2	Female	22	All ages	465	Ovarian cancer	202	Environmental/occupational risks	3	Rate	2015	1.26061203199	2.75836782684	0.37399426732	NA
533	Albania	2	DALYs (Disability-Adjusted Life Years)	43	2	Female	22	All ages	465	Ovarian cancer	202	Environmental/occupational risks	1	Number	2016	18.2335930667109	40.4716472127683	5.43988844551134	NA
534	Albania	2	DALYs (Disability-Adjusted Life Years)	43	2	Female	22	All ages	465	Ovarian cancer	202	Environmental/occupational risks	3	Rate	2016	1.33053575262	2.95328372127	0.39695774939	NA
535	Albania	2	DALYs (Disability-Adjusted Life Years)	43	2	Female	22	All ages	465	Ovarian cancer	202	Environmental/occupational risks	1	Number	2017	19.0127334592406	41.1240869959086	5.80206390857265	NA
536	Albania	2	DALYs (Disability-Adjusted Life Years)	43	2	Female	22	All ages	465	Ovarian cancer	202	Environmental/occupational risks	3	Rate	2017	1.39573450443	3.01894029632	0.42593248422	NA
537	Albania	2	DALYs (Disability-Adjusted Life Years)	43	2	Female	22	All ages	465	Ovarian cancer	202	Environmental/occupational risks	1	Number	2018	19.4091189649099	41.7788968891403	5.89091500793586	NA
538	Albania	2	DALYs (Disability-Adjusted Life Years)	43	2	Female	22	All ages	465	Ovarian cancer	202	Environmental/occupational risks	3	Rate	2018	1.43222748261	3.08292635157	0.43469929714	NA
539	Albania	2	DALYs (Disability-Adjusted Life Years)	43	2	Female	22	All ages	465	Ovarian cancer	202	Environmental/occupational risks	1	Number	2019	19.8220695128162	44.6599446367027	6.27686594031078	NA
540	Albania	2	DALYs (Disability-Adjusted Life Years)	43	2	Female	22	All ages	465	Ovarian cancer	202	Environmental/occupational risks	3	Rate	2019	1.47278186938	3.3182386282	0.4663718058	NA
541	Albania	2	DALYs (Disability-Adjusted Life Years)	43	2	Female	22	All ages	465	Ovarian cancer	202	Environmental/occupational risks	1	Number	2020	19.5111455049105	43.6149824507985	5.58102885086088	NA
542	Albania	2	DALYs (Disability-Adjusted Life Years)	43	2	Female	22	All ages	465	Ovarian cancer	202	Environmental/occupational risks	3	Rate	2020	1.45982727819	3.2632805236	0.41757354302	NA
543	Albania	2	DALYs (Disability-Adjusted Life Years)	43	2	Female	22	All ages	465	Ovarian cancer	202	Environmental/occupational risks	1	Number	2021	19.985211210666	46.8126569372038	5.30249003892838	NA
544	Albania	2	DALYs (Disability-Adjusted Life Years)	43	2	Female	22	All ages	465	Ovarian cancer	202	Environmental/occupational risks	3	Rate	2021	1.50603628288	3.52768650291	0.39958258655	NA
545	Albania	2	DALYs (Disability-Adjusted Life Years)	43	2	Female	27	Age-standardized	465	Ovarian cancer	202	Environmental/occupational risks	3	Rate	1990	0.64233821413	1.29218430491	0.20406660285	NA
546	Albania	2	DALYs (Disability-Adjusted Life Years)	43	2	Female	27	Age-standardized	465	Ovarian cancer	202	Environmental/occupational risks	3	Rate	1991	0.64445396278	1.27823322253	0.21359099103	NA
547	Albania	2	DALYs (Disability-Adjusted Life Years)	43	2	Female	27	Age-standardized	465	Ovarian cancer	202	Environmental/occupational risks	3	Rate	1992	0.6130128622	1.20333706776	0.19922987904	NA
548	Albania	2	DALYs (Disability-Adjusted Life Years)	43	2	Female	27	Age-standardized	465	Ovarian cancer	202	Environmental/occupational risks	3	Rate	1993	0.58226259402	1.13217233892	0.19009965633	NA
549	Albania	2	DALYs (Disability-Adjusted Life Years)	43	2	Female	27	Age-standardized	465	Ovarian cancer	202	Environmental/occupational risks	3	Rate	1994	0.55293754775	1.08756031747	0.18435874281	NA
550	Albania	2	DALYs (Disability-Adjusted Life Years)	43	2	Female	27	Age-standardized	465	Ovarian cancer	202	Environmental/occupational risks	3	Rate	1995	0.5676199069	1.1386606795	0.19412036364	NA
551	Albania	2	DALYs (Disability-Adjusted Life Years)	43	2	Female	27	Age-standardized	465	Ovarian cancer	202	Environmental/occupational risks	3	Rate	1996	0.58307683237	1.19768228138	0.19988219843	NA
552	Albania	2	DALYs (Disability-Adjusted Life Years)	43	2	Female	27	Age-standardized	465	Ovarian cancer	202	Environmental/occupational risks	3	Rate	1997	0.59819360979	1.27127070553	0.20726046725	NA
553	Albania	2	DALYs (Disability-Adjusted Life Years)	43	2	Female	27	Age-standardized	465	Ovarian cancer	202	Environmental/occupational risks	3	Rate	1998	0.61144795119	1.30183810868	0.21044983888	NA
554	Albania	2	DALYs (Disability-Adjusted Life Years)	43	2	Female	27	Age-standardized	465	Ovarian cancer	202	Environmental/occupational risks	3	Rate	1999	0.63498371463	1.40259878165	0.21444322798	NA
555	Albania	2	DALYs (Disability-Adjusted Life Years)	43	2	Female	27	Age-standardized	465	Ovarian cancer	202	Environmental/occupational risks	3	Rate	2000	0.6428735224	1.41579862735	0.20760804381	NA
556	Albania	2	DALYs (Disability-Adjusted Life Years)	43	2	Female	27	Age-standardized	465	Ovarian cancer	202	Environmental/occupational risks	3	Rate	2001	0.65192943532	1.50056131446	0.20727578057	NA
557	Albania	2	DALYs (Disability-Adjusted Life Years)	43	2	Female	27	Age-standardized	465	Ovarian cancer	202	Environmental/occupational risks	3	Rate	2002	0.69864958163	1.56952257181	0.21362628792	NA
558	Albania	2	DALYs (Disability-Adjusted Life Years)	43	2	Female	27	Age-standardized	465	Ovarian cancer	202	Environmental/occupational risks	3	Rate	2003	0.74903318121	1.6869518966	0.21811737323	NA
559	Albania	2	DALYs (Disability-Adjusted Life Years)	43	2	Female	27	Age-standardized	465	Ovarian cancer	202	Environmental/occupational risks	3	Rate	2004	0.76612191661	1.70353724341	0.23452793006	NA
560	Albania	2	DALYs (Disability-Adjusted Life Years)	43	2	Female	27	Age-standardized	465	Ovarian cancer	202	Environmental/occupational risks	3	Rate	2005	0.7762624458	1.69767941701	0.2463446328	NA
561	Albania	2	DALYs (Disability-Adjusted Life Years)	43	2	Female	27	Age-standardized	465	Ovarian cancer	202	Environmental/occupational risks	3	Rate	2006	0.76547023226	1.66968851607	0.22919984251	NA
562	Albania	2	DALYs (Disability-Adjusted Life Years)	43	2	Female	27	Age-standardized	465	Ovarian cancer	202	Environmental/occupational risks	3	Rate	2007	0.74646037615	1.58833624107	0.22752321733	NA
563	Albania	2	DALYs (Disability-Adjusted Life Years)	43	2	Female	27	Age-standardized	465	Ovarian cancer	202	Environmental/occupational risks	3	Rate	2008	0.76308354268	1.64111215364	0.24065654147	NA
564	Albania	2	DALYs (Disability-Adjusted Life Years)	43	2	Female	27	Age-standardized	465	Ovarian cancer	202	Environmental/occupational risks	3	Rate	2009	0.76251582582	1.65651519395	0.21982769458	NA
565	Albania	2	DALYs (Disability-Adjusted Life Years)	43	2	Female	27	Age-standardized	465	Ovarian cancer	202	Environmental/occupational risks	3	Rate	2010	0.77369980954	1.66614347843	0.21691134294	NA
566	Albania	2	DALYs (Disability-Adjusted Life Years)	43	2	Female	27	Age-standardized	465	Ovarian cancer	202	Environmental/occupational risks	3	Rate	2011	0.77987767398	1.69601812936	0.21691826701	NA
567	Albania	2	DALYs (Disability-Adjusted Life Years)	43	2	Female	27	Age-standardized	465	Ovarian cancer	202	Environmental/occupational risks	3	Rate	2012	0.79250181372	1.73908860926	0.22697187909	NA
568	Albania	2	DALYs (Disability-Adjusted Life Years)	43	2	Female	27	Age-standardized	465	Ovarian cancer	202	Environmental/occupational risks	3	Rate	2013	0.8113065942	1.71126220059	0.23950319327	NA
569	Albania	2	DALYs (Disability-Adjusted Life Years)	43	2	Female	27	Age-standardized	465	Ovarian cancer	202	Environmental/occupational risks	3	Rate	2014	0.82802706595	1.76057534037	0.24449012014	NA
570	Albania	2	DALYs (Disability-Adjusted Life Years)	43	2	Female	27	Age-standardized	465	Ovarian cancer	202	Environmental/occupational risks	3	Rate	2015	0.83986462512	1.84223717742	0.24943199169	NA
571	Albania	2	DALYs (Disability-Adjusted Life Years)	43	2	Female	27	Age-standardized	465	Ovarian cancer	202	Environmental/occupational risks	3	Rate	2016	0.85752389397	1.90368542722	0.25363935644	NA
572	Albania	2	DALYs (Disability-Adjusted Life Years)	43	2	Female	27	Age-standardized	465	Ovarian cancer	202	Environmental/occupational risks	3	Rate	2017	0.87428942697	1.8856449108	0.26902406902	NA
573	Albania	2	DALYs (Disability-Adjusted Life Years)	43	2	Female	27	Age-standardized	465	Ovarian cancer	202	Environmental/occupational risks	3	Rate	2018	0.87202297654	1.88728816002	0.26558031543	NA
574	Albania	2	DALYs (Disability-Adjusted Life Years)	43	2	Female	27	Age-standardized	465	Ovarian cancer	202	Environmental/occupational risks	3	Rate	2019	0.87046373739	1.96327093684	0.27168395117	NA
575	Albania	2	DALYs (Disability-Adjusted Life Years)	43	2	Female	27	Age-standardized	465	Ovarian cancer	202	Environmental/occupational risks	3	Rate	2020	0.83526338204	1.87749295527	0.23673844411	NA
576	Albania	2	DALYs (Disability-Adjusted Life Years)	43	2	Female	27	Age-standardized	465	Ovarian cancer	202	Environmental/occupational risks	3	Rate	2021	0.83936306032	1.9616274392	0.22196498109	NA
577	Albania	3	YLDs (Years Lived with Disability)	43	2	Female	22	All ages	465	Ovarian cancer	202	Environmental/occupational risks	1	Number	1990	0.159915007541186	0.347154859884479	0.0471949570998638	NA
578	Albania	3	YLDs (Years Lived with Disability)	43	2	Female	22	All ages	465	Ovarian cancer	202	Environmental/occupational risks	3	Rate	1990	0.00996939017	0.02164226049	0.0029422188	NA
579	Albania	3	YLDs (Years Lived with Disability)	43	2	Female	22	All ages	465	Ovarian cancer	202	Environmental/occupational risks	1	Number	1991	0.165018463443593	0.352083236903644	0.0486967115859583	NA
580	Albania	3	YLDs (Years Lived with Disability)	43	2	Female	22	All ages	465	Ovarian cancer	202	Environmental/occupational risks	3	Rate	1991	0.0102039317	0.02177109899	0.00301116559	NA
581	Albania	3	YLDs (Years Lived with Disability)	43	2	Female	22	All ages	465	Ovarian cancer	202	Environmental/occupational risks	1	Number	1992	0.161437747915245	0.347666260324137	0.0461072300096529	NA
582	Albania	3	YLDs (Years Lived with Disability)	43	2	Female	22	All ages	465	Ovarian cancer	202	Environmental/occupational risks	3	Rate	1992	0.00992566854	0.02137554634	0.00283480839	NA
583	Albania	3	YLDs (Years Lived with Disability)	43	2	Female	22	All ages	465	Ovarian cancer	202	Environmental/occupational risks	1	Number	1993	0.158106133627508	0.327403753947697	0.0452935110400874	NA
584	Albania	3	YLDs (Years Lived with Disability)	43	2	Female	22	All ages	465	Ovarian cancer	202	Environmental/occupational risks	3	Rate	1993	0.00968440297	0.02005431298	0.0027743428	NA
585	Albania	3	YLDs (Years Lived with Disability)	43	2	Female	22	All ages	465	Ovarian cancer	202	Environmental/occupational risks	1	Number	1994	0.155447789524052	0.318620542788075	0.0449408147356191	NA
586	Albania	3	YLDs (Years Lived with Disability)	43	2	Female	22	All ages	465	Ovarian cancer	202	Environmental/occupational risks	3	Rate	1994	0.00950292842	0.019478104	0.00274734911	NA
587	Albania	3	YLDs (Years Lived with Disability)	43	2	Female	22	All ages	465	Ovarian cancer	202	Environmental/occupational risks	1	Number	1995	0.165813599620449	0.34876001501838	0.0474512086509372	NA
588	Albania	3	YLDs (Years Lived with Disability)	43	2	Female	22	All ages	465	Ovarian cancer	202	Environmental/occupational risks	3	Rate	1995	0.01013488615	0.02131696708	0.00290032059	NA
589	Albania	3	YLDs (Years Lived with Disability)	43	2	Female	22	All ages	465	Ovarian cancer	202	Environmental/occupational risks	1	Number	1996	0.177466469661704	0.376613182753192	0.054372546968701	NA
590	Albania	3	YLDs (Years Lived with Disability)	43	2	Female	22	All ages	465	Ovarian cancer	202	Environmental/occupational risks	3	Rate	1996	0.01086456543	0.02305640369	0.00332870821	NA
591	Albania	3	YLDs (Years Lived with Disability)	43	2	Female	22	All ages	465	Ovarian cancer	202	Environmental/occupational risks	1	Number	1997	0.188354487807613	0.419768870001535	0.0537295759715667	NA
592	Albania	3	YLDs (Years Lived with Disability)	43	2	Female	22	All ages	465	Ovarian cancer	202	Environmental/occupational risks	3	Rate	1997	0.01157539292	0.02579704717	0.00330197045	NA
593	Albania	3	YLDs (Years Lived with Disability)	43	2	Female	22	All ages	465	Ovarian cancer	202	Environmental/occupational risks	1	Number	1998	0.200155047169948	0.458834274752987	0.0586045144441445	NA
594	Albania	3	YLDs (Years Lived with Disability)	43	2	Female	22	All ages	465	Ovarian cancer	202	Environmental/occupational risks	3	Rate	1998	0.01235471641	0.02832188057	0.00361740644	NA
595	Albania	3	YLDs (Years Lived with Disability)	43	2	Female	22	All ages	465	Ovarian cancer	202	Environmental/occupational risks	1	Number	1999	0.215991411908794	0.498552819819779	0.064734548226119	NA
596	Albania	3	YLDs (Years Lived with Disability)	43	2	Female	22	All ages	465	Ovarian cancer	202	Environmental/occupational risks	3	Rate	1999	0.01340152242	0.03093348357	0.00401655553	NA
597	Albania	3	YLDs (Years Lived with Disability)	43	2	Female	22	All ages	465	Ovarian cancer	202	Environmental/occupational risks	1	Number	2000	0.224412881849748	0.522723092811802	0.0659840391505715	NA
598	Albania	3	YLDs (Years Lived with Disability)	43	2	Female	22	All ages	465	Ovarian cancer	202	Environmental/occupational risks	3	Rate	2000	0.01405495889	0.03273810094	0.00413257452	NA
599	Albania	3	YLDs (Years Lived with Disability)	43	2	Female	22	All ages	465	Ovarian cancer	202	Environmental/occupational risks	1	Number	2001	0.237067581310503	0.572071381112487	0.0632840942620538	NA
600	Albania	3	YLDs (Years Lived with Disability)	43	2	Female	22	All ages	465	Ovarian cancer	202	Environmental/occupational risks	3	Rate	2001	0.01501330255	0.0362288284	0.00400773167	NA
601	Albania	3	YLDs (Years Lived with Disability)	43	2	Female	22	All ages	465	Ovarian cancer	202	Environmental/occupational risks	1	Number	2002	0.26281075550105	0.625077035133119	0.0711718053497711	NA
602	Albania	3	YLDs (Years Lived with Disability)	43	2	Female	22	All ages	465	Ovarian cancer	202	Environmental/occupational risks	3	Rate	2002	0.01681904571	0.04000292609	0.00455476735	NA
603	Albania	3	YLDs (Years Lived with Disability)	43	2	Female	22	All ages	465	Ovarian cancer	202	Environmental/occupational risks	1	Number	2003	0.279761053169319	0.671839690272565	0.0701377571797166	NA
604	Albania	3	YLDs (Years Lived with Disability)	43	2	Female	22	All ages	465	Ovarian cancer	202	Environmental/occupational risks	3	Rate	2003	0.01809888693	0.04346405782	0.00453749842	NA
605	Albania	3	YLDs (Years Lived with Disability)	43	2	Female	22	All ages	465	Ovarian cancer	202	Environmental/occupational risks	1	Number	2004	0.289676234685079	0.673163178915718	0.0818497897236141	NA
606	Albania	3	YLDs (Years Lived with Disability)	43	2	Female	22	All ages	465	Ovarian cancer	202	Environmental/occupational risks	3	Rate	2004	0.01894154676	0.04401725203	0.00535204975	NA
607	Albania	3	YLDs (Years Lived with Disability)	43	2	Female	22	All ages	465	Ovarian cancer	202	Environmental/occupational risks	1	Number	2005	0.301586582540454	0.664180480766741	0.0841025931063607	NA
608	Albania	3	YLDs (Years Lived with Disability)	43	2	Female	22	All ages	465	Ovarian cancer	202	Environmental/occupational risks	3	Rate	2005	0.01993027168	0.04389219612	0.00555789822	NA
609	Albania	3	YLDs (Years Lived with Disability)	43	2	Female	22	All ages	465	Ovarian cancer	202	Environmental/occupational risks	1	Number	2006	0.313066910998446	0.710849062622225	0.0882800948932254	NA
610	Albania	3	YLDs (Years Lived with Disability)	43	2	Female	22	All ages	465	Ovarian cancer	202	Environmental/occupational risks	3	Rate	2006	0.02091329697	0.04748568765	0.00589723084	NA
611	Albania	3	YLDs (Years Lived with Disability)	43	2	Female	22	All ages	465	Ovarian cancer	202	Environmental/occupational risks	1	Number	2007	0.31398579452773	0.696119995521523	0.0817564846069163	NA
612	Albania	3	YLDs (Years Lived with Disability)	43	2	Female	22	All ages	465	Ovarian cancer	202	Environmental/occupational risks	3	Rate	2007	0.02119546386	0.04699125394	0.00551893316	NA
613	Albania	3	YLDs (Years Lived with Disability)	43	2	Female	22	All ages	465	Ovarian cancer	202	Environmental/occupational risks	1	Number	2008	0.32745193640869	0.753968915271769	0.0994188801941592	NA
614	Albania	3	YLDs (Years Lived with Disability)	43	2	Female	22	All ages	465	Ovarian cancer	202	Environmental/occupational risks	3	Rate	2008	0.0223240507	0.05140186519	0.00677788669	NA
615	Albania	3	YLDs (Years Lived with Disability)	43	2	Female	22	All ages	465	Ovarian cancer	202	Environmental/occupational risks	1	Number	2009	0.336817923161534	0.809192016215235	0.102333491125725	NA
616	Albania	3	YLDs (Years Lived with Disability)	43	2	Female	22	All ages	465	Ovarian cancer	202	Environmental/occupational risks	3	Rate	2009	0.02317832546	0.05568502927	0.00704213998	NA
617	Albania	3	YLDs (Years Lived with Disability)	43	2	Female	22	All ages	465	Ovarian cancer	202	Environmental/occupational risks	1	Number	2010	0.353700343551398	0.851122008938767	0.0919903745298245	NA
618	Albania	3	YLDs (Years Lived with Disability)	43	2	Female	22	All ages	465	Ovarian cancer	202	Environmental/occupational risks	3	Rate	2010	0.02455421685	0.05908570562	0.00638605997	NA
619	Albania	3	YLDs (Years Lived with Disability)	43	2	Female	22	All ages	465	Ovarian cancer	202	Environmental/occupational risks	1	Number	2011	0.364270434037008	0.803184128978305	0.100194512775819	NA
620	Albania	3	YLDs (Years Lived with Disability)	43	2	Female	22	All ages	465	Ovarian cancer	202	Environmental/occupational risks	3	Rate	2011	0.02549456584	0.0562132656	0.0070124154	NA
621	Albania	3	YLDs (Years Lived with Disability)	43	2	Female	22	All ages	465	Ovarian cancer	202	Environmental/occupational risks	1	Number	2012	0.372754262304353	0.823494920784171	0.0779125369981354	NA
622	Albania	3	YLDs (Years Lived with Disability)	43	2	Female	22	All ages	465	Ovarian cancer	202	Environmental/occupational risks	3	Rate	2012	0.02627680425	0.05805115334	0.00549233823	NA
623	Albania	3	YLDs (Years Lived with Disability)	43	2	Female	22	All ages	465	Ovarian cancer	202	Environmental/occupational risks	1	Number	2013	0.396811573808212	0.921624656740942	0.101521886347572	NA
624	Albania	3	YLDs (Years Lived with Disability)	43	2	Female	22	All ages	465	Ovarian cancer	202	Environmental/occupational risks	3	Rate	2013	0.02816143221	0.06540703953	0.00720493531	NA
625	Albania	3	YLDs (Years Lived with Disability)	43	2	Female	22	All ages	465	Ovarian cancer	202	Environmental/occupational risks	1	Number	2014	0.412793662088989	0.952698578017612	0.104104999962936	NA
626	Albania	3	YLDs (Years Lived with Disability)	43	2	Female	22	All ages	465	Ovarian cancer	202	Environmental/occupational risks	3	Rate	2014	0.02951917513	0.06812816851	0.0074446243	NA
627	Albania	3	YLDs (Years Lived with Disability)	43	2	Female	22	All ages	465	Ovarian cancer	202	Environmental/occupational risks	1	Number	2015	0.43254547421506	0.956499700264459	0.12065792672809	NA
628	Albania	3	YLDs (Years Lived with Disability)	43	2	Female	22	All ages	465	Ovarian cancer	202	Environmental/occupational risks	3	Rate	2015	0.03124536616	0.06909373729	0.00871584914	NA
629	Albania	3	YLDs (Years Lived with Disability)	43	2	Female	22	All ages	465	Ovarian cancer	202	Environmental/occupational risks	1	Number	2016	0.452524057273236	1.04168685221417	0.123345990482099	NA
630	Albania	3	YLDs (Years Lived with Disability)	43	2	Female	22	All ages	465	Ovarian cancer	202	Environmental/occupational risks	3	Rate	2016	0.03302143658	0.07601363016	0.00900076302	NA
631	Albania	3	YLDs (Years Lived with Disability)	43	2	Female	22	All ages	465	Ovarian cancer	202	Environmental/occupational risks	1	Number	2017	0.470849868381244	1.16520309556586	0.126664355380115	NA
632	Albania	3	YLDs (Years Lived with Disability)	43	2	Female	22	All ages	465	Ovarian cancer	202	Environmental/occupational risks	3	Rate	2017	0.03456533008	0.08553815624	0.00929849523	NA
633	Albania	3	YLDs (Years Lived with Disability)	43	2	Female	22	All ages	465	Ovarian cancer	202	Environmental/occupational risks	1	Number	2018	0.479340132580169	1.14130048356176	0.130035856525153	NA
634	Albania	3	YLDs (Years Lived with Disability)	43	2	Female	22	All ages	465	Ovarian cancer	202	Environmental/occupational risks	3	Rate	2018	0.03537121456	0.08421824409	0.00959553743	NA
635	Albania	3	YLDs (Years Lived with Disability)	43	2	Female	22	All ages	465	Ovarian cancer	202	Environmental/occupational risks	1	Number	2019	0.491867829831754	1.15957921815521	0.121122586449472	NA
636	Albania	3	YLDs (Years Lived with Disability)	43	2	Female	22	All ages	465	Ovarian cancer	202	Environmental/occupational risks	3	Rate	2019	0.03654583198	0.08615685903	0.00899942103	NA
637	Albania	3	YLDs (Years Lived with Disability)	43	2	Female	22	All ages	465	Ovarian cancer	202	Environmental/occupational risks	1	Number	2020	0.479448924517446	1.26879445366127	0.114560225941487	NA
638	Albania	3	YLDs (Years Lived with Disability)	43	2	Female	22	All ages	465	Ovarian cancer	202	Environmental/occupational risks	3	Rate	2020	0.03587245138	0.09493142027	0.0085714159	NA
639	Albania	3	YLDs (Years Lived with Disability)	43	2	Female	22	All ages	465	Ovarian cancer	202	Environmental/occupational risks	1	Number	2021	0.49182521542583	1.206634022541	0.122534710149927	NA
640	Albania	3	YLDs (Years Lived with Disability)	43	2	Female	22	All ages	465	Ovarian cancer	202	Environmental/occupational risks	3	Rate	2021	0.03706273661	0.09092896737	0.00923391389	NA
641	Albania	3	YLDs (Years Lived with Disability)	43	2	Female	27	Age-standardized	465	Ovarian cancer	202	Environmental/occupational risks	3	Rate	1990	0.01535088366	0.03327990078	0.00452955895	NA
642	Albania	3	YLDs (Years Lived with Disability)	43	2	Female	27	Age-standardized	465	Ovarian cancer	202	Environmental/occupational risks	3	Rate	1991	0.01541786612	0.03289235179	0.00456367702	NA
643	Albania	3	YLDs (Years Lived with Disability)	43	2	Female	27	Age-standardized	465	Ovarian cancer	202	Environmental/occupational risks	3	Rate	1992	0.01468067815	0.03148766088	0.00422167007	NA
644	Albania	3	YLDs (Years Lived with Disability)	43	2	Female	27	Age-standardized	465	Ovarian cancer	202	Environmental/occupational risks	3	Rate	1993	0.01397529781	0.02894959884	0.0040542393	NA
645	Albania	3	YLDs (Years Lived with Disability)	43	2	Female	27	Age-standardized	465	Ovarian cancer	202	Environmental/occupational risks	3	Rate	1994	0.013326986	0.02741192124	0.00385605133	NA
646	Albania	3	YLDs (Years Lived with Disability)	43	2	Female	27	Age-standardized	465	Ovarian cancer	202	Environmental/occupational risks	3	Rate	1995	0.01376652728	0.02902524126	0.00400999966	NA
647	Albania	3	YLDs (Years Lived with Disability)	43	2	Female	27	Age-standardized	465	Ovarian cancer	202	Environmental/occupational risks	3	Rate	1996	0.01426987242	0.03028682281	0.00436911327	NA
648	Albania	3	YLDs (Years Lived with Disability)	43	2	Female	27	Age-standardized	465	Ovarian cancer	202	Environmental/occupational risks	3	Rate	1997	0.01467199194	0.03249249389	0.00417689642	NA
649	Albania	3	YLDs (Years Lived with Disability)	43	2	Female	27	Age-standardized	465	Ovarian cancer	202	Environmental/occupational risks	3	Rate	1998	0.01512564948	0.03438916886	0.00442339523	NA
650	Albania	3	YLDs (Years Lived with Disability)	43	2	Female	27	Age-standardized	465	Ovarian cancer	202	Environmental/occupational risks	3	Rate	1999	0.0158468921	0.03667229986	0.00475280299	NA
651	Albania	3	YLDs (Years Lived with Disability)	43	2	Female	27	Age-standardized	465	Ovarian cancer	202	Environmental/occupational risks	3	Rate	2000	0.01600589461	0.03736461079	0.0047142898	NA
652	Albania	3	YLDs (Years Lived with Disability)	43	2	Female	27	Age-standardized	465	Ovarian cancer	202	Environmental/occupational risks	3	Rate	2001	0.01642670901	0.03922855049	0.00439854525	NA
653	Albania	3	YLDs (Years Lived with Disability)	43	2	Female	27	Age-standardized	465	Ovarian cancer	202	Environmental/occupational risks	3	Rate	2002	0.01771927775	0.04218808747	0.00480850919	NA
654	Albania	3	YLDs (Years Lived with Disability)	43	2	Female	27	Age-standardized	465	Ovarian cancer	202	Environmental/occupational risks	3	Rate	2003	0.01839419278	0.04412337995	0.00462383129	NA
655	Albania	3	YLDs (Years Lived with Disability)	43	2	Female	27	Age-standardized	465	Ovarian cancer	202	Environmental/occupational risks	3	Rate	2004	0.01861228089	0.04345730532	0.00527534789	NA
656	Albania	3	YLDs (Years Lived with Disability)	43	2	Female	27	Age-standardized	465	Ovarian cancer	202	Environmental/occupational risks	3	Rate	2005	0.01891181321	0.04186788457	0.00530263317	NA
657	Albania	3	YLDs (Years Lived with Disability)	43	2	Female	27	Age-standardized	465	Ovarian cancer	202	Environmental/occupational risks	3	Rate	2006	0.01909914665	0.04351617336	0.00538783809	NA
658	Albania	3	YLDs (Years Lived with Disability)	43	2	Female	27	Age-standardized	465	Ovarian cancer	202	Environmental/occupational risks	3	Rate	2007	0.01862590646	0.04153859938	0.00487477671	NA
659	Albania	3	YLDs (Years Lived with Disability)	43	2	Female	27	Age-standardized	465	Ovarian cancer	202	Environmental/occupational risks	3	Rate	2008	0.01889015674	0.04369111179	0.00578608686	NA
660	Albania	3	YLDs (Years Lived with Disability)	43	2	Female	27	Age-standardized	465	Ovarian cancer	202	Environmental/occupational risks	3	Rate	2009	0.01890516161	0.04602919251	0.00582584918	NA
661	Albania	3	YLDs (Years Lived with Disability)	43	2	Female	27	Age-standardized	465	Ovarian cancer	202	Environmental/occupational risks	3	Rate	2010	0.01933308741	0.04706554745	0.0050298789	NA
662	Albania	3	YLDs (Years Lived with Disability)	43	2	Female	27	Age-standardized	465	Ovarian cancer	202	Environmental/occupational risks	3	Rate	2011	0.01938765641	0.04295945776	0.00525363938	NA
663	Albania	3	YLDs (Years Lived with Disability)	43	2	Female	27	Age-standardized	465	Ovarian cancer	202	Environmental/occupational risks	3	Rate	2012	0.0193701987	0.04265691059	0.00408018581	NA
664	Albania	3	YLDs (Years Lived with Disability)	43	2	Female	27	Age-standardized	465	Ovarian cancer	202	Environmental/occupational risks	3	Rate	2013	0.0201177484	0.04721384617	0.0051216591	NA
665	Albania	3	YLDs (Years Lived with Disability)	43	2	Female	27	Age-standardized	465	Ovarian cancer	202	Environmental/occupational risks	3	Rate	2014	0.02044245576	0.04713595539	0.0050699893	NA
666	Albania	3	YLDs (Years Lived with Disability)	43	2	Female	27	Age-standardized	465	Ovarian cancer	202	Environmental/occupational risks	3	Rate	2015	0.02094513604	0.04645869044	0.00577267223	NA
667	Albania	3	YLDs (Years Lived with Disability)	43	2	Female	27	Age-standardized	465	Ovarian cancer	202	Environmental/occupational risks	3	Rate	2016	0.0214385151	0.04962168584	0.0058211152	NA
668	Albania	3	YLDs (Years Lived with Disability)	43	2	Female	27	Age-standardized	465	Ovarian cancer	202	Environmental/occupational risks	3	Rate	2017	0.02183305355	0.05378798983	0.00597297828	NA
669	Albania	3	YLDs (Years Lived with Disability)	43	2	Female	27	Age-standardized	465	Ovarian cancer	202	Environmental/occupational risks	3	Rate	2018	0.02173255356	0.05168947151	0.0057959961	NA
670	Albania	3	YLDs (Years Lived with Disability)	43	2	Female	27	Age-standardized	465	Ovarian cancer	202	Environmental/occupational risks	3	Rate	2019	0.02179391431	0.05218865989	0.00536298815	NA
671	Albania	3	YLDs (Years Lived with Disability)	43	2	Female	27	Age-standardized	465	Ovarian cancer	202	Environmental/occupational risks	3	Rate	2020	0.02070426702	0.05500597486	0.00488583202	NA
672	Albania	3	YLDs (Years Lived with Disability)	43	2	Female	27	Age-standardized	465	Ovarian cancer	202	Environmental/occupational risks	3	Rate	2021	0.0208614545	0.05149701761	0.00505708307	NA
673	Albania	4	YLLs (Years of Life Lost)	43	2	Female	22	All ages	465	Ovarian cancer	202	Environmental/occupational risks	1	Number	1990	6.5504839711865	13.1167895204187	2.09111811167077	NA
674	Albania	4	YLLs (Years of Life Lost)	43	2	Female	22	All ages	465	Ovarian cancer	202	Environmental/occupational risks	3	Rate	1990	0.40836899266	0.81772433105	0.130364077	NA
675	Albania	4	YLLs (Years of Life Lost)	43	2	Female	22	All ages	465	Ovarian cancer	202	Environmental/occupational risks	1	Number	1991	6.75267558054682	13.4396112274354	2.24133183682666	NA
676	Albania	4	YLLs (Years of Life Lost)	43	2	Female	22	All ages	465	Ovarian cancer	202	Environmental/occupational risks	3	Rate	1991	0.41755230898	0.83103958317	0.13859295808	NA
677	Albania	4	YLLs (Years of Life Lost)	43	2	Female	22	All ages	465	Ovarian cancer	202	Environmental/occupational risks	1	Number	1992	6.60070873884861	12.9454547911414	2.12805443197431	NA
678	Albania	4	YLLs (Years of Life Lost)	43	2	Female	22	All ages	465	Ovarian cancer	202	Environmental/occupational risks	3	Rate	1992	0.40583102712	0.79592471389	0.13083905836	NA
679	Albania	4	YLLs (Years of Life Lost)	43	2	Female	22	All ages	465	Ovarian cancer	202	Environmental/occupational risks	1	Number	1993	6.45077835079723	12.5313670585929	2.12028141991716	NA
680	Albania	4	YLLs (Years of Life Lost)	43	2	Female	22	All ages	465	Ovarian cancer	202	Environmental/occupational risks	3	Rate	1993	0.3951265875	0.76757811745	0.12987263187	NA
681	Albania	4	YLLs (Years of Life Lost)	43	2	Female	22	All ages	465	Ovarian cancer	202	Environmental/occupational risks	1	Number	1994	6.31369624118576	12.3992579931111	2.09642720901395	NA
682	Albania	4	YLLs (Years of Life Lost)	43	2	Female	22	All ages	465	Ovarian cancer	202	Environmental/occupational risks	3	Rate	1994	0.38597270269	0.7579989496	0.1281600579	NA
683	Albania	4	YLLs (Years of Life Lost)	43	2	Female	22	All ages	465	Ovarian cancer	202	Environmental/occupational risks	1	Number	1995	6.68759409840613	13.3595400720576	2.28681064938584	NA
684	Albania	4	YLLs (Years of Life Lost)	43	2	Female	22	All ages	465	Ovarian cancer	202	Environmental/occupational risks	3	Rate	1995	0.40876022801	0.81656400877	0.13977481718	NA
685	Albania	4	YLLs (Years of Life Lost)	43	2	Female	22	All ages	465	Ovarian cancer	202	Environmental/occupational risks	1	Number	1996	7.08760652189882	14.4858270896228	2.43730065991277	NA
686	Albania	4	YLLs (Years of Life Lost)	43	2	Female	22	All ages	465	Ovarian cancer	202	Environmental/occupational risks	3	Rate	1996	0.43390599325	0.88682789767	0.14921248244	NA
687	Albania	4	YLLs (Years of Life Lost)	43	2	Female	22	All ages	465	Ovarian cancer	202	Environmental/occupational risks	1	Number	1997	7.5024095807798	15.9047661193262	2.59701720491798	NA
688	Albania	4	YLLs (Years of Life Lost)	43	2	Female	22	All ages	465	Ovarian cancer	202	Environmental/occupational risks	3	Rate	1997	0.46106328436	0.97743313332	0.15960062819	NA
689	Albania	4	YLLs (Years of Life Lost)	43	2	Female	22	All ages	465	Ovarian cancer	202	Environmental/occupational risks	1	Number	1998	7.89847782072619	16.8222356063379	2.72937843837714	NA
690	Albania	4	YLLs (Years of Life Lost)	43	2	Female	22	All ages	465	Ovarian cancer	202	Environmental/occupational risks	3	Rate	1998	0.48753930962	1.03836477357	0.16847287664	NA
691	Albania	4	YLLs (Years of Life Lost)	43	2	Female	22	All ages	465	Ovarian cancer	202	Environmental/occupational risks	1	Number	1999	8.44234885086375	18.6869333505726	2.87357671337459	NA
692	Albania	4	YLLs (Years of Life Lost)	43	2	Female	22	All ages	465	Ovarian cancer	202	Environmental/occupational risks	3	Rate	1999	0.52381863887	1.15945978605	0.17829552762	NA
693	Albania	4	YLLs (Years of Life Lost)	43	2	Female	22	All ages	465	Ovarian cancer	202	Environmental/occupational risks	1	Number	2000	8.79277821430256	19.3833268142987	2.84976023435982	NA
694	Albania	4	YLLs (Years of Life Lost)	43	2	Female	22	All ages	465	Ovarian cancer	202	Environmental/occupational risks	3	Rate	2000	0.55069091977	1.21397603936	0.17848023075	NA
695	Albania	4	YLLs (Years of Life Lost)	43	2	Female	22	All ages	465	Ovarian cancer	202	Environmental/occupational risks	1	Number	2001	9.17336577367935	21.1882583175794	2.90833482032841	NA
696	Albania	4	YLLs (Years of Life Lost)	43	2	Female	22	All ages	465	Ovarian cancer	202	Environmental/occupational risks	3	Rate	2001	0.58094200385	1.34183565213	0.18418254543	NA
697	Albania	4	YLLs (Years of Life Lost)	43	2	Female	22	All ages	465	Ovarian cancer	202	Environmental/occupational risks	1	Number	2002	10.0992744972268	22.7309385901386	3.06950958743165	NA
698	Albania	4	YLLs (Years of Life Lost)	43	2	Female	22	All ages	465	Ovarian cancer	202	Environmental/occupational risks	3	Rate	2002	0.64632118691	1.45470718843	0.19643877194	NA
699	Albania	4	YLLs (Years of Life Lost)	43	2	Female	22	All ages	465	Ovarian cancer	202	Environmental/occupational risks	1	Number	2003	11.1074945562624	25.1668969875917	3.23043039525913	NA
700	Albania	4	YLLs (Years of Life Lost)	43	2	Female	22	All ages	465	Ovarian cancer	202	Environmental/occupational risks	3	Rate	2003	0.71858925969	1.62814951504	0.20898975682	NA
701	Albania	4	YLLs (Years of Life Lost)	43	2	Female	22	All ages	465	Ovarian cancer	202	Environmental/occupational risks	1	Number	2004	11.6374399883112	25.9851725784068	3.54614310669922	NA
702	Albania	4	YLLs (Years of Life Lost)	43	2	Female	22	All ages	465	Ovarian cancer	202	Environmental/occupational risks	3	Rate	2004	0.76095684526	1.69913614753	0.23187761862	NA
703	Albania	4	YLLs (Years of Life Lost)	43	2	Female	22	All ages	465	Ovarian cancer	202	Environmental/occupational risks	1	Number	2005	12.0866078518329	26.4189976008068	3.8244047831024	NA
704	Albania	4	YLLs (Years of Life Lost)	43	2	Female	22	All ages	465	Ovarian cancer	202	Environmental/occupational risks	3	Rate	2005	0.79874036889	1.7458926564	0.25273480572	NA
705	Albania	4	YLLs (Years of Life Lost)	43	2	Female	22	All ages	465	Ovarian cancer	202	Environmental/occupational risks	1	Number	2006	12.236190235274	26.4870588078877	3.65494945539005	NA
706	Albania	4	YLLs (Years of Life Lost)	43	2	Female	22	All ages	465	Ovarian cancer	202	Environmental/occupational risks	3	Rate	2006	0.81739420932	1.76937168147	0.24415561239	NA
707	Albania	4	YLLs (Years of Life Lost)	43	2	Female	22	All ages	465	Ovarian cancer	202	Environmental/occupational risks	1	Number	2007	12.2785040518855	26.126096273747	3.73522440747135	NA
708	Albania	4	YLLs (Years of Life Lost)	43	2	Female	22	All ages	465	Ovarian cancer	202	Environmental/occupational risks	3	Rate	2007	0.82885465962	1.76362988054	0.25214457248	NA
709	Albania	4	YLLs (Years of Life Lost)	43	2	Female	22	All ages	465	Ovarian cancer	202	Environmental/occupational risks	1	Number	2008	12.9205986286958	27.8153113081499	4.08645045440793	NA
710	Albania	4	YLLs (Years of Life Lost)	43	2	Female	22	All ages	465	Ovarian cancer	202	Environmental/occupational risks	3	Rate	2008	0.88086240079	1.89631011703	0.2785939461	NA
711	Albania	4	YLLs (Years of Life Lost)	43	2	Female	22	All ages	465	Ovarian cancer	202	Environmental/occupational risks	1	Number	2009	13.274749779562	28.8910885892092	3.8151572979893	NA
712	Albania	4	YLLs (Years of Life Lost)	43	2	Female	22	All ages	465	Ovarian cancer	202	Environmental/occupational risks	3	Rate	2009	0.91350979158	1.98815742322	0.26254231575	NA
713	Albania	4	YLLs (Years of Life Lost)	43	2	Female	22	All ages	465	Ovarian cancer	202	Environmental/occupational risks	1	Number	2010	13.8269414967714	29.8719747122608	3.87119674063036	NA
714	Albania	4	YLLs (Years of Life Lost)	43	2	Female	22	All ages	465	Ovarian cancer	202	Environmental/occupational risks	3	Rate	2010	0.95987953112	2.07374111527	0.26874218808	NA
715	Albania	4	YLLs (Years of Life Lost)	43	2	Female	22	All ages	465	Ovarian cancer	202	Environmental/occupational risks	1	Number	2011	14.3305889352685	31.4125762701067	3.95510532799669	NA
716	Albania	4	YLLs (Years of Life Lost)	43	2	Female	22	All ages	465	Ovarian cancer	202	Environmental/occupational risks	3	Rate	2011	1.00296952221	2.19850396626	0.2768099845	NA
717	Albania	4	YLLs (Years of Life Lost)	43	2	Female	22	All ages	465	Ovarian cancer	202	Environmental/occupational risks	1	Number	2012	14.9563808339288	32.9217779988712	4.35828883195116	NA
718	Albania	4	YLLs (Years of Life Lost)	43	2	Female	22	All ages	465	Ovarian cancer	202	Environmental/occupational risks	3	Rate	2012	1.0543297053	2.3207759204	0.30723163784	NA
719	Albania	4	YLLs (Years of Life Lost)	43	2	Female	22	All ages	465	Ovarian cancer	202	Environmental/occupational risks	1	Number	2013	15.6926770696601	33.0431091480366	4.69992828387341	NA
720	Albania	4	YLLs (Years of Life Lost)	43	2	Female	22	All ages	465	Ovarian cancer	202	Environmental/occupational risks	3	Rate	2013	1.11369801348	2.34504570852	0.33355053252	NA
721	Albania	4	YLLs (Years of Life Lost)	43	2	Female	22	All ages	465	Ovarian cancer	202	Environmental/occupational risks	1	Number	2014	16.4058068472315	34.9226106412726	4.85942405476059	NA
722	Albania	4	YLLs (Years of Life Lost)	43	2	Female	22	All ages	465	Ovarian cancer	202	Environmental/occupational risks	3	Rate	2014	1.17319118467	2.49734129698	0.34750094992	NA
723	Albania	4	YLLs (Years of Life Lost)	43	2	Female	22	All ages	465	Ovarian cancer	202	Environmental/occupational risks	1	Number	2015	17.0187471895673	37.1533979937379	5.05206528506707	NA
724	Albania	4	YLLs (Years of Life Lost)	43	2	Female	22	All ages	465	Ovarian cancer	202	Environmental/occupational risks	3	Rate	2015	1.22936666584	2.68381382645	0.36494111969	NA
725	Albania	4	YLLs (Years of Life Lost)	43	2	Female	22	All ages	465	Ovarian cancer	202	Environmental/occupational risks	1	Number	2016	17.7810690094377	39.5322376315274	5.30416118616372	NA
726	Albania	4	YLLs (Years of Life Lost)	43	2	Female	22	All ages	465	Ovarian cancer	202	Environmental/occupational risks	3	Rate	2016	1.29751431604	2.88473343446	0.38705350449	NA
727	Albania	4	YLLs (Years of Life Lost)	43	2	Female	22	All ages	465	Ovarian cancer	202	Environmental/occupational risks	1	Number	2017	18.5418835908593	39.9328673958757	5.66920020432014	NA
728	Albania	4	YLLs (Years of Life Lost)	43	2	Female	22	All ages	465	Ovarian cancer	202	Environmental/occupational risks	3	Rate	2017	1.36116917435	2.93149225516	0.41617889162	NA
729	Albania	4	YLLs (Years of Life Lost)	43	2	Female	22	All ages	465	Ovarian cancer	202	Environmental/occupational risks	1	Number	2018	18.9297788323297	40.8253377152458	5.77049443739955	NA
730	Albania	4	YLLs (Years of Life Lost)	43	2	Female	22	All ages	465	Ovarian cancer	202	Environmental/occupational risks	3	Rate	2018	1.39685626804	3.01256181531	0.42581328583	NA
731	Albania	4	YLLs (Years of Life Lost)	43	2	Female	22	All ages	465	Ovarian cancer	202	Environmental/occupational risks	1	Number	2019	19.3302016829845	43.7516561065284	6.13016607595899	NA
732	Albania	4	YLLs (Years of Life Lost)	43	2	Female	22	All ages	465	Ovarian cancer	202	Environmental/occupational risks	3	Rate	2019	1.4362360374	3.25075269397	0.4554719903	NA
733	Albania	4	YLLs (Years of Life Lost)	43	2	Female	22	All ages	465	Ovarian cancer	202	Environmental/occupational risks	1	Number	2020	19.0316965803931	42.3763805804782	5.4569876357771	NA
734	Albania	4	YLLs (Years of Life Lost)	43	2	Female	22	All ages	465	Ovarian cancer	202	Environmental/occupational risks	3	Rate	2020	1.42395482681	3.17060811763	0.40829275787	NA
735	Albania	4	YLLs (Years of Life Lost)	43	2	Female	22	All ages	465	Ovarian cancer	202	Environmental/occupational risks	1	Number	2021	19.4933859952401	45.6959192470863	5.17345011004898	NA
736	Albania	4	YLLs (Years of Life Lost)	43	2	Female	22	All ages	465	Ovarian cancer	202	Environmental/occupational risks	3	Rate	2021	1.46897354627	3.44353190169	0.3898584554	NA
737	Albania	4	YLLs (Years of Life Lost)	43	2	Female	27	Age-standardized	465	Ovarian cancer	202	Environmental/occupational risks	3	Rate	1990	0.62698733048	1.25912240133	0.19932743046	NA
738	Albania	4	YLLs (Years of Life Lost)	43	2	Female	27	Age-standardized	465	Ovarian cancer	202	Environmental/occupational risks	3	Rate	1991	0.62903609666	1.25523248739	0.20917635036	NA
739	Albania	4	YLLs (Years of Life Lost)	43	2	Female	27	Age-standardized	465	Ovarian cancer	202	Environmental/occupational risks	3	Rate	1992	0.59833218405	1.17174286367	0.19374677075	NA
740	Albania	4	YLLs (Years of Life Lost)	43	2	Female	27	Age-standardized	465	Ovarian cancer	202	Environmental/occupational risks	3	Rate	1993	0.56828729621	1.10570737865	0.18565788885	NA
741	Albania	4	YLLs (Years of Life Lost)	43	2	Female	27	Age-standardized	465	Ovarian cancer	202	Environmental/occupational risks	3	Rate	1994	0.53961056175	1.06065549493	0.17985413943	NA
742	Albania	4	YLLs (Years of Life Lost)	43	2	Female	27	Age-standardized	465	Ovarian cancer	202	Environmental/occupational risks	3	Rate	1995	0.55385337962	1.10894485912	0.18949721197	NA
743	Albania	4	YLLs (Years of Life Lost)	43	2	Female	27	Age-standardized	465	Ovarian cancer	202	Environmental/occupational risks	3	Rate	1996	0.56880695995	1.16499778262	0.19558764939	NA
744	Albania	4	YLLs (Years of Life Lost)	43	2	Female	27	Age-standardized	465	Ovarian cancer	202	Environmental/occupational risks	3	Rate	1997	0.58352161786	1.2359805985	0.20255205712	NA
745	Albania	4	YLLs (Years of Life Lost)	43	2	Female	27	Age-standardized	465	Ovarian cancer	202	Environmental/occupational risks	3	Rate	1998	0.59632230171	1.27060581023	0.20675664407	NA
746	Albania	4	YLLs (Years of Life Lost)	43	2	Female	27	Age-standardized	465	Ovarian cancer	202	Environmental/occupational risks	3	Rate	1999	0.61913682253	1.3670313506	0.21056519179	NA
747	Albania	4	YLLs (Years of Life Lost)	43	2	Female	27	Age-standardized	465	Ovarian cancer	202	Environmental/occupational risks	3	Rate	2000	0.6268676278	1.38459762834	0.20322603608	NA
748	Albania	4	YLLs (Years of Life Lost)	43	2	Female	27	Age-standardized	465	Ovarian cancer	202	Environmental/occupational risks	3	Rate	2001	0.63550272631	1.46600671197	0.20185283882	NA
749	Albania	4	YLLs (Years of Life Lost)	43	2	Female	27	Age-standardized	465	Ovarian cancer	202	Environmental/occupational risks	3	Rate	2002	0.68093030389	1.52925118887	0.20838544451	NA
750	Albania	4	YLLs (Years of Life Lost)	43	2	Female	27	Age-standardized	465	Ovarian cancer	202	Environmental/occupational risks	3	Rate	2003	0.73063898842	1.65143680955	0.21272453286	NA
751	Albania	4	YLLs (Years of Life Lost)	43	2	Female	27	Age-standardized	465	Ovarian cancer	202	Environmental/occupational risks	3	Rate	2004	0.74750963572	1.6671676003	0.22925919222	NA
752	Albania	4	YLLs (Years of Life Lost)	43	2	Female	27	Age-standardized	465	Ovarian cancer	202	Environmental/occupational risks	3	Rate	2005	0.75735063259	1.65896981327	0.24006605528	NA
753	Albania	4	YLLs (Years of Life Lost)	43	2	Female	27	Age-standardized	465	Ovarian cancer	202	Environmental/occupational risks	3	Rate	2006	0.74637108561	1.62774151485	0.22279804358	NA
754	Albania	4	YLLs (Years of Life Lost)	43	2	Female	27	Age-standardized	465	Ovarian cancer	202	Environmental/occupational risks	3	Rate	2007	0.72783446969	1.54730823151	0.22163563684	NA
755	Albania	4	YLLs (Years of Life Lost)	43	2	Female	27	Age-standardized	465	Ovarian cancer	202	Environmental/occupational risks	3	Rate	2008	0.74419338594	1.6006278321	0.2345098301	NA
756	Albania	4	YLLs (Years of Life Lost)	43	2	Female	27	Age-standardized	465	Ovarian cancer	202	Environmental/occupational risks	3	Rate	2009	0.7436106642	1.61779104671	0.2135077737	NA
757	Albania	4	YLLs (Years of Life Lost)	43	2	Female	27	Age-standardized	465	Ovarian cancer	202	Environmental/occupational risks	3	Rate	2010	0.75436672213	1.62747861514	0.2107891044	NA
758	Albania	4	YLLs (Years of Life Lost)	43	2	Female	27	Age-standardized	465	Ovarian cancer	202	Environmental/occupational risks	3	Rate	2011	0.76049001757	1.65890917639	0.20996085312	NA
759	Albania	4	YLLs (Years of Life Lost)	43	2	Female	27	Age-standardized	465	Ovarian cancer	202	Environmental/occupational risks	3	Rate	2012	0.77313161502	1.69751641874	0.22252186939	NA
760	Albania	4	YLLs (Years of Life Lost)	43	2	Female	27	Age-standardized	465	Ovarian cancer	202	Environmental/occupational risks	3	Rate	2013	0.7911888458	1.66558616985	0.23423805192	NA
761	Albania	4	YLLs (Years of Life Lost)	43	2	Female	27	Age-standardized	465	Ovarian cancer	202	Environmental/occupational risks	3	Rate	2014	0.80758461019	1.71312362925	0.23989061795	NA
762	Albania	4	YLLs (Years of Life Lost)	43	2	Female	27	Age-standardized	465	Ovarian cancer	202	Environmental/occupational risks	3	Rate	2015	0.81891948908	1.79172082649	0.24398779615	NA
763	Albania	4	YLLs (Years of Life Lost)	43	2	Female	27	Age-standardized	465	Ovarian cancer	202	Environmental/occupational risks	3	Rate	2016	0.83608537887	1.85476126832	0.24728328936	NA
764	Albania	4	YLLs (Years of Life Lost)	43	2	Female	27	Age-standardized	465	Ovarian cancer	202	Environmental/occupational risks	3	Rate	2017	0.85245637342	1.83586428896	0.26278560983	NA
765	Albania	4	YLLs (Years of Life Lost)	43	2	Female	27	Age-standardized	465	Ovarian cancer	202	Environmental/occupational risks	3	Rate	2018	0.85029042298	1.84285459964	0.26145599465	NA
766	Albania	4	YLLs (Years of Life Lost)	43	2	Female	27	Age-standardized	465	Ovarian cancer	202	Environmental/occupational risks	3	Rate	2019	0.84866982309	1.91966894425	0.26582306827	NA
767	Albania	4	YLLs (Years of Life Lost)	43	2	Female	27	Age-standardized	465	Ovarian cancer	202	Environmental/occupational risks	3	Rate	2020	0.81455911502	1.82620121006	0.23101654726	NA
768	Albania	4	YLLs (Years of Life Lost)	43	2	Female	27	Age-standardized	465	Ovarian cancer	202	Environmental/occupational risks	3	Rate	2021	0.81850160582	1.91478565582	0.21655409466	NA
769	Algeria	1	Deaths	139	2	Female	22	All ages	465	Ovarian cancer	202	Environmental/occupational risks	1	Number	1990	0.0403566586802604	0.166479732898865	0.0025925813410581	NA
770	Algeria	1	Deaths	139	2	Female	22	All ages	465	Ovarian cancer	202	Environmental/occupational risks	3	Rate	1990	0.00032324704	0.00133346225	0.00002076595	NA
771	Algeria	1	Deaths	139	2	Female	22	All ages	465	Ovarian cancer	202	Environmental/occupational risks	1	Number	1991	0.0371636433428337	0.170277863458325	0.0030714869881747	NA
772	Algeria	1	Deaths	139	2	Female	22	All ages	465	Ovarian cancer	202	Environmental/occupational risks	3	Rate	1991	0.00029014308	0.00132938913	0.00002397964	NA
773	Algeria	1	Deaths	139	2	Female	22	All ages	465	Ovarian cancer	202	Environmental/occupational risks	1	Number	1992	0.0398896705868203	0.179567573871413	0.0031480865973867	NA
774	Algeria	1	Deaths	139	2	Female	22	All ages	465	Ovarian cancer	202	Environmental/occupational risks	3	Rate	1992	0.0003038304	0.0013677247	0.00002397825	NA
775	Algeria	1	Deaths	139	2	Female	22	All ages	465	Ovarian cancer	202	Environmental/occupational risks	1	Number	1993	0.042130675978465	0.189029983649538	0.0033145033481691	NA
776	Algeria	1	Deaths	139	2	Female	22	All ages	465	Ovarian cancer	202	Environmental/occupational risks	3	Rate	1993	0.00031340047	0.00140615086	0.00002465583	NA
777	Algeria	1	Deaths	139	2	Female	22	All ages	465	Ovarian cancer	202	Environmental/occupational risks	1	Number	1994	0.0423972064439348	0.201020353677909	0.0041116025349399	NA
778	Algeria	1	Deaths	139	2	Female	22	All ages	465	Ovarian cancer	202	Environmental/occupational risks	3	Rate	1994	0.0003083761	0.00146212165	0.00002990574	NA
779	Algeria	1	Deaths	139	2	Female	22	All ages	465	Ovarian cancer	202	Environmental/occupational risks	1	Number	1995	0.0454020261265301	0.203664728445427	0.0045906725177698	NA
780	Algeria	1	Deaths	139	2	Female	22	All ages	465	Ovarian cancer	202	Environmental/occupational risks	3	Rate	1995	0.00032330144	0.00145026787	0.00003268953	NA
781	Algeria	1	Deaths	139	2	Female	22	All ages	465	Ovarian cancer	202	Environmental/occupational risks	1	Number	1996	0.0483562385835276	0.206202693687123	0.0045258265476929	NA
782	Algeria	1	Deaths	139	2	Female	22	All ages	465	Ovarian cancer	202	Environmental/occupational risks	3	Rate	1996	0.00033753104	0.00143931397	0.00003159069	NA
783	Algeria	1	Deaths	139	2	Female	22	All ages	465	Ovarian cancer	202	Environmental/occupational risks	1	Number	1997	0.05134992899132	0.215821615595522	0.0051614434732658	NA
784	Algeria	1	Deaths	139	2	Female	22	All ages	465	Ovarian cancer	202	Environmental/occupational risks	3	Rate	1997	0.00035178456	0.00147853588	0.00003535966	NA
785	Algeria	1	Deaths	139	2	Female	22	All ages	465	Ovarian cancer	202	Environmental/occupational risks	1	Number	1998	0.0549363246257625	0.242030303792397	0.0057327013206063	NA
786	Algeria	1	Deaths	139	2	Female	22	All ages	465	Ovarian cancer	202	Environmental/occupational risks	3	Rate	1998	0.00036984072	0.00162938934	0.00003859352	NA
787	Algeria	1	Deaths	139	2	Female	22	All ages	465	Ovarian cancer	202	Environmental/occupational risks	1	Number	1999	0.0594001351914795	0.267724281782374	0.0067583092345656	NA
788	Algeria	1	Deaths	139	2	Female	22	All ages	465	Ovarian cancer	202	Environmental/occupational risks	3	Rate	1999	0.00039345113	0.0017733364	0.00004476529	NA
789	Algeria	1	Deaths	139	2	Female	22	All ages	465	Ovarian cancer	202	Environmental/occupational risks	1	Number	2000	0.0641207164786582	0.299206959061632	0.0082593975468347	NA
790	Algeria	1	Deaths	139	2	Female	22	All ages	465	Ovarian cancer	202	Environmental/occupational risks	3	Rate	2000	0.00041831582	0.00195199013	0.00005388331	NA
791	Algeria	1	Deaths	139	2	Female	22	All ages	465	Ovarian cancer	202	Environmental/occupational risks	1	Number	2001	0.0678437582702989	0.326611035393461	0.0084939409571864	NA
792	Algeria	1	Deaths	139	2	Female	22	All ages	465	Ovarian cancer	202	Environmental/occupational risks	3	Rate	2001	0.00043626852	0.00210026857	0.00005462019	NA
793	Algeria	1	Deaths	139	2	Female	22	All ages	465	Ovarian cancer	202	Environmental/occupational risks	1	Number	2002	0.0718372062073334	0.332075740496747	0.008672381201972	NA
794	Algeria	1	Deaths	139	2	Female	22	All ages	465	Ovarian cancer	202	Environmental/occupational risks	3	Rate	2002	0.00045552708	0.00210572629	0.00005499246	NA
795	Algeria	1	Deaths	139	2	Female	22	All ages	465	Ovarian cancer	202	Environmental/occupational risks	1	Number	2003	0.079463165398237	0.345008021144502	0.0090139017313716	NA
796	Algeria	1	Deaths	139	2	Female	22	All ages	465	Ovarian cancer	202	Environmental/occupational risks	3	Rate	2003	0.00049692341	0.00215750984	0.00005636849	NA
797	Algeria	1	Deaths	139	2	Female	22	All ages	465	Ovarian cancer	202	Environmental/occupational risks	1	Number	2004	0.0839406489782778	0.354952823233296	0.0101399155379515	NA
798	Algeria	1	Deaths	139	2	Female	22	All ages	465	Ovarian cancer	202	Environmental/occupational risks	3	Rate	2004	0.000517543	0.00218849095	0.00006251849	NA
799	Algeria	1	Deaths	139	2	Female	22	All ages	465	Ovarian cancer	202	Environmental/occupational risks	1	Number	2005	0.0885389439624268	0.379262658138765	0.0097309906591266	NA
800	Algeria	1	Deaths	139	2	Female	22	All ages	465	Ovarian cancer	202	Environmental/occupational risks	3	Rate	2005	0.00053794473	0.00230432327	0.00005912353	NA
801	Algeria	1	Deaths	139	2	Female	22	All ages	465	Ovarian cancer	202	Environmental/occupational risks	1	Number	2006	0.092367229514673	0.391147685983826	0.0104122540420874	NA
802	Algeria	1	Deaths	139	2	Female	22	All ages	465	Ovarian cancer	202	Environmental/occupational risks	3	Rate	2006	0.00055269256	0.00234048825	0.00006230321	NA
803	Algeria	1	Deaths	139	2	Female	22	All ages	465	Ovarian cancer	202	Environmental/occupational risks	1	Number	2007	0.0970139591238425	0.408729216658705	0.0108999694289429	NA
804	Algeria	1	Deaths	139	2	Female	22	All ages	465	Ovarian cancer	202	Environmental/occupational risks	3	Rate	2007	0.00057129764	0.00240693237	0.00006418795	NA
805	Algeria	1	Deaths	139	2	Female	22	All ages	465	Ovarian cancer	202	Environmental/occupational risks	1	Number	2008	0.101305364678396	0.423034563865812	0.0116797962481033	NA
806	Algeria	1	Deaths	139	2	Female	22	All ages	465	Ovarian cancer	202	Environmental/occupational risks	3	Rate	2008	0.00058669683	0.00244994962	0.00006764202	NA
807	Algeria	1	Deaths	139	2	Female	22	All ages	465	Ovarian cancer	202	Environmental/occupational risks	1	Number	2009	0.105494694954173	0.444377240344474	0.0127686683986654	NA
808	Algeria	1	Deaths	139	2	Female	22	All ages	465	Ovarian cancer	202	Environmental/occupational risks	3	Rate	2009	0.00060044069	0.00252924733	0.00007267501	NA
809	Algeria	1	Deaths	139	2	Female	22	All ages	465	Ovarian cancer	202	Environmental/occupational risks	1	Number	2010	0.112758802326217	0.452899097091967	0.0139737236513943	NA
810	Algeria	1	Deaths	139	2	Female	22	All ages	465	Ovarian cancer	202	Environmental/occupational risks	3	Rate	2010	0.00063037634	0.0025319254	0.00007811989	NA
811	Algeria	1	Deaths	139	2	Female	22	All ages	465	Ovarian cancer	202	Environmental/occupational risks	1	Number	2011	0.118541630550846	0.467849071630565	0.0141570843379323	NA
812	Algeria	1	Deaths	139	2	Female	22	All ages	465	Ovarian cancer	202	Environmental/occupational risks	3	Rate	2011	0.00065061807	0.00256779884	0.00007770144	NA
813	Algeria	1	Deaths	139	2	Female	22	All ages	465	Ovarian cancer	202	Environmental/occupational risks	1	Number	2012	0.124882964503043	0.475965963736436	0.0141685746746096	NA
814	Algeria	1	Deaths	139	2	Female	22	All ages	465	Ovarian cancer	202	Environmental/occupational risks	3	Rate	2012	0.00067266593	0.00256372907	0.00007631719	NA
815	Algeria	1	Deaths	139	2	Female	22	All ages	465	Ovarian cancer	202	Environmental/occupational risks	1	Number	2013	0.131566885229626	0.4986632578835	0.0153034408713399	NA
816	Algeria	1	Deaths	139	2	Female	22	All ages	465	Ovarian cancer	202	Environmental/occupational risks	3	Rate	2013	0.00069531021	0.00263535657	0.00008087627	NA
817	Algeria	1	Deaths	139	2	Female	22	All ages	465	Ovarian cancer	202	Environmental/occupational risks	1	Number	2014	0.140416248098356	0.51501627386798	0.0178093949863151	NA
818	Algeria	1	Deaths	139	2	Female	22	All ages	465	Ovarian cancer	202	Environmental/occupational risks	3	Rate	2014	0.00072804268	0.00267030227	0.00009233974	NA
819	Algeria	1	Deaths	139	2	Female	22	All ages	465	Ovarian cancer	202	Environmental/occupational risks	1	Number	2015	0.150881291587622	0.539859142336222	0.0220632740213033	NA
820	Algeria	1	Deaths	139	2	Female	22	All ages	465	Ovarian cancer	202	Environmental/occupational risks	3	Rate	2015	0.00076757639	0.00274641823	0.0001122422	NA
821	Algeria	1	Deaths	139	2	Female	22	All ages	465	Ovarian cancer	202	Environmental/occupational risks	1	Number	2016	0.162159470500502	0.564293466994048	0.0230714512818499	NA
822	Algeria	1	Deaths	139	2	Female	22	All ages	465	Ovarian cancer	202	Environmental/occupational risks	3	Rate	2016	0.00080961247	0.00281734411	0.00011518868	NA
823	Algeria	1	Deaths	139	2	Female	22	All ages	465	Ovarian cancer	202	Environmental/occupational risks	1	Number	2017	0.174634270317477	0.588465856774688	0.0264990261239356	NA
824	Algeria	1	Deaths	139	2	Female	22	All ages	465	Ovarian cancer	202	Environmental/occupational risks	3	Rate	2017	0.00085604094	0.00288460487	0.00012989576	NA
825	Algeria	1	Deaths	139	2	Female	22	All ages	465	Ovarian cancer	202	Environmental/occupational risks	1	Number	2018	0.183864313549606	0.620089818162782	0.0269624912410159	NA
826	Algeria	1	Deaths	139	2	Female	22	All ages	465	Ovarian cancer	202	Environmental/occupational risks	3	Rate	2018	0.00088548148	0.00298632203	0.00012985003	NA
827	Algeria	1	Deaths	139	2	Female	22	All ages	465	Ovarian cancer	202	Environmental/occupational risks	1	Number	2019	0.194636665477422	0.680561559413938	0.0278598242912814	NA
828	Algeria	1	Deaths	139	2	Female	22	All ages	465	Ovarian cancer	202	Environmental/occupational risks	3	Rate	2019	0.00092167041	0.00322268904	0.00013192569	NA
829	Algeria	1	Deaths	139	2	Female	22	All ages	465	Ovarian cancer	202	Environmental/occupational risks	1	Number	2020	0.203115070199348	0.706447844440966	0.0274078863714553	NA
830	Algeria	1	Deaths	139	2	Female	22	All ages	465	Ovarian cancer	202	Environmental/occupational risks	3	Rate	2020	0.00094687821	0.00329330594	0.0001277696	NA
831	Algeria	1	Deaths	139	2	Female	22	All ages	465	Ovarian cancer	202	Environmental/occupational risks	1	Number	2021	0.203884305538306	0.735945939155255	0.026771678210017	NA
832	Algeria	1	Deaths	139	2	Female	22	All ages	465	Ovarian cancer	202	Environmental/occupational risks	3	Rate	2021	0.00093702666	0.00338231511	0.00012303927	NA
833	Algeria	1	Deaths	139	2	Female	27	Age-standardized	465	Ovarian cancer	202	Environmental/occupational risks	3	Rate	1990	0.00202373879	0.00519703734	0.00042837124	NA
834	Algeria	1	Deaths	139	2	Female	27	Age-standardized	465	Ovarian cancer	202	Environmental/occupational risks	3	Rate	1991	0.00159001883	0.00407485663	0.00035610981	NA
835	Algeria	1	Deaths	139	2	Female	27	Age-standardized	465	Ovarian cancer	202	Environmental/occupational risks	3	Rate	1992	0.00151523865	0.00388557749	0.00035309601	NA
836	Algeria	1	Deaths	139	2	Female	27	Age-standardized	465	Ovarian cancer	202	Environmental/occupational risks	3	Rate	1993	0.00145211769	0.00388686717	0.00035459721	NA
837	Algeria	1	Deaths	139	2	Female	27	Age-standardized	465	Ovarian cancer	202	Environmental/occupational risks	3	Rate	1994	0.00128758762	0.00350798156	0.00030714308	NA
838	Algeria	1	Deaths	139	2	Female	27	Age-standardized	465	Ovarian cancer	202	Environmental/occupational risks	3	Rate	1995	0.00128142256	0.00360047716	0.0003124097	NA
839	Algeria	1	Deaths	139	2	Female	27	Age-standardized	465	Ovarian cancer	202	Environmental/occupational risks	3	Rate	1996	0.00127429139	0.00350180609	0.00029892737	NA
840	Algeria	1	Deaths	139	2	Female	27	Age-standardized	465	Ovarian cancer	202	Environmental/occupational risks	3	Rate	1997	0.0012725908	0.00347399112	0.00028069663	NA
841	Algeria	1	Deaths	139	2	Female	27	Age-standardized	465	Ovarian cancer	202	Environmental/occupational risks	3	Rate	1998	0.00128664433	0.00365007478	0.00028733437	NA
842	Algeria	1	Deaths	139	2	Female	27	Age-standardized	465	Ovarian cancer	202	Environmental/occupational risks	3	Rate	1999	0.00133241098	0.00385576495	0.00029860999	NA
843	Algeria	1	Deaths	139	2	Female	27	Age-standardized	465	Ovarian cancer	202	Environmental/occupational risks	3	Rate	2000	0.00140119438	0.0041583759	0.00032853631	NA
844	Algeria	1	Deaths	139	2	Female	27	Age-standardized	465	Ovarian cancer	202	Environmental/occupational risks	3	Rate	2001	0.00144598815	0.00443003914	0.00034876956	NA
845	Algeria	1	Deaths	139	2	Female	27	Age-standardized	465	Ovarian cancer	202	Environmental/occupational risks	3	Rate	2002	0.00149207135	0.00442284246	0.00034912354	NA
846	Algeria	1	Deaths	139	2	Female	27	Age-standardized	465	Ovarian cancer	202	Environmental/occupational risks	3	Rate	2003	0.00169637052	0.00477474079	0.00040153624	NA
847	Algeria	1	Deaths	139	2	Female	27	Age-standardized	465	Ovarian cancer	202	Environmental/occupational risks	3	Rate	2004	0.00177961841	0.00478139583	0.00041142163	NA
848	Algeria	1	Deaths	139	2	Female	27	Age-standardized	465	Ovarian cancer	202	Environmental/occupational risks	3	Rate	2005	0.00186939116	0.00500669381	0.00044343163	NA
849	Algeria	1	Deaths	139	2	Female	27	Age-standardized	465	Ovarian cancer	202	Environmental/occupational risks	3	Rate	2006	0.00194613628	0.00550194905	0.00044426247	NA
850	Algeria	1	Deaths	139	2	Female	27	Age-standardized	465	Ovarian cancer	202	Environmental/occupational risks	3	Rate	2007	0.00203421984	0.00580495815	0.00045596364	NA
851	Algeria	1	Deaths	139	2	Female	27	Age-standardized	465	Ovarian cancer	202	Environmental/occupational risks	3	Rate	2008	0.00211437411	0.00589973727	0.00047388855	NA
852	Algeria	1	Deaths	139	2	Female	27	Age-standardized	465	Ovarian cancer	202	Environmental/occupational risks	3	Rate	2009	0.00216782516	0.00592174428	0.00050025483	NA
853	Algeria	1	Deaths	139	2	Female	27	Age-standardized	465	Ovarian cancer	202	Environmental/occupational risks	3	Rate	2010	0.00232252256	0.00612880918	0.00054951651	NA
854	Algeria	1	Deaths	139	2	Female	27	Age-standardized	465	Ovarian cancer	202	Environmental/occupational risks	3	Rate	2011	0.00239885045	0.00645214739	0.00055596964	NA
855	Algeria	1	Deaths	139	2	Female	27	Age-standardized	465	Ovarian cancer	202	Environmental/occupational risks	3	Rate	2012	0.00243667333	0.00636767854	0.00054840038	NA
856	Algeria	1	Deaths	139	2	Female	27	Age-standardized	465	Ovarian cancer	202	Environmental/occupational risks	3	Rate	2013	0.00246748654	0.00661257935	0.00055269464	NA
857	Algeria	1	Deaths	139	2	Female	27	Age-standardized	465	Ovarian cancer	202	Environmental/occupational risks	3	Rate	2014	0.00248634764	0.00699961202	0.00057959648	NA
858	Algeria	1	Deaths	139	2	Female	27	Age-standardized	465	Ovarian cancer	202	Environmental/occupational risks	3	Rate	2015	0.00254015999	0.0069281513	0.00063251175	NA
859	Algeria	1	Deaths	139	2	Female	27	Age-standardized	465	Ovarian cancer	202	Environmental/occupational risks	3	Rate	2016	0.00263306511	0.00705090887	0.0006778079	NA
860	Algeria	1	Deaths	139	2	Female	27	Age-standardized	465	Ovarian cancer	202	Environmental/occupational risks	3	Rate	2017	0.00270778801	0.0070185879	0.00068687008	NA
861	Algeria	1	Deaths	139	2	Female	27	Age-standardized	465	Ovarian cancer	202	Environmental/occupational risks	3	Rate	2018	0.00267176666	0.0069521534	0.00063161028	NA
862	Algeria	1	Deaths	139	2	Female	27	Age-standardized	465	Ovarian cancer	202	Environmental/occupational risks	3	Rate	2019	0.002701352	0.0069968176	0.00059895767	NA
863	Algeria	1	Deaths	139	2	Female	27	Age-standardized	465	Ovarian cancer	202	Environmental/occupational risks	3	Rate	2020	0.00271841715	0.00710375707	0.00062865053	NA
864	Algeria	1	Deaths	139	2	Female	27	Age-standardized	465	Ovarian cancer	202	Environmental/occupational risks	3	Rate	2021	0.00260166465	0.00680423706	0.00056160765	NA
865	Algeria	2	DALYs (Disability-Adjusted Life Years)	139	2	Female	22	All ages	465	Ovarian cancer	202	Environmental/occupational risks	1	Number	1990	0.644987009164272	3.56085844794393	0.0283208834524083	NA
866	Algeria	2	DALYs (Disability-Adjusted Life Years)	139	2	Female	22	All ages	465	Ovarian cancer	202	Environmental/occupational risks	3	Rate	1990	0.0051661894	0.0285216119	0.0002268434	NA
867	Algeria	2	DALYs (Disability-Adjusted Life Years)	139	2	Female	22	All ages	465	Ovarian cancer	202	Environmental/occupational risks	1	Number	1991	0.619841255464711	3.62910980918273	0.03398334712154	NA
868	Algeria	2	DALYs (Disability-Adjusted Life Years)	139	2	Female	22	All ages	465	Ovarian cancer	202	Environmental/occupational risks	3	Rate	1991	0.00483920933	0.02833309638	0.00026531395	NA
869	Algeria	2	DALYs (Disability-Adjusted Life Years)	139	2	Female	22	All ages	465	Ovarian cancer	202	Environmental/occupational risks	1	Number	1992	0.664654668395624	3.84666169198815	0.03886239614757	NA
870	Algeria	2	DALYs (Disability-Adjusted Life Years)	139	2	Female	22	All ages	465	Ovarian cancer	202	Environmental/occupational risks	3	Rate	1992	0.00506252098	0.02929913298	0.00029600589	NA
871	Algeria	2	DALYs (Disability-Adjusted Life Years)	139	2	Female	22	All ages	465	Ovarian cancer	202	Environmental/occupational risks	1	Number	1993	0.696968355245641	4.01835997520044	0.0384360766384449	NA
872	Algeria	2	DALYs (Disability-Adjusted Life Years)	139	2	Female	22	All ages	465	Ovarian cancer	202	Environmental/occupational risks	3	Rate	1993	0.00518458836	0.02989166178	0.00028591719	NA
873	Algeria	2	DALYs (Disability-Adjusted Life Years)	139	2	Female	22	All ages	465	Ovarian cancer	202	Environmental/occupational risks	1	Number	1994	0.711907366190657	4.40821485314357	0.0453293070234051	NA
874	Algeria	2	DALYs (Disability-Adjusted Life Years)	139	2	Female	22	All ages	465	Ovarian cancer	202	Environmental/occupational risks	3	Rate	1994	0.00517805862	0.03206315318	0.00032970274	NA
875	Algeria	2	DALYs (Disability-Adjusted Life Years)	139	2	Female	22	All ages	465	Ovarian cancer	202	Environmental/occupational risks	1	Number	1995	0.753029794353603	4.46237652194314	0.0491886625986102	NA
876	Algeria	2	DALYs (Disability-Adjusted Life Years)	139	2	Female	22	All ages	465	Ovarian cancer	202	Environmental/occupational risks	3	Rate	1995	0.00536221919	0.03177595524	0.00035026554	NA
877	Algeria	2	DALYs (Disability-Adjusted Life Years)	139	2	Female	22	All ages	465	Ovarian cancer	202	Environmental/occupational risks	1	Number	1996	0.795262806822848	4.47911004396973	0.0470882645925488	NA
878	Algeria	2	DALYs (Disability-Adjusted Life Years)	139	2	Female	22	All ages	465	Ovarian cancer	202	Environmental/occupational risks	3	Rate	1996	0.00555100833	0.03126460453	0.00032868046	NA
879	Algeria	2	DALYs (Disability-Adjusted Life Years)	139	2	Female	22	All ages	465	Ovarian cancer	202	Environmental/occupational risks	1	Number	1997	0.841944639357918	4.62312443452555	0.0551506918763992	NA
880	Algeria	2	DALYs (Disability-Adjusted Life Years)	139	2	Female	22	All ages	465	Ovarian cancer	202	Environmental/occupational risks	3	Rate	1997	0.00576793641	0.03167178283	0.00037782257	NA
881	Algeria	2	DALYs (Disability-Adjusted Life Years)	139	2	Female	22	All ages	465	Ovarian cancer	202	Environmental/occupational risks	1	Number	1998	0.891806161889669	5.17820096519989	0.0606901537354269	NA
882	Algeria	2	DALYs (Disability-Adjusted Life Years)	139	2	Female	22	All ages	465	Ovarian cancer	202	Environmental/occupational risks	3	Rate	1998	0.00600379138	0.03486053321	0.00040857648	NA
883	Algeria	2	DALYs (Disability-Adjusted Life Years)	139	2	Female	22	All ages	465	Ovarian cancer	202	Environmental/occupational risks	1	Number	1999	0.960273337815806	5.75946596410384	0.0758637454377256	NA
884	Algeria	2	DALYs (Disability-Adjusted Life Years)	139	2	Female	22	All ages	465	Ovarian cancer	202	Environmental/occupational risks	3	Rate	1999	0.00636060222	0.03814921289	0.00050250183	NA
885	Algeria	2	DALYs (Disability-Adjusted Life Years)	139	2	Female	22	All ages	465	Ovarian cancer	202	Environmental/occupational risks	1	Number	2000	1.0300383901368	6.55632097697975	0.0852420359971108	NA
886	Algeria	2	DALYs (Disability-Adjusted Life Years)	139	2	Female	22	All ages	465	Ovarian cancer	202	Environmental/occupational risks	3	Rate	2000	0.00671984627	0.0427726476	0.00055610877	NA
887	Algeria	2	DALYs (Disability-Adjusted Life Years)	139	2	Female	22	All ages	465	Ovarian cancer	202	Environmental/occupational risks	1	Number	2001	1.08385186952704	7.02500767387133	0.0879430960224574	NA
888	Algeria	2	DALYs (Disability-Adjusted Life Years)	139	2	Female	22	All ages	465	Ovarian cancer	202	Environmental/occupational risks	3	Rate	2001	0.00696969718	0.04517423236	0.00056551708	NA
889	Algeria	2	DALYs (Disability-Adjusted Life Years)	139	2	Female	22	All ages	465	Ovarian cancer	202	Environmental/occupational risks	1	Number	2002	1.1440917655515	7.25040359741958	0.0861149072496194	NA
890	Algeria	2	DALYs (Disability-Adjusted Life Years)	139	2	Female	22	All ages	465	Ovarian cancer	202	Environmental/occupational risks	3	Rate	2002	0.00725480311	0.04597555207	0.00054606345	NA
891	Algeria	2	DALYs (Disability-Adjusted Life Years)	139	2	Female	22	All ages	465	Ovarian cancer	202	Environmental/occupational risks	1	Number	2003	1.23619339500881	7.43161263044212	0.0936149433143035	NA
892	Algeria	2	DALYs (Disability-Adjusted Life Years)	139	2	Female	22	All ages	465	Ovarian cancer	202	Environmental/occupational risks	3	Rate	2003	0.00773054319	0.04647363646	0.00058542164	NA
893	Algeria	2	DALYs (Disability-Adjusted Life Years)	139	2	Female	22	All ages	465	Ovarian cancer	202	Environmental/occupational risks	1	Number	2004	1.29867109558616	7.60367010149985	0.104819158913542	NA
894	Algeria	2	DALYs (Disability-Adjusted Life Years)	139	2	Female	22	All ages	465	Ovarian cancer	202	Environmental/occupational risks	3	Rate	2004	0.00800706391	0.04688105605	0.00064627118	NA
895	Algeria	2	DALYs (Disability-Adjusted Life Years)	139	2	Female	22	All ages	465	Ovarian cancer	202	Environmental/occupational risks	1	Number	2005	1.36573752560748	8.1043702598146	0.0977456026939745	NA
896	Algeria	2	DALYs (Disability-Adjusted Life Years)	139	2	Female	22	All ages	465	Ovarian cancer	202	Environmental/occupational risks	3	Rate	2005	0.00829794522	0.04924051599	0.00059388253	NA
897	Algeria	2	DALYs (Disability-Adjusted Life Years)	139	2	Female	22	All ages	465	Ovarian cancer	202	Environmental/occupational risks	1	Number	2006	1.4168535908553	8.2679829071665	0.1090496256126	NA
898	Algeria	2	DALYs (Disability-Adjusted Life Years)	139	2	Female	22	All ages	465	Ovarian cancer	202	Environmental/occupational risks	3	Rate	2006	0.00847794655	0.04947266086	0.00065251407	NA
899	Algeria	2	DALYs (Disability-Adjusted Life Years)	139	2	Female	22	All ages	465	Ovarian cancer	202	Environmental/occupational risks	1	Number	2007	1.48144367743524	8.45571210019774	0.112676094288153	NA
900	Algeria	2	DALYs (Disability-Adjusted Life Years)	139	2	Female	22	All ages	465	Ovarian cancer	202	Environmental/occupational risks	3	Rate	2007	0.00872395364	0.04979415789	0.00066352912	NA
901	Algeria	2	DALYs (Disability-Adjusted Life Years)	139	2	Female	22	All ages	465	Ovarian cancer	202	Environmental/occupational risks	1	Number	2008	1.54031864060221	8.37510903058321	0.115577250861775	NA
902	Algeria	2	DALYs (Disability-Adjusted Life Years)	139	2	Female	22	All ages	465	Ovarian cancer	202	Environmental/occupational risks	3	Rate	2008	0.00892055492	0.04850335386	0.00066935061	NA
903	Algeria	2	DALYs (Disability-Adjusted Life Years)	139	2	Female	22	All ages	465	Ovarian cancer	202	Environmental/occupational risks	1	Number	2009	1.59529884636601	8.79774939045021	0.130147517868635	NA
904	Algeria	2	DALYs (Disability-Adjusted Life Years)	139	2	Female	22	All ages	465	Ovarian cancer	202	Environmental/occupational risks	3	Rate	2009	0.00907990999	0.05007386091	0.00074075635	NA
905	Algeria	2	DALYs (Disability-Adjusted Life Years)	139	2	Female	22	All ages	465	Ovarian cancer	202	Environmental/occupational risks	1	Number	2010	1.68647896119697	8.9350337710225	0.143690742588786	NA
906	Algeria	2	DALYs (Disability-Adjusted Life Years)	139	2	Female	22	All ages	465	Ovarian cancer	202	Environmental/occupational risks	3	Rate	2010	0.00942823456	0.04995116818	0.00080330088	NA
907	Algeria	2	DALYs (Disability-Adjusted Life Years)	139	2	Female	22	All ages	465	Ovarian cancer	202	Environmental/occupational risks	1	Number	2011	1.75652278835654	9.07116400097636	0.149425207567128	NA
908	Algeria	2	DALYs (Disability-Adjusted Life Years)	139	2	Female	22	All ages	465	Ovarian cancer	202	Environmental/occupational risks	3	Rate	2011	0.00964070991	0.04978726222	0.00082012319	NA
909	Algeria	2	DALYs (Disability-Adjusted Life Years)	139	2	Female	22	All ages	465	Ovarian cancer	202	Environmental/occupational risks	1	Number	2012	1.83696252752871	9.21208331726491	0.150964176974166	NA
910	Algeria	2	DALYs (Disability-Adjusted Life Years)	139	2	Female	22	All ages	465	Ovarian cancer	202	Environmental/occupational risks	3	Rate	2012	0.00989456092	0.04961969458	0.000813149	NA
911	Algeria	2	DALYs (Disability-Adjusted Life Years)	139	2	Female	22	All ages	465	Ovarian cancer	202	Environmental/occupational risks	1	Number	2013	1.92534999226253	9.50037896217084	0.170549096806319	NA
912	Algeria	2	DALYs (Disability-Adjusted Life Years)	139	2	Female	22	All ages	465	Ovarian cancer	202	Environmental/occupational risks	3	Rate	2013	0.01017517065	0.0502080025	0.00090132504	NA
913	Algeria	2	DALYs (Disability-Adjusted Life Years)	139	2	Female	22	All ages	465	Ovarian cancer	202	Environmental/occupational risks	1	Number	2014	2.04490720817743	9.84328976900198	0.190299213694604	NA
914	Algeria	2	DALYs (Disability-Adjusted Life Years)	139	2	Female	22	All ages	465	Ovarian cancer	202	Environmental/occupational risks	3	Rate	2014	0.01060261713	0.05103636601	0.00098668032	NA
915	Algeria	2	DALYs (Disability-Adjusted Life Years)	139	2	Female	22	All ages	465	Ovarian cancer	202	Environmental/occupational risks	1	Number	2015	2.17193107109917	10.2098340187753	0.222885835895674	NA
916	Algeria	2	DALYs (Disability-Adjusted Life Years)	139	2	Female	22	All ages	465	Ovarian cancer	202	Environmental/occupational risks	3	Rate	2015	0.01104923603	0.05194035272	0.00113388415	NA
917	Algeria	2	DALYs (Disability-Adjusted Life Years)	139	2	Female	22	All ages	465	Ovarian cancer	202	Environmental/occupational risks	1	Number	2016	2.29876191134464	10.6015130005799	0.240924855879009	NA
918	Algeria	2	DALYs (Disability-Adjusted Life Years)	139	2	Female	22	All ages	465	Ovarian cancer	202	Environmental/occupational risks	3	Rate	2016	0.01147701279	0.05293010107	0.00120286387	NA
919	Algeria	2	DALYs (Disability-Adjusted Life Years)	139	2	Female	22	All ages	465	Ovarian cancer	202	Environmental/occupational risks	1	Number	2017	2.4446471893147	11.1698263782565	0.274439980699708	NA
920	Algeria	2	DALYs (Disability-Adjusted Life Years)	139	2	Female	22	All ages	465	Ovarian cancer	202	Environmental/occupational risks	3	Rate	2017	0.01198343302	0.05475344941	0.00134527925	NA
921	Algeria	2	DALYs (Disability-Adjusted Life Years)	139	2	Female	22	All ages	465	Ovarian cancer	202	Environmental/occupational risks	1	Number	2018	2.57134247365691	10.9734160408607	0.28435222834323	NA
922	Algeria	2	DALYs (Disability-Adjusted Life Years)	139	2	Female	22	All ages	465	Ovarian cancer	202	Environmental/occupational risks	3	Rate	2018	0.01238345873	0.05284743129	0.00136942633	NA
923	Algeria	2	DALYs (Disability-Adjusted Life Years)	139	2	Female	22	All ages	465	Ovarian cancer	202	Environmental/occupational risks	1	Number	2019	2.71915495785641	12.3218880610602	0.279578885131739	NA
924	Algeria	2	DALYs (Disability-Adjusted Life Years)	139	2	Female	22	All ages	465	Ovarian cancer	202	Environmental/occupational risks	3	Rate	2019	0.01287611791	0.05834830528	0.00132390053	NA
925	Algeria	2	DALYs (Disability-Adjusted Life Years)	139	2	Female	22	All ages	465	Ovarian cancer	202	Environmental/occupational risks	1	Number	2020	2.85040813804583	13.4447165618816	0.296353555730808	NA
926	Algeria	2	DALYs (Disability-Adjusted Life Years)	139	2	Female	22	All ages	465	Ovarian cancer	202	Environmental/occupational risks	3	Rate	2020	0.01328798174	0.06267633949	0.00138153571	NA
927	Algeria	2	DALYs (Disability-Adjusted Life Years)	139	2	Female	22	All ages	465	Ovarian cancer	202	Environmental/occupational risks	1	Number	2021	2.91115145865325	14.082905838028	0.283339116547068	NA
928	Algeria	2	DALYs (Disability-Adjusted Life Years)	139	2	Female	22	All ages	465	Ovarian cancer	202	Environmental/occupational risks	3	Rate	2021	0.01337928649	0.06472326653	0.00130219099	NA
929	Algeria	2	DALYs (Disability-Adjusted Life Years)	139	2	Female	27	Age-standardized	465	Ovarian cancer	202	Environmental/occupational risks	3	Rate	1990	0.02423755632	0.07085747806	0.00448816857	NA
930	Algeria	2	DALYs (Disability-Adjusted Life Years)	139	2	Female	27	Age-standardized	465	Ovarian cancer	202	Environmental/occupational risks	3	Rate	1991	0.01958557564	0.06516878616	0.00352261204	NA
931	Algeria	2	DALYs (Disability-Adjusted Life Years)	139	2	Female	27	Age-standardized	465	Ovarian cancer	202	Environmental/occupational risks	3	Rate	1992	0.01887039023	0.06578465812	0.0034330648	NA
932	Algeria	2	DALYs (Disability-Adjusted Life Years)	139	2	Female	27	Age-standardized	465	Ovarian cancer	202	Environmental/occupational risks	3	Rate	1993	0.01821956186	0.06624559534	0.00352855625	NA
933	Algeria	2	DALYs (Disability-Adjusted Life Years)	139	2	Female	27	Age-standardized	465	Ovarian cancer	202	Environmental/occupational risks	3	Rate	1994	0.01660322245	0.06668538954	0.00328476111	NA
934	Algeria	2	DALYs (Disability-Adjusted Life Years)	139	2	Female	27	Age-standardized	465	Ovarian cancer	202	Environmental/occupational risks	3	Rate	1995	0.01656875557	0.06525680428	0.00315415955	NA
935	Algeria	2	DALYs (Disability-Adjusted Life Years)	139	2	Female	27	Age-standardized	465	Ovarian cancer	202	Environmental/occupational risks	3	Rate	1996	0.01654502348	0.06347709963	0.00309116843	NA
936	Algeria	2	DALYs (Disability-Adjusted Life Years)	139	2	Female	27	Age-standardized	465	Ovarian cancer	202	Environmental/occupational risks	3	Rate	1997	0.01662178484	0.06336416661	0.00284531504	NA
937	Algeria	2	DALYs (Disability-Adjusted Life Years)	139	2	Female	27	Age-standardized	465	Ovarian cancer	202	Environmental/occupational risks	3	Rate	1998	0.01679848429	0.06854189553	0.002859082	NA
938	Algeria	2	DALYs (Disability-Adjusted Life Years)	139	2	Female	27	Age-standardized	465	Ovarian cancer	202	Environmental/occupational risks	3	Rate	1999	0.01742258272	0.07400105335	0.00305495251	NA
939	Algeria	2	DALYs (Disability-Adjusted Life Years)	139	2	Female	27	Age-standardized	465	Ovarian cancer	202	Environmental/occupational risks	3	Rate	2000	0.01824437796	0.08174569041	0.00330950534	NA
940	Algeria	2	DALYs (Disability-Adjusted Life Years)	139	2	Female	27	Age-standardized	465	Ovarian cancer	202	Environmental/occupational risks	3	Rate	2001	0.01876077609	0.08666599986	0.00351499325	NA
941	Algeria	2	DALYs (Disability-Adjusted Life Years)	139	2	Female	27	Age-standardized	465	Ovarian cancer	202	Environmental/occupational risks	3	Rate	2002	0.01931419539	0.08608245767	0.00355484276	NA
942	Algeria	2	DALYs (Disability-Adjusted Life Years)	139	2	Female	27	Age-standardized	465	Ovarian cancer	202	Environmental/occupational risks	3	Rate	2003	0.02130601537	0.08710566828	0.00406058656	NA
943	Algeria	2	DALYs (Disability-Adjusted Life Years)	139	2	Female	27	Age-standardized	465	Ovarian cancer	202	Environmental/occupational risks	3	Rate	2004	0.02210768108	0.08711882542	0.00400270702	NA
944	Algeria	2	DALYs (Disability-Adjusted Life Years)	139	2	Female	27	Age-standardized	465	Ovarian cancer	202	Environmental/occupational risks	3	Rate	2005	0.0230206408	0.0912701609	0.00417584973	NA
945	Algeria	2	DALYs (Disability-Adjusted Life Years)	139	2	Female	27	Age-standardized	465	Ovarian cancer	202	Environmental/occupational risks	3	Rate	2006	0.02368625867	0.09171950783	0.00420740551	NA
946	Algeria	2	DALYs (Disability-Adjusted Life Years)	139	2	Female	27	Age-standardized	465	Ovarian cancer	202	Environmental/occupational risks	3	Rate	2007	0.02449708161	0.09311868512	0.00427238908	NA
947	Algeria	2	DALYs (Disability-Adjusted Life Years)	139	2	Female	27	Age-standardized	465	Ovarian cancer	202	Environmental/occupational risks	3	Rate	2008	0.02521806364	0.09305843653	0.00465102868	NA
948	Algeria	2	DALYs (Disability-Adjusted Life Years)	139	2	Female	27	Age-standardized	465	Ovarian cancer	202	Environmental/occupational risks	3	Rate	2009	0.02562587598	0.09449575585	0.00482337375	NA
949	Algeria	2	DALYs (Disability-Adjusted Life Years)	139	2	Female	27	Age-standardized	465	Ovarian cancer	202	Environmental/occupational risks	3	Rate	2010	0.02704192803	0.09252108328	0.00506946805	NA
950	Algeria	2	DALYs (Disability-Adjusted Life Years)	139	2	Female	27	Age-standardized	465	Ovarian cancer	202	Environmental/occupational risks	3	Rate	2011	0.02768046336	0.09248792101	0.00520799288	NA
951	Algeria	2	DALYs (Disability-Adjusted Life Years)	139	2	Female	27	Age-standardized	465	Ovarian cancer	202	Environmental/occupational risks	3	Rate	2012	0.02799471071	0.09187231604	0.0051727259	NA
952	Algeria	2	DALYs (Disability-Adjusted Life Years)	139	2	Female	27	Age-standardized	465	Ovarian cancer	202	Environmental/occupational risks	3	Rate	2013	0.02825781869	0.09196490815	0.00519231392	NA
953	Algeria	2	DALYs (Disability-Adjusted Life Years)	139	2	Female	27	Age-standardized	465	Ovarian cancer	202	Environmental/occupational risks	3	Rate	2014	0.02849642092	0.09006020523	0.0054106187	NA
954	Algeria	2	DALYs (Disability-Adjusted Life Years)	139	2	Female	27	Age-standardized	465	Ovarian cancer	202	Environmental/occupational risks	3	Rate	2015	0.02899558016	0.08986008326	0.00597862169	NA
955	Algeria	2	DALYs (Disability-Adjusted Life Years)	139	2	Female	27	Age-standardized	465	Ovarian cancer	202	Environmental/occupational risks	3	Rate	2016	0.02979208684	0.09156627441	0.00653652292	NA
956	Algeria	2	DALYs (Disability-Adjusted Life Years)	139	2	Female	27	Age-standardized	465	Ovarian cancer	202	Environmental/occupational risks	3	Rate	2017	0.03047261703	0.09153074178	0.00649027073	NA
957	Algeria	2	DALYs (Disability-Adjusted Life Years)	139	2	Female	27	Age-standardized	465	Ovarian cancer	202	Environmental/occupational risks	3	Rate	2018	0.03018417421	0.09035679938	0.00614734473	NA
958	Algeria	2	DALYs (Disability-Adjusted Life Years)	139	2	Female	27	Age-standardized	465	Ovarian cancer	202	Environmental/occupational risks	3	Rate	2019	0.03053008016	0.09474621307	0.00584137443	NA
959	Algeria	2	DALYs (Disability-Adjusted Life Years)	139	2	Female	27	Age-standardized	465	Ovarian cancer	202	Environmental/occupational risks	3	Rate	2020	0.03081314292	0.09500822052	0.00586805004	NA
960	Algeria	2	DALYs (Disability-Adjusted Life Years)	139	2	Female	27	Age-standardized	465	Ovarian cancer	202	Environmental/occupational risks	3	Rate	2021	0.0298653174	0.09669125918	0.00537233725	NA
961	Algeria	3	YLDs (Years Lived with Disability)	139	2	Female	22	All ages	465	Ovarian cancer	202	Environmental/occupational risks	1	Number	1990	0.0153548914772468	0.0909667919368363	0.0006453695141102	NA
962	Algeria	3	YLDs (Years Lived with Disability)	139	2	Female	22	All ages	465	Ovarian cancer	202	Environmental/occupational risks	3	Rate	1990	0.00012298895	0.00072862192	0.00000516925	NA
963	Algeria	3	YLDs (Years Lived with Disability)	139	2	Female	22	All ages	465	Ovarian cancer	202	Environmental/occupational risks	1	Number	1991	0.0150418791665325	0.0875311377258419	0.000671658498907	NA
964	Algeria	3	YLDs (Years Lived with Disability)	139	2	Female	22	All ages	465	Ovarian cancer	202	Environmental/occupational risks	3	Rate	1991	0.00011743459	0.00068337093	0.00000524376	NA
965	Algeria	3	YLDs (Years Lived with Disability)	139	2	Female	22	All ages	465	Ovarian cancer	202	Environmental/occupational risks	1	Number	1992	0.0176060770181582	0.102004138997317	0.0011082632366842	NA
966	Algeria	3	YLDs (Years Lived with Disability)	139	2	Female	22	All ages	465	Ovarian cancer	202	Environmental/occupational risks	3	Rate	1992	0.00013410142	0.00077694195	0.00000844138	NA
967	Algeria	3	YLDs (Years Lived with Disability)	139	2	Female	22	All ages	465	Ovarian cancer	202	Environmental/occupational risks	1	Number	1993	0.0182153767608315	0.109713275456261	0.0009493029707616	NA
968	Algeria	3	YLDs (Years Lived with Disability)	139	2	Female	22	All ages	465	Ovarian cancer	202	Environmental/occupational risks	3	Rate	1993	0.00013550003	0.00081613199	0.00000706165	NA
969	Algeria	3	YLDs (Years Lived with Disability)	139	2	Female	22	All ages	465	Ovarian cancer	202	Environmental/occupational risks	1	Number	1994	0.0187622172160563	0.121446339743638	0.0010896449749829	NA
970	Algeria	3	YLDs (Years Lived with Disability)	139	2	Female	22	All ages	465	Ovarian cancer	202	Environmental/occupational risks	3	Rate	1994	0.000136467	0.00088334002	0.00000792553	NA
971	Algeria	3	YLDs (Years Lived with Disability)	139	2	Female	22	All ages	465	Ovarian cancer	202	Environmental/occupational risks	1	Number	1995	0.0199626554993286	0.129230716936128	0.001257187868038	NA
972	Algeria	3	YLDs (Years Lived with Disability)	139	2	Female	22	All ages	465	Ovarian cancer	202	Environmental/occupational risks	3	Rate	1995	0.00014215126	0.00092023375	0.00000895226	NA
973	Algeria	3	YLDs (Years Lived with Disability)	139	2	Female	22	All ages	465	Ovarian cancer	202	Environmental/occupational risks	1	Number	1996	0.0210606300469244	0.125409347481672	0.0011970626864315	NA
974	Algeria	3	YLDs (Years Lived with Disability)	139	2	Female	22	All ages	465	Ovarian cancer	202	Environmental/occupational risks	3	Rate	1996	0.00014700516	0.0008753689	0.00000835561	NA
975	Algeria	3	YLDs (Years Lived with Disability)	139	2	Female	22	All ages	465	Ovarian cancer	202	Environmental/occupational risks	1	Number	1997	0.0224596350209308	0.138459278718833	0.0013365479802594	NA
976	Algeria	3	YLDs (Years Lived with Disability)	139	2	Female	22	All ages	465	Ovarian cancer	202	Environmental/occupational risks	3	Rate	1997	0.00015386492	0.0009485473	0.00000915633	NA
977	Algeria	3	YLDs (Years Lived with Disability)	139	2	Female	22	All ages	465	Ovarian cancer	202	Environmental/occupational risks	1	Number	1998	0.0238418899742493	0.144379963835261	0.0016868493147533	NA
978	Algeria	3	YLDs (Years Lived with Disability)	139	2	Female	22	All ages	465	Ovarian cancer	202	Environmental/occupational risks	3	Rate	1998	0.00016050767	0.00097199057	0.00001135616	NA
979	Algeria	3	YLDs (Years Lived with Disability)	139	2	Female	22	All ages	465	Ovarian cancer	202	Environmental/occupational risks	1	Number	1999	0.0256223810953932	0.164084283565134	0.0021107899110953	NA
980	Algeria	3	YLDs (Years Lived with Disability)	139	2	Female	22	All ages	465	Ovarian cancer	202	Environmental/occupational risks	3	Rate	1999	0.00016971603	0.00108685185	0.00001398133	NA
981	Algeria	3	YLDs (Years Lived with Disability)	139	2	Female	22	All ages	465	Ovarian cancer	202	Environmental/occupational risks	1	Number	2000	0.0276033083025251	0.172954184801189	0.0022776315466947	NA
982	Algeria	3	YLDs (Years Lived with Disability)	139	2	Female	22	All ages	465	Ovarian cancer	202	Environmental/occupational risks	3	Rate	2000	0.00018008066	0.00112833225	0.00001485899	NA
983	Algeria	3	YLDs (Years Lived with Disability)	139	2	Female	22	All ages	465	Ovarian cancer	202	Environmental/occupational risks	1	Number	2001	0.0287844194399619	0.196820028724738	0.0022480143783458	NA
984	Algeria	3	YLDs (Years Lived with Disability)	139	2	Female	22	All ages	465	Ovarian cancer	202	Environmental/occupational risks	3	Rate	2001	0.00018509788	0.00126564897	0.00001445583	NA
985	Algeria	3	YLDs (Years Lived with Disability)	139	2	Female	22	All ages	465	Ovarian cancer	202	Environmental/occupational risks	1	Number	2002	0.0304684269227947	0.190940224980568	0.0020879934905719	NA
986	Algeria	3	YLDs (Years Lived with Disability)	139	2	Female	22	All ages	465	Ovarian cancer	202	Environmental/occupational risks	3	Rate	2002	0.00019320342	0.00121077153	0.00001324018	NA
987	Algeria	3	YLDs (Years Lived with Disability)	139	2	Female	22	All ages	465	Ovarian cancer	202	Environmental/occupational risks	1	Number	2003	0.0329204968178358	0.200321462732152	0.0021983584215742	NA
988	Algeria	3	YLDs (Years Lived with Disability)	139	2	Female	22	All ages	465	Ovarian cancer	202	Environmental/occupational risks	3	Rate	2003	0.00020586853	0.00125271153	0.00001374745	NA
989	Algeria	3	YLDs (Years Lived with Disability)	139	2	Female	22	All ages	465	Ovarian cancer	202	Environmental/occupational risks	1	Number	2004	0.0335566199367949	0.199831989711305	0.0021165713754219	NA
990	Algeria	3	YLDs (Years Lived with Disability)	139	2	Female	22	All ages	465	Ovarian cancer	202	Environmental/occupational risks	3	Rate	2004	0.00020689611	0.00123208064	0.0000130499	NA
991	Algeria	3	YLDs (Years Lived with Disability)	139	2	Female	22	All ages	465	Ovarian cancer	202	Environmental/occupational risks	1	Number	2005	0.0354913764066722	0.213959767652762	0.0019273186096	NA
992	Algeria	3	YLDs (Years Lived with Disability)	139	2	Female	22	All ages	465	Ovarian cancer	202	Environmental/occupational risks	3	Rate	2005	0.00021563843	0.00129997631	0.00001171	NA
993	Algeria	3	YLDs (Years Lived with Disability)	139	2	Female	22	All ages	465	Ovarian cancer	202	Environmental/occupational risks	1	Number	2006	0.036609521075144	0.210195381351501	0.0016193191521603	NA
994	Algeria	3	YLDs (Years Lived with Disability)	139	2	Female	22	All ages	465	Ovarian cancer	202	Environmental/occupational risks	3	Rate	2006	0.00021905832	0.00125773419	0.00000968943	NA
995	Algeria	3	YLDs (Years Lived with Disability)	139	2	Female	22	All ages	465	Ovarian cancer	202	Environmental/occupational risks	1	Number	2007	0.0380309875911787	0.235254019248395	0.00202736255735	NA
996	Algeria	3	YLDs (Years Lived with Disability)	139	2	Female	22	All ages	465	Ovarian cancer	202	Environmental/occupational risks	3	Rate	2007	0.0002239576	0.00138536833	0.00001193877	NA
997	Algeria	3	YLDs (Years Lived with Disability)	139	2	Female	22	All ages	465	Ovarian cancer	202	Environmental/occupational risks	1	Number	2008	0.0394701103291972	0.240907888488979	0.0025663655932688	NA
998	Algeria	3	YLDs (Years Lived with Disability)	139	2	Female	22	All ages	465	Ovarian cancer	202	Environmental/occupational risks	3	Rate	2008	0.00022858601	0.00139518668	0.00001486277	NA
999	Algeria	3	YLDs (Years Lived with Disability)	139	2	Female	22	All ages	465	Ovarian cancer	202	Environmental/occupational risks	1	Number	2009	0.0407473130908115	0.254070966221199	0.0021098114030922	NA
1000	Algeria	3	YLDs (Years Lived with Disability)	139	2	Female	22	All ages	465	Ovarian cancer	202	Environmental/occupational risks	3	Rate	2009	0.00023192014	0.00144608736	0.00001200834	NA
1001	Algeria	3	YLDs (Years Lived with Disability)	139	2	Female	22	All ages	465	Ovarian cancer	202	Environmental/occupational risks	1	Number	2010	0.0431207558641736	0.238609344931708	0.0031060581842103	NA
1002	Algeria	3	YLDs (Years Lived with Disability)	139	2	Female	22	All ages	465	Ovarian cancer	202	Environmental/occupational risks	3	Rate	2010	0.00024106592	0.00133394185	0.00001736437	NA
1003	Algeria	3	YLDs (Years Lived with Disability)	139	2	Female	22	All ages	465	Ovarian cancer	202	Environmental/occupational risks	1	Number	2011	0.0451183097740598	0.247004250867344	0.0032754640110101	NA
1004	Algeria	3	YLDs (Years Lived with Disability)	139	2	Female	22	All ages	465	Ovarian cancer	202	Environmental/occupational risks	3	Rate	2011	0.00024763273	0.00135568769	0.00001797745	NA
1005	Algeria	3	YLDs (Years Lived with Disability)	139	2	Female	22	All ages	465	Ovarian cancer	202	Environmental/occupational risks	1	Number	2012	0.0474336118764026	0.242743929259496	0.0033266569125485	NA
1006	Algeria	3	YLDs (Years Lived with Disability)	139	2	Female	22	All ages	465	Ovarian cancer	202	Environmental/occupational risks	3	Rate	2012	0.00025549501	0.00130750876	0.00001791861	NA
1007	Algeria	3	YLDs (Years Lived with Disability)	139	2	Female	22	All ages	465	Ovarian cancer	202	Environmental/occupational risks	1	Number	2013	0.0493017613521954	0.247616189452055	0.0034006093940288	NA
1008	Algeria	3	YLDs (Years Lived with Disability)	139	2	Female	22	All ages	465	Ovarian cancer	202	Environmental/occupational risks	3	Rate	2013	0.00026055202	0.00130861246	0.00001797168	NA
1009	Algeria	3	YLDs (Years Lived with Disability)	139	2	Female	22	All ages	465	Ovarian cancer	202	Environmental/occupational risks	1	Number	2014	0.0527531086848003	0.256297783329475	0.0037162080912194	NA
1010	Algeria	3	YLDs (Years Lived with Disability)	139	2	Female	22	All ages	465	Ovarian cancer	202	Environmental/occupational risks	3	Rate	2014	0.00027351902	0.00132887559	0.00001926813	NA
1011	Algeria	3	YLDs (Years Lived with Disability)	139	2	Female	22	All ages	465	Ovarian cancer	202	Environmental/occupational risks	1	Number	2015	0.0555545647386404	0.274012499394954	0.0045672476155783	NA
1012	Algeria	3	YLDs (Years Lived with Disability)	139	2	Female	22	All ages	465	Ovarian cancer	202	Environmental/occupational risks	3	Rate	2015	0.000282622	0.00139398014	0.0000232349	NA
1013	Algeria	3	YLDs (Years Lived with Disability)	139	2	Female	22	All ages	465	Ovarian cancer	202	Environmental/occupational risks	1	Number	2016	0.0591158365538998	0.307602649868429	0.0048218538260865	NA
1014	Algeria	3	YLDs (Years Lived with Disability)	139	2	Female	22	All ages	465	Ovarian cancer	202	Environmental/occupational risks	3	Rate	2016	0.00029514723	0.00153576564	0.00002407404	NA
1015	Algeria	3	YLDs (Years Lived with Disability)	139	2	Female	22	All ages	465	Ovarian cancer	202	Environmental/occupational risks	1	Number	2017	0.0630063591236373	0.316487108927202	0.0051288443325389	NA
1016	Algeria	3	YLDs (Years Lived with Disability)	139	2	Female	22	All ages	465	Ovarian cancer	202	Environmental/occupational risks	3	Rate	2017	0.00030885131	0.00155139035	0.00002514112	NA
1017	Algeria	3	YLDs (Years Lived with Disability)	139	2	Female	22	All ages	465	Ovarian cancer	202	Environmental/occupational risks	1	Number	2018	0.0661733488545208	0.331823274485566	0.0057437778381135	NA
1018	Algeria	3	YLDs (Years Lived with Disability)	139	2	Female	22	All ages	465	Ovarian cancer	202	Environmental/occupational risks	3	Rate	2018	0.00031868759	0.00159804455	0.00002766175	NA
1019	Algeria	3	YLDs (Years Lived with Disability)	139	2	Female	22	All ages	465	Ovarian cancer	202	Environmental/occupational risks	1	Number	2019	0.0700575572005698	0.350391655018391	0.0059157861313613	NA
1020	Algeria	3	YLDs (Years Lived with Disability)	139	2	Female	22	All ages	465	Ovarian cancer	202	Environmental/occupational risks	3	Rate	2019	0.00033174622	0.00165922293	0.00002801325	NA
1021	Algeria	3	YLDs (Years Lived with Disability)	139	2	Female	22	All ages	465	Ovarian cancer	202	Environmental/occupational risks	1	Number	2020	0.073499115002977	0.391356162040401	0.0055628110640317	NA
1022	Algeria	3	YLDs (Years Lived with Disability)	139	2	Female	22	All ages	465	Ovarian cancer	202	Environmental/occupational risks	3	Rate	2020	0.00034263686	0.00182441717	0.00002593261	NA
1023	Algeria	3	YLDs (Years Lived with Disability)	139	2	Female	22	All ages	465	Ovarian cancer	202	Environmental/occupational risks	1	Number	2021	0.0746110811381515	0.395501698436543	0.0066593502191145	NA
1024	Algeria	3	YLDs (Years Lived with Disability)	139	2	Female	22	All ages	465	Ovarian cancer	202	Environmental/occupational risks	3	Rate	2021	0.00034290316	0.00181767613	0.00003060554	NA
1025	Algeria	3	YLDs (Years Lived with Disability)	139	2	Female	27	Age-standardized	465	Ovarian cancer	202	Environmental/occupational risks	3	Rate	1990	0.00054842039	0.00208934133	0.00007955295	NA
1026	Algeria	3	YLDs (Years Lived with Disability)	139	2	Female	27	Age-standardized	465	Ovarian cancer	202	Environmental/occupational risks	3	Rate	1991	0.0004697783	0.00166438649	0.00007606637	NA
1027	Algeria	3	YLDs (Years Lived with Disability)	139	2	Female	27	Age-standardized	465	Ovarian cancer	202	Environmental/occupational risks	3	Rate	1992	0.00048360572	0.00176667522	0.00008355851	NA
1028	Algeria	3	YLDs (Years Lived with Disability)	139	2	Female	27	Age-standardized	465	Ovarian cancer	202	Environmental/occupational risks	3	Rate	1993	0.00046344618	0.00181782486	0.00008355742	NA
1029	Algeria	3	YLDs (Years Lived with Disability)	139	2	Female	27	Age-standardized	465	Ovarian cancer	202	Environmental/occupational risks	3	Rate	1994	0.00042380919	0.00190366442	0.00007268484	NA
1030	Algeria	3	YLDs (Years Lived with Disability)	139	2	Female	27	Age-standardized	465	Ovarian cancer	202	Environmental/occupational risks	3	Rate	1995	0.00042440787	0.00195916109	0.00007410681	NA
1031	Algeria	3	YLDs (Years Lived with Disability)	139	2	Female	27	Age-standardized	465	Ovarian cancer	202	Environmental/occupational risks	3	Rate	1996	0.00042394635	0.00183316386	0.00007363094	NA
1032	Algeria	3	YLDs (Years Lived with Disability)	139	2	Female	27	Age-standardized	465	Ovarian cancer	202	Environmental/occupational risks	3	Rate	1997	0.00042826657	0.00195059002	0.00006565127	NA
1033	Algeria	3	YLDs (Years Lived with Disability)	139	2	Female	27	Age-standardized	465	Ovarian cancer	202	Environmental/occupational risks	3	Rate	1998	0.00043367245	0.00196855352	0.00006744626	NA
1034	Algeria	3	YLDs (Years Lived with Disability)	139	2	Female	27	Age-standardized	465	Ovarian cancer	202	Environmental/occupational risks	3	Rate	1999	0.00044977378	0.00215741003	0.00007633363	NA
1035	Algeria	3	YLDs (Years Lived with Disability)	139	2	Female	27	Age-standardized	465	Ovarian cancer	202	Environmental/occupational risks	3	Rate	2000	0.00047339914	0.00223730181	0.00007785872	NA
1036	Algeria	3	YLDs (Years Lived with Disability)	139	2	Female	27	Age-standardized	465	Ovarian cancer	202	Environmental/occupational risks	3	Rate	2001	0.00048498977	0.0024887551	0.00007256152	NA
1037	Algeria	3	YLDs (Years Lived with Disability)	139	2	Female	27	Age-standardized	465	Ovarian cancer	202	Environmental/occupational risks	3	Rate	2002	0.00050111702	0.00236350587	0.00007453247	NA
1038	Algeria	3	YLDs (Years Lived with Disability)	139	2	Female	27	Age-standardized	465	Ovarian cancer	202	Environmental/occupational risks	3	Rate	2003	0.00055411457	0.00245434665	0.00007836556	NA
1039	Algeria	3	YLDs (Years Lived with Disability)	139	2	Female	27	Age-standardized	465	Ovarian cancer	202	Environmental/occupational risks	3	Rate	2004	0.00055127933	0.00235994445	0.00007200028	NA
1040	Algeria	3	YLDs (Years Lived with Disability)	139	2	Female	27	Age-standardized	465	Ovarian cancer	202	Environmental/occupational risks	3	Rate	2005	0.00057949817	0.00250860694	0.00007537217	NA
1041	Algeria	3	YLDs (Years Lived with Disability)	139	2	Female	27	Age-standardized	465	Ovarian cancer	202	Environmental/occupational risks	3	Rate	2006	0.00057141775	0.00226893387	0.00005491178	NA
1042	Algeria	3	YLDs (Years Lived with Disability)	139	2	Female	27	Age-standardized	465	Ovarian cancer	202	Environmental/occupational risks	3	Rate	2007	0.00058494184	0.00253746296	0.00006246787	NA
1043	Algeria	3	YLDs (Years Lived with Disability)	139	2	Female	27	Age-standardized	465	Ovarian cancer	202	Environmental/occupational risks	3	Rate	2008	0.0005976502	0.00237873511	0.00008459224	NA
1044	Algeria	3	YLDs (Years Lived with Disability)	139	2	Female	27	Age-standardized	465	Ovarian cancer	202	Environmental/occupational risks	3	Rate	2009	0.00060193077	0.00251196871	0.00007780618	NA
1045	Algeria	3	YLDs (Years Lived with Disability)	139	2	Female	27	Age-standardized	465	Ovarian cancer	202	Environmental/occupational risks	3	Rate	2010	0.00063432315	0.0023570035	0.00009611933	NA
1046	Algeria	3	YLDs (Years Lived with Disability)	139	2	Female	27	Age-standardized	465	Ovarian cancer	202	Environmental/occupational risks	3	Rate	2011	0.00064314867	0.00242851459	0.00009913143	NA
1047	Algeria	3	YLDs (Years Lived with Disability)	139	2	Female	27	Age-standardized	465	Ovarian cancer	202	Environmental/occupational risks	3	Rate	2012	0.00064809818	0.00223155595	0.00009120128	NA
1048	Algeria	3	YLDs (Years Lived with Disability)	139	2	Female	27	Age-standardized	465	Ovarian cancer	202	Environmental/occupational risks	3	Rate	2013	0.00065554472	0.00245259145	0.00011929659	NA
1049	Algeria	3	YLDs (Years Lived with Disability)	139	2	Female	27	Age-standardized	465	Ovarian cancer	202	Environmental/occupational risks	3	Rate	2014	0.00066165905	0.0022083461	0.00010674968	NA
1050	Algeria	3	YLDs (Years Lived with Disability)	139	2	Female	27	Age-standardized	465	Ovarian cancer	202	Environmental/occupational risks	3	Rate	2015	0.00067083507	0.00232549328	0.00011875202	NA
1051	Algeria	3	YLDs (Years Lived with Disability)	139	2	Female	27	Age-standardized	465	Ovarian cancer	202	Environmental/occupational risks	3	Rate	2016	0.00069558701	0.00254289127	0.00009944059	NA
1052	Algeria	3	YLDs (Years Lived with Disability)	139	2	Female	27	Age-standardized	465	Ovarian cancer	202	Environmental/occupational risks	3	Rate	2017	0.00071194256	0.00251152512	0.00011930396	NA
1053	Algeria	3	YLDs (Years Lived with Disability)	139	2	Female	27	Age-standardized	465	Ovarian cancer	202	Environmental/occupational risks	3	Rate	2018	0.00070206673	0.00245087911	0.00013686439	NA
1054	Algeria	3	YLDs (Years Lived with Disability)	139	2	Female	27	Age-standardized	465	Ovarian cancer	202	Environmental/occupational risks	3	Rate	2019	0.00070862155	0.0024281209	0.00012912687	NA
1055	Algeria	3	YLDs (Years Lived with Disability)	139	2	Female	27	Age-standardized	465	Ovarian cancer	202	Environmental/occupational risks	3	Rate	2020	0.00072156167	0.00264359524	0.00010749115	NA
1056	Algeria	3	YLDs (Years Lived with Disability)	139	2	Female	27	Age-standardized	465	Ovarian cancer	202	Environmental/occupational risks	3	Rate	2021	0.0006903733	0.00258280118	0.00010565513	NA
1057	Algeria	4	YLLs (Years of Life Lost)	139	2	Female	22	All ages	465	Ovarian cancer	202	Environmental/occupational risks	1	Number	1990	0.629632117687026	3.4809006923795	0.0277945278036561	NA
1058	Algeria	4	YLLs (Years of Life Lost)	139	2	Female	22	All ages	465	Ovarian cancer	202	Environmental/occupational risks	3	Rate	1990	0.00504320044	0.02788116969	0.00022262742	NA
1059	Algeria	4	YLLs (Years of Life Lost)	139	2	Female	22	All ages	465	Ovarian cancer	202	Environmental/occupational risks	1	Number	1991	0.604799376298178	3.53069114410198	0.0331752373069523	NA
1060	Algeria	4	YLLs (Years of Life Lost)	139	2	Female	22	All ages	465	Ovarian cancer	202	Environmental/occupational risks	3	Rate	1991	0.00472177474	0.02756472461	0.00025900489	NA
1061	Algeria	4	YLLs (Years of Life Lost)	139	2	Female	22	All ages	465	Ovarian cancer	202	Environmental/occupational risks	1	Number	1992	0.647048591377466	3.71701961129501	0.0376285047019921	NA
1062	Algeria	4	YLLs (Years of Life Lost)	139	2	Female	22	All ages	465	Ovarian cancer	202	Environmental/occupational risks	3	Rate	1992	0.00492841956	0.02831167921	0.00028660762	NA
1063	Algeria	4	YLLs (Years of Life Lost)	139	2	Female	22	All ages	465	Ovarian cancer	202	Environmental/occupational risks	1	Number	1993	0.678752978484809	3.89923445362639	0.0375379987657575	NA
1064	Algeria	4	YLLs (Years of Life Lost)	139	2	Female	22	All ages	465	Ovarian cancer	202	Environmental/occupational risks	3	Rate	1993	0.00504908833	0.02900551424	0.0002792366	NA
1065	Algeria	4	YLLs (Years of Life Lost)	139	2	Female	22	All ages	465	Ovarian cancer	202	Environmental/occupational risks	1	Number	1994	0.693145148974601	4.28526423782933	0.0438998618448229	NA
1066	Algeria	4	YLLs (Years of Life Lost)	139	2	Female	22	All ages	465	Ovarian cancer	202	Environmental/occupational risks	3	Rate	1994	0.00504159163	0.03116887181	0.00031930567	NA
1067	Algeria	4	YLLs (Years of Life Lost)	139	2	Female	22	All ages	465	Ovarian cancer	202	Environmental/occupational risks	1	Number	1995	0.733067138854274	4.33734071696083	0.047866129965096	NA
1068	Algeria	4	YLLs (Years of Life Lost)	139	2	Female	22	All ages	465	Ovarian cancer	202	Environmental/occupational risks	3	Rate	1995	0.00522006793	0.03088559287	0.00034084798	NA
1069	Algeria	4	YLLs (Years of Life Lost)	139	2	Female	22	All ages	465	Ovarian cancer	202	Environmental/occupational risks	1	Number	1996	0.774202176775923	4.35716175476383	0.0458326477663433	NA
1070	Algeria	4	YLLs (Years of Life Lost)	139	2	Female	22	All ages	465	Ovarian cancer	202	Environmental/occupational risks	3	Rate	1996	0.00540400317	0.03041339413	0.00031991614	NA
1071	Algeria	4	YLLs (Years of Life Lost)	139	2	Female	22	All ages	465	Ovarian cancer	202	Environmental/occupational risks	1	Number	1997	0.819485004336988	4.51581526278783	0.0536791319412415	NA
1072	Algeria	4	YLLs (Years of Life Lost)	139	2	Female	22	All ages	465	Ovarian cancer	202	Environmental/occupational risks	3	Rate	1997	0.00561407149	0.03093663654	0.0003677413	NA
1073	Algeria	4	YLLs (Years of Life Lost)	139	2	Female	22	All ages	465	Ovarian cancer	202	Environmental/occupational risks	1	Number	1998	0.86796427191542	5.05435958720819	0.0587324539441776	NA
1074	Algeria	4	YLLs (Years of Life Lost)	139	2	Female	22	All ages	465	Ovarian cancer	202	Environmental/occupational risks	3	Rate	1998	0.00584328371	0.0340268119	0.00039539691	NA
1075	Algeria	4	YLLs (Years of Life Lost)	139	2	Female	22	All ages	465	Ovarian cancer	202	Environmental/occupational risks	1	Number	1999	0.934650956720414	5.62134373504036	0.0738402245334507	NA
1076	Algeria	4	YLLs (Years of Life Lost)	139	2	Female	22	All ages	465	Ovarian cancer	202	Environmental/occupational risks	3	Rate	1999	0.00619088619	0.03723432697	0.00048909855	NA
1077	Algeria	4	YLLs (Years of Life Lost)	139	2	Female	22	All ages	465	Ovarian cancer	202	Environmental/occupational risks	1	Number	2000	1.00243508183427	6.37614518206024	0.0828684603859434	NA
1078	Algeria	4	YLLs (Years of Life Lost)	139	2	Female	22	All ages	465	Ovarian cancer	202	Environmental/occupational risks	3	Rate	2000	0.00653976562	0.04159720244	0.00054062384	NA
1079	Algeria	4	YLLs (Years of Life Lost)	139	2	Female	22	All ages	465	Ovarian cancer	202	Environmental/occupational risks	1	Number	2001	1.05506745008708	6.80700996060866	0.0855879223267742	NA
1080	Algeria	4	YLLs (Years of Life Lost)	139	2	Female	22	All ages	465	Ovarian cancer	202	Environmental/occupational risks	3	Rate	2001	0.0067845993	0.04377240053	0.00055037217	NA
1081	Algeria	4	YLLs (Years of Life Lost)	139	2	Female	22	All ages	465	Ovarian cancer	202	Environmental/occupational risks	1	Number	2002	1.1136233386287	7.05291006028803	0.0840269137590475	NA
1082	Algeria	4	YLLs (Years of Life Lost)	139	2	Female	22	All ages	465	Ovarian cancer	202	Environmental/occupational risks	3	Rate	2002	0.00706159969	0.04472322532	0.00053282327	NA
1083	Algeria	4	YLLs (Years of Life Lost)	139	2	Female	22	All ages	465	Ovarian cancer	202	Environmental/occupational risks	1	Number	2003	1.20327289819098	7.22815677292267	0.0915630858691043	NA
1084	Algeria	4	YLLs (Years of Life Lost)	139	2	Female	22	All ages	465	Ovarian cancer	202	Environmental/occupational risks	3	Rate	2003	0.00752467466	0.04520132397	0.00057259034	NA
1085	Algeria	4	YLLs (Years of Life Lost)	139	2	Female	22	All ages	465	Ovarian cancer	202	Environmental/occupational risks	1	Number	2004	1.26511447564937	7.42861419394502	0.102082135481309	NA
1086	Algeria	4	YLLs (Years of Life Lost)	139	2	Female	22	All ages	465	Ovarian cancer	202	Environmental/occupational risks	3	Rate	2004	0.00780016779	0.0458017344	0.00062939584	NA
1087	Algeria	4	YLLs (Years of Life Lost)	139	2	Female	22	All ages	465	Ovarian cancer	202	Environmental/occupational risks	1	Number	2005	1.33024614920081	7.92114076043587	0.0949220006512842	NA
1088	Algeria	4	YLLs (Years of Life Lost)	139	2	Female	22	All ages	465	Ovarian cancer	202	Environmental/occupational risks	3	Rate	2005	0.00808230679	0.04812725057	0.00057672689	NA
1089	Algeria	4	YLLs (Years of Life Lost)	139	2	Female	22	All ages	465	Ovarian cancer	202	Environmental/occupational risks	1	Number	2006	1.38024406978015	8.03982802373752	0.107310972353782	NA
1090	Algeria	4	YLLs (Years of Life Lost)	139	2	Female	22	All ages	465	Ovarian cancer	202	Environmental/occupational risks	3	Rate	2006	0.00825888824	0.04810746341	0.00064211059	NA
1091	Algeria	4	YLLs (Years of Life Lost)	139	2	Female	22	All ages	465	Ovarian cancer	202	Environmental/occupational risks	1	Number	2007	1.44341268984406	8.24040129421459	0.11109957284738	NA
1092	Algeria	4	YLLs (Years of Life Lost)	139	2	Female	22	All ages	465	Ovarian cancer	202	Environmental/occupational risks	3	Rate	2007	0.00849999604	0.04852623153	0.00065424527	NA
1093	Algeria	4	YLLs (Years of Life Lost)	139	2	Female	22	All ages	465	Ovarian cancer	202	Environmental/occupational risks	1	Number	2008	1.50084853027302	8.09446971503545	0.112765691511634	NA
1094	Algeria	4	YLLs (Years of Life Lost)	139	2	Female	22	All ages	465	Ovarian cancer	202	Environmental/occupational risks	3	Rate	2008	0.00869196892	0.04687806779	0.00065306783	NA
1095	Algeria	4	YLLs (Years of Life Lost)	139	2	Female	22	All ages	465	Ovarian cancer	202	Environmental/occupational risks	1	Number	2009	1.5545515332752	8.51004443272344	0.127428431511048	NA
1096	Algeria	4	YLLs (Years of Life Lost)	139	2	Female	22	All ages	465	Ovarian cancer	202	Environmental/occupational risks	3	Rate	2009	0.00884798984	0.04843634006	0.00072528021	NA
1097	Algeria	4	YLLs (Years of Life Lost)	139	2	Female	22	All ages	465	Ovarian cancer	202	Environmental/occupational risks	1	Number	2010	1.6433582053328	8.7118258890324	0.139700248118048	NA
1098	Algeria	4	YLLs (Years of Life Lost)	139	2	Female	22	All ages	465	Ovarian cancer	202	Environmental/occupational risks	3	Rate	2010	0.00918716864	0.04870332797	0.00078099208	NA
1099	Algeria	4	YLLs (Years of Life Lost)	139	2	Female	22	All ages	465	Ovarian cancer	202	Environmental/occupational risks	1	Number	2011	1.71140447858248	8.81347116802046	0.145365389629285	NA
1100	Algeria	4	YLLs (Years of Life Lost)	139	2	Female	22	All ages	465	Ovarian cancer	202	Environmental/occupational risks	3	Rate	2011	0.00939307718	0.04837291003	0.0007978408	NA
1101	Algeria	4	YLLs (Years of Life Lost)	139	2	Female	22	All ages	465	Ovarian cancer	202	Environmental/occupational risks	1	Number	2012	1.78952891565231	8.96384798428987	0.147382629705233	NA
1102	Algeria	4	YLLs (Years of Life Lost)	139	2	Female	22	All ages	465	Ovarian cancer	202	Environmental/occupational risks	3	Rate	2012	0.00963906591	0.04828260708	0.00079385746	NA
1103	Algeria	4	YLLs (Years of Life Lost)	139	2	Female	22	All ages	465	Ovarian cancer	202	Environmental/occupational risks	1	Number	2013	1.87604823091034	9.23856616799873	0.16476125339362	NA
1104	Algeria	4	YLLs (Years of Life Lost)	139	2	Female	22	All ages	465	Ovarian cancer	202	Environmental/occupational risks	3	Rate	2013	0.00991461863	0.04882436322	0.0008707372	NA
1105	Algeria	4	YLLs (Years of Life Lost)	139	2	Female	22	All ages	465	Ovarian cancer	202	Environmental/occupational risks	1	Number	2014	1.99215409949262	9.5691991010895	0.185473731394301	NA
1106	Algeria	4	YLLs (Years of Life Lost)	139	2	Female	22	All ages	465	Ovarian cancer	202	Environmental/occupational risks	3	Rate	2014	0.01032909811	0.04961523629	0.00096166073	NA
1107	Algeria	4	YLLs (Years of Life Lost)	139	2	Female	22	All ages	465	Ovarian cancer	202	Environmental/occupational risks	1	Number	2015	2.11637650636053	9.91985028693092	0.215795984622234	NA
1108	Algeria	4	YLLs (Years of Life Lost)	139	2	Female	22	All ages	465	Ovarian cancer	202	Environmental/occupational risks	3	Rate	2015	0.01076661403	0.05046512234	0.00109781604	NA
1109	Algeria	4	YLLs (Years of Life Lost)	139	2	Female	22	All ages	465	Ovarian cancer	202	Environmental/occupational risks	1	Number	2016	2.23964607479074	10.2993036341125	0.233720662842681	NA
1110	Algeria	4	YLLs (Years of Life Lost)	139	2	Female	22	All ages	465	Ovarian cancer	202	Environmental/occupational risks	3	Rate	2016	0.01118186556	0.05142126244	0.00116689555	NA
1111	Algeria	4	YLLs (Years of Life Lost)	139	2	Female	22	All ages	465	Ovarian cancer	202	Environmental/occupational risks	1	Number	2017	2.38164083019106	10.8447352968386	0.269768966755064	NA
1112	Algeria	4	YLLs (Years of Life Lost)	139	2	Female	22	All ages	465	Ovarian cancer	202	Environmental/occupational risks	3	Rate	2017	0.01167458171	0.05315988318	0.00132238237	NA
1113	Algeria	4	YLLs (Years of Life Lost)	139	2	Female	22	All ages	465	Ovarian cancer	202	Environmental/occupational risks	1	Number	2018	2.50516912480239	10.718760954597	0.278608450505116	NA
1114	Algeria	4	YLLs (Years of Life Lost)	139	2	Female	22	All ages	465	Ovarian cancer	202	Environmental/occupational risks	3	Rate	2018	0.01206477114	0.05162102493	0.00134176458	NA
1115	Algeria	4	YLLs (Years of Life Lost)	139	2	Female	22	All ages	465	Ovarian cancer	202	Environmental/occupational risks	1	Number	2019	2.64909740065584	12.0306532392785	0.270865841555331	NA
1116	Algeria	4	YLLs (Years of Life Lost)	139	2	Female	22	All ages	465	Ovarian cancer	202	Environmental/occupational risks	3	Rate	2019	0.0125443717	0.05696920995	0.00128264132	NA
1117	Algeria	4	YLLs (Years of Life Lost)	139	2	Female	22	All ages	465	Ovarian cancer	202	Environmental/occupational risks	1	Number	2020	2.77690902304285	13.1091390691677	0.29065136250093	NA
1118	Algeria	4	YLLs (Years of Life Lost)	139	2	Female	22	All ages	465	Ovarian cancer	202	Environmental/occupational risks	3	Rate	2020	0.01294534488	0.06111195033	0.00135495333	NA
1119	Algeria	4	YLLs (Years of Life Lost)	139	2	Female	22	All ages	465	Ovarian cancer	202	Environmental/occupational risks	1	Number	2021	2.8365403775151	13.7437994424567	0.277414191221886	NA
1120	Algeria	4	YLLs (Years of Life Lost)	139	2	Female	22	All ages	465	Ovarian cancer	202	Environmental/occupational risks	3	Rate	2021	0.01303638333	0.06316477612	0.00127496078	NA
1121	Algeria	4	YLLs (Years of Life Lost)	139	2	Female	27	Age-standardized	465	Ovarian cancer	202	Environmental/occupational risks	3	Rate	1990	0.02368913593	0.06959233071	0.00440003049	NA
1122	Algeria	4	YLLs (Years of Life Lost)	139	2	Female	27	Age-standardized	465	Ovarian cancer	202	Environmental/occupational risks	3	Rate	1991	0.01911579734	0.06333470021	0.00343257826	NA
1123	Algeria	4	YLLs (Years of Life Lost)	139	2	Female	27	Age-standardized	465	Ovarian cancer	202	Environmental/occupational risks	3	Rate	1992	0.01838678451	0.0635578569	0.00336350007	NA
1124	Algeria	4	YLLs (Years of Life Lost)	139	2	Female	27	Age-standardized	465	Ovarian cancer	202	Environmental/occupational risks	3	Rate	1993	0.01775611568	0.06424182608	0.00343761482	NA
1125	Algeria	4	YLLs (Years of Life Lost)	139	2	Female	27	Age-standardized	465	Ovarian cancer	202	Environmental/occupational risks	3	Rate	1994	0.01617941325	0.06481352772	0.00320800093	NA
1126	Algeria	4	YLLs (Years of Life Lost)	139	2	Female	27	Age-standardized	465	Ovarian cancer	202	Environmental/occupational risks	3	Rate	1995	0.0161443477	0.06341757776	0.00308327255	NA
1127	Algeria	4	YLLs (Years of Life Lost)	139	2	Female	27	Age-standardized	465	Ovarian cancer	202	Environmental/occupational risks	3	Rate	1996	0.01612107714	0.06173425039	0.00300616901	NA
1128	Algeria	4	YLLs (Years of Life Lost)	139	2	Female	27	Age-standardized	465	Ovarian cancer	202	Environmental/occupational risks	3	Rate	1997	0.01619351827	0.06188847269	0.00277285325	NA
1129	Algeria	4	YLLs (Years of Life Lost)	139	2	Female	27	Age-standardized	465	Ovarian cancer	202	Environmental/occupational risks	3	Rate	1998	0.01636481183	0.06690423992	0.00278734383	NA
1130	Algeria	4	YLLs (Years of Life Lost)	139	2	Female	27	Age-standardized	465	Ovarian cancer	202	Environmental/occupational risks	3	Rate	1999	0.01697280895	0.072230419	0.00298310708	NA
1131	Algeria	4	YLLs (Years of Life Lost)	139	2	Female	27	Age-standardized	465	Ovarian cancer	202	Environmental/occupational risks	3	Rate	2000	0.01777097882	0.07948628582	0.00323599772	NA
1132	Algeria	4	YLLs (Years of Life Lost)	139	2	Female	27	Age-standardized	465	Ovarian cancer	202	Environmental/occupational risks	3	Rate	2001	0.01827578632	0.08426731952	0.00344373498	NA
1133	Algeria	4	YLLs (Years of Life Lost)	139	2	Female	27	Age-standardized	465	Ovarian cancer	202	Environmental/occupational risks	3	Rate	2002	0.01881307837	0.08372316867	0.0034582158	NA
1134	Algeria	4	YLLs (Years of Life Lost)	139	2	Female	27	Age-standardized	465	Ovarian cancer	202	Environmental/occupational risks	3	Rate	2003	0.0207519008	0.08471086587	0.00396394428	NA
1135	Algeria	4	YLLs (Years of Life Lost)	139	2	Female	27	Age-standardized	465	Ovarian cancer	202	Environmental/occupational risks	3	Rate	2004	0.02155640175	0.08469205656	0.00393954884	NA
1136	Algeria	4	YLLs (Years of Life Lost)	139	2	Female	27	Age-standardized	465	Ovarian cancer	202	Environmental/occupational risks	3	Rate	2005	0.02244114263	0.08866771307	0.00410807916	NA
1137	Algeria	4	YLLs (Years of Life Lost)	139	2	Female	27	Age-standardized	465	Ovarian cancer	202	Environmental/occupational risks	3	Rate	2006	0.02311484092	0.08921030734	0.00414402064	NA
1138	Algeria	4	YLLs (Years of Life Lost)	139	2	Female	27	Age-standardized	465	Ovarian cancer	202	Environmental/occupational risks	3	Rate	2007	0.02391213977	0.09040900684	0.00419804238	NA
1139	Algeria	4	YLLs (Years of Life Lost)	139	2	Female	27	Age-standardized	465	Ovarian cancer	202	Environmental/occupational risks	3	Rate	2008	0.02462041344	0.08990513574	0.00454009954	NA
1140	Algeria	4	YLLs (Years of Life Lost)	139	2	Female	27	Age-standardized	465	Ovarian cancer	202	Environmental/occupational risks	3	Rate	2009	0.02502394521	0.09145262279	0.0047407934	NA
1141	Algeria	4	YLLs (Years of Life Lost)	139	2	Female	27	Age-standardized	465	Ovarian cancer	202	Environmental/occupational risks	3	Rate	2010	0.02640760488	0.09021987206	0.00498069223	NA
1142	Algeria	4	YLLs (Years of Life Lost)	139	2	Female	27	Age-standardized	465	Ovarian cancer	202	Environmental/occupational risks	3	Rate	2011	0.02703731469	0.0898374902	0.00507984756	NA
1143	Algeria	4	YLLs (Years of Life Lost)	139	2	Female	27	Age-standardized	465	Ovarian cancer	202	Environmental/occupational risks	3	Rate	2012	0.02734661253	0.08917031806	0.00505614602	NA
1144	Algeria	4	YLLs (Years of Life Lost)	139	2	Female	27	Age-standardized	465	Ovarian cancer	202	Environmental/occupational risks	3	Rate	2013	0.02760227396	0.08975360392	0.00508091394	NA
1145	Algeria	4	YLLs (Years of Life Lost)	139	2	Female	27	Age-standardized	465	Ovarian cancer	202	Environmental/occupational risks	3	Rate	2014	0.02783476187	0.08757228746	0.00525477761	NA
1146	Algeria	4	YLLs (Years of Life Lost)	139	2	Female	27	Age-standardized	465	Ovarian cancer	202	Environmental/occupational risks	3	Rate	2015	0.02832474509	0.08758623889	0.00582680809	NA
1147	Algeria	4	YLLs (Years of Life Lost)	139	2	Female	27	Age-standardized	465	Ovarian cancer	202	Environmental/occupational risks	3	Rate	2016	0.02909649983	0.08941230753	0.00637163675	NA
1148	Algeria	4	YLLs (Years of Life Lost)	139	2	Female	27	Age-standardized	465	Ovarian cancer	202	Environmental/occupational risks	3	Rate	2017	0.02976067446	0.08945260313	0.00634724023	NA
1149	Algeria	4	YLLs (Years of Life Lost)	139	2	Female	27	Age-standardized	465	Ovarian cancer	202	Environmental/occupational risks	3	Rate	2018	0.02948210748	0.088347977	0.00600097606	NA
1150	Algeria	4	YLLs (Years of Life Lost)	139	2	Female	27	Age-standardized	465	Ovarian cancer	202	Environmental/occupational risks	3	Rate	2019	0.02982145861	0.09255692248	0.00568914218	NA
1151	Algeria	4	YLLs (Years of Life Lost)	139	2	Female	27	Age-standardized	465	Ovarian cancer	202	Environmental/occupational risks	3	Rate	2020	0.03009158125	0.09286286216	0.00575490222	NA
1152	Algeria	4	YLLs (Years of Life Lost)	139	2	Female	27	Age-standardized	465	Ovarian cancer	202	Environmental/occupational risks	3	Rate	2021	0.0291749441	0.094457196	0.00526724842	NA
1153	American Samoa	1	Deaths	298	2	Female	22	All ages	465	Ovarian cancer	202	Environmental/occupational risks	1	Number	1990	0.0004290132132375	0.000982568265725	0.0001236957845367	American Samoa
1154	American Samoa	1	Deaths	298	2	Female	22	All ages	465	Ovarian cancer	202	Environmental/occupational risks	3	Rate	1990	0.00182154974	0.00417189242	0.00052520066	American Samoa
1155	American Samoa	1	Deaths	298	2	Female	22	All ages	465	Ovarian cancer	202	Environmental/occupational risks	1	Number	1991	0.000442050446171	0.0010085633732969	0.0001290285122031	American Samoa
1156	American Samoa	1	Deaths	298	2	Female	22	All ages	465	Ovarian cancer	202	Environmental/occupational risks	3	Rate	1991	0.00181699296	0.00414557336	0.00053035553	American Samoa
1157	American Samoa	1	Deaths	298	2	Female	22	All ages	465	Ovarian cancer	202	Environmental/occupational risks	1	Number	1992	0.0004507839877209	0.0010354473918021	0.0001253052502367	American Samoa
1158	American Samoa	1	Deaths	298	2	Female	22	All ages	465	Ovarian cancer	202	Environmental/occupational risks	3	Rate	1992	0.00179959453	0.00413365496	0.00050023659	American Samoa
1159	American Samoa	1	Deaths	298	2	Female	22	All ages	465	Ovarian cancer	202	Environmental/occupational risks	1	Number	1993	0.0004560986850311	0.0010416967558505	0.0001240134153998	American Samoa
1160	American Samoa	1	Deaths	298	2	Female	22	All ages	465	Ovarian cancer	202	Environmental/occupational risks	3	Rate	1993	0.0017742386	0.004052234	0.00048241619	American Samoa
1161	American Samoa	1	Deaths	298	2	Female	22	All ages	465	Ovarian cancer	202	Environmental/occupational risks	1	Number	1994	0.0004583089893566	0.0010494247044126	0.000124448455449	American Samoa
1162	American Samoa	1	Deaths	298	2	Female	22	All ages	465	Ovarian cancer	202	Environmental/occupational risks	3	Rate	1994	0.00174286546	0.00399077066	0.00047325477	American Samoa
1163	American Samoa	1	Deaths	298	2	Female	22	All ages	465	Ovarian cancer	202	Environmental/occupational risks	1	Number	1995	0.0004645641903571	0.0010841444741385	0.0001287770712255	American Samoa
1164	American Samoa	1	Deaths	298	2	Female	22	All ages	465	Ovarian cancer	202	Environmental/occupational risks	3	Rate	1995	0.00173235202	0.00404275644	0.00048020752	American Samoa
1165	American Samoa	1	Deaths	298	2	Female	22	All ages	465	Ovarian cancer	202	Environmental/occupational risks	1	Number	1996	0.0004552776306722	0.0010474904363618	0.0001170901566976	American Samoa
1166	American Samoa	1	Deaths	298	2	Female	22	All ages	465	Ovarian cancer	202	Environmental/occupational risks	3	Rate	1996	0.0016693619	0.00384082262	0.0004293333	American Samoa
1167	American Samoa	1	Deaths	298	2	Female	22	All ages	465	Ovarian cancer	202	Environmental/occupational risks	1	Number	1997	0.0004427716579782	0.0010673016196035	0.0001062206116814	American Samoa
1168	American Samoa	1	Deaths	298	2	Female	22	All ages	465	Ovarian cancer	202	Environmental/occupational risks	3	Rate	1997	0.00160032502	0.00385758541	0.00038391686	American Samoa
1169	American Samoa	1	Deaths	298	2	Female	22	All ages	465	Ovarian cancer	202	Environmental/occupational risks	1	Number	1998	0.0004186670510739	0.0010241259218709	0.0000994617127984	American Samoa
1170	American Samoa	1	Deaths	298	2	Female	22	All ages	465	Ovarian cancer	202	Environmental/occupational risks	3	Rate	1998	0.00149487029	0.0036566895	0.0003551327	American Samoa
1171	American Samoa	1	Deaths	298	2	Female	22	All ages	465	Ovarian cancer	202	Environmental/occupational risks	1	Number	1999	0.0003757312850488	0.0009537443589616	0.0000899596331393	American Samoa
1172	American Samoa	1	Deaths	298	2	Female	22	All ages	465	Ovarian cancer	202	Environmental/occupational risks	3	Rate	1999	0.00132798656	0.0033709189	0.00031795378	American Samoa
1173	American Samoa	1	Deaths	298	2	Female	22	All ages	465	Ovarian cancer	202	Environmental/occupational risks	1	Number	2000	0.0007833079091488	0.0017519200958469	0.0002180662054489	American Samoa
1174	American Samoa	1	Deaths	298	2	Female	22	All ages	465	Ovarian cancer	202	Environmental/occupational risks	3	Rate	2000	0.00274579603	0.00614115495	0.00076440607	American Samoa
1175	American Samoa	1	Deaths	298	2	Female	22	All ages	465	Ovarian cancer	202	Environmental/occupational risks	1	Number	2001	0.0014670767887366	0.0030296418664281	0.0004723953280928	American Samoa
1176	American Samoa	1	Deaths	298	2	Female	22	All ages	465	Ovarian cancer	202	Environmental/occupational risks	3	Rate	2001	0.00510998412	0.01055256408	0.00164540305	American Samoa
1177	American Samoa	1	Deaths	298	2	Female	22	All ages	465	Ovarian cancer	202	Environmental/occupational risks	1	Number	2002	0.0030862423635164	0.0060003041523232	0.0006174045369123	American Samoa
1178	American Samoa	1	Deaths	298	2	Female	22	All ages	465	Ovarian cancer	202	Environmental/occupational risks	3	Rate	2002	0.01070092382	0.02080484618	0.00214072589	American Samoa
1179	American Samoa	1	Deaths	298	2	Female	22	All ages	465	Ovarian cancer	202	Environmental/occupational risks	1	Number	2003	0.0033340667312345	0.0065897849145332	0.000597128067299	American Samoa
1180	American Samoa	1	Deaths	298	2	Female	22	All ages	465	Ovarian cancer	202	Environmental/occupational risks	3	Rate	2003	0.01152869238	0.02278646747	0.00206477745	American Samoa
1181	American Samoa	1	Deaths	298	2	Female	22	All ages	465	Ovarian cancer	202	Environmental/occupational risks	1	Number	2004	0.0037072728417174	0.0073285018161117	0.0006398042495073	American Samoa
1182	American Samoa	1	Deaths	298	2	Female	22	All ages	465	Ovarian cancer	202	Environmental/occupational risks	3	Rate	2004	0.01280567163	0.0253141303	0.00221001353	American Samoa
1183	American Samoa	1	Deaths	298	2	Female	22	All ages	465	Ovarian cancer	202	Environmental/occupational risks	1	Number	2005	0.0046661442401678	0.0091597323772017	0.0007123472142638	American Samoa
1184	American Samoa	1	Deaths	298	2	Female	22	All ages	465	Ovarian cancer	202	Environmental/occupational risks	3	Rate	2005	0.01612647811	0.03165659184	0.00246191527	American Samoa
1185	American Samoa	1	Deaths	298	2	Female	22	All ages	465	Ovarian cancer	202	Environmental/occupational risks	1	Number	2006	0.0054677526206322	0.0105865625962226	0.000822902637338	American Samoa
1186	American Samoa	1	Deaths	298	2	Female	22	All ages	465	Ovarian cancer	202	Environmental/occupational risks	3	Rate	2006	0.01893813413	0.03666766884	0.00285020951	American Samoa
1187	American Samoa	1	Deaths	298	2	Female	22	All ages	465	Ovarian cancer	202	Environmental/occupational risks	1	Number	2007	0.0056636010163795	0.0109155959998774	0.0009476683198	American Samoa
1188	American Samoa	1	Deaths	298	2	Female	22	All ages	465	Ovarian cancer	202	Environmental/occupational risks	3	Rate	2007	0.01969015463	0.03794931397	0.00329467696	American Samoa
1189	American Samoa	1	Deaths	298	2	Female	22	All ages	465	Ovarian cancer	202	Environmental/occupational risks	1	Number	2008	0.0058060781305271	0.0110268780631703	0.0010529124131947	American Samoa
1190	American Samoa	1	Deaths	298	2	Female	22	All ages	465	Ovarian cancer	202	Environmental/occupational risks	3	Rate	2008	0.02029097599	0.03853653241	0.00367969911	American Samoa
1191	American Samoa	1	Deaths	298	2	Female	22	All ages	465	Ovarian cancer	202	Environmental/occupational risks	1	Number	2009	0.0058068587982137	0.0111494357504011	0.0011880970900195	American Samoa
1192	American Samoa	1	Deaths	298	2	Female	22	All ages	465	Ovarian cancer	202	Environmental/occupational risks	3	Rate	2009	0.02043610644	0.03923826352	0.00418127587	American Samoa
1193	American Samoa	1	Deaths	298	2	Female	22	All ages	465	Ovarian cancer	202	Environmental/occupational risks	1	Number	2010	0.0048057278149105	0.0093365136842463	0.0011590171221661	American Samoa
1194	American Samoa	1	Deaths	298	2	Female	22	All ages	465	Ovarian cancer	202	Environmental/occupational risks	3	Rate	2010	0.01705545211	0.03313513961	0.00411333346	American Samoa
1195	American Samoa	1	Deaths	298	2	Female	22	All ages	465	Ovarian cancer	202	Environmental/occupational risks	1	Number	2011	0.0039730264517699	0.0077932152608073	0.0010864587411707	American Samoa
1196	American Samoa	1	Deaths	298	2	Female	22	All ages	465	Ovarian cancer	202	Environmental/occupational risks	3	Rate	2011	0.01423477093	0.02792194701	0.00389262228	American Samoa
1197	American Samoa	1	Deaths	298	2	Female	22	All ages	465	Ovarian cancer	202	Environmental/occupational risks	1	Number	2012	0.0038333007599929	0.0071607463956702	0.001050776268081	American Samoa
1198	American Samoa	1	Deaths	298	2	Female	22	All ages	465	Ovarian cancer	202	Environmental/occupational risks	3	Rate	2012	0.01388378663	0.02593542257	0.00380579412	American Samoa
1199	American Samoa	1	Deaths	298	2	Female	22	All ages	465	Ovarian cancer	202	Environmental/occupational risks	1	Number	2013	0.003519142715411	0.0064856454970216	0.0009545877107048	American Samoa
1200	American Samoa	1	Deaths	298	2	Female	22	All ages	465	Ovarian cancer	202	Environmental/occupational risks	3	Rate	2013	0.01289989251	0.02377400876	0.00349917007	American Samoa
1201	American Samoa	1	Deaths	298	2	Female	22	All ages	465	Ovarian cancer	202	Environmental/occupational risks	1	Number	2014	0.0032337059674836	0.0061155441338574	0.0008835533938526	American Samoa
1202	American Samoa	1	Deaths	298	2	Female	22	All ages	465	Ovarian cancer	202	Environmental/occupational risks	3	Rate	2014	0.01200861814	0.02271054789	0.00328114412	American Samoa
1203	American Samoa	1	Deaths	298	2	Female	22	All ages	465	Ovarian cancer	202	Environmental/occupational risks	1	Number	2015	0.0033474433621455	0.0063949948577341	0.0009215064929657	American Samoa
1204	American Samoa	1	Deaths	298	2	Female	22	All ages	465	Ovarian cancer	202	Environmental/occupational risks	3	Rate	2015	0.01260357774	0.02407802197	0.00346959678	American Samoa
1205	American Samoa	1	Deaths	298	2	Female	22	All ages	465	Ovarian cancer	202	Environmental/occupational risks	1	Number	2016	0.0035013666535549	0.0068660545421352	0.0009352188421547	American Samoa
1206	American Samoa	1	Deaths	298	2	Female	22	All ages	465	Ovarian cancer	202	Environmental/occupational risks	3	Rate	2016	0.01337443482	0.02622678743	0.00357232609	American Samoa
1207	American Samoa	1	Deaths	298	2	Female	22	All ages	465	Ovarian cancer	202	Environmental/occupational risks	1	Number	2017	0.0039434980760055	0.0079107046345679	0.0009927936659329	American Samoa
1208	American Samoa	1	Deaths	298	2	Female	22	All ages	465	Ovarian cancer	202	Environmental/occupational risks	3	Rate	2017	0.0152879485	0.03066780881	0.00384881091	American Samoa
1209	American Samoa	1	Deaths	298	2	Female	22	All ages	465	Ovarian cancer	202	Environmental/occupational risks	1	Number	2018	0.0043090204268394	0.0089388775063413	0.0010492916235601	American Samoa
1210	American Samoa	1	Deaths	298	2	Female	22	All ages	465	Ovarian cancer	202	Environmental/occupational risks	3	Rate	2018	0.01695721077	0.03517700426	0.0041292585	American Samoa
1211	American Samoa	1	Deaths	298	2	Female	22	All ages	465	Ovarian cancer	202	Environmental/occupational risks	1	Number	2019	0.0047513194651829	0.0099698140908085	0.0010639466664313	American Samoa
1212	American Samoa	1	Deaths	298	2	Female	22	All ages	465	Ovarian cancer	202	Environmental/occupational risks	3	Rate	2019	0.01898004542	0.03982631049	0.00425013645	American Samoa
1213	American Samoa	1	Deaths	298	2	Female	22	All ages	465	Ovarian cancer	202	Environmental/occupational risks	1	Number	2020	0.0054762739662226	0.0113406219706065	0.0011083642366587	American Samoa
1214	American Samoa	1	Deaths	298	2	Female	22	All ages	465	Ovarian cancer	202	Environmental/occupational risks	3	Rate	2020	0.02220461239	0.04598274605	0.00449407725	American Samoa
1215	American Samoa	1	Deaths	298	2	Female	22	All ages	465	Ovarian cancer	202	Environmental/occupational risks	1	Number	2021	0.005704516310746	0.0127745059055078	0.0010795480980792	American Samoa
1216	American Samoa	1	Deaths	298	2	Female	22	All ages	465	Ovarian cancer	202	Environmental/occupational risks	3	Rate	2021	0.0234665469	0.05255021208	0.00444091395	American Samoa
1217	American Samoa	1	Deaths	298	2	Female	27	Age-standardized	465	Ovarian cancer	202	Environmental/occupational risks	3	Rate	1990	0.00742181065	0.01599889574	0.00195886178	American Samoa
1218	American Samoa	1	Deaths	298	2	Female	27	Age-standardized	465	Ovarian cancer	202	Environmental/occupational risks	3	Rate	1991	0.00719566813	0.01542764623	0.00190060886	American Samoa
1219	American Samoa	1	Deaths	298	2	Female	27	Age-standardized	465	Ovarian cancer	202	Environmental/occupational risks	3	Rate	1992	0.0070292881	0.01522923887	0.0018041179	American Samoa
1220	American Samoa	1	Deaths	298	2	Female	27	Age-standardized	465	Ovarian cancer	202	Environmental/occupational risks	3	Rate	1993	0.00688878627	0.01529820295	0.00168602253	American Samoa
1221	American Samoa	1	Deaths	298	2	Female	27	Age-standardized	465	Ovarian cancer	202	Environmental/occupational risks	3	Rate	1994	0.00679115815	0.01502969431	0.00163864172	American Samoa
1222	American Samoa	1	Deaths	298	2	Female	27	Age-standardized	465	Ovarian cancer	202	Environmental/occupational risks	3	Rate	1995	0.00683923942	0.01578123139	0.00170884114	American Samoa
1223	American Samoa	1	Deaths	298	2	Female	27	Age-standardized	465	Ovarian cancer	202	Environmental/occupational risks	3	Rate	1996	0.00666008699	0.01564566987	0.00167178464	American Samoa
1224	American Samoa	1	Deaths	298	2	Female	27	Age-standardized	465	Ovarian cancer	202	Environmental/occupational risks	3	Rate	1997	0.0065097351	0.0156621771	0.00156852774	American Samoa
1225	American Samoa	1	Deaths	298	2	Female	27	Age-standardized	465	Ovarian cancer	202	Environmental/occupational risks	3	Rate	1998	0.00624757034	0.01499046121	0.00151107243	American Samoa
1226	American Samoa	1	Deaths	298	2	Female	27	Age-standardized	465	Ovarian cancer	202	Environmental/occupational risks	3	Rate	1999	0.00590123322	0.01410792719	0.0013724845	American Samoa
1227	American Samoa	1	Deaths	298	2	Female	27	Age-standardized	465	Ovarian cancer	202	Environmental/occupational risks	3	Rate	2000	0.00881935462	0.01994092307	0.00243877917	American Samoa
1228	American Samoa	1	Deaths	298	2	Female	27	Age-standardized	465	Ovarian cancer	202	Environmental/occupational risks	3	Rate	2001	0.013161967	0.02809913474	0.00408293331	American Samoa
1229	American Samoa	1	Deaths	298	2	Female	27	Age-standardized	465	Ovarian cancer	202	Environmental/occupational risks	3	Rate	2002	0.02377309379	0.04695119253	0.00560119197	American Samoa
1230	American Samoa	1	Deaths	298	2	Female	27	Age-standardized	465	Ovarian cancer	202	Environmental/occupational risks	3	Rate	2003	0.0245265754	0.04834186316	0.00567356801	American Samoa
1231	American Samoa	1	Deaths	298	2	Female	27	Age-standardized	465	Ovarian cancer	202	Environmental/occupational risks	3	Rate	2004	0.02647940672	0.0524708992	0.00587348505	American Samoa
1232	American Samoa	1	Deaths	298	2	Female	27	Age-standardized	465	Ovarian cancer	202	Environmental/occupational risks	3	Rate	2005	0.03230596878	0.06310003933	0.00673461691	American Samoa
1233	American Samoa	1	Deaths	298	2	Female	27	Age-standardized	465	Ovarian cancer	202	Environmental/occupational risks	3	Rate	2006	0.03716714591	0.07262996326	0.00762455442	American Samoa
1234	American Samoa	1	Deaths	298	2	Female	27	Age-standardized	465	Ovarian cancer	202	Environmental/occupational risks	3	Rate	2007	0.03821682559	0.07286852523	0.00883347362	American Samoa
1235	American Samoa	1	Deaths	298	2	Female	27	Age-standardized	465	Ovarian cancer	202	Environmental/occupational risks	3	Rate	2008	0.03883764667	0.07182792156	0.00966349335	American Samoa
1236	American Samoa	1	Deaths	298	2	Female	27	Age-standardized	465	Ovarian cancer	202	Environmental/occupational risks	3	Rate	2009	0.03850419757	0.0714192531	0.01020331668	American Samoa
1237	American Samoa	1	Deaths	298	2	Female	27	Age-standardized	465	Ovarian cancer	202	Environmental/occupational risks	3	Rate	2010	0.03157515113	0.05935169071	0.00905177104	American Samoa
1238	American Samoa	1	Deaths	298	2	Female	27	Age-standardized	465	Ovarian cancer	202	Environmental/occupational risks	3	Rate	2011	0.02540580123	0.04873165624	0.00798821996	American Samoa
1239	American Samoa	1	Deaths	298	2	Female	27	Age-standardized	465	Ovarian cancer	202	Environmental/occupational risks	3	Rate	2012	0.02372264908	0.04525287798	0.00759217223	American Samoa
1240	American Samoa	1	Deaths	298	2	Female	27	Age-standardized	465	Ovarian cancer	202	Environmental/occupational risks	3	Rate	2013	0.02104239783	0.04007471831	0.0064418338	American Samoa
1241	American Samoa	1	Deaths	298	2	Female	27	Age-standardized	465	Ovarian cancer	202	Environmental/occupational risks	3	Rate	2014	0.01874960764	0.03563375311	0.00561662953	American Samoa
1242	American Samoa	1	Deaths	298	2	Female	27	Age-standardized	465	Ovarian cancer	202	Environmental/occupational risks	3	Rate	2015	0.01877549607	0.03598787327	0.00554031427	American Samoa
1243	American Samoa	1	Deaths	298	2	Female	27	Age-standardized	465	Ovarian cancer	202	Environmental/occupational risks	3	Rate	2016	0.01898203719	0.03743115084	0.00566111397	American Samoa
1244	American Samoa	1	Deaths	298	2	Female	27	Age-standardized	465	Ovarian cancer	202	Environmental/occupational risks	3	Rate	2017	0.02065405168	0.04039274298	0.00615216482	American Samoa
1245	American Samoa	1	Deaths	298	2	Female	27	Age-standardized	465	Ovarian cancer	202	Environmental/occupational risks	3	Rate	2018	0.02180186941	0.04278903536	0.00629511472	American Samoa
1246	American Samoa	1	Deaths	298	2	Female	27	Age-standardized	465	Ovarian cancer	202	Environmental/occupational risks	3	Rate	2019	0.02328599855	0.04741966597	0.0063158299	American Samoa
1247	American Samoa	1	Deaths	298	2	Female	27	Age-standardized	465	Ovarian cancer	202	Environmental/occupational risks	3	Rate	2020	0.0259288783	0.05386814082	0.00685503345	American Samoa
1248	American Samoa	1	Deaths	298	2	Female	27	Age-standardized	465	Ovarian cancer	202	Environmental/occupational risks	3	Rate	2021	0.02629788906	0.05877481057	0.00636124686	American Samoa
1249	American Samoa	2	DALYs (Disability-Adjusted Life Years)	298	2	Female	22	All ages	465	Ovarian cancer	202	Environmental/occupational risks	1	Number	1990	0.0077236401830031	0.0180613652894475	0.0021036942255777	American Samoa
1250	American Samoa	2	DALYs (Disability-Adjusted Life Years)	298	2	Female	22	All ages	465	Ovarian cancer	202	Environmental/occupational risks	3	Rate	1990	0.03279384962	0.0766868579	0.00893208778	American Samoa
1251	American Samoa	2	DALYs (Disability-Adjusted Life Years)	298	2	Female	22	All ages	465	Ovarian cancer	202	Environmental/occupational risks	1	Number	1991	0.0077835641452313	0.0185062420037335	0.0022211655735513	American Samoa
1252	American Samoa	2	DALYs (Disability-Adjusted Life Years)	298	2	Female	22	All ages	465	Ovarian cancer	202	Environmental/occupational risks	3	Rate	1991	0.03199336503	0.07606758866	0.00912982275	American Samoa
1253	American Samoa	2	DALYs (Disability-Adjusted Life Years)	298	2	Female	22	All ages	465	Ovarian cancer	202	Environmental/occupational risks	1	Number	1992	0.0077564476377971	0.0184655396590694	0.0021207919553907	American Samoa
1254	American Samoa	2	DALYs (Disability-Adjusted Life Years)	298	2	Female	22	All ages	465	Ovarian cancer	202	Environmental/occupational risks	3	Rate	1992	0.03096485489	0.07371709095	0.0084665066	American Samoa
1255	American Samoa	2	DALYs (Disability-Adjusted Life Years)	298	2	Female	22	All ages	465	Ovarian cancer	202	Environmental/occupational risks	1	Number	1993	0.0076357112697462	0.018546166865153	0.0021195491469871	American Samoa
1256	American Samoa	2	DALYs (Disability-Adjusted Life Years)	298	2	Female	22	All ages	465	Ovarian cancer	202	Environmental/occupational risks	3	Rate	1993	0.02970316327	0.07214518766	0.00824511459	American Samoa
1257	American Samoa	2	DALYs (Disability-Adjusted Life Years)	298	2	Female	22	All ages	465	Ovarian cancer	202	Environmental/occupational risks	1	Number	1994	0.0074662303925886	0.0184274734881294	0.0021449253550371	American Samoa
1258	American Samoa	2	DALYs (Disability-Adjusted Life Years)	298	2	Female	22	All ages	465	Ovarian cancer	202	Environmental/occupational risks	3	Rate	1994	0.0283927118	0.07007631917	0.00815675974	American Samoa
1259	American Samoa	2	DALYs (Disability-Adjusted Life Years)	298	2	Female	22	All ages	465	Ovarian cancer	202	Environmental/occupational risks	1	Number	1995	0.0074115905851191	0.0186373109169605	0.0021187813109181	American Samoa
1260	American Samoa	2	DALYs (Disability-Adjusted Life Years)	298	2	Female	22	All ages	465	Ovarian cancer	202	Environmental/occupational risks	3	Rate	1995	0.02763769613	0.06949821766	0.00790089973	American Samoa
1261	American Samoa	2	DALYs (Disability-Adjusted Life Years)	298	2	Female	22	All ages	465	Ovarian cancer	202	Environmental/occupational risks	1	Number	1996	0.0070728372276694	0.0183525813725625	0.0019542808285336	American Samoa
1262	American Samoa	2	DALYs (Disability-Adjusted Life Years)	298	2	Female	22	All ages	465	Ovarian cancer	202	Environmental/occupational risks	3	Rate	1996	0.02593390092	0.06729322501	0.0071657418	American Samoa
1263	American Samoa	2	DALYs (Disability-Adjusted Life Years)	298	2	Female	22	All ages	465	Ovarian cancer	202	Environmental/occupational risks	1	Number	1997	0.0066688974158041	0.0185074780096947	0.0016606497153959	American Samoa
1264	American Samoa	2	DALYs (Disability-Adjusted Life Years)	298	2	Female	22	All ages	465	Ovarian cancer	202	Environmental/occupational risks	3	Rate	1997	0.02410362819	0.06689222233	0.0060021441	American Samoa
1265	American Samoa	2	DALYs (Disability-Adjusted Life Years)	298	2	Female	22	All ages	465	Ovarian cancer	202	Environmental/occupational risks	1	Number	1998	0.0060295492325535	0.0182385546339813	0.0014897541758814	American Samoa
1266	American Samoa	2	DALYs (Disability-Adjusted Life Years)	298	2	Female	22	All ages	465	Ovarian cancer	202	Environmental/occupational risks	3	Rate	1998	0.02152878754	0.06512161234	0.00531923696	American Samoa
1267	American Samoa	2	DALYs (Disability-Adjusted Life Years)	298	2	Female	22	All ages	465	Ovarian cancer	202	Environmental/occupational risks	1	Number	1999	0.0049700028648859	0.0171414732759166	0.0010429740869175	American Samoa
1268	American Samoa	2	DALYs (Disability-Adjusted Life Years)	298	2	Female	22	All ages	465	Ovarian cancer	202	Environmental/occupational risks	3	Rate	1999	0.01756600332	0.06058491005	0.0036862929	American Samoa
1269	American Samoa	2	DALYs (Disability-Adjusted Life Years)	298	2	Female	22	All ages	465	Ovarian cancer	202	Environmental/occupational risks	1	Number	2000	0.0134380576012792	0.029542710000361	0.0037675014662545	American Samoa
1270	American Samoa	2	DALYs (Disability-Adjusted Life Years)	298	2	Female	22	All ages	465	Ovarian cancer	202	Environmental/occupational risks	3	Rate	2000	0.04710556956	0.10355858132	0.01320654425	American Samoa
1271	American Samoa	2	DALYs (Disability-Adjusted Life Years)	298	2	Female	22	All ages	465	Ovarian cancer	202	Environmental/occupational risks	1	Number	2001	0.0304272256844528	0.061168022394421	0.0097549074294082	American Samoa
1272	American Samoa	2	DALYs (Disability-Adjusted Life Years)	298	2	Female	22	All ages	465	Ovarian cancer	202	Environmental/occupational risks	3	Rate	2001	0.10598125553	0.21305471222	0.03397737762	American Samoa
1273	American Samoa	2	DALYs (Disability-Adjusted Life Years)	298	2	Female	22	All ages	465	Ovarian cancer	202	Environmental/occupational risks	1	Number	2002	0.0717201734962374	0.141078922771068	0.0120388487204009	American Samoa
1274	American Samoa	2	DALYs (Disability-Adjusted Life Years)	298	2	Female	22	All ages	465	Ovarian cancer	202	Environmental/occupational risks	3	Rate	2002	0.24867525705	0.48916275122	0.0417422833	American Samoa
1275	American Samoa	2	DALYs (Disability-Adjusted Life Years)	298	2	Female	22	All ages	465	Ovarian cancer	202	Environmental/occupational risks	1	Number	2003	0.0787507455856858	0.158938631523272	0.0115564654471942	American Samoa
1276	American Samoa	2	DALYs (Disability-Adjusted Life Years)	298	2	Female	22	All ages	465	Ovarian cancer	202	Environmental/occupational risks	3	Rate	2003	0.27230802311	0.54958545756	0.03996048846	American Samoa
1277	American Samoa	2	DALYs (Disability-Adjusted Life Years)	298	2	Female	22	All ages	465	Ovarian cancer	202	Environmental/occupational risks	1	Number	2004	0.0880343002876772	0.178547684179377	0.0112631453229017	American Samoa
1278	American Samoa	2	DALYs (Disability-Adjusted Life Years)	298	2	Female	22	All ages	465	Ovarian cancer	202	Environmental/occupational risks	3	Rate	2004	0.30408831228	0.61673988168	0.03890518628	American Samoa
1279	American Samoa	2	DALYs (Disability-Adjusted Life Years)	298	2	Female	22	All ages	465	Ovarian cancer	202	Environmental/occupational risks	1	Number	2005	0.111324087000055	0.221062848260855	0.012452285436427	American Samoa
1280	American Samoa	2	DALYs (Disability-Adjusted Life Years)	298	2	Female	22	All ages	465	Ovarian cancer	202	Environmental/occupational risks	3	Rate	2005	0.38474281109	0.76400664007	0.04303585533	American Samoa
1281	American Samoa	2	DALYs (Disability-Adjusted Life Years)	298	2	Female	22	All ages	465	Ovarian cancer	202	Environmental/occupational risks	1	Number	2006	0.130267021185524	0.261711782720977	0.0140851525739636	American Samoa
1282	American Samoa	2	DALYs (Disability-Adjusted Life Years)	298	2	Female	22	All ages	465	Ovarian cancer	202	Environmental/occupational risks	3	Rate	2006	0.4511934776	0.9064661823	0.04878540182	American Samoa
1283	American Samoa	2	DALYs (Disability-Adjusted Life Years)	298	2	Female	22	All ages	465	Ovarian cancer	202	Environmental/occupational risks	1	Number	2007	0.133560286627972	0.265634723336959	0.0165454882329505	American Samoa
1284	American Samoa	2	DALYs (Disability-Adjusted Life Years)	298	2	Female	22	All ages	465	Ovarian cancer	202	Environmental/occupational risks	3	Rate	2007	0.4643375635	0.92350940036	0.05752227617	American Samoa
1285	American Samoa	2	DALYs (Disability-Adjusted Life Years)	298	2	Female	22	All ages	465	Ovarian cancer	202	Environmental/occupational risks	1	Number	2008	0.135454404020278	0.261703249321529	0.0184740155617655	American Samoa
1286	American Samoa	2	DALYs (Disability-Adjusted Life Years)	298	2	Female	22	All ages	465	Ovarian cancer	202	Environmental/occupational risks	3	Rate	2008	0.47338358158	0.91459574439	0.06456265277	American Samoa
1287	American Samoa	2	DALYs (Disability-Adjusted Life Years)	298	2	Female	22	All ages	465	Ovarian cancer	202	Environmental/occupational risks	1	Number	2009	0.13422117830225	0.267378919630112	0.0196320150552494	American Samoa
1288	American Samoa	2	DALYs (Disability-Adjusted Life Years)	298	2	Female	22	All ages	465	Ovarian cancer	202	Environmental/occupational risks	3	Rate	2009	0.47236524629	0.94098793366	0.06909104617	American Samoa
1289	American Samoa	2	DALYs (Disability-Adjusted Life Years)	298	2	Female	22	All ages	465	Ovarian cancer	202	Environmental/occupational risks	1	Number	2010	0.1093690714547	0.219187243148896	0.0204765989221628	American Samoa
1290	American Samoa	2	DALYs (Disability-Adjusted Life Years)	298	2	Female	22	All ages	465	Ovarian cancer	202	Environmental/occupational risks	3	Rate	2010	0.38814910724	0.77789206415	0.07267112617	American Samoa
1291	American Samoa	2	DALYs (Disability-Adjusted Life Years)	298	2	Female	22	All ages	465	Ovarian cancer	202	Environmental/occupational risks	1	Number	2011	0.0900157081718269	0.180320521104618	0.0194357672111578	American Samoa
1292	American Samoa	2	DALYs (Disability-Adjusted Life Years)	298	2	Female	22	All ages	465	Ovarian cancer	202	Environmental/occupational risks	3	Rate	2011	0.32251307698	0.64606197391	0.06963550267	American Samoa
1293	American Samoa	2	DALYs (Disability-Adjusted Life Years)	298	2	Female	22	All ages	465	Ovarian cancer	202	Environmental/occupational risks	1	Number	2012	0.0868121771020253	0.171633419338137	0.0195187957980038	American Samoa
1294	American Samoa	2	DALYs (Disability-Adjusted Life Years)	298	2	Female	22	All ages	465	Ovarian cancer	202	Environmental/occupational risks	3	Rate	2012	0.31442399618	0.62163704894	0.07069489535	American Samoa
1295	American Samoa	2	DALYs (Disability-Adjusted Life Years)	298	2	Female	22	All ages	465	Ovarian cancer	202	Environmental/occupational risks	1	Number	2013	0.0797277546724759	0.15466305010871	0.0182391227425737	American Samoa
1296	American Samoa	2	DALYs (Disability-Adjusted Life Years)	298	2	Female	22	All ages	465	Ovarian cancer	202	Environmental/occupational risks	3	Rate	2013	0.29225284349	0.56693828095	0.06685796566	American Samoa
1297	American Samoa	2	DALYs (Disability-Adjusted Life Years)	298	2	Female	22	All ages	465	Ovarian cancer	202	Environmental/occupational risks	1	Number	2014	0.0731010120135883	0.138629310864997	0.0177416424125096	American Samoa
1298	American Samoa	2	DALYs (Disability-Adjusted Life Years)	298	2	Female	22	All ages	465	Ovarian cancer	202	Environmental/occupational risks	3	Rate	2014	0.27146628288	0.51481070756	0.06588496637	American Samoa
1299	American Samoa	2	DALYs (Disability-Adjusted Life Years)	298	2	Female	22	All ages	465	Ovarian cancer	202	Environmental/occupational risks	1	Number	2015	0.076716088068395	0.148081855979038	0.0185023156647395	American Samoa
1300	American Samoa	2	DALYs (Disability-Adjusted Life Years)	298	2	Female	22	All ages	465	Ovarian cancer	202	Environmental/occupational risks	3	Rate	2015	0.28884646437	0.55754824852	0.069663725	American Samoa
1301	American Samoa	2	DALYs (Disability-Adjusted Life Years)	298	2	Female	22	All ages	465	Ovarian cancer	202	Environmental/occupational risks	1	Number	2016	0.0809348615307418	0.160050130863918	0.0181252124394194	American Samoa
1302	American Samoa	2	DALYs (Disability-Adjusted Life Years)	298	2	Female	22	All ages	465	Ovarian cancer	202	Environmental/occupational risks	3	Rate	2016	0.3091530071	0.61135558038	0.06923424374	American Samoa
1303	American Samoa	2	DALYs (Disability-Adjusted Life Years)	298	2	Female	22	All ages	465	Ovarian cancer	202	Environmental/occupational risks	1	Number	2017	0.0921975347479488	0.18361723169236	0.018768389377329	American Samoa
1304	American Samoa	2	DALYs (Disability-Adjusted Life Years)	298	2	Female	22	All ages	465	Ovarian cancer	202	Environmental/occupational risks	3	Rate	2017	0.35742661357	0.71183774595	0.07276031703	American Samoa
1305	American Samoa	2	DALYs (Disability-Adjusted Life Years)	298	2	Female	22	All ages	465	Ovarian cancer	202	Environmental/occupational risks	1	Number	2018	0.101812999340255	0.214957215271053	0.0194250849936404	American Samoa
1306	American Samoa	2	DALYs (Disability-Adjusted Life Years)	298	2	Female	22	All ages	465	Ovarian cancer	202	Environmental/occupational risks	3	Rate	2018	0.40066286946	0.84591727224	0.07644318843	American Samoa
1307	American Samoa	2	DALYs (Disability-Adjusted Life Years)	298	2	Female	22	All ages	465	Ovarian cancer	202	Environmental/occupational risks	1	Number	2019	0.113259797040715	0.251225131203705	0.0203734079883668	American Samoa
1308	American Samoa	2	DALYs (Disability-Adjusted Life Years)	298	2	Female	22	All ages	465	Ovarian cancer	202	Environmental/occupational risks	3	Rate	2019	0.4524377087	1.00356636422	0.08138543658	American Samoa
1309	American Samoa	2	DALYs (Disability-Adjusted Life Years)	298	2	Female	22	All ages	465	Ovarian cancer	202	Environmental/occupational risks	1	Number	2020	0.131455423002465	0.276544248847332	0.0227712188719213	American Samoa
1310	American Samoa	2	DALYs (Disability-Adjusted Life Years)	298	2	Female	22	All ages	465	Ovarian cancer	202	Environmental/occupational risks	3	Rate	2020	0.53301144752	1.12130216475	0.09233031286	American Samoa
1311	American Samoa	2	DALYs (Disability-Adjusted Life Years)	298	2	Female	22	All ages	465	Ovarian cancer	202	Environmental/occupational risks	1	Number	2021	0.137725313722937	0.317679825359484	0.0202404439066929	American Samoa
1312	American Samoa	2	DALYs (Disability-Adjusted Life Years)	298	2	Female	22	All ages	465	Ovarian cancer	202	Environmental/occupational risks	3	Rate	2021	0.5665576813	1.30683271205	0.08326268177	American Samoa
1313	American Samoa	2	DALYs (Disability-Adjusted Life Years)	298	2	Female	27	Age-standardized	465	Ovarian cancer	202	Environmental/occupational risks	3	Rate	1990	0.10326900908	0.23023445585	0.0296277718	American Samoa
1314	American Samoa	2	DALYs (Disability-Adjusted Life Years)	298	2	Female	27	Age-standardized	465	Ovarian cancer	202	Environmental/occupational risks	3	Rate	1991	0.0992223544	0.2209864495	0.02859544965	American Samoa
1315	American Samoa	2	DALYs (Disability-Adjusted Life Years)	298	2	Female	27	Age-standardized	465	Ovarian cancer	202	Environmental/occupational risks	3	Rate	1992	0.09553345096	0.21684346442	0.02644469443	American Samoa
1316	American Samoa	2	DALYs (Disability-Adjusted Life Years)	298	2	Female	27	Age-standardized	465	Ovarian cancer	202	Environmental/occupational risks	3	Rate	1993	0.0918532835	0.20786684745	0.02471990777	American Samoa
1317	American Samoa	2	DALYs (Disability-Adjusted Life Years)	298	2	Female	27	Age-standardized	465	Ovarian cancer	202	Environmental/occupational risks	3	Rate	1994	0.08856941892	0.20053825148	0.02397324077	American Samoa
1318	American Samoa	2	DALYs (Disability-Adjusted Life Years)	298	2	Female	27	Age-standardized	465	Ovarian cancer	202	Environmental/occupational risks	3	Rate	1995	0.08722644259	0.20171900293	0.02376784929	American Samoa
1319	American Samoa	2	DALYs (Disability-Adjusted Life Years)	298	2	Female	27	Age-standardized	465	Ovarian cancer	202	Environmental/occupational risks	3	Rate	1996	0.0830006533	0.18939689688	0.02143391797	American Samoa
1320	American Samoa	2	DALYs (Disability-Adjusted Life Years)	298	2	Female	27	Age-standardized	465	Ovarian cancer	202	Environmental/occupational risks	3	Rate	1997	0.07892504681	0.18950064055	0.02037140657	American Samoa
1321	American Samoa	2	DALYs (Disability-Adjusted Life Years)	298	2	Female	27	Age-standardized	465	Ovarian cancer	202	Environmental/occupational risks	3	Rate	1998	0.07308300754	0.17838546463	0.01869988192	American Samoa
1322	American Samoa	2	DALYs (Disability-Adjusted Life Years)	298	2	Female	27	Age-standardized	465	Ovarian cancer	202	Environmental/occupational risks	3	Rate	1999	0.06486816358	0.16441476499	0.01655898156	American Samoa
1323	American Samoa	2	DALYs (Disability-Adjusted Life Years)	298	2	Female	27	Age-standardized	465	Ovarian cancer	202	Environmental/occupational risks	3	Rate	2000	0.12237428583	0.26799424624	0.03485096221	American Samoa
1324	American Samoa	2	DALYs (Disability-Adjusted Life Years)	298	2	Female	27	Age-standardized	465	Ovarian cancer	202	Environmental/occupational risks	3	Rate	2001	0.22571737558	0.45622603732	0.07436623941	American Samoa
1325	American Samoa	2	DALYs (Disability-Adjusted Life Years)	298	2	Female	27	Age-standardized	465	Ovarian cancer	202	Environmental/occupational risks	3	Rate	2002	0.4751320046	0.93032927173	0.09300100835	American Samoa
1326	American Samoa	2	DALYs (Disability-Adjusted Life Years)	298	2	Female	27	Age-standardized	465	Ovarian cancer	202	Environmental/occupational risks	3	Rate	2003	0.50222501368	0.99463093642	0.0898659591	American Samoa
1327	American Samoa	2	DALYs (Disability-Adjusted Life Years)	298	2	Female	27	Age-standardized	465	Ovarian cancer	202	Environmental/occupational risks	3	Rate	2004	0.54590535832	1.08800992244	0.08927599635	American Samoa
1328	American Samoa	2	DALYs (Disability-Adjusted Life Years)	298	2	Female	27	Age-standardized	465	Ovarian cancer	202	Environmental/occupational risks	3	Rate	2005	0.67033675709	1.32790814483	0.0966601951	American Samoa
1329	American Samoa	2	DALYs (Disability-Adjusted Life Years)	298	2	Female	27	Age-standardized	465	Ovarian cancer	202	Environmental/occupational risks	3	Rate	2006	0.76866834436	1.48982301825	0.10955530703	American Samoa
1330	American Samoa	2	DALYs (Disability-Adjusted Life Years)	298	2	Female	27	Age-standardized	465	Ovarian cancer	202	Environmental/occupational risks	3	Rate	2007	0.7768609707	1.53068424228	0.1228701837	American Samoa
1331	American Samoa	2	DALYs (Disability-Adjusted Life Years)	298	2	Female	27	Age-standardized	465	Ovarian cancer	202	Environmental/occupational risks	3	Rate	2008	0.77676892216	1.49265097612	0.1345070179	American Samoa
1332	American Samoa	2	DALYs (Disability-Adjusted Life Years)	298	2	Female	27	Age-standardized	465	Ovarian cancer	202	Environmental/occupational risks	3	Rate	2009	0.75944054947	1.47817625037	0.14610069256	American Samoa
1333	American Samoa	2	DALYs (Disability-Adjusted Life Years)	298	2	Female	27	Age-standardized	465	Ovarian cancer	202	Environmental/occupational risks	3	Rate	2010	0.61236891349	1.19262890848	0.14365367676	American Samoa
1334	American Samoa	2	DALYs (Disability-Adjusted Life Years)	298	2	Female	27	Age-standardized	465	Ovarian cancer	202	Environmental/occupational risks	3	Rate	2011	0.49291363902	0.97244229228	0.13009672363	American Samoa
1335	American Samoa	2	DALYs (Disability-Adjusted Life Years)	298	2	Female	27	Age-standardized	465	Ovarian cancer	202	Environmental/occupational risks	3	Rate	2012	0.46357360528	0.87082552284	0.11975954473	American Samoa
1336	American Samoa	2	DALYs (Disability-Adjusted Life Years)	298	2	Female	27	Age-standardized	465	Ovarian cancer	202	Environmental/occupational risks	3	Rate	2013	0.41419947677	0.77615767887	0.10702487787	American Samoa
1337	American Samoa	2	DALYs (Disability-Adjusted Life Years)	298	2	Female	27	Age-standardized	465	Ovarian cancer	202	Environmental/occupational risks	3	Rate	2014	0.36987233596	0.69116011365	0.09903742371	American Samoa
1338	American Samoa	2	DALYs (Disability-Adjusted Life Years)	298	2	Female	27	Age-standardized	465	Ovarian cancer	202	Environmental/occupational risks	3	Rate	2015	0.37838721786	0.71993517849	0.09921475829	American Samoa
1339	American Samoa	2	DALYs (Disability-Adjusted Life Years)	298	2	Female	27	Age-standardized	465	Ovarian cancer	202	Environmental/occupational risks	3	Rate	2016	0.38677269008	0.75670915941	0.09569708419	American Samoa
1340	American Samoa	2	DALYs (Disability-Adjusted Life Years)	298	2	Female	27	Age-standardized	465	Ovarian cancer	202	Environmental/occupational risks	3	Rate	2017	0.42633783064	0.8611642904	0.09752085747	American Samoa
1341	American Samoa	2	DALYs (Disability-Adjusted Life Years)	298	2	Female	27	Age-standardized	465	Ovarian cancer	202	Environmental/occupational risks	3	Rate	2018	0.45641174432	0.95392479074	0.09992441509	American Samoa
1342	American Samoa	2	DALYs (Disability-Adjusted Life Years)	298	2	Female	27	Age-standardized	465	Ovarian cancer	202	Environmental/occupational risks	3	Rate	2019	0.49370441804	1.07318219493	0.10062940244	American Samoa
1343	American Samoa	2	DALYs (Disability-Adjusted Life Years)	298	2	Female	27	Age-standardized	465	Ovarian cancer	202	Environmental/occupational risks	3	Rate	2020	0.55566567051	1.15683414279	0.10800073643	American Samoa
1344	American Samoa	2	DALYs (Disability-Adjusted Life Years)	298	2	Female	27	Age-standardized	465	Ovarian cancer	202	Environmental/occupational risks	3	Rate	2021	0.56942798601	1.30247430095	0.09924218792	American Samoa
1345	American Samoa	3	YLDs (Years Lived with Disability)	298	2	Female	22	All ages	465	Ovarian cancer	202	Environmental/occupational risks	1	Number	1990	0.0002309517982398	0.000616844530078	0.0000564628444714	American Samoa
1346	American Samoa	3	YLDs (Years Lived with Disability)	298	2	Female	22	All ages	465	Ovarian cancer	202	Environmental/occupational risks	3	Rate	1990	0.00098059961	0.00261906385	0.00023973593	American Samoa
1347	American Samoa	3	YLDs (Years Lived with Disability)	298	2	Female	22	All ages	465	Ovarian cancer	202	Environmental/occupational risks	1	Number	1991	0.0002336393894732	0.0006267098451477	0.0000583434743647	American Samoa
1348	American Samoa	3	YLDs (Years Lived with Disability)	298	2	Female	22	All ages	465	Ovarian cancer	202	Environmental/occupational risks	3	Rate	1991	0.00096034543	0.00257601228	0.00023981354	American Samoa
1349	American Samoa	3	YLDs (Years Lived with Disability)	298	2	Female	22	All ages	465	Ovarian cancer	202	Environmental/occupational risks	1	Number	1992	0.0002337507217848	0.0006536261750239	0.0000522531460066	American Samoa
1350	American Samoa	3	YLDs (Years Lived with Disability)	298	2	Female	22	All ages	465	Ovarian cancer	202	Environmental/occupational risks	3	Rate	1992	0.00093316651	0.00260936973	0.00020860208	American Samoa
1351	American Samoa	3	YLDs (Years Lived with Disability)	298	2	Female	22	All ages	465	Ovarian cancer	202	Environmental/occupational risks	1	Number	1993	0.0002287871203216	0.0006027170147466	0.0000563301221624	American Samoa
1352	American Samoa	3	YLDs (Years Lived with Disability)	298	2	Female	22	All ages	465	Ovarian cancer	202	Environmental/occupational risks	3	Rate	1993	0.00088998928	0.00234458864	0.00021912599	American Samoa
1353	American Samoa	3	YLDs (Years Lived with Disability)	298	2	Female	22	All ages	465	Ovarian cancer	202	Environmental/occupational risks	1	Number	1994	0.0002249720716504	0.0006043437836872	0.0000565848621001	American Samoa
1354	American Samoa	3	YLDs (Years Lived with Disability)	298	2	Female	22	All ages	465	Ovarian cancer	202	Environmental/occupational risks	3	Rate	1994	0.00085552774	0.00229820913	0.00021518191	American Samoa
1355	American Samoa	3	YLDs (Years Lived with Disability)	298	2	Female	22	All ages	465	Ovarian cancer	202	Environmental/occupational risks	1	Number	1995	0.0002283183863324	0.0006219495724178	0.0000536556100056	American Samoa
1356	American Samoa	3	YLDs (Years Lived with Disability)	298	2	Female	22	All ages	465	Ovarian cancer	202	Environmental/occupational risks	3	Rate	1995	0.00085139541	0.00231923945	0.00020008086	American Samoa
1357	American Samoa	3	YLDs (Years Lived with Disability)	298	2	Female	22	All ages	465	Ovarian cancer	202	Environmental/occupational risks	1	Number	1996	0.0002187294312794	0.0006239516126615	0.0000531427685331	American Samoa
1358	American Samoa	3	YLDs (Years Lived with Disability)	298	2	Female	22	All ages	465	Ovarian cancer	202	Environmental/occupational risks	3	Rate	1996	0.000802013	0.00228783708	0.00019485805	American Samoa
1359	American Samoa	3	YLDs (Years Lived with Disability)	298	2	Female	22	All ages	465	Ovarian cancer	202	Environmental/occupational risks	1	Number	1997	0.0002048576683906	0.0006279174614601	0.0000449341344765	American Samoa
1360	American Samoa	3	YLDs (Years Lived with Disability)	298	2	Female	22	All ages	465	Ovarian cancer	202	Environmental/occupational risks	3	Rate	1997	0.00074042421	0.00226950395	0.00016240701	American Samoa
1361	American Samoa	3	YLDs (Years Lived with Disability)	298	2	Female	22	All ages	465	Ovarian cancer	202	Environmental/occupational risks	1	Number	1998	0.0001859957826386	0.0006212948264169	0.000036982737641	American Samoa
1362	American Samoa	3	YLDs (Years Lived with Disability)	298	2	Female	22	All ages	465	Ovarian cancer	202	Environmental/occupational risks	3	Rate	1998	0.00066410664	0.00221836224	0.00013204859	American Samoa
1363	American Samoa	3	YLDs (Years Lived with Disability)	298	2	Female	22	All ages	465	Ovarian cancer	202	Environmental/occupational risks	1	Number	1999	0.0001514024888783	0.0005564822160179	0.0000261671999926	American Samoa
1364	American Samoa	3	YLDs (Years Lived with Disability)	298	2	Female	22	All ages	465	Ovarian cancer	202	Environmental/occupational risks	3	Rate	1999	0.00053511772	0.00196683357	0.00009248548	American Samoa
1365	American Samoa	3	YLDs (Years Lived with Disability)	298	2	Female	22	All ages	465	Ovarian cancer	202	Environmental/occupational risks	1	Number	2000	0.0004243575279738	0.0010290491377559	0.0001047173331062	American Samoa
1366	American Samoa	3	YLDs (Years Lived with Disability)	298	2	Female	22	All ages	465	Ovarian cancer	202	Environmental/occupational risks	3	Rate	2000	0.00148753664	0.00360721372	0.0003670746	American Samoa
1367	American Samoa	3	YLDs (Years Lived with Disability)	298	2	Female	22	All ages	465	Ovarian cancer	202	Environmental/occupational risks	1	Number	2001	0.0009708235271962	0.0021594364855105	0.0002393511858782	American Samoa
1368	American Samoa	3	YLDs (Years Lived with Disability)	298	2	Female	22	All ages	465	Ovarian cancer	202	Environmental/occupational risks	3	Rate	2001	0.00338148135	0.00752154641	0.00083368558	American Samoa
1369	American Samoa	3	YLDs (Years Lived with Disability)	298	2	Female	22	All ages	465	Ovarian cancer	202	Environmental/occupational risks	1	Number	2002	0.0022827819153314	0.0050595211017157	0.0004022951658231	American Samoa
1370	American Samoa	3	YLDs (Years Lived with Disability)	298	2	Female	22	All ages	465	Ovarian cancer	202	Environmental/occupational risks	3	Rate	2002	0.00791508654	0.01754287043	0.00139487746	American Samoa
1371	American Samoa	3	YLDs (Years Lived with Disability)	298	2	Female	22	All ages	465	Ovarian cancer	202	Environmental/occupational risks	1	Number	2003	0.0025107621319334	0.0057973723745905	0.0003736282411242	American Samoa
1372	American Samoa	3	YLDs (Years Lived with Disability)	298	2	Female	22	All ages	465	Ovarian cancer	202	Environmental/occupational risks	3	Rate	2003	0.00868183111	0.02004642621	0.00129194926	American Samoa
1373	American Samoa	3	YLDs (Years Lived with Disability)	298	2	Female	22	All ages	465	Ovarian cancer	202	Environmental/occupational risks	1	Number	2004	0.0027966631573662	0.0062014858975345	0.0003867250639628	American Samoa
1374	American Samoa	3	YLDs (Years Lived with Disability)	298	2	Female	22	All ages	465	Ovarian cancer	202	Environmental/occupational risks	3	Rate	2004	0.00966024126	0.02142118895	0.00133582674	American Samoa
1375	American Samoa	3	YLDs (Years Lived with Disability)	298	2	Female	22	All ages	465	Ovarian cancer	202	Environmental/occupational risks	1	Number	2005	0.0034906807781629	0.0080233458162896	0.0003089767413784	American Samoa
1376	American Samoa	3	YLDs (Years Lived with Disability)	298	2	Female	22	All ages	465	Ovarian cancer	202	Environmental/occupational risks	3	Rate	2005	0.01206400494	0.02772917081	0.0010678424	American Samoa
1377	American Samoa	3	YLDs (Years Lived with Disability)	298	2	Female	22	All ages	465	Ovarian cancer	202	Environmental/occupational risks	1	Number	2006	0.0040702388053615	0.009235916569735	0.0003982643243228	American Samoa
1378	American Samoa	3	YLDs (Years Lived with Disability)	298	2	Female	22	All ages	465	Ovarian cancer	202	Environmental/occupational risks	3	Rate	2006	0.01409769859	0.0319895648	0.00137943022	American Samoa
1379	American Samoa	3	YLDs (Years Lived with Disability)	298	2	Female	22	All ages	465	Ovarian cancer	202	Environmental/occupational risks	1	Number	2007	0.0041731059703481	0.0091097785264257	0.0004391295887385	American Samoa
1380	American Samoa	3	YLDs (Years Lived with Disability)	298	2	Female	22	All ages	465	Ovarian cancer	202	Environmental/occupational risks	3	Rate	2007	0.01450827868	0.03167118364	0.00152668408	American Samoa
1381	American Samoa	3	YLDs (Years Lived with Disability)	298	2	Female	22	All ages	465	Ovarian cancer	202	Environmental/occupational risks	1	Number	2008	0.0041185011076546	0.0091952727098708	0.0005669989239028	American Samoa
1382	American Samoa	3	YLDs (Years Lived with Disability)	298	2	Female	22	All ages	465	Ovarian cancer	202	Environmental/occupational risks	3	Rate	2008	0.01439326258	0.03213547142	0.0019815375	American Samoa
1383	American Samoa	3	YLDs (Years Lived with Disability)	298	2	Female	22	All ages	465	Ovarian cancer	202	Environmental/occupational risks	1	Number	2009	0.00408705566809	0.0087699941220655	0.0006103462225852	American Samoa
1384	American Samoa	3	YLDs (Years Lived with Disability)	298	2	Female	22	All ages	465	Ovarian cancer	202	Environmental/occupational risks	3	Rate	2009	0.01438359491	0.03086428301	0.00214799443	American Samoa
1385	American Samoa	3	YLDs (Years Lived with Disability)	298	2	Female	22	All ages	465	Ovarian cancer	202	Environmental/occupational risks	1	Number	2010	0.0033423579779378	0.0078224678078257	0.0006091727405932	American Samoa
1386	American Samoa	3	YLDs (Years Lived with Disability)	298	2	Female	22	All ages	465	Ovarian cancer	202	Environmental/occupational risks	3	Rate	2010	0.01186197568	0.0277618147	0.00216194444	American Samoa
1387	American Samoa	3	YLDs (Years Lived with Disability)	298	2	Female	22	All ages	465	Ovarian cancer	202	Environmental/occupational risks	1	Number	2011	0.0027215101313842	0.0055069608260465	0.0005353564311614	American Samoa
1388	American Samoa	3	YLDs (Years Lived with Disability)	298	2	Female	22	All ages	465	Ovarian cancer	202	Environmental/occupational risks	3	Rate	2011	0.00975077155	0.01973063276	0.00191810356	American Samoa
1389	American Samoa	3	YLDs (Years Lived with Disability)	298	2	Female	22	All ages	465	Ovarian cancer	202	Environmental/occupational risks	1	Number	2012	0.0026572774900515	0.0058542460402953	0.0005642030529715	American Samoa
1390	American Samoa	3	YLDs (Years Lived with Disability)	298	2	Female	22	All ages	465	Ovarian cancer	202	Environmental/occupational risks	3	Rate	2012	0.00962436187	0.0212034244	0.00204348036	American Samoa
1391	American Samoa	3	YLDs (Years Lived with Disability)	298	2	Female	22	All ages	465	Ovarian cancer	202	Environmental/occupational risks	1	Number	2013	0.0024458506651095	0.0053057871113482	0.0004280174028073	American Samoa
1392	American Samoa	3	YLDs (Years Lived with Disability)	298	2	Female	22	All ages	465	Ovarian cancer	202	Environmental/occupational risks	3	Rate	2013	0.00896559566	0.01944907864	0.00156895555	American Samoa
1393	American Samoa	3	YLDs (Years Lived with Disability)	298	2	Female	22	All ages	465	Ovarian cancer	202	Environmental/occupational risks	1	Number	2014	0.0022235489162514	0.0050350148636774	0.0004767155248101	American Samoa
1394	American Samoa	3	YLDs (Years Lived with Disability)	298	2	Female	22	All ages	465	Ovarian cancer	202	Environmental/occupational risks	3	Rate	2014	0.00825732151	0.01869791856	0.00177032011	American Samoa
1395	American Samoa	3	YLDs (Years Lived with Disability)	298	2	Female	22	All ages	465	Ovarian cancer	202	Environmental/occupational risks	1	Number	2015	0.0023114069680632	0.0050065692859179	0.0004473312940218	American Samoa
1396	American Samoa	3	YLDs (Years Lived with Disability)	298	2	Female	22	All ages	465	Ovarian cancer	202	Environmental/occupational risks	3	Rate	2015	0.00870276036	0.01885041161	0.00168426292	American Samoa
1397	American Samoa	3	YLDs (Years Lived with Disability)	298	2	Female	22	All ages	465	Ovarian cancer	202	Environmental/occupational risks	1	Number	2016	0.002437974064287	0.0055748780091277	0.0004446103750007	American Samoa
1398	American Samoa	3	YLDs (Years Lived with Disability)	298	2	Female	22	All ages	465	Ovarian cancer	202	Environmental/occupational risks	3	Rate	2016	0.00931251378	0.02129478284	0.00169831185	American Samoa
1399	American Samoa	3	YLDs (Years Lived with Disability)	298	2	Female	22	All ages	465	Ovarian cancer	202	Environmental/occupational risks	1	Number	2017	0.0027933685854742	0.00647058094057	0.0005270758755318	American Samoa
1400	American Samoa	3	YLDs (Years Lived with Disability)	298	2	Female	22	All ages	465	Ovarian cancer	202	Environmental/occupational risks	3	Rate	2017	0.01082918623	0.02508481208	0.00204334038	American Samoa
1401	American Samoa	3	YLDs (Years Lived with Disability)	298	2	Female	22	All ages	465	Ovarian cancer	202	Environmental/occupational risks	1	Number	2018	0.0031139185504725	0.0075417011159945	0.0005548629443319	American Samoa
1402	American Samoa	3	YLDs (Years Lived with Disability)	298	2	Female	22	All ages	465	Ovarian cancer	202	Environmental/occupational risks	3	Rate	2018	0.0122541478	0.02967872108	0.00218354219	American Samoa
1403	American Samoa	3	YLDs (Years Lived with Disability)	298	2	Female	22	All ages	465	Ovarian cancer	202	Environmental/occupational risks	1	Number	2019	0.0034665283834164	0.0084644589211339	0.000622300507086	American Samoa
1404	American Samoa	3	YLDs (Years Lived with Disability)	298	2	Female	22	All ages	465	Ovarian cancer	202	Environmental/occupational risks	3	Rate	2019	0.01384770413	0.03381288418	0.00248589723	American Samoa
1405	American Samoa	3	YLDs (Years Lived with Disability)	298	2	Female	22	All ages	465	Ovarian cancer	202	Environmental/occupational risks	1	Number	2020	0.0040642494450523	0.0094510558226653	0.0006404598987281	American Samoa
1406	American Samoa	3	YLDs (Years Lived with Disability)	298	2	Female	22	All ages	465	Ovarian cancer	202	Environmental/occupational risks	3	Rate	2020	0.01647928576	0.03832113449	0.00259686858	American Samoa
1407	American Samoa	3	YLDs (Years Lived with Disability)	298	2	Female	22	All ages	465	Ovarian cancer	202	Environmental/occupational risks	1	Number	2021	0.0042462721646493	0.0107309919683602	0.0005818628942537	American Samoa
1408	American Samoa	3	YLDs (Years Lived with Disability)	298	2	Female	22	All ages	465	Ovarian cancer	202	Environmental/occupational risks	3	Rate	2021	0.0174677991	0.04414385245	0.00239359696	American Samoa
1409	American Samoa	3	YLDs (Years Lived with Disability)	298	2	Female	27	Age-standardized	465	Ovarian cancer	202	Environmental/occupational risks	3	Rate	1990	0.00299132264	0.00759329476	0.00080908751	American Samoa
1410	American Samoa	3	YLDs (Years Lived with Disability)	298	2	Female	27	Age-standardized	465	Ovarian cancer	202	Environmental/occupational risks	3	Rate	1991	0.0028775604	0.00691485624	0.00076443764	American Samoa
1411	American Samoa	3	YLDs (Years Lived with Disability)	298	2	Female	27	Age-standardized	465	Ovarian cancer	202	Environmental/occupational risks	3	Rate	1992	0.00277649757	0.00673704901	0.00067120571	American Samoa
1412	American Samoa	3	YLDs (Years Lived with Disability)	298	2	Female	27	Age-standardized	465	Ovarian cancer	202	Environmental/occupational risks	3	Rate	1993	0.00265899175	0.00679446876	0.00067591473	American Samoa
1413	American Samoa	3	YLDs (Years Lived with Disability)	298	2	Female	27	Age-standardized	465	Ovarian cancer	202	Environmental/occupational risks	3	Rate	1994	0.0025711615	0.00659913273	0.00066973283	American Samoa
1414	American Samoa	3	YLDs (Years Lived with Disability)	298	2	Female	27	Age-standardized	465	Ovarian cancer	202	Environmental/occupational risks	3	Rate	1995	0.00256831562	0.00646793928	0.00061749716	American Samoa
1415	American Samoa	3	YLDs (Years Lived with Disability)	298	2	Female	27	Age-standardized	465	Ovarian cancer	202	Environmental/occupational risks	3	Rate	1996	0.002445736	0.0059650122	0.00063196809	American Samoa
1416	American Samoa	3	YLDs (Years Lived with Disability)	298	2	Female	27	Age-standardized	465	Ovarian cancer	202	Environmental/occupational risks	3	Rate	1997	0.00231566741	0.00652859512	0.00055078663	American Samoa
1417	American Samoa	3	YLDs (Years Lived with Disability)	298	2	Female	27	Age-standardized	465	Ovarian cancer	202	Environmental/occupational risks	3	Rate	1998	0.00214966288	0.00644171313	0.00049413239	American Samoa
1418	American Samoa	3	YLDs (Years Lived with Disability)	298	2	Female	27	Age-standardized	465	Ovarian cancer	202	Environmental/occupational risks	3	Rate	1999	0.00189325716	0.00588071556	0.00043119541	American Samoa
1419	American Samoa	3	YLDs (Years Lived with Disability)	298	2	Female	27	Age-standardized	465	Ovarian cancer	202	Environmental/occupational risks	3	Rate	2000	0.00369236693	0.008698033	0.00098569389	American Samoa
1420	American Samoa	3	YLDs (Years Lived with Disability)	298	2	Female	27	Age-standardized	465	Ovarian cancer	202	Environmental/occupational risks	3	Rate	2001	0.0069597458	0.01582038053	0.00192284603	American Samoa
1421	American Samoa	3	YLDs (Years Lived with Disability)	298	2	Female	27	Age-standardized	465	Ovarian cancer	202	Environmental/occupational risks	3	Rate	2002	0.01475319113	0.0328765734	0.00300596944	American Samoa
1422	American Samoa	3	YLDs (Years Lived with Disability)	298	2	Female	27	Age-standardized	465	Ovarian cancer	202	Environmental/occupational risks	3	Rate	2003	0.01568320799	0.03543622572	0.00272809229	American Samoa
1423	American Samoa	3	YLDs (Years Lived with Disability)	298	2	Female	27	Age-standardized	465	Ovarian cancer	202	Environmental/occupational risks	3	Rate	2004	0.01700164308	0.03670189139	0.00285109578	American Samoa
1424	American Samoa	3	YLDs (Years Lived with Disability)	298	2	Female	27	Age-standardized	465	Ovarian cancer	202	Environmental/occupational risks	3	Rate	2005	0.02039430709	0.04515196724	0.00202448097	American Samoa
1425	American Samoa	3	YLDs (Years Lived with Disability)	298	2	Female	27	Age-standardized	465	Ovarian cancer	202	Environmental/occupational risks	3	Rate	2006	0.02328378357	0.05215248282	0.00299705273	American Samoa
1426	American Samoa	3	YLDs (Years Lived with Disability)	298	2	Female	27	Age-standardized	465	Ovarian cancer	202	Environmental/occupational risks	3	Rate	2007	0.02347592758	0.05023454109	0.00290244042	American Samoa
1427	American Samoa	3	YLDs (Years Lived with Disability)	298	2	Female	27	Age-standardized	465	Ovarian cancer	202	Environmental/occupational risks	3	Rate	2008	0.02293545406	0.05002088253	0.00353038682	American Samoa
1428	American Samoa	3	YLDs (Years Lived with Disability)	298	2	Female	27	Age-standardized	465	Ovarian cancer	202	Environmental/occupational risks	3	Rate	2009	0.02244275779	0.04734678747	0.00457193094	American Samoa
1429	American Samoa	3	YLDs (Years Lived with Disability)	298	2	Female	27	Age-standardized	465	Ovarian cancer	202	Environmental/occupational risks	3	Rate	2010	0.01820915822	0.04240993855	0.00389548423	American Samoa
1430	American Samoa	3	YLDs (Years Lived with Disability)	298	2	Female	27	Age-standardized	465	Ovarian cancer	202	Environmental/occupational risks	3	Rate	2011	0.01451141425	0.02979889531	0.00322168986	American Samoa
1431	American Samoa	3	YLDs (Years Lived with Disability)	298	2	Female	27	Age-standardized	465	Ovarian cancer	202	Environmental/occupational risks	3	Rate	2012	0.01384161173	0.03067781148	0.00342152243	American Samoa
1432	American Samoa	3	YLDs (Years Lived with Disability)	298	2	Female	27	Age-standardized	465	Ovarian cancer	202	Environmental/occupational risks	3	Rate	2013	0.01240970542	0.02677533608	0.00250129353	American Samoa
1433	American Samoa	3	YLDs (Years Lived with Disability)	298	2	Female	27	Age-standardized	465	Ovarian cancer	202	Environmental/occupational risks	3	Rate	2014	0.01103504947	0.02385199144	0.00252687457	American Samoa
1434	American Samoa	3	YLDs (Years Lived with Disability)	298	2	Female	27	Age-standardized	465	Ovarian cancer	202	Environmental/occupational risks	3	Rate	2015	0.01119422471	0.02421123699	0.00249889676	American Samoa
1435	American Samoa	3	YLDs (Years Lived with Disability)	298	2	Female	27	Age-standardized	465	Ovarian cancer	202	Environmental/occupational risks	3	Rate	2016	0.01144023259	0.02589406926	0.00250780051	American Samoa
1436	American Samoa	3	YLDs (Years Lived with Disability)	298	2	Female	27	Age-standardized	465	Ovarian cancer	202	Environmental/occupational risks	3	Rate	2017	0.01269373207	0.0283057554	0.00276926779	American Samoa
1437	American Samoa	3	YLDs (Years Lived with Disability)	298	2	Female	27	Age-standardized	465	Ovarian cancer	202	Environmental/occupational risks	3	Rate	2018	0.01370084394	0.03240019936	0.00253773969	American Samoa
1438	American Samoa	3	YLDs (Years Lived with Disability)	298	2	Female	27	Age-standardized	465	Ovarian cancer	202	Environmental/occupational risks	3	Rate	2019	0.01486006606	0.03520264764	0.00281654472	American Samoa
1439	American Samoa	3	YLDs (Years Lived with Disability)	298	2	Female	27	Age-standardized	465	Ovarian cancer	202	Environmental/occupational risks	3	Rate	2020	0.01692587334	0.03861428154	0.00314578688	American Samoa
1440	American Samoa	3	YLDs (Years Lived with Disability)	298	2	Female	27	Age-standardized	465	Ovarian cancer	202	Environmental/occupational risks	3	Rate	2021	0.017255074	0.04305550125	0.0027275659	American Samoa
1441	American Samoa	4	YLLs (Years of Life Lost)	298	2	Female	22	All ages	465	Ovarian cancer	202	Environmental/occupational risks	1	Number	1990	0.0074926883847632	0.0174507757423715	0.0020352636256463	American Samoa
1442	American Samoa	4	YLLs (Years of Life Lost)	298	2	Female	22	All ages	465	Ovarian cancer	202	Environmental/occupational risks	3	Rate	1990	0.03181325001	0.07409435212	0.00864153789	American Samoa
1443	American Samoa	4	YLLs (Years of Life Lost)	298	2	Female	22	All ages	465	Ovarian cancer	202	Environmental/occupational risks	1	Number	1991	0.0075499247557581	0.0178132754576121	0.0021396781875992	American Samoa
1444	American Samoa	4	YLLs (Years of Life Lost)	298	2	Female	22	All ages	465	Ovarian cancer	202	Environmental/occupational risks	3	Rate	1991	0.0310330196	0.07321923651	0.00879487906	American Samoa
1445	American Samoa	4	YLLs (Years of Life Lost)	298	2	Female	22	All ages	465	Ovarian cancer	202	Environmental/occupational risks	1	Number	1992	0.0075226969160123	0.0178441844776901	0.002051367042342	American Samoa
1446	American Samoa	4	YLLs (Years of Life Lost)	298	2	Female	22	All ages	465	Ovarian cancer	202	Environmental/occupational risks	3	Rate	1992	0.03003168837	0.07123655167	0.00818935236	American Samoa
1447	American Samoa	4	YLLs (Years of Life Lost)	298	2	Female	22	All ages	465	Ovarian cancer	202	Environmental/occupational risks	1	Number	1993	0.0074069241494246	0.0180132234562836	0.0020595707964707	American Samoa
1448	American Samoa	4	YLLs (Years of Life Lost)	298	2	Female	22	All ages	465	Ovarian cancer	202	Environmental/occupational risks	3	Rate	1993	0.02881317399	0.0700720206	0.00801179687	American Samoa
1449	American Samoa	4	YLLs (Years of Life Lost)	298	2	Female	22	All ages	465	Ovarian cancer	202	Environmental/occupational risks	1	Number	1994	0.0072412583209381	0.0178636810556852	0.0020993612480947	American Samoa
1450	American Samoa	4	YLLs (Years of Life Lost)	298	2	Female	22	All ages	465	Ovarian cancer	202	Environmental/occupational risks	3	Rate	1994	0.02753718406	0.06793231942	0.00798348775	American Samoa
1451	American Samoa	4	YLLs (Years of Life Lost)	298	2	Female	22	All ages	465	Ovarian cancer	202	Environmental/occupational risks	1	Number	1995	0.0071832721987866	0.0181141943977789	0.0020675204330267	American Samoa
1452	American Samoa	4	YLLs (Years of Life Lost)	298	2	Female	22	All ages	465	Ovarian cancer	202	Environmental/occupational risks	3	Rate	1995	0.02678630072	0.067547525	0.00770974878	American Samoa
1453	American Samoa	4	YLLs (Years of Life Lost)	298	2	Female	22	All ages	465	Ovarian cancer	202	Environmental/occupational risks	1	Number	1996	0.00685410779639	0.0178028977874074	0.0018977913206539	American Samoa
1454	American Samoa	4	YLLs (Years of Life Lost)	298	2	Female	22	All ages	465	Ovarian cancer	202	Environmental/occupational risks	3	Rate	1996	0.02513188792	0.06527770575	0.00695861229	American Samoa
1455	American Samoa	4	YLLs (Years of Life Lost)	298	2	Female	22	All ages	465	Ovarian cancer	202	Environmental/occupational risks	1	Number	1997	0.0064640397474134	0.01802212157668	0.0015972474128121	American Samoa
1456	American Samoa	4	YLLs (Years of Life Lost)	298	2	Female	22	All ages	465	Ovarian cancer	202	Environmental/occupational risks	3	Rate	1997	0.02336320398	0.06513798167	0.00577298695	American Samoa
1457	American Samoa	4	YLLs (Years of Life Lost)	298	2	Female	22	All ages	465	Ovarian cancer	202	Environmental/occupational risks	1	Number	1998	0.0058435534499149	0.0177119436891331	0.0014309720811849	American Samoa
1458	American Samoa	4	YLLs (Years of Life Lost)	298	2	Female	22	All ages	465	Ovarian cancer	202	Environmental/occupational risks	3	Rate	1998	0.0208646809	0.06324132334	0.00510935274	American Samoa
1459	American Samoa	4	YLLs (Years of Life Lost)	298	2	Female	22	All ages	465	Ovarian cancer	202	Environmental/occupational risks	1	Number	1999	0.0048186003760075	0.016667639229316	0.001014244386712	American Samoa
1460	American Samoa	4	YLLs (Years of Life Lost)	298	2	Female	22	All ages	465	Ovarian cancer	202	Environmental/occupational risks	3	Rate	1999	0.0170308856	0.0589101886	0.0035847505	American Samoa
1461	American Samoa	4	YLLs (Years of Life Lost)	298	2	Female	22	All ages	465	Ovarian cancer	202	Environmental/occupational risks	1	Number	2000	0.0130137000733054	0.0286700837283983	0.0036468727988989	American Samoa
1462	American Samoa	4	YLLs (Years of Life Lost)	298	2	Female	22	All ages	465	Ovarian cancer	202	Environmental/occupational risks	3	Rate	2000	0.04561803292	0.10049969002	0.0127836943	American Samoa
1463	American Samoa	4	YLLs (Years of Life Lost)	298	2	Female	22	All ages	465	Ovarian cancer	202	Environmental/occupational risks	1	Number	2001	0.0294564021572566	0.0592686517676211	0.0094339264800436	American Samoa
1464	American Samoa	4	YLLs (Years of Life Lost)	298	2	Female	22	All ages	465	Ovarian cancer	202	Environmental/occupational risks	3	Rate	2001	0.10259977418	0.2064390028	0.03285936691	American Samoa
1465	American Samoa	4	YLLs (Years of Life Lost)	298	2	Female	22	All ages	465	Ovarian cancer	202	Environmental/occupational risks	1	Number	2002	0.0694373915809061	0.137598977590033	0.0116986329415181	American Samoa
1466	American Samoa	4	YLLs (Years of Life Lost)	298	2	Female	22	All ages	465	Ovarian cancer	202	Environmental/occupational risks	3	Rate	2002	0.24076017052	0.47709674217	0.0405626536	American Samoa
1467	American Samoa	4	YLLs (Years of Life Lost)	298	2	Female	22	All ages	465	Ovarian cancer	202	Environmental/occupational risks	1	Number	2003	0.0762399834537523	0.153348603569536	0.0111873884204069	American Samoa
1468	American Samoa	4	YLLs (Years of Life Lost)	298	2	Female	22	All ages	465	Ovarian cancer	202	Environmental/occupational risks	3	Rate	2003	0.26362619201	0.53025599662	0.0386842766	American Samoa
1469	American Samoa	4	YLLs (Years of Life Lost)	298	2	Female	22	All ages	465	Ovarian cancer	202	Environmental/occupational risks	1	Number	2004	0.0852376371303109	0.172314071607854	0.0108779718649708	American Samoa
1470	American Samoa	4	YLLs (Years of Life Lost)	298	2	Female	22	All ages	465	Ovarian cancer	202	Environmental/occupational risks	3	Rate	2004	0.29442807102	0.59520772069	0.03757471911	American Samoa
1471	American Samoa	4	YLLs (Years of Life Lost)	298	2	Female	22	All ages	465	Ovarian cancer	202	Environmental/occupational risks	1	Number	2005	0.107833406221892	0.21453246228506	0.012061109193843	American Samoa
1472	American Samoa	4	YLLs (Years of Life Lost)	298	2	Female	22	All ages	465	Ovarian cancer	202	Environmental/occupational risks	3	Rate	2005	0.37267880615	0.74143722921	0.04168392646	American Samoa
1473	American Samoa	4	YLLs (Years of Life Lost)	298	2	Female	22	All ages	465	Ovarian cancer	202	Environmental/occupational risks	1	Number	2006	0.126196782380162	0.251300697672955	0.0135948345390978	American Samoa
1474	American Samoa	4	YLLs (Years of Life Lost)	298	2	Female	22	All ages	465	Ovarian cancer	202	Environmental/occupational risks	3	Rate	2006	0.43709577901	0.87040629834	0.04708713393	American Samoa
1475	American Samoa	4	YLLs (Years of Life Lost)	298	2	Female	22	All ages	465	Ovarian cancer	202	Environmental/occupational risks	1	Number	2007	0.129387180657624	0.255293935313401	0.0160755666663193	American Samoa
1476	American Samoa	4	YLLs (Years of Life Lost)	298	2	Female	22	All ages	465	Ovarian cancer	202	Environmental/occupational risks	3	Rate	2007	0.44982928482	0.88755847186	0.05588854027	American Samoa
1477	American Samoa	4	YLLs (Years of Life Lost)	298	2	Female	22	All ages	465	Ovarian cancer	202	Environmental/occupational risks	1	Number	2008	0.131335902912624	0.255790819626129	0.0179716499616148	American Samoa
1478	American Samoa	4	YLLs (Years of Life Lost)	298	2	Female	22	All ages	465	Ovarian cancer	202	Environmental/occupational risks	3	Rate	2008	0.458990319	0.89393309289	0.06280699463	American Samoa
1479	American Samoa	4	YLLs (Years of Life Lost)	298	2	Female	22	All ages	465	Ovarian cancer	202	Environmental/occupational risks	1	Number	2009	0.13013412263416	0.259967193223943	0.0190680207373707	American Samoa
1480	American Samoa	4	YLLs (Years of Life Lost)	298	2	Female	22	All ages	465	Ovarian cancer	202	Environmental/occupational risks	3	Rate	2009	0.45798165138	0.91490380883	0.06710617822	American Samoa
1481	American Samoa	4	YLLs (Years of Life Lost)	298	2	Female	22	All ages	465	Ovarian cancer	202	Environmental/occupational risks	1	Number	2010	0.106026713476762	0.212414098897943	0.0199212576899721	American Samoa
1482	American Samoa	4	YLLs (Years of Life Lost)	298	2	Female	22	All ages	465	Ovarian cancer	202	Environmental/occupational risks	3	Rate	2010	0.37628713157	0.75385428217	0.07070022891	American Samoa
1483	American Samoa	4	YLLs (Years of Life Lost)	298	2	Female	22	All ages	465	Ovarian cancer	202	Environmental/occupational risks	1	Number	2011	0.0872941980404427	0.174650504143157	0.0189002856091568	American Samoa
1484	American Samoa	4	YLLs (Years of Life Lost)	298	2	Female	22	All ages	465	Ovarian cancer	202	Environmental/occupational risks	3	Rate	2011	0.31276230543	0.62574713493	0.06771695065	American Samoa
1485	American Samoa	4	YLLs (Years of Life Lost)	298	2	Female	22	All ages	465	Ovarian cancer	202	Environmental/occupational risks	1	Number	2012	0.0841548996119738	0.165795805284247	0.0188406295774165	American Samoa
1486	American Samoa	4	YLLs (Years of Life Lost)	298	2	Female	22	All ages	465	Ovarian cancer	202	Environmental/occupational risks	3	Rate	2012	0.3047996343	0.60049386373	0.06823865315	American Samoa
1487	American Samoa	4	YLLs (Years of Life Lost)	298	2	Female	22	All ages	465	Ovarian cancer	202	Environmental/occupational risks	1	Number	2013	0.0772819040073663	0.150553658971145	0.0178147056777405	American Samoa
1488	American Samoa	4	YLLs (Years of Life Lost)	298	2	Female	22	All ages	465	Ovarian cancer	202	Environmental/occupational risks	3	Rate	2013	0.28328724783	0.5518747532	0.06530220764	American Samoa
1489	American Samoa	4	YLLs (Years of Life Lost)	298	2	Female	22	All ages	465	Ovarian cancer	202	Environmental/occupational risks	1	Number	2014	0.0708774630973368	0.134477615421955	0.0172105202293869	American Samoa
1490	American Samoa	4	YLLs (Years of Life Lost)	298	2	Female	22	All ages	465	Ovarian cancer	202	Environmental/occupational risks	3	Rate	2014	0.26320896136	0.49939306424	0.06391260291	American Samoa
1491	American Samoa	4	YLLs (Years of Life Lost)	298	2	Female	22	All ages	465	Ovarian cancer	202	Environmental/occupational risks	1	Number	2015	0.0744046811003317	0.143739113685312	0.0179322854657664	American Samoa
1492	American Samoa	4	YLLs (Years of Life Lost)	298	2	Female	22	All ages	465	Ovarian cancer	202	Environmental/occupational risks	3	Rate	2015	0.280143704	0.54119723547	0.06751748408	American Samoa
1493	American Samoa	4	YLLs (Years of Life Lost)	298	2	Female	22	All ages	465	Ovarian cancer	202	Environmental/occupational risks	1	Number	2016	0.0784968874664547	0.155106811921943	0.017563103950174	American Samoa
1494	American Samoa	4	YLLs (Years of Life Lost)	298	2	Female	22	All ages	465	Ovarian cancer	202	Environmental/occupational risks	3	Rate	2016	0.29984049332	0.59247321143	0.06708711546	American Samoa
1495	American Samoa	4	YLLs (Years of Life Lost)	298	2	Female	22	All ages	465	Ovarian cancer	202	Environmental/occupational risks	1	Number	2017	0.0894041661624745	0.177280785440795	0.0182612929008116	American Samoa
1496	American Samoa	4	YLLs (Years of Life Lost)	298	2	Female	22	All ages	465	Ovarian cancer	202	Environmental/occupational risks	3	Rate	2017	0.34659742734	0.68727294026	0.07079443175	American Samoa
1497	American Samoa	4	YLLs (Years of Life Lost)	298	2	Female	22	All ages	465	Ovarian cancer	202	Environmental/occupational risks	1	Number	2018	0.0986990807897825	0.209050431482676	0.0187588871641626	American Samoa
1498	American Samoa	4	YLLs (Years of Life Lost)	298	2	Female	22	All ages	465	Ovarian cancer	202	Environmental/occupational risks	3	Rate	2018	0.38840872166	0.82267241198	0.07382151206	American Samoa
1499	American Samoa	4	YLLs (Years of Life Lost)	298	2	Female	22	All ages	465	Ovarian cancer	202	Environmental/occupational risks	1	Number	2019	0.109793268657298	0.242091885364911	0.0196191521843669	American Samoa
1500	American Samoa	4	YLLs (Years of Life Lost)	298	2	Female	22	All ages	465	Ovarian cancer	202	Environmental/occupational risks	3	Rate	2019	0.43859000457	0.96708188404	0.07837241892	American Samoa
1501	American Samoa	4	YLLs (Years of Life Lost)	298	2	Female	22	All ages	465	Ovarian cancer	202	Environmental/occupational risks	1	Number	2020	0.127391173557412	0.267381560231451	0.0220573205666214	American Samoa
1502	American Samoa	4	YLLs (Years of Life Lost)	298	2	Female	22	All ages	465	Ovarian cancer	202	Environmental/occupational risks	3	Rate	2020	0.51653216176	1.08415027089	0.08943567405	American Samoa
1503	American Samoa	4	YLLs (Years of Life Lost)	298	2	Female	22	All ages	465	Ovarian cancer	202	Environmental/occupational risks	1	Number	2021	0.133479041558287	0.308083411336687	0.019706723337769	American Samoa
1504	American Samoa	4	YLLs (Years of Life Lost)	298	2	Female	22	All ages	465	Ovarian cancer	202	Environmental/occupational risks	3	Rate	2021	0.54908988219	1.26735614866	0.08106712687	American Samoa
1505	American Samoa	4	YLLs (Years of Life Lost)	298	2	Female	27	Age-standardized	465	Ovarian cancer	202	Environmental/occupational risks	3	Rate	1990	0.10027768644	0.22425280098	0.02875522807	American Samoa
1506	American Samoa	4	YLLs (Years of Life Lost)	298	2	Female	27	Age-standardized	465	Ovarian cancer	202	Environmental/occupational risks	3	Rate	1991	0.096344794	0.21652039783	0.02759941111	American Samoa
1507	American Samoa	4	YLLs (Years of Life Lost)	298	2	Female	27	Age-standardized	465	Ovarian cancer	202	Environmental/occupational risks	3	Rate	1992	0.09275695338	0.21049898264	0.02571513319	American Samoa
1508	American Samoa	4	YLLs (Years of Life Lost)	298	2	Female	27	Age-standardized	465	Ovarian cancer	202	Environmental/occupational risks	3	Rate	1993	0.08919429175	0.20245416761	0.02416006403	American Samoa
1509	American Samoa	4	YLLs (Years of Life Lost)	298	2	Female	27	Age-standardized	465	Ovarian cancer	202	Environmental/occupational risks	3	Rate	1994	0.08599825742	0.19648685917	0.02325841802	American Samoa
1510	American Samoa	4	YLLs (Years of Life Lost)	298	2	Female	27	Age-standardized	465	Ovarian cancer	202	Environmental/occupational risks	3	Rate	1995	0.08465812696	0.1962529091	0.02311016253	American Samoa
1511	American Samoa	4	YLLs (Years of Life Lost)	298	2	Female	27	Age-standardized	465	Ovarian cancer	202	Environmental/occupational risks	3	Rate	1996	0.0805549173	0.18395355747	0.02068181397	American Samoa
1512	American Samoa	4	YLLs (Years of Life Lost)	298	2	Female	27	Age-standardized	465	Ovarian cancer	202	Environmental/occupational risks	3	Rate	1997	0.0766093794	0.18147344592	0.01968508126	American Samoa
1513	American Samoa	4	YLLs (Years of Life Lost)	298	2	Female	27	Age-standardized	465	Ovarian cancer	202	Environmental/occupational risks	3	Rate	1998	0.07093334466	0.17334508756	0.0180608241	American Samoa
1514	American Samoa	4	YLLs (Years of Life Lost)	298	2	Female	27	Age-standardized	465	Ovarian cancer	202	Environmental/occupational risks	3	Rate	1999	0.06297490642	0.15838218631	0.01600544061	American Samoa
1515	American Samoa	4	YLLs (Years of Life Lost)	298	2	Female	27	Age-standardized	465	Ovarian cancer	202	Environmental/occupational risks	3	Rate	2000	0.1186819189	0.26024754329	0.03384723051	American Samoa
1516	American Samoa	4	YLLs (Years of Life Lost)	298	2	Female	27	Age-standardized	465	Ovarian cancer	202	Environmental/occupational risks	3	Rate	2001	0.21875762978	0.44148455782	0.07172937146	American Samoa
1517	American Samoa	4	YLLs (Years of Life Lost)	298	2	Female	27	Age-standardized	465	Ovarian cancer	202	Environmental/occupational risks	3	Rate	2002	0.46037881347	0.89587455329	0.09087737011	American Samoa
1518	American Samoa	4	YLLs (Years of Life Lost)	298	2	Female	27	Age-standardized	465	Ovarian cancer	202	Environmental/occupational risks	3	Rate	2003	0.48654180569	0.96326620848	0.08704325094	American Samoa
1519	American Samoa	4	YLLs (Years of Life Lost)	298	2	Female	27	Age-standardized	465	Ovarian cancer	202	Environmental/occupational risks	3	Rate	2004	0.52890371525	1.04882919004	0.0868617757	American Samoa
1520	American Samoa	4	YLLs (Years of Life Lost)	298	2	Female	27	Age-standardized	465	Ovarian cancer	202	Environmental/occupational risks	3	Rate	2005	0.64994245	1.27604119397	0.09364449161	American Samoa
1521	American Samoa	4	YLLs (Years of Life Lost)	298	2	Female	27	Age-standardized	465	Ovarian cancer	202	Environmental/occupational risks	3	Rate	2006	0.74538456078	1.44022098403	0.10596549071	American Samoa
1522	American Samoa	4	YLLs (Years of Life Lost)	298	2	Female	27	Age-standardized	465	Ovarian cancer	202	Environmental/occupational risks	3	Rate	2007	0.75338504312	1.4789172272	0.11965210945	American Samoa
1523	American Samoa	4	YLLs (Years of Life Lost)	298	2	Female	27	Age-standardized	465	Ovarian cancer	202	Environmental/occupational risks	3	Rate	2008	0.7538334681	1.45445439109	0.13128754659	American Samoa
1524	American Samoa	4	YLLs (Years of Life Lost)	298	2	Female	27	Age-standardized	465	Ovarian cancer	202	Environmental/occupational risks	3	Rate	2009	0.73699779168	1.43684839054	0.14162085277	American Samoa
1525	American Samoa	4	YLLs (Years of Life Lost)	298	2	Female	27	Age-standardized	465	Ovarian cancer	202	Environmental/occupational risks	3	Rate	2010	0.59415975527	1.16231223249	0.13932979594	American Samoa
1526	American Samoa	4	YLLs (Years of Life Lost)	298	2	Female	27	Age-standardized	465	Ovarian cancer	202	Environmental/occupational risks	3	Rate	2011	0.47840222477	0.93771013411	0.12663397059	American Samoa
1527	American Samoa	4	YLLs (Years of Life Lost)	298	2	Female	27	Age-standardized	465	Ovarian cancer	202	Environmental/occupational risks	3	Rate	2012	0.44973199355	0.83978427711	0.11582137362	American Samoa
1528	American Samoa	4	YLLs (Years of Life Lost)	298	2	Female	27	Age-standardized	465	Ovarian cancer	202	Environmental/occupational risks	3	Rate	2013	0.40178977135	0.75199745642	0.10470041756	American Samoa
1529	American Samoa	4	YLLs (Years of Life Lost)	298	2	Female	27	Age-standardized	465	Ovarian cancer	202	Environmental/occupational risks	3	Rate	2014	0.35883728649	0.6750358525	0.09646053357	American Samoa
1530	American Samoa	4	YLLs (Years of Life Lost)	298	2	Female	27	Age-standardized	465	Ovarian cancer	202	Environmental/occupational risks	3	Rate	2015	0.36719299315	0.69812948127	0.09595011319	American Samoa
1531	American Samoa	4	YLLs (Years of Life Lost)	298	2	Female	27	Age-standardized	465	Ovarian cancer	202	Environmental/occupational risks	3	Rate	2016	0.37533245748	0.73462578938	0.09323794468	American Samoa
1532	American Samoa	4	YLLs (Years of Life Lost)	298	2	Female	27	Age-standardized	465	Ovarian cancer	202	Environmental/occupational risks	3	Rate	2017	0.41364409857	0.83313828283	0.09395074634	American Samoa
1533	American Samoa	4	YLLs (Years of Life Lost)	298	2	Female	27	Age-standardized	465	Ovarian cancer	202	Environmental/occupational risks	3	Rate	2018	0.44271090038	0.92582718935	0.09630531291	American Samoa
1534	American Samoa	4	YLLs (Years of Life Lost)	298	2	Female	27	Age-standardized	465	Ovarian cancer	202	Environmental/occupational risks	3	Rate	2019	0.47884435198	1.03389024521	0.09747468598	American Samoa
1535	American Samoa	4	YLLs (Years of Life Lost)	298	2	Female	27	Age-standardized	465	Ovarian cancer	202	Environmental/occupational risks	3	Rate	2020	0.53873979716	1.11746834722	0.10420627277	American Samoa
1536	American Samoa	4	YLLs (Years of Life Lost)	298	2	Female	27	Age-standardized	465	Ovarian cancer	202	Environmental/occupational risks	3	Rate	2021	0.55217291201	1.25183063247	0.09670638601	American Samoa
1537	Andorra	1	Deaths	74	2	Female	22	All ages	465	Ovarian cancer	202	Environmental/occupational risks	1	Number	1990	0.0563727017830405	0.120698628054113	0.0163129128602308	NA
1538	Andorra	1	Deaths	74	2	Female	22	All ages	465	Ovarian cancer	202	Environmental/occupational risks	3	Rate	1990	0.22117086685	0.47354516193	0.06400156395	NA
1539	Andorra	1	Deaths	74	2	Female	22	All ages	465	Ovarian cancer	202	Environmental/occupational risks	1	Number	1991	0.0593980084658584	0.127441893547346	0.0175672729575012	NA
1540	Andorra	1	Deaths	74	2	Female	22	All ages	465	Ovarian cancer	202	Environmental/occupational risks	3	Rate	1991	0.21639548278	0.46428913685	0.06400010053	NA
1541	Andorra	1	Deaths	74	2	Female	22	All ages	465	Ovarian cancer	202	Environmental/occupational risks	1	Number	1992	0.0627364868135841	0.137743281107407	0.0193059414987909	NA
1542	Andorra	1	Deaths	74	2	Female	22	All ages	465	Ovarian cancer	202	Environmental/occupational risks	3	Rate	1992	0.21775745667	0.47810497672	0.06701064935	NA
1543	Andorra	1	Deaths	74	2	Female	22	All ages	465	Ovarian cancer	202	Environmental/occupational risks	1	Number	1993	0.0662846047654564	0.152536041858387	0.0198483692440376	NA
1544	Andorra	1	Deaths	74	2	Female	22	All ages	465	Ovarian cancer	202	Environmental/occupational risks	3	Rate	1993	0.21920150195	0.50443281053	0.06563805223	NA
1545	Andorra	1	Deaths	74	2	Female	22	All ages	465	Ovarian cancer	202	Environmental/occupational risks	1	Number	1994	0.0681884869335918	0.160308900544961	0.020226464883541	NA
1546	Andorra	1	Deaths	74	2	Female	22	All ages	465	Ovarian cancer	202	Environmental/occupational risks	3	Rate	1994	0.22583974938	0.53094185765	0.06698989764	NA
1547	Andorra	1	Deaths	74	2	Female	22	All ages	465	Ovarian cancer	202	Environmental/occupational risks	1	Number	1995	0.0693637846876968	0.157065402304363	0.0208231453845384	NA
1548	Andorra	1	Deaths	74	2	Female	22	All ages	465	Ovarian cancer	202	Environmental/occupational risks	3	Rate	1995	0.22992680108	0.52063977874	0.06902448055	NA
1549	Andorra	1	Deaths	74	2	Female	22	All ages	465	Ovarian cancer	202	Environmental/occupational risks	1	Number	1996	0.0702958494084075	0.158460796518886	0.021538221308763	NA
1550	Andorra	1	Deaths	74	2	Female	22	All ages	465	Ovarian cancer	202	Environmental/occupational risks	3	Rate	1996	0.23003374815	0.51854172422	0.0704809433	NA
1551	Andorra	1	Deaths	74	2	Female	22	All ages	465	Ovarian cancer	202	Environmental/occupational risks	1	Number	1997	0.0700901155488647	0.159465346319548	0.0219761555518791	NA
1552	Andorra	1	Deaths	74	2	Female	22	All ages	465	Ovarian cancer	202	Environmental/occupational risks	3	Rate	1997	0.2264228836	0.5151454419	0.0709929563	NA
1553	Andorra	1	Deaths	74	2	Female	22	All ages	465	Ovarian cancer	202	Environmental/occupational risks	1	Number	1998	0.0702216038383498	0.163991607584701	0.0229153786186364	NA
1554	Andorra	1	Deaths	74	2	Female	22	All ages	465	Ovarian cancer	202	Environmental/occupational risks	3	Rate	1998	0.22440079075	0.5240530607	0.07322859065	NA
1555	Andorra	1	Deaths	74	2	Female	22	All ages	465	Ovarian cancer	202	Environmental/occupational risks	1	Number	1999	0.0702640217626422	0.16085579551848	0.022767864469406	NA
1556	Andorra	1	Deaths	74	2	Female	22	All ages	465	Ovarian cancer	202	Environmental/occupational risks	3	Rate	1999	0.22335858484	0.51133598602	0.07237556092	NA
1557	Andorra	1	Deaths	74	2	Female	22	All ages	465	Ovarian cancer	202	Environmental/occupational risks	1	Number	2000	0.07166267505268	0.161238258702913	0.0230099388892707	NA
1558	Andorra	1	Deaths	74	2	Female	22	All ages	465	Ovarian cancer	202	Environmental/occupational risks	3	Rate	2000	0.22747688188	0.51181422272	0.07303982369	NA
1559	Andorra	1	Deaths	74	2	Female	22	All ages	465	Ovarian cancer	202	Environmental/occupational risks	1	Number	2001	0.0743397765559423	0.16531234587239	0.0238328328917736	NA
1560	Andorra	1	Deaths	74	2	Female	22	All ages	465	Ovarian cancer	202	Environmental/occupational risks	3	Rate	2001	0.23382333691	0.5199623423	0.07496219081	NA
1561	Andorra	1	Deaths	74	2	Female	22	All ages	465	Ovarian cancer	202	Environmental/occupational risks	1	Number	2002	0.0767092771999154	0.165857692883832	0.0240292018853199	NA
1562	Andorra	1	Deaths	74	2	Female	22	All ages	465	Ovarian cancer	202	Environmental/occupational risks	3	Rate	2002	0.23732237871	0.51312883707	0.07434129949	NA
1563	Andorra	1	Deaths	74	2	Female	22	All ages	465	Ovarian cancer	202	Environmental/occupational risks	1	Number	2003	0.0789614501506926	0.172441412771869	0.0234840358843971	NA
1564	Andorra	1	Deaths	74	2	Female	22	All ages	465	Ovarian cancer	202	Environmental/occupational risks	3	Rate	2003	0.2285755839	0.49917898591	0.06798098571	NA
1565	Andorra	1	Deaths	74	2	Female	22	All ages	465	Ovarian cancer	202	Environmental/occupational risks	1	Number	2004	0.0819963946939776	0.182255182107273	0.0257444978265789	NA
1566	Andorra	1	Deaths	74	2	Female	22	All ages	465	Ovarian cancer	202	Environmental/occupational risks	3	Rate	2004	0.22403080748	0.49795818178	0.07033919793	NA
1567	Andorra	1	Deaths	74	2	Female	22	All ages	465	Ovarian cancer	202	Environmental/occupational risks	1	Number	2005	0.0809392421051613	0.178108004289864	0.0250239818760732	NA
1568	Andorra	1	Deaths	74	2	Female	22	All ages	465	Ovarian cancer	202	Environmental/occupational risks	3	Rate	2005	0.21580004723	0.47487120881	0.06671889099	NA
1569	Andorra	1	Deaths	74	2	Female	22	All ages	465	Ovarian cancer	202	Environmental/occupational risks	1	Number	2006	0.0841472427581321	0.186002352763776	0.0277353889600209	NA
1570	Andorra	1	Deaths	74	2	Female	22	All ages	465	Ovarian cancer	202	Environmental/occupational risks	3	Rate	2006	0.21811899949	0.4821387577	0.07189320876	NA
1571	Andorra	1	Deaths	74	2	Female	22	All ages	465	Ovarian cancer	202	Environmental/occupational risks	1	Number	2007	0.0861560403545165	0.183583513538502	0.0280933378889034	NA
1572	Andorra	1	Deaths	74	2	Female	22	All ages	465	Ovarian cancer	202	Environmental/occupational risks	3	Rate	2007	0.21835414601	0.46527464767	0.07119984598	NA
1573	Andorra	1	Deaths	74	2	Female	22	All ages	465	Ovarian cancer	202	Environmental/occupational risks	1	Number	2008	0.0902352516190506	0.190149218940951	0.0293195747458357	NA
1574	Andorra	1	Deaths	74	2	Female	22	All ages	465	Ovarian cancer	202	Environmental/occupational risks	3	Rate	2008	0.22492428617	0.47397415721	0.07308323856	NA
1575	Andorra	1	Deaths	74	2	Female	22	All ages	465	Ovarian cancer	202	Environmental/occupational risks	1	Number	2009	0.0947306782222046	0.197778304759454	0.0300189763697155	NA
1576	Andorra	1	Deaths	74	2	Female	22	All ages	465	Ovarian cancer	202	Environmental/occupational risks	3	Rate	2009	0.23586162772	0.4924308974	0.0747416229	NA
1577	Andorra	1	Deaths	74	2	Female	22	All ages	465	Ovarian cancer	202	Environmental/occupational risks	1	Number	2010	0.0941425953084765	0.191036760315139	0.0309877953316407	NA
1578	Andorra	1	Deaths	74	2	Female	22	All ages	465	Ovarian cancer	202	Environmental/occupational risks	3	Rate	2010	0.23302983112	0.47287058369	0.07670365034	NA
1579	Andorra	1	Deaths	74	2	Female	22	All ages	465	Ovarian cancer	202	Environmental/occupational risks	1	Number	2011	0.0886367899095854	0.178294680000583	0.0291095625825529	NA
1580	Andorra	1	Deaths	74	2	Female	22	All ages	465	Ovarian cancer	202	Environmental/occupational risks	3	Rate	2011	0.23145263133	0.46557160837	0.0760122841	NA
1581	Andorra	1	Deaths	74	2	Female	22	All ages	465	Ovarian cancer	202	Environmental/occupational risks	1	Number	2012	0.0878337535128318	0.171870509908116	0.0297667092630313	NA
1582	Andorra	1	Deaths	74	2	Female	22	All ages	465	Ovarian cancer	202	Environmental/occupational risks	3	Rate	2012	0.23490975166	0.45966450464	0.07961051419	NA
1583	Andorra	1	Deaths	74	2	Female	22	All ages	465	Ovarian cancer	202	Environmental/occupational risks	1	Number	2013	0.0914225092349652	0.17950361029049	0.0302810293729367	NA
1584	Andorra	1	Deaths	74	2	Female	22	All ages	465	Ovarian cancer	202	Environmental/occupational risks	3	Rate	2013	0.24484603517	0.48074317415	0.08109808016	NA
1585	Andorra	1	Deaths	74	2	Female	22	All ages	465	Ovarian cancer	202	Environmental/occupational risks	1	Number	2014	0.0950730616461886	0.188196878745555	0.0313131630120834	NA
1586	Andorra	1	Deaths	74	2	Female	22	All ages	465	Ovarian cancer	202	Environmental/occupational risks	3	Rate	2014	0.25214022131	0.49911091359	0.08304463657	NA
1587	Andorra	1	Deaths	74	2	Female	22	All ages	465	Ovarian cancer	202	Environmental/occupational risks	1	Number	2015	0.0960561706320478	0.189266096513301	0.0317732553540533	NA
1588	Andorra	1	Deaths	74	2	Female	22	All ages	465	Ovarian cancer	202	Environmental/occupational risks	3	Rate	2015	0.25179589637	0.49613081712	0.08328850984	NA
1589	Andorra	1	Deaths	74	2	Female	22	All ages	465	Ovarian cancer	202	Environmental/occupational risks	1	Number	2016	0.099276949649505	0.200002473560395	0.0341891106617362	NA
1590	Andorra	1	Deaths	74	2	Female	22	All ages	465	Ovarian cancer	202	Environmental/occupational risks	3	Rate	2016	0.25913169159	0.52204443709	0.08924007145	NA
1591	Andorra	1	Deaths	74	2	Female	22	All ages	465	Ovarian cancer	202	Environmental/occupational risks	1	Number	2017	0.101990390191214	0.20397781575924	0.0360155626548697	NA
1592	Andorra	1	Deaths	74	2	Female	22	All ages	465	Ovarian cancer	202	Environmental/occupational risks	3	Rate	2017	0.26088646881	0.52176535425	0.09212606154	NA
1593	Andorra	1	Deaths	74	2	Female	22	All ages	465	Ovarian cancer	202	Environmental/occupational risks	1	Number	2018	0.105831544697084	0.214044885295852	0.0377032455868165	NA
1594	Andorra	1	Deaths	74	2	Female	22	All ages	465	Ovarian cancer	202	Environmental/occupational risks	3	Rate	2018	0.26590527278	0.53779488691	0.0947306574	NA
1595	Andorra	1	Deaths	74	2	Female	22	All ages	465	Ovarian cancer	202	Environmental/occupational risks	1	Number	2019	0.108850817289514	0.215783675823725	0.0380352567369034	NA
1596	Andorra	1	Deaths	74	2	Female	22	All ages	465	Ovarian cancer	202	Environmental/occupational risks	3	Rate	2019	0.26916088359	0.53357913422	0.09405168988	NA
1597	Andorra	1	Deaths	74	2	Female	22	All ages	465	Ovarian cancer	202	Environmental/occupational risks	1	Number	2020	0.0930649014846066	0.183654243355844	0.0296643838141454	NA
1598	Andorra	1	Deaths	74	2	Female	22	All ages	465	Ovarian cancer	202	Environmental/occupational risks	3	Rate	2020	0.22682680925	0.44761994438	0.07230091497	NA
1599	Andorra	1	Deaths	74	2	Female	22	All ages	465	Ovarian cancer	202	Environmental/occupational risks	1	Number	2021	0.0961413731624019	0.185841350005382	0.028795005362738	NA
1600	Andorra	1	Deaths	74	2	Female	22	All ages	465	Ovarian cancer	202	Environmental/occupational risks	3	Rate	2021	0.2313055552	0.44711382028	0.06927761153	NA
1601	Andorra	1	Deaths	74	2	Female	27	Age-standardized	465	Ovarian cancer	202	Environmental/occupational risks	3	Rate	1990	0.2057729758	0.43747246524	0.059056379	NA
1602	Andorra	1	Deaths	74	2	Female	27	Age-standardized	465	Ovarian cancer	202	Environmental/occupational risks	3	Rate	1991	0.20503122478	0.43726232924	0.06056302746	NA
1603	Andorra	1	Deaths	74	2	Female	27	Age-standardized	465	Ovarian cancer	202	Environmental/occupational risks	3	Rate	1992	0.20278459137	0.4453249065	0.0622152124	NA
1604	Andorra	1	Deaths	74	2	Female	27	Age-standardized	465	Ovarian cancer	202	Environmental/occupational risks	3	Rate	1993	0.19967146644	0.45708551181	0.05960082694	NA
1605	Andorra	1	Deaths	74	2	Female	27	Age-standardized	465	Ovarian cancer	202	Environmental/occupational risks	3	Rate	1994	0.19516657576	0.45955868169	0.05740439532	NA
1606	Andorra	1	Deaths	74	2	Female	27	Age-standardized	465	Ovarian cancer	202	Environmental/occupational risks	3	Rate	1995	0.18941780446	0.42658134542	0.05652118875	NA
1607	Andorra	1	Deaths	74	2	Female	27	Age-standardized	465	Ovarian cancer	202	Environmental/occupational risks	3	Rate	1996	0.18341265641	0.4144927335	0.05552829384	NA
1608	Andorra	1	Deaths	74	2	Female	27	Age-standardized	465	Ovarian cancer	202	Environmental/occupational risks	3	Rate	1997	0.17354791486	0.39508555953	0.05376120107	NA
1609	Andorra	1	Deaths	74	2	Female	27	Age-standardized	465	Ovarian cancer	202	Environmental/occupational risks	3	Rate	1998	0.16749418619	0.39226386257	0.05411680722	NA
1610	Andorra	1	Deaths	74	2	Female	27	Age-standardized	465	Ovarian cancer	202	Environmental/occupational risks	3	Rate	1999	0.16067852846	0.36526175203	0.05188361373	NA
1611	Andorra	1	Deaths	74	2	Female	27	Age-standardized	465	Ovarian cancer	202	Environmental/occupational risks	3	Rate	2000	0.15659107564	0.35070837617	0.05017637414	NA
1612	Andorra	1	Deaths	74	2	Female	27	Age-standardized	465	Ovarian cancer	202	Environmental/occupational risks	3	Rate	2001	0.15517066956	0.34191797412	0.04956015838	NA
1613	Andorra	1	Deaths	74	2	Female	27	Age-standardized	465	Ovarian cancer	202	Environmental/occupational risks	3	Rate	2002	0.15277298004	0.33130679011	0.0478424734	NA
1614	Andorra	1	Deaths	74	2	Female	27	Age-standardized	465	Ovarian cancer	202	Environmental/occupational risks	3	Rate	2003	0.15138675129	0.32927938692	0.04597125355	NA
1615	Andorra	1	Deaths	74	2	Female	27	Age-standardized	465	Ovarian cancer	202	Environmental/occupational risks	3	Rate	2004	0.15228273604	0.33839711449	0.0485056688	NA
1616	Andorra	1	Deaths	74	2	Female	27	Age-standardized	465	Ovarian cancer	202	Environmental/occupational risks	3	Rate	2005	0.14685435452	0.32385232568	0.04701806361	NA
1617	Andorra	1	Deaths	74	2	Female	27	Age-standardized	465	Ovarian cancer	202	Environmental/occupational risks	3	Rate	2006	0.14714290363	0.32475723727	0.04887943181	NA
1618	Andorra	1	Deaths	74	2	Female	27	Age-standardized	465	Ovarian cancer	202	Environmental/occupational risks	3	Rate	2007	0.14433036404	0.30909158755	0.04736859999	NA
1619	Andorra	1	Deaths	74	2	Female	27	Age-standardized	465	Ovarian cancer	202	Environmental/occupational risks	3	Rate	2008	0.14561983028	0.30750045582	0.04732633649	NA
1620	Andorra	1	Deaths	74	2	Female	27	Age-standardized	465	Ovarian cancer	202	Environmental/occupational risks	3	Rate	2009	0.14737493414	0.30774211474	0.04723905797	NA
1621	Andorra	1	Deaths	74	2	Female	27	Age-standardized	465	Ovarian cancer	202	Environmental/occupational risks	3	Rate	2010	0.14261613745	0.2867764971	0.04809729541	NA
1622	Andorra	1	Deaths	74	2	Female	27	Age-standardized	465	Ovarian cancer	202	Environmental/occupational risks	3	Rate	2011	0.14088052946	0.28268710369	0.04772061929	NA
1623	Andorra	1	Deaths	74	2	Female	27	Age-standardized	465	Ovarian cancer	202	Environmental/occupational risks	3	Rate	2012	0.14088837854	0.27816917465	0.04821911486	NA
1624	Andorra	1	Deaths	74	2	Female	27	Age-standardized	465	Ovarian cancer	202	Environmental/occupational risks	3	Rate	2013	0.14346939305	0.28432039373	0.04829925782	NA
1625	Andorra	1	Deaths	74	2	Female	27	Age-standardized	465	Ovarian cancer	202	Environmental/occupational risks	3	Rate	2014	0.14532647772	0.28500172295	0.04802214567	NA
1626	Andorra	1	Deaths	74	2	Female	27	Age-standardized	465	Ovarian cancer	202	Environmental/occupational risks	3	Rate	2015	0.14221047953	0.28352491677	0.04826399034	NA
1627	Andorra	1	Deaths	74	2	Female	27	Age-standardized	465	Ovarian cancer	202	Environmental/occupational risks	3	Rate	2016	0.1431665733	0.29199838819	0.04915179133	NA
1628	Andorra	1	Deaths	74	2	Female	27	Age-standardized	465	Ovarian cancer	202	Environmental/occupational risks	3	Rate	2017	0.14219892434	0.2841296498	0.04972886718	NA
1629	Andorra	1	Deaths	74	2	Female	27	Age-standardized	465	Ovarian cancer	202	Environmental/occupational risks	3	Rate	2018	0.14275333577	0.29090801013	0.05091276583	NA
1630	Andorra	1	Deaths	74	2	Female	27	Age-standardized	465	Ovarian cancer	202	Environmental/occupational risks	3	Rate	2019	0.14209682449	0.28344587896	0.05049981546	NA
1631	Andorra	1	Deaths	74	2	Female	27	Age-standardized	465	Ovarian cancer	202	Environmental/occupational risks	3	Rate	2020	0.11694865257	0.23224214777	0.03778276174	NA
1632	Andorra	1	Deaths	74	2	Female	27	Age-standardized	465	Ovarian cancer	202	Environmental/occupational risks	3	Rate	2021	0.11661879258	0.22921624674	0.03536538682	NA
1633	Andorra	2	DALYs (Disability-Adjusted Life Years)	74	2	Female	22	All ages	465	Ovarian cancer	202	Environmental/occupational risks	1	Number	1990	1.10740681942936	2.375451092291	0.309877915754763	NA
1634	Andorra	2	DALYs (Disability-Adjusted Life Years)	74	2	Female	22	All ages	465	Ovarian cancer	202	Environmental/occupational risks	3	Rate	1990	4.34476472584	9.31976933198	1.21576516784	NA
1635	Andorra	2	DALYs (Disability-Adjusted Life Years)	74	2	Female	22	All ages	465	Ovarian cancer	202	Environmental/occupational risks	1	Number	1991	1.1633583866034	2.58447628002909	0.331920623557508	NA
1636	Andorra	2	DALYs (Disability-Adjusted Life Years)	74	2	Female	22	All ages	465	Ovarian cancer	202	Environmental/occupational risks	3	Rate	1991	4.23828182498	9.41561858398	1.2092345423	NA
1637	Andorra	2	DALYs (Disability-Adjusted Life Years)	74	2	Female	22	All ages	465	Ovarian cancer	202	Environmental/occupational risks	1	Number	1992	1.22386403039015	2.75727107665669	0.367910946211991	NA
1638	Andorra	2	DALYs (Disability-Adjusted Life Years)	74	2	Female	22	All ages	465	Ovarian cancer	202	Environmental/occupational risks	3	Rate	1992	4.2480147057	9.57044883288	1.27701368051	NA
1639	Andorra	2	DALYs (Disability-Adjusted Life Years)	74	2	Female	22	All ages	465	Ovarian cancer	202	Environmental/occupational risks	1	Number	1993	1.29388709438824	3.07473868135332	0.387732457304759	NA
1640	Andorra	2	DALYs (Disability-Adjusted Life Years)	74	2	Female	22	All ages	465	Ovarian cancer	202	Environmental/occupational risks	3	Rate	1993	4.27885170994	10.16808261044	1.28222137398	NA
1641	Andorra	2	DALYs (Disability-Adjusted Life Years)	74	2	Female	22	All ages	465	Ovarian cancer	202	Environmental/occupational risks	1	Number	1994	1.32655374498311	3.09737724213093	0.386845825946469	NA
1642	Andorra	2	DALYs (Disability-Adjusted Life Years)	74	2	Female	22	All ages	465	Ovarian cancer	202	Environmental/occupational risks	3	Rate	1994	4.39353590002	10.25848983553	1.28123042922	NA
1643	Andorra	2	DALYs (Disability-Adjusted Life Years)	74	2	Female	22	All ages	465	Ovarian cancer	202	Environmental/occupational risks	1	Number	1995	1.33852242964344	3.09999325681811	0.391314294487065	NA
1644	Andorra	2	DALYs (Disability-Adjusted Life Years)	74	2	Female	22	All ages	465	Ovarian cancer	202	Environmental/occupational risks	3	Rate	1995	4.43692889321	10.27584547357	1.29712708662	NA
1645	Andorra	2	DALYs (Disability-Adjusted Life Years)	74	2	Female	22	All ages	465	Ovarian cancer	202	Environmental/occupational risks	1	Number	1996	1.34564056946417	3.09849992330204	0.401014617811827	NA
1646	Andorra	2	DALYs (Disability-Adjusted Life Years)	74	2	Female	22	All ages	465	Ovarian cancer	202	Environmental/occupational risks	3	Rate	1996	4.40342845928	10.13942582659	1.31226660427	NA
1647	Andorra	2	DALYs (Disability-Adjusted Life Years)	74	2	Female	22	All ages	465	Ovarian cancer	202	Environmental/occupational risks	1	Number	1997	1.33524601084746	3.10258580744739	0.417180405117744	NA
1648	Andorra	2	DALYs (Disability-Adjusted Life Years)	74	2	Female	22	All ages	465	Ovarian cancer	202	Environmental/occupational risks	3	Rate	1997	4.31345061595	10.02276026549	1.3476820457	NA
1649	Andorra	2	DALYs (Disability-Adjusted Life Years)	74	2	Female	22	All ages	465	Ovarian cancer	202	Environmental/occupational risks	1	Number	1998	1.3306857265183	3.09340589661575	0.422360255925956	NA
1650	Andorra	2	DALYs (Disability-Adjusted Life Years)	74	2	Female	22	All ages	465	Ovarian cancer	202	Environmental/occupational risks	3	Rate	1998	4.25235131284	9.88531579131	1.34969824429	NA
1651	Andorra	2	DALYs (Disability-Adjusted Life Years)	74	2	Female	22	All ages	465	Ovarian cancer	202	Environmental/occupational risks	1	Number	1999	1.32458292525722	3.06427652000589	0.417306249296967	NA
1652	Andorra	2	DALYs (Disability-Adjusted Life Years)	74	2	Female	22	All ages	465	Ovarian cancer	202	Environmental/occupational risks	3	Rate	1999	4.21064664761	9.74086666096	1.32655277833	NA
1653	Andorra	2	DALYs (Disability-Adjusted Life Years)	74	2	Female	22	All ages	465	Ovarian cancer	202	Environmental/occupational risks	1	Number	2000	1.33951042490563	3.05339748979085	0.418711763841309	NA
1654	Andorra	2	DALYs (Disability-Adjusted Life Years)	74	2	Female	22	All ages	465	Ovarian cancer	202	Environmental/occupational risks	3	Rate	2000	4.25197153864	9.69231667134	1.32910537286	NA
1655	Andorra	2	DALYs (Disability-Adjusted Life Years)	74	2	Female	22	All ages	465	Ovarian cancer	202	Environmental/occupational risks	1	Number	2001	1.37497383212854	3.03286690578347	0.432995411439778	NA
1656	Andorra	2	DALYs (Disability-Adjusted Life Years)	74	2	Female	22	All ages	465	Ovarian cancer	202	Environmental/occupational risks	3	Rate	2001	4.32475028152	9.53937573073	1.36191466613	NA
1657	Andorra	2	DALYs (Disability-Adjusted Life Years)	74	2	Female	22	All ages	465	Ovarian cancer	202	Environmental/occupational risks	1	Number	2002	1.4091057167703	3.04087985544837	0.441193217700037	NA
1658	Andorra	2	DALYs (Disability-Adjusted Life Years)	74	2	Female	22	All ages	465	Ovarian cancer	202	Environmental/occupational risks	3	Rate	2002	4.35947688158	9.40784305374	1.36495907297	NA
1659	Andorra	2	DALYs (Disability-Adjusted Life Years)	74	2	Female	22	All ages	465	Ovarian cancer	202	Environmental/occupational risks	1	Number	2003	1.43953334936948	3.15378083516707	0.431894164629098	NA
1660	Andorra	2	DALYs (Disability-Adjusted Life Years)	74	2	Female	22	All ages	465	Ovarian cancer	202	Environmental/occupational risks	3	Rate	2003	4.16712427699	9.12948400138	1.25023616806	NA
1661	Andorra	2	DALYs (Disability-Adjusted Life Years)	74	2	Female	22	All ages	465	Ovarian cancer	202	Environmental/occupational risks	1	Number	2004	1.48617957106721	3.31537794850559	0.480793970426474	NA
1662	Andorra	2	DALYs (Disability-Adjusted Life Years)	74	2	Female	22	All ages	465	Ovarian cancer	202	Environmental/occupational risks	3	Rate	2004	4.0605444984	9.05828605843	1.31362679819	NA
1663	Andorra	2	DALYs (Disability-Adjusted Life Years)	74	2	Female	22	All ages	465	Ovarian cancer	202	Environmental/occupational risks	1	Number	2005	1.45671470424831	3.21248781481278	0.476624788980929	NA
1664	Andorra	2	DALYs (Disability-Adjusted Life Years)	74	2	Female	22	All ages	465	Ovarian cancer	202	Environmental/occupational risks	3	Rate	2005	3.88388986364	8.56512865877	1.2707760698	NA
1665	Andorra	2	DALYs (Disability-Adjusted Life Years)	74	2	Female	22	All ages	465	Ovarian cancer	202	Environmental/occupational risks	1	Number	2006	1.50283191804206	3.31837373621981	0.502682576103217	NA
1666	Andorra	2	DALYs (Disability-Adjusted Life Years)	74	2	Female	22	All ages	465	Ovarian cancer	202	Environmental/occupational risks	3	Rate	2006	3.89550725159	8.60159329712	1.30300907038	NA
1667	Andorra	2	DALYs (Disability-Adjusted Life Years)	74	2	Female	22	All ages	465	Ovarian cancer	202	Environmental/occupational risks	1	Number	2007	1.53060271558043	3.31110774793976	0.501317773378318	NA
1668	Andorra	2	DALYs (Disability-Adjusted Life Years)	74	2	Female	22	All ages	465	Ovarian cancer	202	Environmental/occupational risks	3	Rate	2007	3.87916444942	8.39168213493	1.27054137861	NA
1669	Andorra	2	DALYs (Disability-Adjusted Life Years)	74	2	Female	22	All ages	465	Ovarian cancer	202	Environmental/occupational risks	1	Number	2008	1.59242237767093	3.3894892540045	0.508781177563407	NA
1670	Andorra	2	DALYs (Disability-Adjusted Life Years)	74	2	Female	22	All ages	465	Ovarian cancer	202	Environmental/occupational risks	3	Rate	2008	3.96934080815	8.44878733391	1.26820994156	NA
1671	Andorra	2	DALYs (Disability-Adjusted Life Years)	74	2	Female	22	All ages	465	Ovarian cancer	202	Environmental/occupational risks	1	Number	2009	1.66298199459211	3.50167888856274	0.531657589244704	NA
1672	Andorra	2	DALYs (Disability-Adjusted Life Years)	74	2	Female	22	All ages	465	Ovarian cancer	202	Environmental/occupational risks	3	Rate	2009	4.14051337406	8.71852390279	1.32372771674	NA
1673	Andorra	2	DALYs (Disability-Adjusted Life Years)	74	2	Female	22	All ages	465	Ovarian cancer	202	Environmental/occupational risks	1	Number	2010	1.64867293978861	3.33968025568399	0.539434006967001	NA
1674	Andorra	2	DALYs (Disability-Adjusted Life Years)	74	2	Female	22	All ages	465	Ovarian cancer	202	Environmental/occupational risks	3	Rate	2010	4.08093674778	8.2666631764	1.33525334765	NA
1675	Andorra	2	DALYs (Disability-Adjusted Life Years)	74	2	Female	22	All ages	465	Ovarian cancer	202	Environmental/occupational risks	1	Number	2011	1.53263819238083	3.06533613073208	0.51079752602043	NA
1676	Andorra	2	DALYs (Disability-Adjusted Life Years)	74	2	Female	22	All ages	465	Ovarian cancer	202	Environmental/occupational risks	3	Rate	2011	4.00209825819	8.00435252791	1.3338189661	NA
1677	Andorra	2	DALYs (Disability-Adjusted Life Years)	74	2	Female	22	All ages	465	Ovarian cancer	202	Environmental/occupational risks	1	Number	2012	1.51405208350195	3.02720683800788	0.51413224609641	NA
1678	Andorra	2	DALYs (Disability-Adjusted Life Years)	74	2	Female	22	All ages	465	Ovarian cancer	202	Environmental/occupational risks	3	Rate	2012	4.04930433579	8.09620878176	1.37503719718	NA
1679	Andorra	2	DALYs (Disability-Adjusted Life Years)	74	2	Female	22	All ages	465	Ovarian cancer	202	Environmental/occupational risks	1	Number	2013	1.57174749726747	3.11008267416858	0.534317064065093	NA
1680	Andorra	2	DALYs (Disability-Adjusted Life Years)	74	2	Female	22	All ages	465	Ovarian cancer	202	Environmental/occupational risks	3	Rate	2013	4.20942442088	8.32936459727	1.43099785549	NA
1681	Andorra	2	DALYs (Disability-Adjusted Life Years)	74	2	Female	22	All ages	465	Ovarian cancer	202	Environmental/occupational risks	1	Number	2014	1.63660811532165	3.26745581660329	0.542503633448801	NA
1682	Andorra	2	DALYs (Disability-Adjusted Life Years)	74	2	Female	22	All ages	465	Ovarian cancer	202	Environmental/occupational risks	3	Rate	2014	4.34039595701	8.66551490448	1.4387565082	NA
1683	Andorra	2	DALYs (Disability-Adjusted Life Years)	74	2	Female	22	All ages	465	Ovarian cancer	202	Environmental/occupational risks	1	Number	2015	1.65947522432192	3.32583751783081	0.561348391852967	NA
1684	Andorra	2	DALYs (Disability-Adjusted Life Years)	74	2	Female	22	All ages	465	Ovarian cancer	202	Environmental/occupational risks	3	Rate	2015	4.35004902726	8.71815140546	1.47148507561	NA
1685	Andorra	2	DALYs (Disability-Adjusted Life Years)	74	2	Female	22	All ages	465	Ovarian cancer	202	Environmental/occupational risks	1	Number	2016	1.72293196009596	3.51598425824645	0.582929505902698	NA
1686	Andorra	2	DALYs (Disability-Adjusted Life Years)	74	2	Female	22	All ages	465	Ovarian cancer	202	Environmental/occupational risks	3	Rate	2016	4.49717960605	9.17738661049	1.52155671055	NA
1687	Andorra	2	DALYs (Disability-Adjusted Life Years)	74	2	Female	22	All ages	465	Ovarian cancer	202	Environmental/occupational risks	1	Number	2017	1.78806507786854	3.53524542488253	0.615860655965159	NA
1688	Andorra	2	DALYs (Disability-Adjusted Life Years)	74	2	Female	22	All ages	465	Ovarian cancer	202	Environmental/occupational risks	3	Rate	2017	4.5737836995	9.0429862415	1.575341672	NA
1689	Andorra	2	DALYs (Disability-Adjusted Life Years)	74	2	Female	22	All ages	465	Ovarian cancer	202	Environmental/occupational risks	1	Number	2018	1.86502164560575	3.77056356646207	0.649741697205979	NA
1690	Andorra	2	DALYs (Disability-Adjusted Life Years)	74	2	Female	22	All ages	465	Ovarian cancer	202	Environmental/occupational risks	3	Rate	2018	4.6859288583	9.47366625463	1.63249760481	NA
1691	Andorra	2	DALYs (Disability-Adjusted Life Years)	74	2	Female	22	All ages	465	Ovarian cancer	202	Environmental/occupational risks	1	Number	2019	1.92737596398717	3.82486575366637	0.668390094819868	NA
1692	Andorra	2	DALYs (Disability-Adjusted Life Years)	74	2	Female	22	All ages	465	Ovarian cancer	202	Environmental/occupational risks	3	Rate	2019	4.76591936003	9.45793767564	1.65276176132	NA
1693	Andorra	2	DALYs (Disability-Adjusted Life Years)	74	2	Female	22	All ages	465	Ovarian cancer	202	Environmental/occupational risks	1	Number	2020	1.65263796108974	3.26133620511389	0.523779228714255	NA
1694	Andorra	2	DALYs (Disability-Adjusted Life Years)	74	2	Female	22	All ages	465	Ovarian cancer	202	Environmental/occupational risks	3	Rate	2020	4.02796961675	7.94884509101	1.27660556566	NA
1695	Andorra	2	DALYs (Disability-Adjusted Life Years)	74	2	Female	22	All ages	465	Ovarian cancer	202	Environmental/occupational risks	1	Number	2021	1.71083799602878	3.29309316288803	0.524143886585202	NA
1696	Andorra	2	DALYs (Disability-Adjusted Life Years)	74	2	Female	22	All ages	465	Ovarian cancer	202	Environmental/occupational risks	3	Rate	2021	4.11608779353	7.92281946168	1.26103246399	NA
1697	Andorra	2	DALYs (Disability-Adjusted Life Years)	74	2	Female	27	Age-standardized	465	Ovarian cancer	202	Environmental/occupational risks	3	Rate	1990	3.92910184554	8.3873553017	1.10196764983	NA
1698	Andorra	2	DALYs (Disability-Adjusted Life Years)	74	2	Female	27	Age-standardized	465	Ovarian cancer	202	Environmental/occupational risks	3	Rate	1991	3.91903737375	8.67769194261	1.11982357403	NA
1699	Andorra	2	DALYs (Disability-Adjusted Life Years)	74	2	Female	27	Age-standardized	465	Ovarian cancer	202	Environmental/occupational risks	3	Rate	1992	3.89026382784	8.81963630179	1.15794169728	NA
1700	Andorra	2	DALYs (Disability-Adjusted Life Years)	74	2	Female	27	Age-standardized	465	Ovarian cancer	202	Environmental/occupational risks	3	Rate	1993	3.86163514556	9.20511487931	1.13929453147	NA
1701	Andorra	2	DALYs (Disability-Adjusted Life Years)	74	2	Female	27	Age-standardized	465	Ovarian cancer	202	Environmental/occupational risks	3	Rate	1994	3.81131570263	9.00387748228	1.11727702265	NA
1702	Andorra	2	DALYs (Disability-Adjusted Life Years)	74	2	Female	27	Age-standardized	465	Ovarian cancer	202	Environmental/occupational risks	3	Rate	1995	3.70987370592	8.63795658274	1.07930787584	NA
1703	Andorra	2	DALYs (Disability-Adjusted Life Years)	74	2	Female	27	Age-standardized	465	Ovarian cancer	202	Environmental/occupational risks	3	Rate	1996	3.59410463959	8.23241736561	1.06271533421	NA
1704	Andorra	2	DALYs (Disability-Adjusted Life Years)	74	2	Female	27	Age-standardized	465	Ovarian cancer	202	Environmental/occupational risks	3	Rate	1997	3.41906000907	7.95183064524	1.05668956495	NA
1705	Andorra	2	DALYs (Disability-Adjusted Life Years)	74	2	Female	27	Age-standardized	465	Ovarian cancer	202	Environmental/occupational risks	3	Rate	1998	3.29774670989	7.66953235691	1.02983041254	NA
1706	Andorra	2	DALYs (Disability-Adjusted Life Years)	74	2	Female	27	Age-standardized	465	Ovarian cancer	202	Environmental/occupational risks	3	Rate	1999	3.17385470146	7.35885786549	0.98326814566	NA
1707	Andorra	2	DALYs (Disability-Adjusted Life Years)	74	2	Female	27	Age-standardized	465	Ovarian cancer	202	Environmental/occupational risks	3	Rate	2000	3.08902030765	7.00923869493	0.95449920329	NA
1708	Andorra	2	DALYs (Disability-Adjusted Life Years)	74	2	Female	27	Age-standardized	465	Ovarian cancer	202	Environmental/occupational risks	3	Rate	2001	3.04480622804	6.72130472571	0.94113527371	NA
1709	Andorra	2	DALYs (Disability-Adjusted Life Years)	74	2	Female	27	Age-standardized	465	Ovarian cancer	202	Environmental/occupational risks	3	Rate	2002	2.99994794166	6.55113248242	0.94150696507	NA
1710	Andorra	2	DALYs (Disability-Adjusted Life Years)	74	2	Female	27	Age-standardized	465	Ovarian cancer	202	Environmental/occupational risks	3	Rate	2003	2.95232733957	6.47759917286	0.89545517269	NA
1711	Andorra	2	DALYs (Disability-Adjusted Life Years)	74	2	Female	27	Age-standardized	465	Ovarian cancer	202	Environmental/occupational risks	3	Rate	2004	2.9613865104	6.55105498836	0.9657374412	NA
1712	Andorra	2	DALYs (Disability-Adjusted Life Years)	74	2	Female	27	Age-standardized	465	Ovarian cancer	202	Environmental/occupational risks	3	Rate	2005	2.84726380598	6.19649789592	0.92862490631	NA
1713	Andorra	2	DALYs (Disability-Adjusted Life Years)	74	2	Female	27	Age-standardized	465	Ovarian cancer	202	Environmental/occupational risks	3	Rate	2006	2.84012031107	6.33846404488	0.93374393196	NA
1714	Andorra	2	DALYs (Disability-Adjusted Life Years)	74	2	Female	27	Age-standardized	465	Ovarian cancer	202	Environmental/occupational risks	3	Rate	2007	2.78857671384	6.0444601275	0.90280177166	NA
1715	Andorra	2	DALYs (Disability-Adjusted Life Years)	74	2	Female	27	Age-standardized	465	Ovarian cancer	202	Environmental/occupational risks	3	Rate	2008	2.79399334059	5.93697314561	0.89181714733	NA
1716	Andorra	2	DALYs (Disability-Adjusted Life Years)	74	2	Female	27	Age-standardized	465	Ovarian cancer	202	Environmental/occupational risks	3	Rate	2009	2.81829475196	5.89096958353	0.9031818274	NA
1717	Andorra	2	DALYs (Disability-Adjusted Life Years)	74	2	Female	27	Age-standardized	465	Ovarian cancer	202	Environmental/occupational risks	3	Rate	2010	2.72149323611	5.55007420386	0.89683262747	NA
1718	Andorra	2	DALYs (Disability-Adjusted Life Years)	74	2	Female	27	Age-standardized	465	Ovarian cancer	202	Environmental/occupational risks	3	Rate	2011	2.68227270939	5.43294221032	0.90152810002	NA
1719	Andorra	2	DALYs (Disability-Adjusted Life Years)	74	2	Female	27	Age-standardized	465	Ovarian cancer	202	Environmental/occupational risks	3	Rate	2012	2.68601537937	5.34000227688	0.93054667835	NA
1720	Andorra	2	DALYs (Disability-Adjusted Life Years)	74	2	Female	27	Age-standardized	465	Ovarian cancer	202	Environmental/occupational risks	3	Rate	2013	2.71458091866	5.39651409902	0.94536323725	NA
1721	Andorra	2	DALYs (Disability-Adjusted Life Years)	74	2	Female	27	Age-standardized	465	Ovarian cancer	202	Environmental/occupational risks	3	Rate	2014	2.74319965072	5.48730368759	0.93999603296	NA
1722	Andorra	2	DALYs (Disability-Adjusted Life Years)	74	2	Female	27	Age-standardized	465	Ovarian cancer	202	Environmental/occupational risks	3	Rate	2015	2.68896767129	5.38161940678	0.91765347424	NA
1723	Andorra	2	DALYs (Disability-Adjusted Life Years)	74	2	Female	27	Age-standardized	465	Ovarian cancer	202	Environmental/occupational risks	3	Rate	2016	2.70942804941	5.52756179033	0.91457734136	NA
1724	Andorra	2	DALYs (Disability-Adjusted Life Years)	74	2	Female	27	Age-standardized	465	Ovarian cancer	202	Environmental/occupational risks	3	Rate	2017	2.70592472706	5.40400695476	0.92938555083	NA
1725	Andorra	2	DALYs (Disability-Adjusted Life Years)	74	2	Female	27	Age-standardized	465	Ovarian cancer	202	Environmental/occupational risks	3	Rate	2018	2.70994852548	5.46660299002	0.94789147565	NA
1726	Andorra	2	DALYs (Disability-Adjusted Life Years)	74	2	Female	27	Age-standardized	465	Ovarian cancer	202	Environmental/occupational risks	3	Rate	2019	2.69438183525	5.38820576366	0.93071551773	NA
1727	Andorra	2	DALYs (Disability-Adjusted Life Years)	74	2	Female	27	Age-standardized	465	Ovarian cancer	202	Environmental/occupational risks	3	Rate	2020	2.2158914976	4.381443578	0.69926424161	NA
1728	Andorra	2	DALYs (Disability-Adjusted Life Years)	74	2	Female	27	Age-standardized	465	Ovarian cancer	202	Environmental/occupational risks	3	Rate	2021	2.20742213108	4.27092166115	0.68044437922	NA
1729	Andorra	3	YLDs (Years Lived with Disability)	74	2	Female	22	All ages	465	Ovarian cancer	202	Environmental/occupational risks	1	Number	1990	0.0303322383057329	0.0702052268626239	0.007307983115043	NA
1730	Andorra	3	YLDs (Years Lived with Disability)	74	2	Female	22	All ages	465	Ovarian cancer	202	Environmental/occupational risks	3	Rate	1990	0.11900453992	0.2754409562	0.02867190873	NA
1731	Andorra	3	YLDs (Years Lived with Disability)	74	2	Female	22	All ages	465	Ovarian cancer	202	Environmental/occupational risks	1	Number	1991	0.0322807909884622	0.0730346815407508	0.0081457876753324	NA
1732	Andorra	3	YLDs (Years Lived with Disability)	74	2	Female	22	All ages	465	Ovarian cancer	202	Environmental/occupational risks	3	Rate	1991	0.11760356165	0.26607584295	0.02967627539	NA
1733	Andorra	3	YLDs (Years Lived with Disability)	74	2	Female	22	All ages	465	Ovarian cancer	202	Environmental/occupational risks	1	Number	1992	0.0342609392955982	0.0802090271679836	0.0087784301552543	NA
1734	Andorra	3	YLDs (Years Lived with Disability)	74	2	Female	22	All ages	465	Ovarian cancer	202	Environmental/occupational risks	3	Rate	1992	0.11891923477	0.27840439663	0.03046980667	NA
1735	Andorra	3	YLDs (Years Lived with Disability)	74	2	Female	22	All ages	465	Ovarian cancer	202	Environmental/occupational risks	1	Number	1993	0.0358969209753666	0.0892724982020524	0.0092404581398178	NA
1736	Andorra	3	YLDs (Years Lived with Disability)	74	2	Female	22	All ages	465	Ovarian cancer	202	Environmental/occupational risks	3	Rate	1993	0.11871020459	0.29522188083	0.03055796003	NA
1737	Andorra	3	YLDs (Years Lived with Disability)	74	2	Female	22	All ages	465	Ovarian cancer	202	Environmental/occupational risks	1	Number	1994	0.0367183244028175	0.0901580399436357	0.0098109882139041	NA
1738	Andorra	3	YLDs (Years Lived with Disability)	74	2	Female	22	All ages	465	Ovarian cancer	202	Environmental/occupational risks	3	Rate	1994	0.12161081077	0.29860274163	0.03249391824	NA
1739	Andorra	3	YLDs (Years Lived with Disability)	74	2	Female	22	All ages	465	Ovarian cancer	202	Environmental/occupational risks	1	Number	1995	0.0372587490039231	0.093104930245502	0.0093057464471948	NA
1740	Andorra	3	YLDs (Years Lived with Disability)	74	2	Female	22	All ages	465	Ovarian cancer	202	Environmental/occupational risks	3	Rate	1995	0.12350515488	0.30862385714	0.03084665178	NA
1741	Andorra	3	YLDs (Years Lived with Disability)	74	2	Female	22	All ages	465	Ovarian cancer	202	Environmental/occupational risks	1	Number	1996	0.0377104029998401	0.0930645631986018	0.0097062409534344	NA
1742	Andorra	3	YLDs (Years Lived with Disability)	74	2	Female	22	All ages	465	Ovarian cancer	202	Environmental/occupational risks	3	Rate	1996	0.12340224095	0.30454131321	0.03176237297	NA
1743	Andorra	3	YLDs (Years Lived with Disability)	74	2	Female	22	All ages	465	Ovarian cancer	202	Environmental/occupational risks	1	Number	1997	0.0373202964625318	0.0988955832567876	0.0099449281062107	NA
1744	Andorra	3	YLDs (Years Lived with Disability)	74	2	Female	22	All ages	465	Ovarian cancer	202	Environmental/occupational risks	3	Rate	1997	0.12056149538	0.31947761764	0.03212663129	NA
1745	Andorra	3	YLDs (Years Lived with Disability)	74	2	Female	22	All ages	465	Ovarian cancer	202	Environmental/occupational risks	1	Number	1998	0.0377835025658216	0.0951534201960654	0.009493953988205	NA
1746	Andorra	3	YLDs (Years Lived with Disability)	74	2	Female	22	All ages	465	Ovarian cancer	202	Environmental/occupational risks	3	Rate	1998	0.12074130167	0.30407312803	0.03033896502	NA
1747	Andorra	3	YLDs (Years Lived with Disability)	74	2	Female	22	All ages	465	Ovarian cancer	202	Environmental/occupational risks	1	Number	1999	0.0377123756995697	0.0970040844825698	0.0107838830469343	NA
1748	Andorra	3	YLDs (Years Lived with Disability)	74	2	Female	22	All ages	465	Ovarian cancer	202	Environmental/occupational risks	3	Rate	1999	0.11988187775	0.30836115682	0.03428031581	NA
1749	Andorra	3	YLDs (Years Lived with Disability)	74	2	Female	22	All ages	465	Ovarian cancer	202	Environmental/occupational risks	1	Number	2000	0.0381236725259396	0.0948577272057991	0.010262331521025	NA
1750	Andorra	3	YLDs (Years Lived with Disability)	74	2	Female	22	All ages	465	Ovarian cancer	202	Environmental/occupational risks	3	Rate	2000	0.12101493763	0.30110430557	0.03257544005	NA
1751	Andorra	3	YLDs (Years Lived with Disability)	74	2	Female	22	All ages	465	Ovarian cancer	202	Environmental/occupational risks	1	Number	2001	0.039088110016784	0.0957913711947921	0.0115748060834275	NA
1752	Andorra	3	YLDs (Years Lived with Disability)	74	2	Female	22	All ages	465	Ovarian cancer	202	Environmental/occupational risks	3	Rate	2001	0.12294511419	0.30129574095	0.03640661713	NA
1753	Andorra	3	YLDs (Years Lived with Disability)	74	2	Female	22	All ages	465	Ovarian cancer	202	Environmental/occupational risks	1	Number	2002	0.0405212405841703	0.0998067252470509	0.0116550965337161	NA
1754	Andorra	3	YLDs (Years Lived with Disability)	74	2	Female	22	All ages	465	Ovarian cancer	202	Environmental/occupational risks	3	Rate	2002	0.12536420046	0.30878102768	0.03605841867	NA
1755	Andorra	3	YLDs (Years Lived with Disability)	74	2	Female	22	All ages	465	Ovarian cancer	202	Environmental/occupational risks	1	Number	2003	0.0417720290491712	0.1042056858981	0.0121614264039144	NA
1756	Andorra	3	YLDs (Years Lived with Disability)	74	2	Female	22	All ages	465	Ovarian cancer	202	Environmental/occupational risks	3	Rate	2003	0.12092060002	0.3016519511	0.03520458573	NA
1757	Andorra	3	YLDs (Years Lived with Disability)	74	2	Female	22	All ages	465	Ovarian cancer	202	Environmental/occupational risks	1	Number	2004	0.0425823960298636	0.102218576865413	0.013265059859347	NA
1758	Andorra	3	YLDs (Years Lived with Disability)	74	2	Female	22	All ages	465	Ovarian cancer	202	Environmental/occupational risks	3	Rate	2004	0.11634375636	0.27928191721	0.03624283827	NA
1759	Andorra	3	YLDs (Years Lived with Disability)	74	2	Female	22	All ages	465	Ovarian cancer	202	Environmental/occupational risks	1	Number	2005	0.0417596652983995	0.0990360320797092	0.0125927371429659	NA
1760	Andorra	3	YLDs (Years Lived with Disability)	74	2	Female	22	All ages	465	Ovarian cancer	202	Environmental/occupational risks	3	Rate	2005	0.11133953703	0.26404967288	0.03357473087	NA
1761	Andorra	3	YLDs (Years Lived with Disability)	74	2	Female	22	All ages	465	Ovarian cancer	202	Environmental/occupational risks	1	Number	2006	0.043488199935377	0.100757583659323	0.0123932118338898	NA
1762	Andorra	3	YLDs (Years Lived with Disability)	74	2	Female	22	All ages	465	Ovarian cancer	202	Environmental/occupational risks	3	Rate	2006	0.11272624448	0.26117484802	0.03212458159	NA
1763	Andorra	3	YLDs (Years Lived with Disability)	74	2	Female	22	All ages	465	Ovarian cancer	202	Environmental/occupational risks	1	Number	2007	0.0441202442478046	0.100903568574046	0.0127354183564797	NA
1764	Andorra	3	YLDs (Years Lived with Disability)	74	2	Female	22	All ages	465	Ovarian cancer	202	Environmental/occupational risks	3	Rate	2007	0.11181848905	0.25573032901	0.03227668528	NA
1765	Andorra	3	YLDs (Years Lived with Disability)	74	2	Female	22	All ages	465	Ovarian cancer	202	Environmental/occupational risks	1	Number	2008	0.046143673221143	0.102120141684611	0.0128438856285884	NA
1766	Andorra	3	YLDs (Years Lived with Disability)	74	2	Female	22	All ages	465	Ovarian cancer	202	Environmental/occupational risks	3	Rate	2008	0.11501971319	0.25454907656	0.03201522415	NA
1767	Andorra	3	YLDs (Years Lived with Disability)	74	2	Female	22	All ages	465	Ovarian cancer	202	Environmental/occupational risks	1	Number	2009	0.048188625075814	0.105572689406071	0.0128399312119845	NA
1768	Andorra	3	YLDs (Years Lived with Disability)	74	2	Female	22	All ages	465	Ovarian cancer	202	Environmental/occupational risks	3	Rate	2009	0.11998064155	0.2628562028	0.03196902136	NA
1769	Andorra	3	YLDs (Years Lived with Disability)	74	2	Female	22	All ages	465	Ovarian cancer	202	Environmental/occupational risks	1	Number	2010	0.0475846629779661	0.104942525509041	0.0134004213915616	NA
1770	Andorra	3	YLDs (Years Lived with Disability)	74	2	Female	22	All ages	465	Ovarian cancer	202	Environmental/occupational risks	3	Rate	2010	0.11778564146	0.25976274519	0.03316987304	NA
1771	Andorra	3	YLDs (Years Lived with Disability)	74	2	Female	22	All ages	465	Ovarian cancer	202	Environmental/occupational risks	1	Number	2011	0.0445175961216178	0.1006018221522	0.012288777433763	NA
1772	Andorra	3	YLDs (Years Lived with Disability)	74	2	Female	22	All ages	465	Ovarian cancer	202	Environmental/occupational risks	3	Rate	2011	0.11624647929	0.26269629663	0.03208904424	NA
1773	Andorra	3	YLDs (Years Lived with Disability)	74	2	Female	22	All ages	465	Ovarian cancer	202	Environmental/occupational risks	1	Number	2012	0.0440405863783179	0.0999218542234086	0.0122859284380674	NA
1774	Andorra	3	YLDs (Years Lived with Disability)	74	2	Female	22	All ages	465	Ovarian cancer	202	Environmental/occupational risks	3	Rate	2012	0.11778573493	0.26723915376	0.03285848871	NA
1775	Andorra	3	YLDs (Years Lived with Disability)	74	2	Female	22	All ages	465	Ovarian cancer	202	Environmental/occupational risks	1	Number	2013	0.0451311764135767	0.10730772550668	0.0141360043478166	NA
1776	Andorra	3	YLDs (Years Lived with Disability)	74	2	Female	22	All ages	465	Ovarian cancer	202	Environmental/occupational risks	3	Rate	2013	0.12086946311	0.28738952095	0.03785877949	NA
1777	Andorra	3	YLDs (Years Lived with Disability)	74	2	Female	22	All ages	465	Ovarian cancer	202	Environmental/occupational risks	1	Number	2014	0.047617865872969	0.101678238750087	0.0142277027954936	NA
1778	Andorra	3	YLDs (Years Lived with Disability)	74	2	Female	22	All ages	465	Ovarian cancer	202	Environmental/occupational risks	3	Rate	2014	0.12628581673	0.26965759992	0.03773283483	NA
1779	Andorra	3	YLDs (Years Lived with Disability)	74	2	Female	22	All ages	465	Ovarian cancer	202	Environmental/occupational risks	1	Number	2015	0.048164257986136	0.10397531400371	0.0147310942529883	NA
1780	Andorra	3	YLDs (Years Lived with Disability)	74	2	Female	22	All ages	465	Ovarian cancer	202	Environmental/occupational risks	3	Rate	2015	0.12625490307	0.27255466482	0.03861520876	NA
1781	Andorra	3	YLDs (Years Lived with Disability)	74	2	Female	22	All ages	465	Ovarian cancer	202	Environmental/occupational risks	1	Number	2016	0.0499209747333501	0.104039688090393	0.0149819419272378	NA
1782	Andorra	3	YLDs (Years Lived with Disability)	74	2	Female	22	All ages	465	Ovarian cancer	202	Environmental/occupational risks	3	Rate	2016	0.1303032242	0.27156334338	0.03910571355	NA
1783	Andorra	3	YLDs (Years Lived with Disability)	74	2	Female	22	All ages	465	Ovarian cancer	202	Environmental/occupational risks	1	Number	2017	0.0524042330088853	0.109583299581998	0.0155788996980987	NA
1784	Andorra	3	YLDs (Years Lived with Disability)	74	2	Female	22	All ages	465	Ovarian cancer	202	Environmental/occupational risks	3	Rate	2017	0.13404748501	0.28030876257	0.03985006943	NA
1785	Andorra	3	YLDs (Years Lived with Disability)	74	2	Female	22	All ages	465	Ovarian cancer	202	Environmental/occupational risks	1	Number	2018	0.0543617478012216	0.114210920588214	0.01518067340616	NA
1786	Andorra	3	YLDs (Years Lived with Disability)	74	2	Female	22	All ages	465	Ovarian cancer	202	Environmental/occupational risks	3	Rate	2018	0.13658569776	0.28695873315	0.03814194638	NA
1787	Andorra	3	YLDs (Years Lived with Disability)	74	2	Female	22	All ages	465	Ovarian cancer	202	Environmental/occupational risks	1	Number	2019	0.0565247295101843	0.124294865887613	0.0163855043157749	NA
1788	Andorra	3	YLDs (Years Lived with Disability)	74	2	Female	22	All ages	465	Ovarian cancer	202	Environmental/occupational risks	3	Rate	2019	0.13977153795	0.30735015833	0.04051725958	NA
1789	Andorra	3	YLDs (Years Lived with Disability)	74	2	Female	22	All ages	465	Ovarian cancer	202	Environmental/occupational risks	1	Number	2020	0.0493777855068989	0.110915959725883	0.0144692243078749	NA
1790	Andorra	3	YLDs (Years Lived with Disability)	74	2	Female	22	All ages	465	Ovarian cancer	202	Environmental/occupational risks	3	Rate	2020	0.12034833064	0.27033514073	0.03526579763	NA
1791	Andorra	3	YLDs (Years Lived with Disability)	74	2	Female	22	All ages	465	Ovarian cancer	202	Environmental/occupational risks	1	Number	2021	0.0516685024295524	0.114098132128582	0.0132836426217931	NA
1792	Andorra	3	YLDs (Years Lived with Disability)	74	2	Female	22	All ages	465	Ovarian cancer	202	Environmental/occupational risks	3	Rate	2021	0.12430872628	0.27450753959	0.03195898114	NA
1793	Andorra	3	YLDs (Years Lived with Disability)	74	2	Female	27	Age-standardized	465	Ovarian cancer	202	Environmental/occupational risks	3	Rate	1990	0.10724531148	0.24637554934	0.02610759894	NA
1794	Andorra	3	YLDs (Years Lived with Disability)	74	2	Female	27	Age-standardized	465	Ovarian cancer	202	Environmental/occupational risks	3	Rate	1991	0.10840375294	0.24392755362	0.02773943804	NA
1795	Andorra	3	YLDs (Years Lived with Disability)	74	2	Female	27	Age-standardized	465	Ovarian cancer	202	Environmental/occupational risks	3	Rate	1992	0.10863292576	0.25255172272	0.02791295146	NA
1796	Andorra	3	YLDs (Years Lived with Disability)	74	2	Female	27	Age-standardized	465	Ovarian cancer	202	Environmental/occupational risks	3	Rate	1993	0.10692501761	0.26480403773	0.02763944112	NA
1797	Andorra	3	YLDs (Years Lived with Disability)	74	2	Female	27	Age-standardized	465	Ovarian cancer	202	Environmental/occupational risks	3	Rate	1994	0.1052693701	0.25792383277	0.02839976865	NA
1798	Andorra	3	YLDs (Years Lived with Disability)	74	2	Female	27	Age-standardized	465	Ovarian cancer	202	Environmental/occupational risks	3	Rate	1995	0.10320074377	0.25790116392	0.02616098752	NA
1799	Andorra	3	YLDs (Years Lived with Disability)	74	2	Female	27	Age-standardized	465	Ovarian cancer	202	Environmental/occupational risks	3	Rate	1996	0.10096103973	0.25108036681	0.02570265333	NA
1800	Andorra	3	YLDs (Years Lived with Disability)	74	2	Female	27	Age-standardized	465	Ovarian cancer	202	Environmental/occupational risks	3	Rate	1997	0.09617093333	0.26191065753	0.02560124292	NA
1801	Andorra	3	YLDs (Years Lived with Disability)	74	2	Female	27	Age-standardized	465	Ovarian cancer	202	Environmental/occupational risks	3	Rate	1998	0.09414234812	0.23853934074	0.02322716246	NA
1802	Andorra	3	YLDs (Years Lived with Disability)	74	2	Female	27	Age-standardized	465	Ovarian cancer	202	Environmental/occupational risks	3	Rate	1999	0.09115613179	0.2359155757	0.0248265263	NA
1803	Andorra	3	YLDs (Years Lived with Disability)	74	2	Female	27	Age-standardized	465	Ovarian cancer	202	Environmental/occupational risks	3	Rate	2000	0.08869783689	0.22718297714	0.02337684768	NA
1804	Andorra	3	YLDs (Years Lived with Disability)	74	2	Female	27	Age-standardized	465	Ovarian cancer	202	Environmental/occupational risks	3	Rate	2001	0.08745277029	0.21788805005	0.02563347	NA
1805	Andorra	3	YLDs (Years Lived with Disability)	74	2	Female	27	Age-standardized	465	Ovarian cancer	202	Environmental/occupational risks	3	Rate	2002	0.08737444744	0.21695710282	0.0243873109	NA
1806	Andorra	3	YLDs (Years Lived with Disability)	74	2	Female	27	Age-standardized	465	Ovarian cancer	202	Environmental/occupational risks	3	Rate	2003	0.08664689358	0.21048493397	0.02477217833	NA
1807	Andorra	3	YLDs (Years Lived with Disability)	74	2	Female	27	Age-standardized	465	Ovarian cancer	202	Environmental/occupational risks	3	Rate	2004	0.08562466962	0.20639609789	0.02656079387	NA
1808	Andorra	3	YLDs (Years Lived with Disability)	74	2	Female	27	Age-standardized	465	Ovarian cancer	202	Environmental/occupational risks	3	Rate	2005	0.08268525502	0.195784295	0.02414349153	NA
1809	Andorra	3	YLDs (Years Lived with Disability)	74	2	Female	27	Age-standardized	465	Ovarian cancer	202	Environmental/occupational risks	3	Rate	2006	0.0831843629	0.1956157832	0.02343834084	NA
1810	Andorra	3	YLDs (Years Lived with Disability)	74	2	Female	27	Age-standardized	465	Ovarian cancer	202	Environmental/occupational risks	3	Rate	2007	0.08152396079	0.18623412519	0.02329340748	NA
1811	Andorra	3	YLDs (Years Lived with Disability)	74	2	Female	27	Age-standardized	465	Ovarian cancer	202	Environmental/occupational risks	3	Rate	2008	0.08199640746	0.17786797616	0.02385038926	NA
1812	Andorra	3	YLDs (Years Lived with Disability)	74	2	Female	27	Age-standardized	465	Ovarian cancer	202	Environmental/occupational risks	3	Rate	2009	0.0829558095	0.18093894594	0.0223495608	NA
1813	Andorra	3	YLDs (Years Lived with Disability)	74	2	Female	27	Age-standardized	465	Ovarian cancer	202	Environmental/occupational risks	3	Rate	2010	0.07955491034	0.1749042292	0.02210151533	NA
1814	Andorra	3	YLDs (Years Lived with Disability)	74	2	Female	27	Age-standardized	465	Ovarian cancer	202	Environmental/occupational risks	3	Rate	2011	0.07886245899	0.18064129004	0.02183061424	NA
1815	Andorra	3	YLDs (Years Lived with Disability)	74	2	Female	27	Age-standardized	465	Ovarian cancer	202	Environmental/occupational risks	3	Rate	2012	0.0792193433	0.17635449447	0.02179826602	NA
1816	Andorra	3	YLDs (Years Lived with Disability)	74	2	Female	27	Age-standardized	465	Ovarian cancer	202	Environmental/occupational risks	3	Rate	2013	0.07911208896	0.18598601372	0.0250229061	NA
1817	Andorra	3	YLDs (Years Lived with Disability)	74	2	Female	27	Age-standardized	465	Ovarian cancer	202	Environmental/occupational risks	3	Rate	2014	0.08119918771	0.17206816008	0.02424506049	NA
1818	Andorra	3	YLDs (Years Lived with Disability)	74	2	Female	27	Age-standardized	465	Ovarian cancer	202	Environmental/occupational risks	3	Rate	2015	0.07940707716	0.17107906197	0.02454885366	NA
1819	Andorra	3	YLDs (Years Lived with Disability)	74	2	Female	27	Age-standardized	465	Ovarian cancer	202	Environmental/occupational risks	3	Rate	2016	0.07993307371	0.16652675743	0.02376169715	NA
1820	Andorra	3	YLDs (Years Lived with Disability)	74	2	Female	27	Age-standardized	465	Ovarian cancer	202	Environmental/occupational risks	3	Rate	2017	0.08059611654	0.16732596774	0.02356555474	NA
1821	Andorra	3	YLDs (Years Lived with Disability)	74	2	Female	27	Age-standardized	465	Ovarian cancer	202	Environmental/occupational risks	3	Rate	2018	0.08031163048	0.17225878349	0.02221035642	NA
1822	Andorra	3	YLDs (Years Lived with Disability)	74	2	Female	27	Age-standardized	465	Ovarian cancer	202	Environmental/occupational risks	3	Rate	2019	0.08028640707	0.17730106893	0.02366570179	NA
1823	Andorra	3	YLDs (Years Lived with Disability)	74	2	Female	27	Age-standardized	465	Ovarian cancer	202	Environmental/occupational risks	3	Rate	2020	0.06698243352	0.1519065672	0.01938424207	NA
1824	Andorra	3	YLDs (Years Lived with Disability)	74	2	Female	27	Age-standardized	465	Ovarian cancer	202	Environmental/occupational risks	3	Rate	2021	0.06723748693	0.14910364068	0.01708981918	NA
1825	Andorra	4	YLLs (Years of Life Lost)	74	2	Female	22	All ages	465	Ovarian cancer	202	Environmental/occupational risks	1	Number	1990	1.07707458112363	2.30862353543956	0.303684331845565	NA
1826	Andorra	4	YLLs (Years of Life Lost)	74	2	Female	22	All ages	465	Ovarian cancer	202	Environmental/occupational risks	3	Rate	1990	4.22576018592	9.05758021897	1.19146545754	NA
1827	Andorra	4	YLLs (Years of Life Lost)	74	2	Female	22	All ages	465	Ovarian cancer	202	Environmental/occupational risks	1	Number	1991	1.13107759561494	2.498579078445	0.324861822398294	NA
1828	Andorra	4	YLLs (Years of Life Lost)	74	2	Female	22	All ages	465	Ovarian cancer	202	Environmental/occupational risks	3	Rate	1991	4.12067826333	9.10268273164	1.18351831504	NA
1829	Andorra	4	YLLs (Years of Life Lost)	74	2	Female	22	All ages	465	Ovarian cancer	202	Environmental/occupational risks	1	Number	1992	1.18960309109455	2.66191640812484	0.358910096830009	NA
1830	Andorra	4	YLLs (Years of Life Lost)	74	2	Female	22	All ages	465	Ovarian cancer	202	Environmental/occupational risks	3	Rate	1992	4.12909547093	9.2394741297	1.24577185986	NA
1831	Andorra	4	YLLs (Years of Life Lost)	74	2	Female	22	All ages	465	Ovarian cancer	202	Environmental/occupational risks	1	Number	1993	1.25799017341287	2.98607372869853	0.375075695473744	NA
1832	Andorra	4	YLLs (Years of Life Lost)	74	2	Female	22	All ages	465	Ovarian cancer	202	Environmental/occupational risks	3	Rate	1993	4.16014150535	9.87486986729	1.24036578454	NA
1833	Andorra	4	YLLs (Years of Life Lost)	74	2	Female	22	All ages	465	Ovarian cancer	202	Environmental/occupational risks	1	Number	1994	1.2898354205803	3.02541451042544	0.375087741573806	NA
1834	Andorra	4	YLLs (Years of Life Lost)	74	2	Female	22	All ages	465	Ovarian cancer	202	Environmental/occupational risks	3	Rate	1994	4.27192508925	10.0201498162	1.24228774333	NA
1835	Andorra	4	YLLs (Years of Life Lost)	74	2	Female	22	All ages	465	Ovarian cancer	202	Environmental/occupational risks	1	Number	1995	1.30126368063952	3.00911358010098	0.382317720138788	NA
1836	Andorra	4	YLLs (Years of Life Lost)	74	2	Female	22	All ages	465	Ovarian cancer	202	Environmental/occupational risks	3	Rate	1995	4.31342373833	9.97459787809	1.2673052773	NA
1837	Andorra	4	YLLs (Years of Life Lost)	74	2	Female	22	All ages	465	Ovarian cancer	202	Environmental/occupational risks	1	Number	1996	1.30793016646433	3.00303431184545	0.389614402738589	NA
1838	Andorra	4	YLLs (Years of Life Lost)	74	2	Female	22	All ages	465	Ovarian cancer	202	Environmental/occupational risks	3	Rate	1996	4.28002621833	9.82702740467	1.27496092797	NA
1839	Andorra	4	YLLs (Years of Life Lost)	74	2	Female	22	All ages	465	Ovarian cancer	202	Environmental/occupational risks	1	Number	1997	1.29792571438493	3.01888240278352	0.400756404667834	NA
1840	Andorra	4	YLLs (Years of Life Lost)	74	2	Female	22	All ages	465	Ovarian cancer	202	Environmental/occupational risks	3	Rate	1997	4.19288912058	9.75236027967	1.29462507023	NA
1841	Andorra	4	YLLs (Years of Life Lost)	74	2	Female	22	All ages	465	Ovarian cancer	202	Environmental/occupational risks	1	Number	1998	1.29290222395248	3.00710152258189	0.408376500225426	NA
1842	Andorra	4	YLLs (Years of Life Lost)	74	2	Female	22	All ages	465	Ovarian cancer	202	Environmental/occupational risks	3	Rate	1998	4.13161001117	9.60952075502	1.30501162841	NA
1843	Andorra	4	YLLs (Years of Life Lost)	74	2	Female	22	All ages	465	Ovarian cancer	202	Environmental/occupational risks	1	Number	1999	1.28687054955765	2.97117503928007	0.405490323410276	NA
1844	Andorra	4	YLLs (Years of Life Lost)	74	2	Female	22	All ages	465	Ovarian cancer	202	Environmental/occupational risks	3	Rate	1999	4.09076476986	9.44491128495	1.28899175608	NA
1845	Andorra	4	YLLs (Years of Life Lost)	74	2	Female	22	All ages	465	Ovarian cancer	202	Environmental/occupational risks	1	Number	2000	1.30138675237969	2.97013878032789	0.408166382976888	NA
1846	Andorra	4	YLLs (Years of Life Lost)	74	2	Female	22	All ages	465	Ovarian cancer	202	Environmental/occupational risks	3	Rate	2000	4.13095660101	9.42803081256	1.29563145697	NA
1847	Andorra	4	YLLs (Years of Life Lost)	74	2	Female	22	All ages	465	Ovarian cancer	202	Environmental/occupational risks	1	Number	2001	1.33588572211175	2.94733292206958	0.418731085271771	NA
1848	Andorra	4	YLLs (Years of Life Lost)	74	2	Female	22	All ages	465	Ovarian cancer	202	Environmental/occupational risks	3	Rate	2001	4.20180516733	9.27034288698	1.31704861329	NA
1849	Andorra	4	YLLs (Years of Life Lost)	74	2	Female	22	All ages	465	Ovarian cancer	202	Environmental/occupational risks	1	Number	2002	1.36858447618613	2.94026385555859	0.427915906054986	NA
1850	Andorra	4	YLLs (Years of Life Lost)	74	2	Female	22	All ages	465	Ovarian cancer	202	Environmental/occupational risks	3	Rate	2002	4.23411268113	9.09655830042	1.32388186174	NA
1851	Andorra	4	YLLs (Years of Life Lost)	74	2	Female	22	All ages	465	Ovarian cancer	202	Environmental/occupational risks	1	Number	2003	1.39776132032031	3.04872357558682	0.419917122731862	NA
1852	Andorra	4	YLLs (Years of Life Lost)	74	2	Female	22	All ages	465	Ovarian cancer	202	Environmental/occupational risks	3	Rate	2003	4.04620367697	8.8253669366	1.21556533388	NA
1853	Andorra	4	YLLs (Years of Life Lost)	74	2	Female	22	All ages	465	Ovarian cancer	202	Environmental/occupational risks	1	Number	2004	1.44359717503735	3.23180205075093	0.466825039613999	NA
1854	Andorra	4	YLLs (Years of Life Lost)	74	2	Female	22	All ages	465	Ovarian cancer	202	Environmental/occupational risks	3	Rate	2004	3.94420074204	8.82993972772	1.27546084149	NA
1855	Andorra	4	YLLs (Years of Life Lost)	74	2	Female	22	All ages	465	Ovarian cancer	202	Environmental/occupational risks	1	Number	2005	1.41495503894992	3.1123560759561	0.466026387118332	NA
1856	Andorra	4	YLLs (Years of Life Lost)	74	2	Female	22	All ages	465	Ovarian cancer	202	Environmental/occupational risks	3	Rate	2005	3.7725503266	8.29815761466	1.24251863171	NA
1857	Andorra	4	YLLs (Years of Life Lost)	74	2	Female	22	All ages	465	Ovarian cancer	202	Environmental/occupational risks	1	Number	2006	1.45934371810669	3.20867328605668	0.49056999060762	NA
1858	Andorra	4	YLLs (Years of Life Lost)	74	2	Female	22	All ages	465	Ovarian cancer	202	Environmental/occupational risks	3	Rate	2006	3.78278100711	8.31723754583	1.27161190342	NA
1859	Andorra	4	YLLs (Years of Life Lost)	74	2	Female	22	All ages	465	Ovarian cancer	202	Environmental/occupational risks	1	Number	2007	1.48648247133263	3.20354519777794	0.489281984351513	NA
1860	Andorra	4	YLLs (Years of Life Lost)	74	2	Female	22	All ages	465	Ovarian cancer	202	Environmental/occupational risks	3	Rate	2007	3.76734596038	8.11907526155	1.24003783615	NA
1861	Andorra	4	YLLs (Years of Life Lost)	74	2	Female	22	All ages	465	Ovarian cancer	202	Environmental/occupational risks	1	Number	2008	1.54627870444979	3.27207837462601	0.495961818596081	NA
1862	Andorra	4	YLLs (Years of Life Lost)	74	2	Female	22	All ages	465	Ovarian cancer	202	Environmental/occupational risks	3	Rate	2008	3.85432109496	8.15612390404	1.23625585362	NA
1863	Andorra	4	YLLs (Years of Life Lost)	74	2	Female	22	All ages	465	Ovarian cancer	202	Environmental/occupational risks	1	Number	2009	1.6147933695163	3.39513445858339	0.51858562895825	NA
1864	Andorra	4	YLLs (Years of Life Lost)	74	2	Female	22	All ages	465	Ovarian cancer	202	Environmental/occupational risks	3	Rate	2009	4.02053273251	8.45324824815	1.29118098649	NA
1865	Andorra	4	YLLs (Years of Life Lost)	74	2	Female	22	All ages	465	Ovarian cancer	202	Environmental/occupational risks	1	Number	2010	1.60108827681064	3.24947693208926	0.522820588677268	NA
1866	Andorra	4	YLLs (Years of Life Lost)	74	2	Female	22	All ages	465	Ovarian cancer	202	Environmental/occupational risks	3	Rate	2010	3.96315110632	8.04338416869	1.29413038896	NA
1867	Andorra	4	YLLs (Years of Life Lost)	74	2	Female	22	All ages	465	Ovarian cancer	202	Environmental/occupational risks	1	Number	2011	1.48812059625921	2.97884396178707	0.496570079719424	NA
1868	Andorra	4	YLLs (Years of Life Lost)	74	2	Female	22	All ages	465	Ovarian cancer	202	Environmental/occupational risks	3	Rate	2011	3.88585177889	7.77850003357	1.29666757686	NA
1869	Andorra	4	YLLs (Years of Life Lost)	74	2	Female	22	All ages	465	Ovarian cancer	202	Environmental/occupational risks	1	Number	2012	1.47001149712363	2.92409101076485	0.502287285406053	NA
1870	Andorra	4	YLLs (Years of Life Lost)	74	2	Female	22	All ages	465	Ovarian cancer	202	Environmental/occupational risks	3	Rate	2012	3.93151860087	7.82042740614	1.34335806857	NA
1871	Andorra	4	YLLs (Years of Life Lost)	74	2	Female	22	All ages	465	Ovarian cancer	202	Environmental/occupational risks	1	Number	2013	1.52661632085389	3.012787563989	0.519043335757349	NA
1872	Andorra	4	YLLs (Years of Life Lost)	74	2	Female	22	All ages	465	Ovarian cancer	202	Environmental/occupational risks	3	Rate	2013	4.08855495777	8.06879067332	1.39009204521	NA
1873	Andorra	4	YLLs (Years of Life Lost)	74	2	Female	22	All ages	465	Ovarian cancer	202	Environmental/occupational risks	1	Number	2014	1.58899024944868	3.16305527847319	0.532915479655538	NA
1874	Andorra	4	YLLs (Years of Life Lost)	74	2	Female	22	All ages	465	Ovarian cancer	202	Environmental/occupational risks	3	Rate	2014	4.21411014028	8.38863758158	1.41332807266	NA
1875	Andorra	4	YLLs (Years of Life Lost)	74	2	Female	22	All ages	465	Ovarian cancer	202	Environmental/occupational risks	1	Number	2015	1.61131096633578	3.22793429354605	0.54914247795062	NA
1876	Andorra	4	YLLs (Years of Life Lost)	74	2	Female	22	All ages	465	Ovarian cancer	202	Environmental/occupational risks	3	Rate	2015	4.22379412418	8.46151375319	1.43948922347	NA
1877	Andorra	4	YLLs (Years of Life Lost)	74	2	Female	22	All ages	465	Ovarian cancer	202	Environmental/occupational risks	1	Number	2016	1.67301098536261	3.39916298269406	0.568656322848759	NA
1878	Andorra	4	YLLs (Years of Life Lost)	74	2	Female	22	All ages	465	Ovarian cancer	202	Environmental/occupational risks	3	Rate	2016	4.36687638185	8.87246089657	1.48430099226	NA
1879	Andorra	4	YLLs (Years of Life Lost)	74	2	Female	22	All ages	465	Ovarian cancer	202	Environmental/occupational risks	1	Number	2017	1.73566084485965	3.43078797213743	0.599593320881063	NA
1880	Andorra	4	YLLs (Years of Life Lost)	74	2	Female	22	All ages	465	Ovarian cancer	202	Environmental/occupational risks	3	Rate	2017	4.43973621449	8.77578914639	1.53373061826	NA
1881	Andorra	4	YLLs (Years of Life Lost)	74	2	Female	22	All ages	465	Ovarian cancer	202	Environmental/occupational risks	1	Number	2018	1.81065989780453	3.62979863758291	0.633267407218817	NA
1882	Andorra	4	YLLs (Years of Life Lost)	74	2	Female	22	All ages	465	Ovarian cancer	202	Environmental/occupational risks	3	Rate	2018	4.54934316053	9.11998969327	1.59110540379	NA
1883	Andorra	4	YLLs (Years of Life Lost)	74	2	Female	22	All ages	465	Ovarian cancer	202	Environmental/occupational risks	1	Number	2019	1.87085123447698	3.69877431609825	0.65066688442294	NA
1884	Andorra	4	YLLs (Years of Life Lost)	74	2	Female	22	All ages	465	Ovarian cancer	202	Environmental/occupational risks	3	Rate	2019	4.62614782208	9.14614504428	1.60893668871	NA
1885	Andorra	4	YLLs (Years of Life Lost)	74	2	Female	22	All ages	465	Ovarian cancer	202	Environmental/occupational risks	1	Number	2020	1.60326017558284	3.16217798524362	0.510089420293848	NA
1886	Andorra	4	YLLs (Years of Life Lost)	74	2	Female	22	All ages	465	Ovarian cancer	202	Environmental/occupational risks	3	Rate	2020	3.90762128612	7.70716705487	1.24323943607	NA
1887	Andorra	4	YLLs (Years of Life Lost)	74	2	Female	22	All ages	465	Ovarian cancer	202	Environmental/occupational risks	1	Number	2021	1.65916949359923	3.19041268141469	0.508838016940421	NA
1888	Andorra	4	YLLs (Years of Life Lost)	74	2	Female	22	All ages	465	Ovarian cancer	202	Environmental/occupational risks	3	Rate	2021	3.99177906725	7.67578153208	1.22420822736	NA
1889	Andorra	4	YLLs (Years of Life Lost)	74	2	Female	27	Age-standardized	465	Ovarian cancer	202	Environmental/occupational risks	3	Rate	1990	3.82185653406	8.15063367194	1.07805806493	NA
1890	Andorra	4	YLLs (Years of Life Lost)	74	2	Female	27	Age-standardized	465	Ovarian cancer	202	Environmental/occupational risks	3	Rate	1991	3.81063362082	8.39097142991	1.09479106424	NA
1891	Andorra	4	YLLs (Years of Life Lost)	74	2	Female	27	Age-standardized	465	Ovarian cancer	202	Environmental/occupational risks	3	Rate	1992	3.78163090208	8.51927657933	1.13316061408	NA
1892	Andorra	4	YLLs (Years of Life Lost)	74	2	Female	27	Age-standardized	465	Ovarian cancer	202	Environmental/occupational risks	3	Rate	1993	3.75471012795	8.89028432898	1.10238239714	NA
1893	Andorra	4	YLLs (Years of Life Lost)	74	2	Female	27	Age-standardized	465	Ovarian cancer	202	Environmental/occupational risks	3	Rate	1994	3.70604633253	8.79414921771	1.08313872986	NA
1894	Andorra	4	YLLs (Years of Life Lost)	74	2	Female	27	Age-standardized	465	Ovarian cancer	202	Environmental/occupational risks	3	Rate	1995	3.60667296215	8.38607765135	1.0544196473	NA
1895	Andorra	4	YLLs (Years of Life Lost)	74	2	Female	27	Age-standardized	465	Ovarian cancer	202	Environmental/occupational risks	3	Rate	1996	3.49314359986	8.00245466809	1.03298542439	NA
1896	Andorra	4	YLLs (Years of Life Lost)	74	2	Female	27	Age-standardized	465	Ovarian cancer	202	Environmental/occupational risks	3	Rate	1997	3.32288907573	7.73457635374	1.01560430209	NA
1897	Andorra	4	YLLs (Years of Life Lost)	74	2	Female	27	Age-standardized	465	Ovarian cancer	202	Environmental/occupational risks	3	Rate	1998	3.20360436178	7.43891746907	0.99770063868	NA
1898	Andorra	4	YLLs (Years of Life Lost)	74	2	Female	27	Age-standardized	465	Ovarian cancer	202	Environmental/occupational risks	3	Rate	1999	3.08269856966	7.13548655729	0.95312151253	NA
1899	Andorra	4	YLLs (Years of Life Lost)	74	2	Female	27	Age-standardized	465	Ovarian cancer	202	Environmental/occupational risks	3	Rate	2000	3.00032247076	6.80037576154	0.92758467903	NA
1900	Andorra	4	YLLs (Years of Life Lost)	74	2	Female	27	Age-standardized	465	Ovarian cancer	202	Environmental/occupational risks	3	Rate	2001	2.95735345775	6.54546309589	0.91171636684	NA
1901	Andorra	4	YLLs (Years of Life Lost)	74	2	Female	27	Age-standardized	465	Ovarian cancer	202	Environmental/occupational risks	3	Rate	2002	2.91257349422	6.32337751047	0.90722873442	NA
1902	Andorra	4	YLLs (Years of Life Lost)	74	2	Female	27	Age-standardized	465	Ovarian cancer	202	Environmental/occupational risks	3	Rate	2003	2.86568044599	6.27590688322	0.87176527565	NA
1903	Andorra	4	YLLs (Years of Life Lost)	74	2	Female	27	Age-standardized	465	Ovarian cancer	202	Environmental/occupational risks	3	Rate	2004	2.87576184078	6.35834458993	0.94152482589	NA
1904	Andorra	4	YLLs (Years of Life Lost)	74	2	Female	27	Age-standardized	465	Ovarian cancer	202	Environmental/occupational risks	3	Rate	2005	2.76457855096	6.02102347047	0.90371583815	NA
1905	Andorra	4	YLLs (Years of Life Lost)	74	2	Female	27	Age-standardized	465	Ovarian cancer	202	Environmental/occupational risks	3	Rate	2006	2.75693594816	6.12389284365	0.91063718418	NA
1906	Andorra	4	YLLs (Years of Life Lost)	74	2	Female	27	Age-standardized	465	Ovarian cancer	202	Environmental/occupational risks	3	Rate	2007	2.70705275306	5.84832859779	0.87911629131	NA
1907	Andorra	4	YLLs (Years of Life Lost)	74	2	Female	27	Age-standardized	465	Ovarian cancer	202	Environmental/occupational risks	3	Rate	2008	2.71199693313	5.76180657043	0.86756413366	NA
1908	Andorra	4	YLLs (Years of Life Lost)	74	2	Female	27	Age-standardized	465	Ovarian cancer	202	Environmental/occupational risks	3	Rate	2009	2.73533894246	5.71086242157	0.87744373896	NA
1909	Andorra	4	YLLs (Years of Life Lost)	74	2	Female	27	Age-standardized	465	Ovarian cancer	202	Environmental/occupational risks	3	Rate	2010	2.64193832578	5.39660547639	0.87283877587	NA
1910	Andorra	4	YLLs (Years of Life Lost)	74	2	Female	27	Age-standardized	465	Ovarian cancer	202	Environmental/occupational risks	3	Rate	2011	2.6034102504	5.28123524744	0.87553521934	NA
1911	Andorra	4	YLLs (Years of Life Lost)	74	2	Female	27	Age-standardized	465	Ovarian cancer	202	Environmental/occupational risks	3	Rate	2012	2.60679603607	5.17061709992	0.90239747064	NA
1912	Andorra	4	YLLs (Years of Life Lost)	74	2	Female	27	Age-standardized	465	Ovarian cancer	202	Environmental/occupational risks	3	Rate	2013	2.6354688297	5.22407497593	0.91040191973	NA
1913	Andorra	4	YLLs (Years of Life Lost)	74	2	Female	27	Age-standardized	465	Ovarian cancer	202	Environmental/occupational risks	3	Rate	2014	2.66200046301	5.30971194049	0.91293009109	NA
1914	Andorra	4	YLLs (Years of Life Lost)	74	2	Female	27	Age-standardized	465	Ovarian cancer	202	Environmental/occupational risks	3	Rate	2015	2.60956059413	5.22890240857	0.88937995537	NA
1915	Andorra	4	YLLs (Years of Life Lost)	74	2	Female	27	Age-standardized	465	Ovarian cancer	202	Environmental/occupational risks	3	Rate	2016	2.6294949757	5.3475736562	0.87626661929	NA
1916	Andorra	4	YLLs (Years of Life Lost)	74	2	Female	27	Age-standardized	465	Ovarian cancer	202	Environmental/occupational risks	3	Rate	2017	2.62532861052	5.22911288176	0.90830825637	NA
1917	Andorra	4	YLLs (Years of Life Lost)	74	2	Female	27	Age-standardized	465	Ovarian cancer	202	Environmental/occupational risks	3	Rate	2018	2.62963689501	5.280879043	0.92267454588	NA
1918	Andorra	4	YLLs (Years of Life Lost)	74	2	Female	27	Age-standardized	465	Ovarian cancer	202	Environmental/occupational risks	3	Rate	2019	2.61409542818	5.20761471169	0.90611820472	NA
1919	Andorra	4	YLLs (Years of Life Lost)	74	2	Female	27	Age-standardized	465	Ovarian cancer	202	Environmental/occupational risks	3	Rate	2020	2.14890906408	4.24755466941	0.68111247616	NA
1920	Andorra	4	YLLs (Years of Life Lost)	74	2	Female	27	Age-standardized	465	Ovarian cancer	202	Environmental/occupational risks	3	Rate	2021	2.14018464416	4.13716796929	0.65999963302	NA
1921	Angola	1	Deaths	168	2	Female	22	All ages	465	Ovarian cancer	202	Environmental/occupational risks	1	Number	1990	0.0000000000049769	0	0	NA
1922	Angola	1	Deaths	168	2	Female	22	All ages	465	Ovarian cancer	202	Environmental/occupational risks	3	Rate	1990	0	0	0	NA
1923	Angola	1	Deaths	168	2	Female	22	All ages	465	Ovarian cancer	202	Environmental/occupational risks	1	Number	1991	0.0000000000169528	0	0	NA
1924	Angola	1	Deaths	168	2	Female	22	All ages	465	Ovarian cancer	202	Environmental/occupational risks	3	Rate	1991	0	0	0	NA
1925	Angola	1	Deaths	168	2	Female	22	All ages	465	Ovarian cancer	202	Environmental/occupational risks	1	Number	1992	0.0000000093954439	0	0	NA
1926	Angola	1	Deaths	168	2	Female	22	All ages	465	Ovarian cancer	202	Environmental/occupational risks	3	Rate	1992	0.00000000017	0	0	NA
1927	Angola	1	Deaths	168	2	Female	22	All ages	465	Ovarian cancer	202	Environmental/occupational risks	1	Number	1993	0.000000010975682	0	0	NA
1928	Angola	1	Deaths	168	2	Female	22	All ages	465	Ovarian cancer	202	Environmental/occupational risks	3	Rate	1993	0.00000000019	0	0	NA
1929	Angola	1	Deaths	168	2	Female	22	All ages	465	Ovarian cancer	202	Environmental/occupational risks	1	Number	1994	0.0000000006732927	0	0	NA
1930	Angola	1	Deaths	168	2	Female	22	All ages	465	Ovarian cancer	202	Environmental/occupational risks	3	Rate	1994	0.00000000001	0	0	NA
1931	Angola	1	Deaths	168	2	Female	22	All ages	465	Ovarian cancer	202	Environmental/occupational risks	1	Number	1995	0.000000000243054	0	0	NA
1932	Angola	1	Deaths	168	2	Female	22	All ages	465	Ovarian cancer	202	Environmental/occupational risks	3	Rate	1995	0	0	0	NA
1933	Angola	1	Deaths	168	2	Female	22	All ages	465	Ovarian cancer	202	Environmental/occupational risks	1	Number	1996	0.0000000002467534	0	0	NA
1934	Angola	1	Deaths	168	2	Female	22	All ages	465	Ovarian cancer	202	Environmental/occupational risks	3	Rate	1996	0	0	0	NA
1935	Angola	1	Deaths	168	2	Female	22	All ages	465	Ovarian cancer	202	Environmental/occupational risks	1	Number	1997	0.0000000002364411	0	0	NA
1936	Angola	1	Deaths	168	2	Female	22	All ages	465	Ovarian cancer	202	Environmental/occupational risks	3	Rate	1997	0	0	0	NA
1937	Angola	1	Deaths	168	2	Female	22	All ages	465	Ovarian cancer	202	Environmental/occupational risks	1	Number	1998	0.0000000008039202	0	0	NA
1938	Angola	1	Deaths	168	2	Female	22	All ages	465	Ovarian cancer	202	Environmental/occupational risks	3	Rate	1998	0.00000000001	0	0	NA
1939	Angola	1	Deaths	168	2	Female	22	All ages	465	Ovarian cancer	202	Environmental/occupational risks	1	Number	1999	0.0000000051112382	0	0	NA
1940	Angola	1	Deaths	168	2	Female	22	All ages	465	Ovarian cancer	202	Environmental/occupational risks	3	Rate	1999	0.00000000007	0	0	NA
1941	Angola	1	Deaths	168	2	Female	22	All ages	465	Ovarian cancer	202	Environmental/occupational risks	1	Number	2000	0.0000000058108275	0	0	NA
1942	Angola	1	Deaths	168	2	Female	22	All ages	465	Ovarian cancer	202	Environmental/occupational risks	3	Rate	2000	0.00000000008	0	0	NA
1943	Angola	1	Deaths	168	2	Female	22	All ages	465	Ovarian cancer	202	Environmental/occupational risks	1	Number	2001	0.0000000023863795	0	0	NA
1944	Angola	1	Deaths	168	2	Female	22	All ages	465	Ovarian cancer	202	Environmental/occupational risks	3	Rate	2001	0.00000000003	0	0	NA
1945	Angola	1	Deaths	168	2	Female	22	All ages	465	Ovarian cancer	202	Environmental/occupational risks	1	Number	2002	0.0000000037027205	0	0	NA
1946	Angola	1	Deaths	168	2	Female	22	All ages	465	Ovarian cancer	202	Environmental/occupational risks	3	Rate	2002	0.00000000005	0	0	NA
1947	Angola	1	Deaths	168	2	Female	22	All ages	465	Ovarian cancer	202	Environmental/occupational risks	1	Number	2003	0.0000000457167711	0	0	NA
1948	Angola	1	Deaths	168	2	Female	22	All ages	465	Ovarian cancer	202	Environmental/occupational risks	3	Rate	2003	0.00000000054	0	0	NA
1949	Angola	1	Deaths	168	2	Female	22	All ages	465	Ovarian cancer	202	Environmental/occupational risks	1	Number	2004	0.0000000988606068	0	0	NA
1950	Angola	1	Deaths	168	2	Female	22	All ages	465	Ovarian cancer	202	Environmental/occupational risks	3	Rate	2004	0.00000000113	0	0	NA
1951	Angola	1	Deaths	168	2	Female	22	All ages	465	Ovarian cancer	202	Environmental/occupational risks	1	Number	2005	0.0000001591249444	0	0	NA
1952	Angola	1	Deaths	168	2	Female	22	All ages	465	Ovarian cancer	202	Environmental/occupational risks	3	Rate	2005	0.00000000174	0	0	NA
1953	Angola	1	Deaths	168	2	Female	22	All ages	465	Ovarian cancer	202	Environmental/occupational risks	1	Number	2006	0.0000004251930892	0	0	NA
1954	Angola	1	Deaths	168	2	Female	22	All ages	465	Ovarian cancer	202	Environmental/occupational risks	3	Rate	2006	0.00000000447	0	0	NA
1955	Angola	1	Deaths	168	2	Female	22	All ages	465	Ovarian cancer	202	Environmental/occupational risks	1	Number	2007	0.0000005635231098	0	0	NA
1956	Angola	1	Deaths	168	2	Female	22	All ages	465	Ovarian cancer	202	Environmental/occupational risks	3	Rate	2007	0.00000000569	0	0	NA
1957	Angola	1	Deaths	168	2	Female	22	All ages	465	Ovarian cancer	202	Environmental/occupational risks	1	Number	2008	0.000001290202075	0	0	NA
1958	Angola	1	Deaths	168	2	Female	22	All ages	465	Ovarian cancer	202	Environmental/occupational risks	3	Rate	2008	0.0000000125	0	0	NA
1959	Angola	1	Deaths	168	2	Female	22	All ages	465	Ovarian cancer	202	Environmental/occupational risks	1	Number	2009	0.0000007899205403	0	0	NA
1960	Angola	1	Deaths	168	2	Female	22	All ages	465	Ovarian cancer	202	Environmental/occupational risks	3	Rate	2009	0.00000000735	0	0	NA
1961	Angola	1	Deaths	168	2	Female	22	All ages	465	Ovarian cancer	202	Environmental/occupational risks	1	Number	2010	0.0000009462586763	0	0	NA
1962	Angola	1	Deaths	168	2	Female	22	All ages	465	Ovarian cancer	202	Environmental/occupational risks	3	Rate	2010	0.00000000845	0	0	NA
1963	Angola	1	Deaths	168	2	Female	22	All ages	465	Ovarian cancer	202	Environmental/occupational risks	1	Number	2011	0.0000005845478702	0	0	NA
1964	Angola	1	Deaths	168	2	Female	22	All ages	465	Ovarian cancer	202	Environmental/occupational risks	3	Rate	2011	0.00000000501	0	0	NA
1965	Angola	1	Deaths	168	2	Female	22	All ages	465	Ovarian cancer	202	Environmental/occupational risks	1	Number	2012	0.000000432577907	0	0	NA
1966	Angola	1	Deaths	168	2	Female	22	All ages	465	Ovarian cancer	202	Environmental/occupational risks	3	Rate	2012	0.00000000356	0	0	NA
1967	Angola	1	Deaths	168	2	Female	22	All ages	465	Ovarian cancer	202	Environmental/occupational risks	1	Number	2013	0.000000519851869	0	0	NA
1968	Angola	1	Deaths	168	2	Female	22	All ages	465	Ovarian cancer	202	Environmental/occupational risks	3	Rate	2013	0.00000000411	0	0	NA
1969	Angola	1	Deaths	168	2	Female	22	All ages	465	Ovarian cancer	202	Environmental/occupational risks	1	Number	2014	0.0000005642489701	0	0	NA
1970	Angola	1	Deaths	168	2	Female	22	All ages	465	Ovarian cancer	202	Environmental/occupational risks	3	Rate	2014	0.00000000429	0	0	NA
1971	Angola	1	Deaths	168	2	Female	22	All ages	465	Ovarian cancer	202	Environmental/occupational risks	1	Number	2015	0.0000010280662375	0	0	NA
1972	Angola	1	Deaths	168	2	Female	22	All ages	465	Ovarian cancer	202	Environmental/occupational risks	3	Rate	2015	0.00000000752	0	0	NA
1973	Angola	1	Deaths	168	2	Female	22	All ages	465	Ovarian cancer	202	Environmental/occupational risks	1	Number	2016	0.0000030234744897	0	0	NA
1974	Angola	1	Deaths	168	2	Female	22	All ages	465	Ovarian cancer	202	Environmental/occupational risks	3	Rate	2016	0.00000002132	0	0	NA
1975	Angola	1	Deaths	168	2	Female	22	All ages	465	Ovarian cancer	202	Environmental/occupational risks	1	Number	2017	0.0000059930818589	0	0	NA
1976	Angola	1	Deaths	168	2	Female	22	All ages	465	Ovarian cancer	202	Environmental/occupational risks	3	Rate	2017	0.00000004074	0	0	NA
1977	Angola	1	Deaths	168	2	Female	22	All ages	465	Ovarian cancer	202	Environmental/occupational risks	1	Number	2018	0.0000094190538158	0	0	NA
1978	Angola	1	Deaths	168	2	Female	22	All ages	465	Ovarian cancer	202	Environmental/occupational risks	3	Rate	2018	0.00000006181	0	0	NA
1979	Angola	1	Deaths	168	2	Female	22	All ages	465	Ovarian cancer	202	Environmental/occupational risks	1	Number	2019	0.0000111833166953	0.000000036669723	0	NA
1980	Angola	1	Deaths	168	2	Female	22	All ages	465	Ovarian cancer	202	Environmental/occupational risks	3	Rate	2019	0.0000000709	0.00000000023	0	NA
1981	Angola	1	Deaths	168	2	Female	22	All ages	465	Ovarian cancer	202	Environmental/occupational risks	1	Number	2020	0.0000119635394922	0.0000003310944186	0	NA
1982	Angola	1	Deaths	168	2	Female	22	All ages	465	Ovarian cancer	202	Environmental/occupational risks	3	Rate	2020	0.00000007336	0.00000000203	0	NA
1983	Angola	1	Deaths	168	2	Female	22	All ages	465	Ovarian cancer	202	Environmental/occupational risks	1	Number	2021	0.0000113078059577	0.000000104191232	0	NA
1984	Angola	1	Deaths	168	2	Female	22	All ages	465	Ovarian cancer	202	Environmental/occupational risks	3	Rate	2021	0.00000006714	0.00000000062	0	NA
1985	Angola	1	Deaths	168	2	Female	27	Age-standardized	465	Ovarian cancer	202	Environmental/occupational risks	3	Rate	1990	0	0	0	NA
1986	Angola	1	Deaths	168	2	Female	27	Age-standardized	465	Ovarian cancer	202	Environmental/occupational risks	3	Rate	1991	0	0	0	NA
1987	Angola	1	Deaths	168	2	Female	27	Age-standardized	465	Ovarian cancer	202	Environmental/occupational risks	3	Rate	1992	0.0000000025	0	0	NA
1988	Angola	1	Deaths	168	2	Female	27	Age-standardized	465	Ovarian cancer	202	Environmental/occupational risks	3	Rate	1993	0.00000000283	0	0	NA
1989	Angola	1	Deaths	168	2	Female	27	Age-standardized	465	Ovarian cancer	202	Environmental/occupational risks	3	Rate	1994	0.00000000015	0	0	NA
1990	Angola	1	Deaths	168	2	Female	27	Age-standardized	465	Ovarian cancer	202	Environmental/occupational risks	3	Rate	1995	0.00000000004	0	0	NA
1991	Angola	1	Deaths	168	2	Female	27	Age-standardized	465	Ovarian cancer	202	Environmental/occupational risks	3	Rate	1996	0.00000000004	0	0	NA
1992	Angola	1	Deaths	168	2	Female	27	Age-standardized	465	Ovarian cancer	202	Environmental/occupational risks	3	Rate	1997	0.00000000003	0	0	NA
1993	Angola	1	Deaths	168	2	Female	27	Age-standardized	465	Ovarian cancer	202	Environmental/occupational risks	3	Rate	1998	0.00000000016	0	0	NA
1994	Angola	1	Deaths	168	2	Female	27	Age-standardized	465	Ovarian cancer	202	Environmental/occupational risks	3	Rate	1999	0.00000000109	0	0	NA
1995	Angola	1	Deaths	168	2	Female	27	Age-standardized	465	Ovarian cancer	202	Environmental/occupational risks	3	Rate	2000	0.0000000012	0	0	NA
1996	Angola	1	Deaths	168	2	Female	27	Age-standardized	465	Ovarian cancer	202	Environmental/occupational risks	3	Rate	2001	0.00000000046	0	0	NA
1997	Angola	1	Deaths	168	2	Female	27	Age-standardized	465	Ovarian cancer	202	Environmental/occupational risks	3	Rate	2002	0.00000000068	0	0	NA
1998	Angola	1	Deaths	168	2	Female	27	Age-standardized	465	Ovarian cancer	202	Environmental/occupational risks	3	Rate	2003	0.00000000475	0	0	NA
1999	Angola	1	Deaths	168	2	Female	27	Age-standardized	465	Ovarian cancer	202	Environmental/occupational risks	3	Rate	2004	0.00000000878	0	0	NA
[truncated: 76,337 more rows]
