# Supplementary material for: Global burden and trends in ovarian cancer attributable to environmental risks and occupational risks in females aged 20–49 from 1990 to 2021, with projections to 2050: a cross-sectional study
Source: BMC Public Health. 2025 Jul 25;25:2547. doi: 10.1186/s12889-025-23303-0 (PMC12291373; doi:10.1186/s12889-025-23303-0)
Supplement: Supplementary file 19 — Supplementary Material 19. [file 12889_2025_23303_MOESM19_ESM.zip › Supplementary Material /Occupational factors influence ovarian cancer./sex.csv]

measure_id	measure_name	location_id	location_name	sex_id	sex_name	age_id	age_name	cause_id	cause_name	rei_id	rei_name	metric_id	metric_name	year	val	upper	lower
1	Deaths	1	Global	2	Female	22	All ages	465	Ovarian cancer	126	Occupational risks	1	Number	1990	3693.51601093432	5799.28454795487	1777.67367357718
1	Deaths	1	Global	2	Female	22	All ages	465	Ovarian cancer	126	Occupational risks	3	Rate	1990	0.13948953244	0.2190161049	0.06713572348
1	Deaths	1	Global	2	Female	22	All ages	465	Ovarian cancer	126	Occupational risks	1	Number	1991	3745.34582132484	5881.69797031895	1812.7235482485
1	Deaths	1	Global	2	Female	22	All ages	465	Ovarian cancer	126	Occupational risks	3	Rate	1991	0.13933870308	0.21881775574	0.06743904577
1	Deaths	1	Global	2	Female	22	All ages	465	Ovarian cancer	126	Occupational risks	1	Number	1992	3809.6454583595	6022.46152105238	1837.60392515702
1	Deaths	1	Global	2	Female	22	All ages	465	Ovarian cancer	126	Occupational risks	3	Rate	1992	0.13969758283	0.22084031871	0.06738391521
1	Deaths	1	Global	2	Female	22	All ages	465	Ovarian cancer	126	Occupational risks	1	Number	1993	3931.89128956376	6215.6792909017	1884.25978077109
1	Deaths	1	Global	2	Female	22	All ages	465	Ovarian cancer	126	Occupational risks	3	Rate	1993	0.14218889697	0.22477747151	0.06814044441
1	Deaths	1	Global	2	Female	22	All ages	465	Ovarian cancer	126	Occupational risks	1	Number	1994	3969.00495496874	6285.44092633458	1908.38403631821
1	Deaths	1	Global	2	Female	22	All ages	465	Ovarian cancer	126	Occupational risks	3	Rate	1994	0.14163881939	0.22430368372	0.06810302958
1	Deaths	1	Global	2	Female	22	All ages	465	Ovarian cancer	126	Occupational risks	1	Number	1995	4038.39314481262	6421.36795564652	1941.83144257167
1	Deaths	1	Global	2	Female	22	All ages	465	Ovarian cancer	126	Occupational risks	3	Rate	1995	0.14226491566	0.22621258948	0.06840703133
1	Deaths	1	Global	2	Female	22	All ages	465	Ovarian cancer	126	Occupational risks	1	Number	1996	4036.19899444879	6390.8315577239	1948.66310517
1	Deaths	1	Global	2	Female	22	All ages	465	Ovarian cancer	126	Occupational risks	3	Rate	1996	0.14035979289	0.22224270783	0.06776522918
1	Deaths	1	Global	2	Female	22	All ages	465	Ovarian cancer	126	Occupational risks	1	Number	1997	4042.24582075857	6440.67510655709	1947.07555327351
1	Deaths	1	Global	2	Female	22	All ages	465	Ovarian cancer	126	Occupational risks	3	Rate	1997	0.13876670031	0.22110264243	0.06684137031
1	Deaths	1	Global	2	Female	22	All ages	465	Ovarian cancer	126	Occupational risks	1	Number	1998	4052.58680241598	6477.19534984269	1956.67443016745
1	Deaths	1	Global	2	Female	22	All ages	465	Ovarian cancer	126	Occupational risks	3	Rate	1998	0.13735113654	0.21952648673	0.06631602725
1	Deaths	1	Global	2	Female	22	All ages	465	Ovarian cancer	126	Occupational risks	1	Number	1999	4134.72336155296	6613.03436426779	1985.81310775228
1	Deaths	1	Global	2	Female	22	All ages	465	Ovarian cancer	126	Occupational risks	3	Rate	1999	0.13836417542	0.22129825065	0.06645315035
1	Deaths	1	Global	2	Female	22	All ages	465	Ovarian cancer	126	Occupational risks	1	Number	2000	4232.96038391367	6785.35244007427	2040.17934204621
1	Deaths	1	Global	2	Female	22	All ages	465	Ovarian cancer	126	Occupational risks	3	Rate	2000	0.13985910772	0.22419140549	0.06740853599
1	Deaths	1	Global	2	Female	22	All ages	465	Ovarian cancer	126	Occupational risks	1	Number	2001	4313.42655533079	6900.92924937688	2072.05577467774
1	Deaths	1	Global	2	Female	22	All ages	465	Ovarian cancer	126	Occupational risks	3	Rate	2001	0.14069863033	0.22509976255	0.0675878923
1	Deaths	1	Global	2	Female	22	All ages	465	Ovarian cancer	126	Occupational risks	1	Number	2002	4407.50596015103	7056.14282063421	2111.3217725222
1	Deaths	1	Global	2	Female	22	All ages	465	Ovarian cancer	126	Occupational risks	3	Rate	2002	0.14191386391	0.22719526666	0.06798081123
1	Deaths	1	Global	2	Female	22	All ages	465	Ovarian cancer	126	Occupational risks	1	Number	2003	4518.54171746037	7225.86704795356	2163.94659506429
1	Deaths	1	Global	2	Female	22	All ages	465	Ovarian cancer	126	Occupational risks	3	Rate	2003	0.14359807141	0.22963616079	0.06876965559
1	Deaths	1	Global	2	Female	22	All ages	465	Ovarian cancer	126	Occupational risks	1	Number	2004	4525.38023850994	7280.31560777154	2163.17353841664
1	Deaths	1	Global	2	Female	22	All ages	465	Ovarian cancer	126	Occupational risks	3	Rate	2004	0.1419325839	0.22833749902	0.06784508561
1	Deaths	1	Global	2	Female	22	All ages	465	Ovarian cancer	126	Occupational risks	1	Number	2005	4607.70392251886	7405.4325883115	2207.10247060166
1	Deaths	1	Global	2	Female	22	All ages	465	Ovarian cancer	126	Occupational risks	3	Rate	2005	0.14260600881	0.22919423702	0.06830865864
1	Deaths	1	Global	2	Female	22	All ages	465	Ovarian cancer	126	Occupational risks	1	Number	2006	4703.84579021069	7573.73529848905	2249.43417203863
1	Deaths	1	Global	2	Female	22	All ages	465	Ovarian cancer	126	Occupational risks	3	Rate	2006	0.14363406502	0.23126744302	0.06868749286
1	Deaths	1	Global	2	Female	22	All ages	465	Ovarian cancer	126	Occupational risks	1	Number	2007	4839.36346313835	7813.88135735584	2328.0132881503
1	Deaths	1	Global	2	Female	22	All ages	465	Ovarian cancer	126	Occupational risks	3	Rate	2007	0.14577529886	0.23537618094	0.07012633695
1	Deaths	1	Global	2	Female	22	All ages	465	Ovarian cancer	126	Occupational risks	1	Number	2008	5054.45997156782	8112.51702597595	2434.24480057544
1	Deaths	1	Global	2	Female	22	All ages	465	Ovarian cancer	126	Occupational risks	3	Rate	2008	0.15017660571	0.24103668396	0.07232555479
1	Deaths	1	Global	2	Female	22	All ages	465	Ovarian cancer	126	Occupational risks	1	Number	2009	5173.11035802197	8326.535860187	2526.70784810574
1	Deaths	1	Global	2	Female	22	All ages	465	Ovarian cancer	126	Occupational risks	3	Rate	2009	0.15159948961	0.24401153258	0.07404590153
1	Deaths	1	Global	2	Female	22	All ages	465	Ovarian cancer	126	Occupational risks	1	Number	2010	5154.56814356391	8321.06264860084	2509.90049240372
1	Deaths	1	Global	2	Female	22	All ages	465	Ovarian cancer	126	Occupational risks	3	Rate	2010	0.14905905018	0.24062727669	0.07258093657
1	Deaths	1	Global	2	Female	22	All ages	465	Ovarian cancer	126	Occupational risks	1	Number	2011	5297.53848069163	8602.56631659382	2592.97673087172
1	Deaths	1	Global	2	Female	22	All ages	465	Ovarian cancer	126	Occupational risks	3	Rate	2011	0.15124437469	0.24560270171	0.07402931487
1	Deaths	1	Global	2	Female	22	All ages	465	Ovarian cancer	126	Occupational risks	1	Number	2012	5398.76805768248	8669.85516457845	2641.65185415926
1	Deaths	1	Global	2	Female	22	All ages	465	Ovarian cancer	126	Occupational risks	3	Rate	2012	0.15217814034	0.24438212975	0.07446174059
1	Deaths	1	Global	2	Female	22	All ages	465	Ovarian cancer	126	Occupational risks	1	Number	2013	5479.82674026916	8817.37463564033	2685.7397664919
1	Deaths	1	Global	2	Female	22	All ages	465	Ovarian cancer	126	Occupational risks	3	Rate	2013	0.15250835369	0.24539522019	0.07474647824
1	Deaths	1	Global	2	Female	22	All ages	465	Ovarian cancer	126	Occupational risks	1	Number	2014	5490.84043263558	8825.57169793407	2681.22840902958
1	Deaths	1	Global	2	Female	22	All ages	465	Ovarian cancer	126	Occupational risks	3	Rate	2014	0.15091306461	0.24256652295	0.07369225187
1	Deaths	1	Global	2	Female	22	All ages	465	Ovarian cancer	126	Occupational risks	1	Number	2015	5478.98911279698	8760.91686613477	2677.18517540235
1	Deaths	1	Global	2	Female	22	All ages	465	Ovarian cancer	126	Occupational risks	3	Rate	2015	0.14873882677	0.23783374437	0.07267789255
1	Deaths	1	Global	2	Female	22	All ages	465	Ovarian cancer	126	Occupational risks	1	Number	2016	5529.7934123501	8923.29890929186	2688.34856434796
1	Deaths	1	Global	2	Female	22	All ages	465	Ovarian cancer	126	Occupational risks	3	Rate	2016	0.14830656366	0.23931884956	0.07210029521
1	Deaths	1	Global	2	Female	22	All ages	465	Ovarian cancer	126	Occupational risks	1	Number	2017	5494.68606755092	8857.82118665973	2696.7710665158
1	Deaths	1	Global	2	Female	22	All ages	465	Ovarian cancer	126	Occupational risks	3	Rate	2017	0.14563454975	0.23477315801	0.07147688425
1	Deaths	1	Global	2	Female	22	All ages	465	Ovarian cancer	126	Occupational risks	1	Number	2018	5502.75761380545	8837.79388415512	2647.43108984426
1	Deaths	1	Global	2	Female	22	All ages	465	Ovarian cancer	126	Occupational risks	3	Rate	2018	0.14420223959	0.23159836588	0.06937712309
1	Deaths	1	Global	2	Female	22	All ages	465	Ovarian cancer	126	Occupational risks	1	Number	2019	5503.06264281333	8864.30506840527	2666.19796429069
1	Deaths	1	Global	2	Female	22	All ages	465	Ovarian cancer	126	Occupational risks	3	Rate	2019	0.14265626425	0.22978997847	0.06911602975
1	Deaths	1	Global	2	Female	22	All ages	465	Ovarian cancer	126	Occupational risks	1	Number	2020	5528.12220374036	8975.54444652536	2681.33685137693
1	Deaths	1	Global	2	Female	22	All ages	465	Ovarian cancer	126	Occupational risks	3	Rate	2020	0.14187602594	0.23035210325	0.06881494342
1	Deaths	1	Global	2	Female	22	All ages	465	Ovarian cancer	126	Occupational risks	1	Number	2021	5587.16679109648	9035.54064228286	2714.36431157665
1	Deaths	1	Global	2	Female	22	All ages	465	Ovarian cancer	126	Occupational risks	3	Rate	2021	0.14209615932	0.22979726051	0.06903333265
1	Deaths	1	Global	2	Female	27	Age-standardized	465	Ovarian cancer	126	Occupational risks	3	Rate	1990	0.18156548802	0.2857750048	0.08693319986
1	Deaths	1	Global	2	Female	27	Age-standardized	465	Ovarian cancer	126	Occupational risks	3	Rate	1991	0.17974592749	0.28344723659	0.0865608467
1	Deaths	1	Global	2	Female	27	Age-standardized	465	Ovarian cancer	126	Occupational risks	3	Rate	1992	0.17876541066	0.28265798291	0.0859104302
1	Deaths	1	Global	2	Female	27	Age-standardized	465	Ovarian cancer	126	Occupational risks	3	Rate	1993	0.18033846599	0.28591941712	0.08617024524
1	Deaths	1	Global	2	Female	27	Age-standardized	465	Ovarian cancer	126	Occupational risks	3	Rate	1994	0.17791963406	0.28267520643	0.08530149643
1	Deaths	1	Global	2	Female	27	Age-standardized	465	Ovarian cancer	126	Occupational risks	3	Rate	1995	0.17701386713	0.28226744384	0.08491030718
1	Deaths	1	Global	2	Female	27	Age-standardized	465	Ovarian cancer	126	Occupational risks	3	Rate	1996	0.17306737902	0.2747341891	0.08321677652
1	Deaths	1	Global	2	Female	27	Age-standardized	465	Ovarian cancer	126	Occupational risks	3	Rate	1997	0.16944183023	0.27052771904	0.08139623306
1	Deaths	1	Global	2	Female	27	Age-standardized	465	Ovarian cancer	126	Occupational risks	3	Rate	1998	0.16592358206	0.26605551957	0.07980996188
1	Deaths	1	Global	2	Female	27	Age-standardized	465	Ovarian cancer	126	Occupational risks	3	Rate	1999	0.16511552264	0.26502658937	0.07899927631
1	Deaths	1	Global	2	Female	27	Age-standardized	465	Ovarian cancer	126	Occupational risks	3	Rate	2000	0.16482351528	0.26454948193	0.07909254273
1	Deaths	1	Global	2	Female	27	Age-standardized	465	Ovarian cancer	126	Occupational risks	3	Rate	2001	0.16385283925	0.2625404054	0.07836729418
1	Deaths	1	Global	2	Female	27	Age-standardized	465	Ovarian cancer	126	Occupational risks	3	Rate	2002	0.16325382763	0.26200116608	0.07786480728
1	Deaths	1	Global	2	Female	27	Age-standardized	465	Ovarian cancer	126	Occupational risks	3	Rate	2003	0.16313688428	0.26135001976	0.07779686257
1	Deaths	1	Global	2	Female	27	Age-standardized	465	Ovarian cancer	126	Occupational risks	3	Rate	2004	0.15905891988	0.25599137786	0.07572028664
1	Deaths	1	Global	2	Female	27	Age-standardized	465	Ovarian cancer	126	Occupational risks	3	Rate	2005	0.15770815339	0.25409919849	0.075267804
1	Deaths	1	Global	2	Female	27	Age-standardized	465	Ovarian cancer	126	Occupational risks	3	Rate	2006	0.15653413875	0.25279372246	0.07461004303
1	Deaths	1	Global	2	Female	27	Age-standardized	465	Ovarian cancer	126	Occupational risks	3	Rate	2007	0.15641529056	0.25266600807	0.07508435454
1	Deaths	1	Global	2	Female	27	Age-standardized	465	Ovarian cancer	126	Occupational risks	3	Rate	2008	0.15865500476	0.25492009995	0.07637470005
1	Deaths	1	Global	2	Female	27	Age-standardized	465	Ovarian cancer	126	Occupational risks	3	Rate	2009	0.15763183549	0.25395272368	0.07694575209
1	Deaths	1	Global	2	Female	27	Age-standardized	465	Ovarian cancer	126	Occupational risks	3	Rate	2010	0.15247709021	0.24657086893	0.0742034351
1	Deaths	1	Global	2	Female	27	Age-standardized	465	Ovarian cancer	126	Occupational risks	3	Rate	2011	0.15207840049	0.2472078816	0.07438003334
1	Deaths	1	Global	2	Female	27	Age-standardized	465	Ovarian cancer	126	Occupational risks	3	Rate	2012	0.1503388115	0.24167943487	0.07353337296
1	Deaths	1	Global	2	Female	27	Age-standardized	465	Ovarian cancer	126	Occupational risks	3	Rate	2013	0.14811878298	0.23847121207	0.07256605315
1	Deaths	1	Global	2	Female	27	Age-standardized	465	Ovarian cancer	126	Occupational risks	3	Rate	2014	0.14401706183	0.23159797507	0.07029844268
1	Deaths	1	Global	2	Female	27	Age-standardized	465	Ovarian cancer	126	Occupational risks	3	Rate	2015	0.13957930651	0.22319083207	0.06816269792
1	Deaths	1	Global	2	Female	27	Age-standardized	465	Ovarian cancer	126	Occupational risks	3	Rate	2016	0.13666222287	0.22054653528	0.06641107737
1	Deaths	1	Global	2	Female	27	Age-standardized	465	Ovarian cancer	126	Occupational risks	3	Rate	2017	0.13165944893	0.21227126314	0.06467081299
1	Deaths	1	Global	2	Female	27	Age-standardized	465	Ovarian cancer	126	Occupational risks	3	Rate	2018	0.1278861315	0.20530801403	0.06156938931
1	Deaths	1	Global	2	Female	27	Age-standardized	465	Ovarian cancer	126	Occupational risks	3	Rate	2019	0.12394424634	0.19959939688	0.06004032096
1	Deaths	1	Global	2	Female	27	Age-standardized	465	Ovarian cancer	126	Occupational risks	3	Rate	2020	0.12107958925	0.19646474869	0.05879551196
1	Deaths	1	Global	2	Female	27	Age-standardized	465	Ovarian cancer	126	Occupational risks	3	Rate	2021	0.11925480504	0.19283348167	0.05800713835
2	DALYs (Disability-Adjusted Life Years)	1	Global	2	Female	22	All ages	465	Ovarian cancer	126	Occupational risks	1	Number	1990	71725.8013542668	112278.906964835	34301.7129742473
2	DALYs (Disability-Adjusted Life Years)	1	Global	2	Female	22	All ages	465	Ovarian cancer	126	Occupational risks	3	Rate	1990	2.70880062939	4.24033148618	1.29544041251
2	DALYs (Disability-Adjusted Life Years)	1	Global	2	Female	22	All ages	465	Ovarian cancer	126	Occupational risks	1	Number	1991	72519.8502139005	114104.654874831	34949.8036618823
2	DALYs (Disability-Adjusted Life Years)	1	Global	2	Female	22	All ages	465	Ovarian cancer	126	Occupational risks	3	Rate	1991	2.69796765325	4.2450538305	1.30024316775
2	DALYs (Disability-Adjusted Life Years)	1	Global	2	Female	22	All ages	465	Ovarian cancer	126	Occupational risks	1	Number	1992	73549.6778784294	115558.247171945	35439.3785886167
2	DALYs (Disability-Adjusted Life Years)	1	Global	2	Female	22	All ages	465	Ovarian cancer	126	Occupational risks	3	Rate	1992	2.69702583354	4.23745673525	1.29954232751
2	DALYs (Disability-Adjusted Life Years)	1	Global	2	Female	22	All ages	465	Ovarian cancer	126	Occupational risks	1	Number	1993	75872.4587300852	118678.273260631	36324.7178781126
2	DALYs (Disability-Adjusted Life Years)	1	Global	2	Female	22	All ages	465	Ovarian cancer	126	Occupational risks	3	Rate	1993	2.74377403216	4.29175974792	1.31360996213
2	DALYs (Disability-Adjusted Life Years)	1	Global	2	Female	22	All ages	465	Ovarian cancer	126	Occupational risks	1	Number	1994	76512.789753407	120527.784456259	36744.1899398865
2	DALYs (Disability-Adjusted Life Years)	1	Global	2	Female	22	All ages	465	Ovarian cancer	126	Occupational risks	3	Rate	1994	2.73045293001	4.30118210664	1.31126157347
2	DALYs (Disability-Adjusted Life Years)	1	Global	2	Female	22	All ages	465	Ovarian cancer	126	Occupational risks	1	Number	1995	77567.7294534668	122956.025065275	37335.7907230976
2	DALYs (Disability-Adjusted Life Years)	1	Global	2	Female	22	All ages	465	Ovarian cancer	126	Occupational risks	3	Rate	1995	2.73256369372	4.33150708916	1.31526895173
2	DALYs (Disability-Adjusted Life Years)	1	Global	2	Female	22	All ages	465	Ovarian cancer	126	Occupational risks	1	Number	1996	77157.0634062925	121821.650551264	37309.6059122818
2	DALYs (Disability-Adjusted Life Years)	1	Global	2	Female	22	All ages	465	Ovarian cancer	126	Occupational risks	3	Rate	1996	2.68315547744	4.23637726109	1.29745053849
2	DALYs (Disability-Adjusted Life Years)	1	Global	2	Female	22	All ages	465	Ovarian cancer	126	Occupational risks	1	Number	1997	76929.6279701712	122127.245572434	37102.8294499207
2	DALYs (Disability-Adjusted Life Years)	1	Global	2	Female	22	All ages	465	Ovarian cancer	126	Occupational risks	3	Rate	1997	2.6409256396	4.19251961352	1.27370710325
2	DALYs (Disability-Adjusted Life Years)	1	Global	2	Female	22	All ages	465	Ovarian cancer	126	Occupational risks	1	Number	1998	76701.6444418132	122098.085362526	37129.0592429325
2	DALYs (Disability-Adjusted Life Years)	1	Global	2	Female	22	All ages	465	Ovarian cancer	126	Occupational risks	3	Rate	1998	2.59958849794	4.13817435909	1.25838599746
2	DALYs (Disability-Adjusted Life Years)	1	Global	2	Female	22	All ages	465	Ovarian cancer	126	Occupational risks	1	Number	1999	77870.3580314904	123896.961849163	37504.7441705478
2	DALYs (Disability-Adjusted Life Years)	1	Global	2	Female	22	All ages	465	Ovarian cancer	126	Occupational risks	3	Rate	1999	2.60584975983	4.14608172403	1.25505687992
2	DALYs (Disability-Adjusted Life Years)	1	Global	2	Female	22	All ages	465	Ovarian cancer	126	Occupational risks	1	Number	2000	79555.6520607449	127252.430136698	38581.4153005382
2	DALYs (Disability-Adjusted Life Years)	1	Global	2	Female	22	All ages	465	Ovarian cancer	126	Occupational risks	3	Rate	2000	2.62855814895	4.20448332136	1.27474907136
2	DALYs (Disability-Adjusted Life Years)	1	Global	2	Female	22	All ages	465	Ovarian cancer	126	Occupational risks	1	Number	2001	80661.8177032119	128355.563421781	38912.0176699482
2	DALYs (Disability-Adjusted Life Years)	1	Global	2	Female	22	All ages	465	Ovarian cancer	126	Occupational risks	3	Rate	2001	2.63108856154	4.18679945908	1.26926180829
2	DALYs (Disability-Adjusted Life Years)	1	Global	2	Female	22	All ages	465	Ovarian cancer	126	Occupational risks	1	Number	2002	82151.4976179158	130791.336197104	39490.7531161675
2	DALYs (Disability-Adjusted Life Years)	1	Global	2	Female	22	All ages	465	Ovarian cancer	126	Occupational risks	3	Rate	2002	2.645132317	4.2112487318	1.27153211225
2	DALYs (Disability-Adjusted Life Years)	1	Global	2	Female	22	All ages	465	Ovarian cancer	126	Occupational risks	1	Number	2003	83913.8137127514	133422.706473579	40341.5990313157
2	DALYs (Disability-Adjusted Life Years)	1	Global	2	Female	22	All ages	465	Ovarian cancer	126	Occupational risks	3	Rate	2003	2.66675900485	4.24013863985	1.28204544314
2	DALYs (Disability-Adjusted Life Years)	1	Global	2	Female	22	All ages	465	Ovarian cancer	126	Occupational risks	1	Number	2004	83598.8832398424	133565.631708044	40110.2419320548
2	DALYs (Disability-Adjusted Life Years)	1	Global	2	Female	22	All ages	465	Ovarian cancer	126	Occupational risks	3	Rate	2004	2.62196873713	4.18910991537	1.25800484778
2	DALYs (Disability-Adjusted Life Years)	1	Global	2	Female	22	All ages	465	Ovarian cancer	126	Occupational risks	1	Number	2005	84864.4045588339	135913.297830096	40809.800823012
2	DALYs (Disability-Adjusted Life Years)	1	Global	2	Female	22	All ages	465	Ovarian cancer	126	Occupational risks	3	Rate	2005	2.62650860986	4.20644496124	1.26304183463
2	DALYs (Disability-Adjusted Life Years)	1	Global	2	Female	22	All ages	465	Ovarian cancer	126	Occupational risks	1	Number	2006	86108.3798404247	138173.40992351	41321.5011483147
2	DALYs (Disability-Adjusted Life Years)	1	Global	2	Female	22	All ages	465	Ovarian cancer	126	Occupational risks	3	Rate	2006	2.62935843989	4.21918775181	1.26177078229
2	DALYs (Disability-Adjusted Life Years)	1	Global	2	Female	22	All ages	465	Ovarian cancer	126	Occupational risks	1	Number	2007	87971.0703279744	141103.67253027	42483.9031606317
2	DALYs (Disability-Adjusted Life Years)	1	Global	2	Female	22	All ages	465	Ovarian cancer	126	Occupational risks	3	Rate	2007	2.64993715927	4.25044123884	1.27973518153
2	DALYs (Disability-Adjusted Life Years)	1	Global	2	Female	22	All ages	465	Ovarian cancer	126	Occupational risks	1	Number	2008	91149.6564985146	145006.813621576	43738.268578986
2	DALYs (Disability-Adjusted Life Years)	1	Global	2	Female	22	All ages	465	Ovarian cancer	126	Occupational risks	3	Rate	2008	2.70821138201	4.30839915591	1.29953837837
2	DALYs (Disability-Adjusted Life Years)	1	Global	2	Female	22	All ages	465	Ovarian cancer	126	Occupational risks	1	Number	2009	92753.4502488368	148159.931660471	45034.6174384737
2	DALYs (Disability-Adjusted Life Years)	1	Global	2	Female	22	All ages	465	Ovarian cancer	126	Occupational risks	3	Rate	2009	2.71816658539	4.3418694879	1.31975244024
2	DALYs (Disability-Adjusted Life Years)	1	Global	2	Female	22	All ages	465	Ovarian cancer	126	Occupational risks	1	Number	2010	92316.2388866048	147715.876105594	44660.8800535158
2	DALYs (Disability-Adjusted Life Years)	1	Global	2	Female	22	All ages	465	Ovarian cancer	126	Occupational risks	3	Rate	2010	2.66958753899	4.27162617236	1.29149681908
2	DALYs (Disability-Adjusted Life Years)	1	Global	2	Female	22	All ages	465	Ovarian cancer	126	Occupational risks	1	Number	2011	94076.5830312153	151438.490955333	45802.4671564647
2	DALYs (Disability-Adjusted Life Years)	1	Global	2	Female	22	All ages	465	Ovarian cancer	126	Occupational risks	3	Rate	2011	2.68588024898	4.32355894194	1.30765742043
2	DALYs (Disability-Adjusted Life Years)	1	Global	2	Female	22	All ages	465	Ovarian cancer	126	Occupational risks	1	Number	2012	95218.419253387	152039.808249942	46232.0896393141
2	DALYs (Disability-Adjusted Life Years)	1	Global	2	Female	22	All ages	465	Ovarian cancer	126	Occupational risks	3	Rate	2012	2.68397564286	4.28563239431	1.3031701585
2	DALYs (Disability-Adjusted Life Years)	1	Global	2	Female	22	All ages	465	Ovarian cancer	126	Occupational risks	1	Number	2013	96273.6761981412	154475.682113406	46722.1234873248
2	DALYs (Disability-Adjusted Life Years)	1	Global	2	Female	22	All ages	465	Ovarian cancer	126	Occupational risks	3	Rate	2013	2.67938030821	4.29919285414	1.30031741358
2	DALYs (Disability-Adjusted Life Years)	1	Global	2	Female	22	All ages	465	Ovarian cancer	126	Occupational risks	1	Number	2014	96175.4451740618	154599.641032158	46391.3412220074
2	DALYs (Disability-Adjusted Life Years)	1	Global	2	Female	22	All ages	465	Ovarian cancer	126	Occupational risks	3	Rate	2014	2.64333508671	4.24909554402	1.27504333096
2	DALYs (Disability-Adjusted Life Years)	1	Global	2	Female	22	All ages	465	Ovarian cancer	126	Occupational risks	1	Number	2015	95645.5431021733	152852.678854967	46264.4785311197
2	DALYs (Disability-Adjusted Life Years)	1	Global	2	Female	22	All ages	465	Ovarian cancer	126	Occupational risks	3	Rate	2015	2.59650194109	4.14951146154	1.25594778819
2	DALYs (Disability-Adjusted Life Years)	1	Global	2	Female	22	All ages	465	Ovarian cancer	126	Occupational risks	1	Number	2016	96286.7199910823	154413.784760221	46294.0408258459
2	DALYs (Disability-Adjusted Life Years)	1	Global	2	Female	22	All ages	465	Ovarian cancer	126	Occupational risks	3	Rate	2016	2.58236637483	4.14130801851	1.2415852819
2	DALYs (Disability-Adjusted Life Years)	1	Global	2	Female	22	All ages	465	Ovarian cancer	126	Occupational risks	1	Number	2017	95820.5520682096	153209.541223172	46666.9752288295
2	DALYs (Disability-Adjusted Life Years)	1	Global	2	Female	22	All ages	465	Ovarian cancer	126	Occupational risks	3	Rate	2017	2.53968703328	4.06076021084	1.23689030498
2	DALYs (Disability-Adjusted Life Years)	1	Global	2	Female	22	All ages	465	Ovarian cancer	126	Occupational risks	1	Number	2018	96072.6713035194	152138.787159652	45946.765073679
2	DALYs (Disability-Adjusted Life Years)	1	Global	2	Female	22	All ages	465	Ovarian cancer	126	Occupational risks	3	Rate	2018	2.51762758568	3.98686538229	1.2040556555
2	DALYs (Disability-Adjusted Life Years)	1	Global	2	Female	22	All ages	465	Ovarian cancer	126	Occupational risks	1	Number	2019	96122.8434600249	153779.113949052	45873.0828897951
2	DALYs (Disability-Adjusted Life Years)	1	Global	2	Female	22	All ages	465	Ovarian cancer	126	Occupational risks	3	Rate	2019	2.49179895756	3.98642634819	1.18917102335
2	DALYs (Disability-Adjusted Life Years)	1	Global	2	Female	22	All ages	465	Ovarian cancer	126	Occupational risks	1	Number	2020	96455.1902681179	154489.023472326	47020.1525420096
2	DALYs (Disability-Adjusted Life Years)	1	Global	2	Female	22	All ages	465	Ovarian cancer	126	Occupational risks	3	Rate	2020	2.4754660935	3.96487050992	1.20674473821
2	DALYs (Disability-Adjusted Life Years)	1	Global	2	Female	22	All ages	465	Ovarian cancer	126	Occupational risks	1	Number	2021	98122.2850145034	156828.36138104	47184.4010925874
2	DALYs (Disability-Adjusted Life Years)	1	Global	2	Female	22	All ages	465	Ovarian cancer	126	Occupational risks	3	Rate	2021	2.49550449544	3.98855245554	1.20002184034
2	DALYs (Disability-Adjusted Life Years)	1	Global	2	Female	27	Age-standardized	465	Ovarian cancer	126	Occupational risks	3	Rate	1990	3.41137112691	5.35963307787	1.62718141688
2	DALYs (Disability-Adjusted Life Years)	1	Global	2	Female	27	Age-standardized	465	Ovarian cancer	126	Occupational risks	3	Rate	1991	3.37383246512	5.32624133046	1.62196742316
2	DALYs (Disability-Adjusted Life Years)	1	Global	2	Female	27	Age-standardized	465	Ovarian cancer	126	Occupational risks	3	Rate	1992	3.34989284096	5.27165828876	1.61159423505
2	DALYs (Disability-Adjusted Life Years)	1	Global	2	Female	27	Age-standardized	465	Ovarian cancer	126	Occupational risks	3	Rate	1993	3.38233222272	5.30614426641	1.61715572259
2	DALYs (Disability-Adjusted Life Years)	1	Global	2	Female	27	Age-standardized	465	Ovarian cancer	126	Occupational risks	3	Rate	1994	3.33812310413	5.26583948968	1.60063369507
2	DALYs (Disability-Adjusted Life Years)	1	Global	2	Female	27	Age-standardized	465	Ovarian cancer	126	Occupational risks	3	Rate	1995	3.31362120494	5.26468646976	1.59321021192
2	DALYs (Disability-Adjusted Life Years)	1	Global	2	Female	27	Age-standardized	465	Ovarian cancer	126	Occupational risks	3	Rate	1996	3.22692067779	5.10758476183	1.55746098304
2	DALYs (Disability-Adjusted Life Years)	1	Global	2	Female	27	Age-standardized	465	Ovarian cancer	126	Occupational risks	3	Rate	1997	3.14791702288	5.00990112374	1.51548334307
2	DALYs (Disability-Adjusted Life Years)	1	Global	2	Female	27	Age-standardized	465	Ovarian cancer	126	Occupational risks	3	Rate	1998	3.06933958231	4.89595109569	1.48296383608
2	DALYs (Disability-Adjusted Life Years)	1	Global	2	Female	27	Age-standardized	465	Ovarian cancer	126	Occupational risks	3	Rate	1999	3.04421372935	4.85613087097	1.46313968717
2	DALYs (Disability-Adjusted Life Years)	1	Global	2	Female	27	Age-standardized	465	Ovarian cancer	126	Occupational risks	3	Rate	2000	3.03885848563	4.86466366133	1.47004336812
2	DALYs (Disability-Adjusted Life Years)	1	Global	2	Female	27	Age-standardized	465	Ovarian cancer	126	Occupational risks	3	Rate	2001	3.00967045951	4.79409110038	1.44826466033
2	DALYs (Disability-Adjusted Life Years)	1	Global	2	Female	27	Age-standardized	465	Ovarian cancer	126	Occupational risks	3	Rate	2002	2.99202026828	4.76630818832	1.43471553734
2	DALYs (Disability-Adjusted Life Years)	1	Global	2	Female	27	Age-standardized	465	Ovarian cancer	126	Occupational risks	3	Rate	2003	2.98302989973	4.75535308315	1.43062948771
2	DALYs (Disability-Adjusted Life Years)	1	Global	2	Female	27	Age-standardized	465	Ovarian cancer	126	Occupational risks	3	Rate	2004	2.8975475516	4.63571901736	1.38693553726
2	DALYs (Disability-Adjusted Life Years)	1	Global	2	Female	27	Age-standardized	465	Ovarian cancer	126	Occupational risks	3	Rate	2005	2.86940130445	4.59899789723	1.37705517299
2	DALYs (Disability-Adjusted Life Years)	1	Global	2	Female	27	Age-standardized	465	Ovarian cancer	126	Occupational risks	3	Rate	2006	2.83539169349	4.55401331028	1.35829916389
2	DALYs (Disability-Adjusted Life Years)	1	Global	2	Female	27	Age-standardized	465	Ovarian cancer	126	Occupational risks	3	Rate	2007	2.81802309509	4.52375108725	1.35873879431
2	DALYs (Disability-Adjusted Life Years)	1	Global	2	Female	27	Age-standardized	465	Ovarian cancer	126	Occupational risks	3	Rate	2008	2.84046920121	4.5222081902	1.36107035138
2	DALYs (Disability-Adjusted Life Years)	1	Global	2	Female	27	Age-standardized	465	Ovarian cancer	126	Occupational risks	3	Rate	2009	2.81074110139	4.49491778324	1.3643392418
2	DALYs (Disability-Adjusted Life Years)	1	Global	2	Female	27	Age-standardized	465	Ovarian cancer	126	Occupational risks	3	Rate	2010	2.72130776862	4.3564776744	1.3160362967
2	DALYs (Disability-Adjusted Life Years)	1	Global	2	Female	27	Age-standardized	465	Ovarian cancer	126	Occupational risks	3	Rate	2011	2.69510908277	4.34112854544	1.31160150186
2	DALYs (Disability-Adjusted Life Years)	1	Global	2	Female	27	Age-standardized	465	Ovarian cancer	126	Occupational risks	3	Rate	2012	2.64932091108	4.2325504688	1.28580564935
2	DALYs (Disability-Adjusted Life Years)	1	Global	2	Female	27	Age-standardized	465	Ovarian cancer	126	Occupational risks	3	Rate	2013	2.6029016474	4.17694851908	1.26272301975
2	DALYs (Disability-Adjusted Life Years)	1	Global	2	Female	27	Age-standardized	465	Ovarian cancer	126	Occupational risks	3	Rate	2014	2.52484014377	4.0589135226	1.21751835261
2	DALYs (Disability-Adjusted Life Years)	1	Global	2	Female	27	Age-standardized	465	Ovarian cancer	126	Occupational risks	3	Rate	2015	2.44075672093	3.90075496672	1.18023501793
2	DALYs (Disability-Adjusted Life Years)	1	Global	2	Female	27	Age-standardized	465	Ovarian cancer	126	Occupational risks	3	Rate	2016	2.38559793342	3.82540345555	1.14670733114
2	DALYs (Disability-Adjusted Life Years)	1	Global	2	Female	27	Age-standardized	465	Ovarian cancer	126	Occupational risks	3	Rate	2017	2.30341478982	3.68238700086	1.12160562839
2	DALYs (Disability-Adjusted Life Years)	1	Global	2	Female	27	Age-standardized	465	Ovarian cancer	126	Occupational risks	3	Rate	2018	2.24118462114	3.547890182	1.07149182758
2	DALYs (Disability-Adjusted Life Years)	1	Global	2	Female	27	Age-standardized	465	Ovarian cancer	126	Occupational risks	3	Rate	2019	2.17443056272	3.47760433919	1.03742912487
2	DALYs (Disability-Adjusted Life Years)	1	Global	2	Female	27	Age-standardized	465	Ovarian cancer	126	Occupational risks	3	Rate	2020	2.12191937951	3.39680204297	1.03438896567
2	DALYs (Disability-Adjusted Life Years)	1	Global	2	Female	27	Age-standardized	465	Ovarian cancer	126	Occupational risks	3	Rate	2021	2.10275285927	3.35947876867	1.01121225852
3	YLDs (Years Lived with Disability)	1	Global	2	Female	22	All ages	465	Ovarian cancer	126	Occupational risks	1	Number	1990	1971.69943956098	3248.09007446741	926.563668802779
3	YLDs (Years Lived with Disability)	1	Global	2	Female	22	All ages	465	Ovarian cancer	126	Occupational risks	3	Rate	1990	0.07446331142	0.12266755159	0.03499265539
3	YLDs (Years Lived with Disability)	1	Global	2	Female	22	All ages	465	Ovarian cancer	126	Occupational risks	1	Number	1991	2002.76664759259	3337.53438918163	969.717814901531
3	YLDs (Years Lived with Disability)	1	Global	2	Female	22	All ages	465	Ovarian cancer	126	Occupational risks	3	Rate	1991	0.07450924976	0.12416682877	0.03607656786
3	YLDs (Years Lived with Disability)	1	Global	2	Female	22	All ages	465	Ovarian cancer	126	Occupational risks	1	Number	1992	2037.95867275201	3395.94560543741	967.588289730158
3	YLDs (Years Lived with Disability)	1	Global	2	Female	22	All ages	465	Ovarian cancer	126	Occupational risks	3	Rate	1992	0.07473081252	0.12452743902	0.03548092512
3	YLDs (Years Lived with Disability)	1	Global	2	Female	22	All ages	465	Ovarian cancer	126	Occupational risks	1	Number	1993	2108.60629796425	3482.86770043772	1009.92443689061
3	YLDs (Years Lived with Disability)	1	Global	2	Female	22	All ages	465	Ovarian cancer	126	Occupational risks	3	Rate	1993	0.07625348251	0.12595086694	0.03652187488
3	YLDs (Years Lived with Disability)	1	Global	2	Female	22	All ages	465	Ovarian cancer	126	Occupational risks	1	Number	1994	2132.44345779249	3499.20362718745	1007.41686934834
3	YLDs (Years Lived with Disability)	1	Global	2	Female	22	All ages	465	Ovarian cancer	126	Occupational risks	3	Rate	1994	0.07609886538	0.12487338166	0.03595090901
3	YLDs (Years Lived with Disability)	1	Global	2	Female	22	All ages	465	Ovarian cancer	126	Occupational risks	1	Number	1995	2175.20207899277	3601.29322105524	1033.20384986292
3	YLDs (Years Lived with Disability)	1	Global	2	Female	22	All ages	465	Ovarian cancer	126	Occupational risks	3	Rate	1995	0.07662823534	0.12686671604	0.03639780806
3	YLDs (Years Lived with Disability)	1	Global	2	Female	22	All ages	465	Ovarian cancer	126	Occupational risks	1	Number	1996	2172.76028738496	3560.45150308906	1041.79168777589
3	YLDs (Years Lived with Disability)	1	Global	2	Female	22	All ages	465	Ovarian cancer	126	Occupational risks	3	Rate	1996	0.0755582627	0.12381555921	0.03622855705
3	YLDs (Years Lived with Disability)	1	Global	2	Female	22	All ages	465	Ovarian cancer	126	Occupational risks	1	Number	1997	2172.39228257931	3540.1968085277	1021.71564673434
3	YLDs (Years Lived with Disability)	1	Global	2	Female	22	All ages	465	Ovarian cancer	126	Occupational risks	3	Rate	1997	0.07457629303	0.12153180468	0.03507458854
3	YLDs (Years Lived with Disability)	1	Global	2	Female	22	All ages	465	Ovarian cancer	126	Occupational risks	1	Number	1998	2170.92342066731	3572.31915948411	1028.09999071169
3	YLDs (Years Lived with Disability)	1	Global	2	Female	22	All ages	465	Ovarian cancer	126	Occupational risks	3	Rate	1998	0.07357739975	0.12107380312	0.03484458423
3	YLDs (Years Lived with Disability)	1	Global	2	Female	22	All ages	465	Ovarian cancer	126	Occupational risks	1	Number	1999	2216.6338770392	3675.16555084174	1028.82403256702
3	YLDs (Years Lived with Disability)	1	Global	2	Female	22	All ages	465	Ovarian cancer	126	Occupational risks	3	Rate	1999	0.07417732501	0.12298555587	0.03442851588
3	YLDs (Years Lived with Disability)	1	Global	2	Female	22	All ages	465	Ovarian cancer	126	Occupational risks	1	Number	2000	2277.55928413874	3794.23642541992	1055.94913402446
3	YLDs (Years Lived with Disability)	1	Global	2	Female	22	All ages	465	Ovarian cancer	126	Occupational risks	3	Rate	2000	0.07525168685	0.12536345083	0.03488908241
3	YLDs (Years Lived with Disability)	1	Global	2	Female	22	All ages	465	Ovarian cancer	126	Occupational risks	1	Number	2001	2329.74757747028	3883.96521314422	1100.51906931304
3	YLDs (Years Lived with Disability)	1	Global	2	Female	22	All ages	465	Ovarian cancer	126	Occupational risks	3	Rate	2001	0.07599347965	0.12669013341	0.03589756861
3	YLDs (Years Lived with Disability)	1	Global	2	Female	22	All ages	465	Ovarian cancer	126	Occupational risks	1	Number	2002	2384.19545790866	3931.16678881722	1115.82515149564
3	YLDs (Years Lived with Disability)	1	Global	2	Female	22	All ages	465	Ovarian cancer	126	Occupational risks	3	Rate	2002	0.07676685926	0.1265765886	0.0359275881
3	YLDs (Years Lived with Disability)	1	Global	2	Female	22	All ages	465	Ovarian cancer	126	Occupational risks	1	Number	2003	2443.06618447781	4069.82680715954	1134.18799162056
3	YLDs (Years Lived with Disability)	1	Global	2	Female	22	All ages	465	Ovarian cancer	126	Occupational risks	3	Rate	2003	0.07764000298	0.12933802918	0.03604419709
3	YLDs (Years Lived with Disability)	1	Global	2	Female	22	All ages	465	Ovarian cancer	126	Occupational risks	1	Number	2004	2442.97506158719	4063.53412750658	1134.50212523435
3	YLDs (Years Lived with Disability)	1	Global	2	Female	22	All ages	465	Ovarian cancer	126	Occupational risks	3	Rate	2004	0.07662069144	0.12744738963	0.03558216317
3	YLDs (Years Lived with Disability)	1	Global	2	Female	22	All ages	465	Ovarian cancer	126	Occupational risks	1	Number	2005	2476.54319160472	4093.75781377445	1164.6948641054
3	YLDs (Years Lived with Disability)	1	Global	2	Female	22	All ages	465	Ovarian cancer	126	Occupational risks	3	Rate	2005	0.076647707	0.12669964752	0.03604669242
3	YLDs (Years Lived with Disability)	1	Global	2	Female	22	All ages	465	Ovarian cancer	126	Occupational risks	1	Number	2006	2514.63143757943	4202.7985878421	1191.16354673179
3	YLDs (Years Lived with Disability)	1	Global	2	Female	22	All ages	465	Ovarian cancer	126	Occupational risks	3	Rate	2006	0.07678541166	0.1283343614	0.03637271925
3	YLDs (Years Lived with Disability)	1	Global	2	Female	22	All ages	465	Ovarian cancer	126	Occupational risks	1	Number	2007	2564.80639949418	4255.28713408294	1232.14720297472
3	YLDs (Years Lived with Disability)	1	Global	2	Female	22	All ages	465	Ovarian cancer	126	Occupational risks	3	Rate	2007	0.07725921441	0.1281812698	0.03711575461
3	YLDs (Years Lived with Disability)	1	Global	2	Female	22	All ages	465	Ovarian cancer	126	Occupational risks	1	Number	2008	2656.65510428131	4393.71325675879	1277.84602691034
3	YLDs (Years Lived with Disability)	1	Global	2	Female	22	All ages	465	Ovarian cancer	126	Occupational risks	3	Rate	2008	0.07893374334	0.13054469658	0.03796697966
3	YLDs (Years Lived with Disability)	1	Global	2	Female	22	All ages	465	Ovarian cancer	126	Occupational risks	1	Number	2009	2701.06499921914	4423.15997231268	1307.47798045448
3	YLDs (Years Lived with Disability)	1	Global	2	Female	22	All ages	465	Ovarian cancer	126	Occupational risks	3	Rate	2009	0.07915548808	0.12962197747	0.03831601895
3	YLDs (Years Lived with Disability)	1	Global	2	Female	22	All ages	465	Ovarian cancer	126	Occupational risks	1	Number	2010	2682.66467616252	4536.12045923951	1265.57252216361
3	YLDs (Years Lived with Disability)	1	Global	2	Female	22	All ages	465	Ovarian cancer	126	Occupational risks	3	Rate	2010	0.07757690605	0.1311748702	0.03659764171
3	YLDs (Years Lived with Disability)	1	Global	2	Female	22	All ages	465	Ovarian cancer	126	Occupational risks	1	Number	2011	2733.95579202235	4489.02662880151	1290.64377744014
3	YLDs (Years Lived with Disability)	1	Global	2	Female	22	All ages	465	Ovarian cancer	126	Occupational risks	3	Rate	2011	0.07805425778	0.12816141457	0.03684779483
3	YLDs (Years Lived with Disability)	1	Global	2	Female	22	All ages	465	Ovarian cancer	126	Occupational risks	1	Number	2012	2767.87349112323	4620.78048893986	1300.03935660996
3	YLDs (Years Lived with Disability)	1	Global	2	Female	22	All ages	465	Ovarian cancer	126	Occupational risks	3	Rate	2012	0.07801962153	0.13024856305	0.03664494743
3	YLDs (Years Lived with Disability)	1	Global	2	Female	22	All ages	465	Ovarian cancer	126	Occupational risks	1	Number	2013	2795.39680274824	4692.61711963017	1314.13425316929
3	YLDs (Years Lived with Disability)	1	Global	2	Female	22	All ages	465	Ovarian cancer	126	Occupational risks	3	Rate	2013	0.07779832912	0.13059962391	0.03657350149
3	YLDs (Years Lived with Disability)	1	Global	2	Female	22	All ages	465	Ovarian cancer	126	Occupational risks	1	Number	2014	2784.35738050909	4696.24830447308	1297.0358373744
3	YLDs (Years Lived with Disability)	1	Global	2	Female	22	All ages	465	Ovarian cancer	126	Occupational risks	3	Rate	2014	0.07652670122	0.12907408847	0.03564839582
3	YLDs (Years Lived with Disability)	1	Global	2	Female	22	All ages	465	Ovarian cancer	126	Occupational risks	1	Number	2015	2766.59096800671	4615.90340064924	1302.11210388889
3	YLDs (Years Lived with Disability)	1	Global	2	Female	22	All ages	465	Ovarian cancer	126	Occupational risks	3	Rate	2015	0.07510500318	0.1253085272	0.03534860586
3	YLDs (Years Lived with Disability)	1	Global	2	Female	22	All ages	465	Ovarian cancer	126	Occupational risks	1	Number	2016	2780.18148195635	4669.85442688708	1306.87493214223
3	YLDs (Years Lived with Disability)	1	Global	2	Female	22	All ages	465	Ovarian cancer	126	Occupational risks	3	Rate	2016	0.07456321262	0.12524338817	0.03504979587
3	YLDs (Years Lived with Disability)	1	Global	2	Female	22	All ages	465	Ovarian cancer	126	Occupational risks	1	Number	2017	2769.36590474981	4656.49342044497	1293.78093025865
3	YLDs (Years Lived with Disability)	1	Global	2	Female	22	All ages	465	Ovarian cancer	126	Occupational risks	3	Rate	2017	0.07340098264	0.12341857467	0.03429116804
3	YLDs (Years Lived with Disability)	1	Global	2	Female	22	All ages	465	Ovarian cancer	126	Occupational risks	1	Number	2018	2777.19869077303	4573.29840471322	1298.01088189114
3	YLDs (Years Lived with Disability)	1	Global	2	Female	22	All ages	465	Ovarian cancer	126	Occupational risks	3	Rate	2018	0.07277774147	0.11984534275	0.03401495928
3	YLDs (Years Lived with Disability)	1	Global	2	Female	22	All ages	465	Ovarian cancer	126	Occupational risks	1	Number	2019	2774.52835658745	4660.98729467216	1292.13016899324
3	YLDs (Years Lived with Disability)	1	Global	2	Female	22	All ages	465	Ovarian cancer	126	Occupational risks	3	Rate	2019	0.07192428582	0.12082708817	0.03349597757
3	YLDs (Years Lived with Disability)	1	Global	2	Female	22	All ages	465	Ovarian cancer	126	Occupational risks	1	Number	2020	2773.66501614191	4731.0965463485	1298.38000813501
3	YLDs (Years Lived with Disability)	1	Global	2	Female	22	All ages	465	Ovarian cancer	126	Occupational risks	3	Rate	2020	0.07118449182	0.12142082819	0.03332216419
3	YLDs (Years Lived with Disability)	1	Global	2	Female	22	All ages	465	Ovarian cancer	126	Occupational risks	1	Number	2021	2824.04021203089	4814.14818493237	1317.48411098672
3	YLDs (Years Lived with Disability)	1	Global	2	Female	22	All ages	465	Ovarian cancer	126	Occupational risks	3	Rate	2021	0.07182267559	0.12243628892	0.03350704196
3	YLDs (Years Lived with Disability)	1	Global	2	Female	27	Age-standardized	465	Ovarian cancer	126	Occupational risks	3	Rate	1990	0.09354319628	0.15421945314	0.04390133267
3	YLDs (Years Lived with Disability)	1	Global	2	Female	27	Age-standardized	465	Ovarian cancer	126	Occupational risks	3	Rate	1991	0.09292276168	0.15489668007	0.04500240686
3	YLDs (Years Lived with Disability)	1	Global	2	Female	27	Age-standardized	465	Ovarian cancer	126	Occupational risks	3	Rate	1992	0.09253361385	0.15427242103	0.04386634192
3	YLDs (Years Lived with Disability)	1	Global	2	Female	27	Age-standardized	465	Ovarian cancer	126	Occupational risks	3	Rate	1993	0.09369180721	0.15489908379	0.04476487703
3	YLDs (Years Lived with Disability)	1	Global	2	Female	27	Age-standardized	465	Ovarian cancer	126	Occupational risks	3	Rate	1994	0.09273379422	0.15242861637	0.04383753176
3	YLDs (Years Lived with Disability)	1	Global	2	Female	27	Age-standardized	465	Ovarian cancer	126	Occupational risks	3	Rate	1995	0.09263225411	0.15355328398	0.04412078316
3	YLDs (Years Lived with Disability)	1	Global	2	Female	27	Age-standardized	465	Ovarian cancer	126	Occupational risks	3	Rate	1996	0.09063094479	0.14869209579	0.04349406275
3	YLDs (Years Lived with Disability)	1	Global	2	Female	27	Age-standardized	465	Ovarian cancer	126	Occupational risks	3	Rate	1997	0.08872672958	0.14485182689	0.04170052022
3	YLDs (Years Lived with Disability)	1	Global	2	Female	27	Age-standardized	465	Ovarian cancer	126	Occupational risks	3	Rate	1998	0.08678209238	0.14301181745	0.0409964209
3	YLDs (Years Lived with Disability)	1	Global	2	Female	27	Age-standardized	465	Ovarian cancer	126	Occupational risks	3	Rate	1999	0.08659214262	0.14343743521	0.04007667905
3	YLDs (Years Lived with Disability)	1	Global	2	Female	27	Age-standardized	465	Ovarian cancer	126	Occupational risks	3	Rate	2000	0.08695854496	0.14507768852	0.04045351767
3	YLDs (Years Lived with Disability)	1	Global	2	Female	27	Age-standardized	465	Ovarian cancer	126	Occupational risks	3	Rate	2001	0.08688266269	0.14472445494	0.04090460965
3	YLDs (Years Lived with Disability)	1	Global	2	Female	27	Age-standardized	465	Ovarian cancer	126	Occupational risks	3	Rate	2002	0.08676091136	0.14338689845	0.04059489746
3	YLDs (Years Lived with Disability)	1	Global	2	Female	27	Age-standardized	465	Ovarian cancer	126	Occupational risks	3	Rate	2003	0.08675225022	0.14429393836	0.04028462157
3	YLDs (Years Lived with Disability)	1	Global	2	Female	27	Age-standardized	465	Ovarian cancer	126	Occupational risks	3	Rate	2004	0.08455684583	0.14097472016	0.03929076034
3	YLDs (Years Lived with Disability)	1	Global	2	Female	27	Age-standardized	465	Ovarian cancer	126	Occupational risks	3	Rate	2005	0.08360271352	0.13828557249	0.0393405279
3	YLDs (Years Lived with Disability)	1	Global	2	Female	27	Age-standardized	465	Ovarian cancer	126	Occupational risks	3	Rate	2006	0.08266996499	0.13797884843	0.03918283462
3	YLDs (Years Lived with Disability)	1	Global	2	Female	27	Age-standardized	465	Ovarian cancer	126	Occupational risks	3	Rate	2007	0.08201660463	0.1360399292	0.03935232542
3	YLDs (Years Lived with Disability)	1	Global	2	Female	27	Age-standardized	465	Ovarian cancer	126	Occupational risks	3	Rate	2008	0.08264208742	0.13681900597	0.03970295874
3	YLDs (Years Lived with Disability)	1	Global	2	Female	27	Age-standardized	465	Ovarian cancer	126	Occupational risks	3	Rate	2009	0.08171708376	0.13377440228	0.0395497777
3	YLDs (Years Lived with Disability)	1	Global	2	Female	27	Age-standardized	465	Ovarian cancer	126	Occupational risks	3	Rate	2010	0.07897596001	0.13352948444	0.03725542214
3	YLDs (Years Lived with Disability)	1	Global	2	Female	27	Age-standardized	465	Ovarian cancer	126	Occupational risks	3	Rate	2011	0.07823993737	0.12844535565	0.03697361492
3	YLDs (Years Lived with Disability)	1	Global	2	Female	27	Age-standardized	465	Ovarian cancer	126	Occupational risks	3	Rate	2012	0.07694838261	0.12848200613	0.03615208435
3	YLDs (Years Lived with Disability)	1	Global	2	Female	27	Age-standardized	465	Ovarian cancer	126	Occupational risks	3	Rate	2013	0.07553619256	0.12675100845	0.03550711727
3	YLDs (Years Lived with Disability)	1	Global	2	Female	27	Age-standardized	465	Ovarian cancer	126	Occupational risks	3	Rate	2014	0.07307456401	0.1231742363	0.03405508781
3	YLDs (Years Lived with Disability)	1	Global	2	Female	27	Age-standardized	465	Ovarian cancer	126	Occupational risks	3	Rate	2015	0.07060209166	0.11777892917	0.03323918223
3	YLDs (Years Lived with Disability)	1	Global	2	Female	27	Age-standardized	465	Ovarian cancer	126	Occupational risks	3	Rate	2016	0.0688898689	0.11580548661	0.03238658469
3	YLDs (Years Lived with Disability)	1	Global	2	Female	27	Age-standardized	465	Ovarian cancer	126	Occupational risks	3	Rate	2017	0.06658168091	0.11188360949	0.03114078567
3	YLDs (Years Lived with Disability)	1	Global	2	Female	27	Age-standardized	465	Ovarian cancer	126	Occupational risks	3	Rate	2018	0.06479977572	0.10682262121	0.03034505998
3	YLDs (Years Lived with Disability)	1	Global	2	Female	27	Age-standardized	465	Ovarian cancer	126	Occupational risks	3	Rate	2019	0.06279419582	0.1054718209	0.02924931428
3	YLDs (Years Lived with Disability)	1	Global	2	Female	27	Age-standardized	465	Ovarian cancer	126	Occupational risks	3	Rate	2020	0.06106131228	0.10415121996	0.02862104248
3	YLDs (Years Lived with Disability)	1	Global	2	Female	27	Age-standardized	465	Ovarian cancer	126	Occupational risks	3	Rate	2021	0.06057910361	0.10322941677	0.02823888311
4	YLLs (Years of Life Lost)	1	Global	2	Female	22	All ages	465	Ovarian cancer	126	Occupational risks	1	Number	1990	69754.1019147058	109058.374312966	33435.4755772831
4	YLLs (Years of Life Lost)	1	Global	2	Female	22	All ages	465	Ovarian cancer	126	Occupational risks	3	Rate	1990	2.63433731798	4.11870466975	1.26272604248
4	YLLs (Years of Life Lost)	1	Global	2	Female	22	All ages	465	Ovarian cancer	126	Occupational risks	1	Number	1991	70517.0835663078	110630.331886101	34059.7361373196
4	YLLs (Years of Life Lost)	1	Global	2	Female	22	All ages	465	Ovarian cancer	126	Occupational risks	3	Rate	1991	2.62345840349	4.11579803346	1.26712984246
4	YLLs (Years of Life Lost)	1	Global	2	Female	22	All ages	465	Ovarian cancer	126	Occupational risks	1	Number	1992	71511.7192056775	112437.634444815	34431.6439728974
4	YLLs (Years of Life Lost)	1	Global	2	Female	22	All ages	465	Ovarian cancer	126	Occupational risks	3	Rate	1992	2.62229502102	4.12302559994	1.26258925892
4	YLLs (Years of Life Lost)	1	Global	2	Female	22	All ages	465	Ovarian cancer	126	Occupational risks	1	Number	1993	73763.852432121	115521.388716183	35254.7565517727
4	YLLs (Years of Life Lost)	1	Global	2	Female	22	All ages	465	Ovarian cancer	126	Occupational risks	3	Rate	1993	2.66752054965	4.17759740258	1.27491697456
4	YLLs (Years of Life Lost)	1	Global	2	Female	22	All ages	465	Ovarian cancer	126	Occupational risks	1	Number	1994	74380.3462956146	117330.013817154	35742.7791812281
4	YLLs (Years of Life Lost)	1	Global	2	Female	22	All ages	465	Ovarian cancer	126	Occupational risks	3	Rate	1994	2.65435406463	4.1870657316	1.2755249999
4	YLLs (Years of Life Lost)	1	Global	2	Female	22	All ages	465	Ovarian cancer	126	Occupational risks	1	Number	1995	75392.527374474	119331.85548201	36222.0601165177
4	YLLs (Years of Life Lost)	1	Global	2	Female	22	All ages	465	Ovarian cancer	126	Occupational risks	3	Rate	1995	2.65593545838	4.20383448235	1.27603433907
4	YLLs (Years of Life Lost)	1	Global	2	Female	22	All ages	465	Ovarian cancer	126	Occupational risks	1	Number	1996	74984.3031189075	118407.093239775	36279.0711656701
4	YLLs (Years of Life Lost)	1	Global	2	Female	22	All ages	465	Ovarian cancer	126	Occupational risks	3	Rate	1996	2.60759721473	4.11763520756	1.26161344428
4	YLLs (Years of Life Lost)	1	Global	2	Female	22	All ages	465	Ovarian cancer	126	Occupational risks	1	Number	1997	74757.2356875919	118394.896610088	36094.8815080787
4	YLLs (Years of Life Lost)	1	Global	2	Female	22	All ages	465	Ovarian cancer	126	Occupational risks	3	Rate	1997	2.56634934657	4.06439139647	1.23910514776
4	YLLs (Years of Life Lost)	1	Global	2	Female	22	All ages	465	Ovarian cancer	126	Occupational risks	1	Number	1998	74530.7210211458	119015.901625234	36128.7529822375
4	YLLs (Years of Life Lost)	1	Global	2	Female	22	All ages	465	Ovarian cancer	126	Occupational risks	3	Rate	1998	2.5260110982	4.03371233028	1.22448340425
4	YLLs (Years of Life Lost)	1	Global	2	Female	22	All ages	465	Ovarian cancer	126	Occupational risks	1	Number	1999	75653.7241544511	120061.522150034	36478.1023679269
4	YLLs (Years of Life Lost)	1	Global	2	Female	22	All ages	465	Ovarian cancer	126	Occupational risks	3	Rate	1999	2.53167243482	4.0177327621	1.22070139007
4	YLLs (Years of Life Lost)	1	Global	2	Female	22	All ages	465	Ovarian cancer	126	Occupational risks	1	Number	2000	77278.0927766062	123494.215147812	37510.4992000837
4	YLLs (Years of Life Lost)	1	Global	2	Female	22	All ages	465	Ovarian cancer	126	Occupational risks	3	Rate	2000	2.5533064621	4.08031003664	1.23936547297
4	YLLs (Years of Life Lost)	1	Global	2	Female	22	All ages	465	Ovarian cancer	126	Occupational risks	1	Number	2001	78332.0701257416	124717.405683208	37837.3590812211
4	YLLs (Years of Life Lost)	1	Global	2	Female	22	All ages	465	Ovarian cancer	126	Occupational risks	3	Rate	2001	2.55509508188	4.06812726097	1.23420777652
4	YLLs (Years of Life Lost)	1	Global	2	Female	22	All ages	465	Ovarian cancer	126	Occupational risks	1	Number	2002	79767.3021600072	127178.473908662	38392.5181588342
4	YLLs (Years of Life Lost)	1	Global	2	Female	22	All ages	465	Ovarian cancer	126	Occupational risks	3	Rate	2002	2.56836545774	4.09492098278	1.23617089715
4	YLLs (Years of Life Lost)	1	Global	2	Female	22	All ages	465	Ovarian cancer	126	Occupational risks	1	Number	2003	81470.7475282735	129675.931457582	39211.6302971874
4	YLLs (Years of Life Lost)	1	Global	2	Female	22	All ages	465	Ovarian cancer	126	Occupational risks	3	Rate	2003	2.58911900187	4.12106711192	1.24613533295
4	YLLs (Years of Life Lost)	1	Global	2	Female	22	All ages	465	Ovarian cancer	126	Occupational risks	1	Number	2004	81155.9081782552	129576.369502066	38952.287367525
4	YLLs (Years of Life Lost)	1	Global	2	Female	22	All ages	465	Ovarian cancer	126	Occupational risks	3	Rate	2004	2.5453480457	4.06399196663	1.22168712977
4	YLLs (Years of Life Lost)	1	Global	2	Female	22	All ages	465	Ovarian cancer	126	Occupational risks	1	Number	2005	82387.8613672289	132020.523537423	39674.1965242983
4	YLLs (Years of Life Lost)	1	Global	2	Female	22	All ages	465	Ovarian cancer	126	Occupational risks	3	Rate	2005	2.54986090286	4.08596564781	1.22789547988
4	YLLs (Years of Life Lost)	1	Global	2	Female	22	All ages	465	Ovarian cancer	126	Occupational risks	1	Number	2006	83593.7484028452	134175.411790111	40159.3199805234
4	YLLs (Years of Life Lost)	1	Global	2	Female	22	All ages	465	Ovarian cancer	126	Occupational risks	3	Rate	2006	2.55257302823	4.09710706519	1.22628305313
4	YLLs (Years of Life Lost)	1	Global	2	Female	22	All ages	465	Ovarian cancer	126	Occupational risks	1	Number	2007	85406.2639284803	136897.828426535	41285.0533372765
4	YLLs (Years of Life Lost)	1	Global	2	Female	22	All ages	465	Ovarian cancer	126	Occupational risks	3	Rate	2007	2.57267794486	4.12374933279	1.24362243807
4	YLLs (Years of Life Lost)	1	Global	2	Female	22	All ages	465	Ovarian cancer	126	Occupational risks	1	Number	2008	88493.0013942332	140720.29405085	42497.0609330458
4	YLLs (Years of Life Lost)	1	Global	2	Female	22	All ages	465	Ovarian cancer	126	Occupational risks	3	Rate	2008	2.62927763867	4.18103936612	1.26265998735
4	YLLs (Years of Life Lost)	1	Global	2	Female	22	All ages	465	Ovarian cancer	126	Occupational risks	1	Number	2009	90052.3852496177	144081.636341424	43618.6186935486
4	YLLs (Years of Life Lost)	1	Global	2	Female	22	All ages	465	Ovarian cancer	126	Occupational risks	3	Rate	2009	2.6390110973	4.22235386846	1.27825618902
4	YLLs (Years of Life Lost)	1	Global	2	Female	22	All ages	465	Ovarian cancer	126	Occupational risks	1	Number	2010	89633.5742104422	142895.385600252	43311.6599137377
4	YLLs (Years of Life Lost)	1	Global	2	Female	22	All ages	465	Ovarian cancer	126	Occupational risks	3	Rate	2010	2.59201063294	4.13222793062	1.25248026775
4	YLLs (Years of Life Lost)	1	Global	2	Female	22	All ages	465	Ovarian cancer	126	Occupational risks	1	Number	2011	91342.627239193	146768.951365154	44379.7057430736
4	YLLs (Years of Life Lost)	1	Global	2	Female	22	All ages	465	Ovarian cancer	126	Occupational risks	3	Rate	2011	2.60782599119	4.19024389421	1.2670376758
4	YLLs (Years of Life Lost)	1	Global	2	Female	22	All ages	465	Ovarian cancer	126	Occupational risks	1	Number	2012	92450.5457622639	147168.351926835	44846.0215251729
4	YLLs (Years of Life Lost)	1	Global	2	Female	22	All ages	465	Ovarian cancer	126	Occupational risks	3	Rate	2012	2.60595602133	4.14831788921	1.26410026964
4	YLLs (Years of Life Lost)	1	Global	2	Female	22	All ages	465	Ovarian cancer	126	Occupational risks	1	Number	2013	93478.2793953929	149549.035705019	45327.9369171562
4	YLLs (Years of Life Lost)	1	Global	2	Female	22	All ages	465	Ovarian cancer	126	Occupational risks	3	Rate	2013	2.60158197909	4.16207999117	1.26151598634
4	YLLs (Years of Life Lost)	1	Global	2	Female	22	All ages	465	Ovarian cancer	126	Occupational risks	1	Number	2014	93391.0877935527	149576.189404146	45010.8700471336
4	YLLs (Years of Life Lost)	1	Global	2	Female	22	All ages	465	Ovarian cancer	126	Occupational risks	3	Rate	2014	2.56680838549	4.11102843218	1.23710175569
4	YLLs (Years of Life Lost)	1	Global	2	Female	22	All ages	465	Ovarian cancer	126	Occupational risks	1	Number	2015	92878.9521341667	147951.918241249	44840.9330308489
4	YLLs (Years of Life Lost)	1	Global	2	Female	22	All ages	465	Ovarian cancer	126	Occupational risks	3	Rate	2015	2.52139693791	4.01646987869	1.2173026142
4	YLLs (Years of Life Lost)	1	Global	2	Female	22	All ages	465	Ovarian cancer	126	Occupational risks	1	Number	2016	93506.5385091261	150220.113369307	44873.2437465263
4	YLLs (Years of Life Lost)	1	Global	2	Female	22	All ages	465	Ovarian cancer	126	Occupational risks	3	Rate	2016	2.50780316222	4.02883564446	1.20348014546
4	YLLs (Years of Life Lost)	1	Global	2	Female	22	All ages	465	Ovarian cancer	126	Occupational risks	1	Number	2017	93051.1861634599	148735.929311525	45279.1068214055
4	YLLs (Years of Life Lost)	1	Global	2	Female	22	All ages	465	Ovarian cancer	126	Occupational risks	3	Rate	2017	2.46628605064	3.94218884051	1.20010538439
4	YLLs (Years of Life Lost)	1	Global	2	Female	22	All ages	465	Ovarian cancer	126	Occupational risks	1	Number	2018	93295.4726127462	147226.573988272	44547.6698891573
4	YLLs (Years of Life Lost)	1	Global	2	Female	22	All ages	465	Ovarian cancer	126	Occupational risks	3	Rate	2018	2.4448498442	3.85813862557	1.16739173658
4	YLLs (Years of Life Lost)	1	Global	2	Female	22	All ages	465	Ovarian cancer	126	Occupational risks	1	Number	2019	93348.3151034374	149307.853882913	44512.2816730477
4	YLLs (Years of Life Lost)	1	Global	2	Female	22	All ages	465	Ovarian cancer	126	Occupational risks	3	Rate	2019	2.41987467174	3.87051757177	1.15389488158
4	YLLs (Years of Life Lost)	1	Global	2	Female	22	All ages	465	Ovarian cancer	126	Occupational risks	1	Number	2020	93681.525251976	149493.357642545	45613.1469654226
4	YLLs (Years of Life Lost)	1	Global	2	Female	22	All ages	465	Ovarian cancer	126	Occupational risks	3	Rate	2020	2.40428160168	3.83665966568	1.17063476228
4	YLLs (Years of Life Lost)	1	Global	2	Female	22	All ages	465	Ovarian cancer	126	Occupational risks	1	Number	2021	95298.2448024726	152214.275055505	45792.9047930145
4	YLLs (Years of Life Lost)	1	Global	2	Female	22	All ages	465	Ovarian cancer	126	Occupational risks	3	Rate	2021	2.42368181985	3.8712042592	1.16463247623
4	YLLs (Years of Life Lost)	1	Global	2	Female	27	Age-standardized	465	Ovarian cancer	126	Occupational risks	3	Rate	1990	3.31782793063	5.19902496186	1.58620643439
4	YLLs (Years of Life Lost)	1	Global	2	Female	27	Age-standardized	465	Ovarian cancer	126	Occupational risks	3	Rate	1991	3.28090970344	5.16558109229	1.58075281519
4	YLLs (Years of Life Lost)	1	Global	2	Female	27	Age-standardized	465	Ovarian cancer	126	Occupational risks	3	Rate	1992	3.25735922711	5.12990829324	1.56554138375
4	YLLs (Years of Life Lost)	1	Global	2	Female	27	Age-standardized	465	Ovarian cancer	126	Occupational risks	3	Rate	1993	3.28864041551	5.16565940267	1.56970737483
4	YLLs (Years of Life Lost)	1	Global	2	Female	27	Age-standardized	465	Ovarian cancer	126	Occupational risks	3	Rate	1994	3.24538930991	5.12728247442	1.55636923478
4	YLLs (Years of Life Lost)	1	Global	2	Female	27	Age-standardized	465	Ovarian cancer	126	Occupational risks	3	Rate	1995	3.22098895083	5.10870435804	1.54576044633
4	YLLs (Years of Life Lost)	1	Global	2	Female	27	Age-standardized	465	Ovarian cancer	126	Occupational risks	3	Rate	1996	3.136289733	4.95926105402	1.5145085893
4	YLLs (Years of Life Lost)	1	Global	2	Female	27	Age-standardized	465	Ovarian cancer	126	Occupational risks	3	Rate	1997	3.0591902933	4.85491935167	1.47436831881
4	YLLs (Years of Life Lost)	1	Global	2	Female	27	Age-standardized	465	Ovarian cancer	126	Occupational risks	3	Rate	1998	2.98255748994	4.76536124299	1.44301120019
4	YLLs (Years of Life Lost)	1	Global	2	Female	27	Age-standardized	465	Ovarian cancer	126	Occupational risks	3	Rate	1999	2.95762158672	4.69824682686	1.42310723779
4	YLLs (Years of Life Lost)	1	Global	2	Female	27	Age-standardized	465	Ovarian cancer	126	Occupational risks	3	Rate	2000	2.95189994067	4.72140421788	1.42947917329
4	YLLs (Years of Life Lost)	1	Global	2	Female	27	Age-standardized	465	Ovarian cancer	126	Occupational risks	3	Rate	2001	2.92278779682	4.65825182524	1.40827736737
4	YLLs (Years of Life Lost)	1	Global	2	Female	27	Age-standardized	465	Ovarian cancer	126	Occupational risks	3	Rate	2002	2.90525935692	4.63540588553	1.39483483967
4	YLLs (Years of Life Lost)	1	Global	2	Female	27	Age-standardized	465	Ovarian cancer	126	Occupational risks	3	Rate	2003	2.8962776495	4.62210034575	1.39065180471
4	YLLs (Years of Life Lost)	1	Global	2	Female	27	Age-standardized	465	Ovarian cancer	126	Occupational risks	3	Rate	2004	2.81299070576	4.49748587622	1.34693994796
4	YLLs (Years of Life Lost)	1	Global	2	Female	27	Age-standardized	465	Ovarian cancer	126	Occupational risks	3	Rate	2005	2.78579859093	4.4695476451	1.33878132132
4	YLLs (Years of Life Lost)	1	Global	2	Female	27	Age-standardized	465	Ovarian cancer	126	Occupational risks	3	Rate	2006	2.75272172849	4.42249926605	1.32016257566
4	YLLs (Years of Life Lost)	1	Global	2	Female	27	Age-standardized	465	Ovarian cancer	126	Occupational risks	3	Rate	2007	2.73600649046	4.38906902595	1.32044336116
4	YLLs (Years of Life Lost)	1	Global	2	Female	27	Age-standardized	465	Ovarian cancer	126	Occupational risks	3	Rate	2008	2.75782711379	4.3883529548	1.3225232403
4	YLLs (Years of Life Lost)	1	Global	2	Female	27	Age-standardized	465	Ovarian cancer	126	Occupational risks	3	Rate	2009	2.72902401763	4.37061983145	1.32149673484
4	YLLs (Years of Life Lost)	1	Global	2	Female	27	Age-standardized	465	Ovarian cancer	126	Occupational risks	3	Rate	2010	2.64233180861	4.21468147128	1.27643638669
4	YLLs (Years of Life Lost)	1	Global	2	Female	27	Age-standardized	465	Ovarian cancer	126	Occupational risks	3	Rate	2011	2.6168691454	4.20744523581	1.27077331485
4	YLLs (Years of Life Lost)	1	Global	2	Female	27	Age-standardized	465	Ovarian cancer	126	Occupational risks	3	Rate	2012	2.57237252847	4.09550025417	1.24730922102
4	YLLs (Years of Life Lost)	1	Global	2	Female	27	Age-standardized	465	Ovarian cancer	126	Occupational risks	3	Rate	2013	2.52736545484	4.04418214716	1.22506375776
4	YLLs (Years of Life Lost)	1	Global	2	Female	27	Age-standardized	465	Ovarian cancer	126	Occupational risks	3	Rate	2014	2.45176557976	3.92654174079	1.18128397481
4	YLLs (Years of Life Lost)	1	Global	2	Female	27	Age-standardized	465	Ovarian cancer	126	Occupational risks	3	Rate	2015	2.37015462927	3.77562075285	1.14367728991
4	YLLs (Years of Life Lost)	1	Global	2	Female	27	Age-standardized	465	Ovarian cancer	126	Occupational risks	3	Rate	2016	2.31670806452	3.72174902799	1.11135722231
4	YLLs (Years of Life Lost)	1	Global	2	Female	27	Age-standardized	465	Ovarian cancer	126	Occupational risks	3	Rate	2017	2.23683310891	3.57455625625	1.08823651244
4	YLLs (Years of Life Lost)	1	Global	2	Female	27	Age-standardized	465	Ovarian cancer	126	Occupational risks	3	Rate	2018	2.17638484542	3.43331587099	1.0392163078
4	YLLs (Years of Life Lost)	1	Global	2	Female	27	Age-standardized	465	Ovarian cancer	126	Occupational risks	3	Rate	2019	2.11163636689	3.37667954014	1.00663484128
4	YLLs (Years of Life Lost)	1	Global	2	Female	27	Age-standardized	465	Ovarian cancer	126	Occupational risks	3	Rate	2020	2.06085806723	3.28689206085	1.00340722533
4	YLLs (Years of Life Lost)	1	Global	2	Female	27	Age-standardized	465	Ovarian cancer	126	Occupational risks	3	Rate	2021	2.04217375566	3.2605313033	0.98137196394
