# Supplementary material for: Global burden and trends in ovarian cancer attributable to environmental risks and occupational risks in females aged 20–49 from 1990 to 2021, with projections to 2050: a cross-sectional study
Source: BMC Public Health. 2025 Jul 25;25:2547. doi: 10.1186/s12889-025-23303-0 (PMC12291373; doi:10.1186/s12889-025-23303-0)
Supplement: Supplementary file 19 — Supplementary Material 19. [file 12889_2025_23303_MOESM19_ESM.zip › Supplementary Material /Occupational factors influence ovarian cancer./SDI.csv]

measure_id	measure_name	location_id	location_name	sex_id	sex_name	age_id	age_name	cause_id	cause_name	rei_id	rei_name	metric_id	metric_name	year	val	upper	lower
1	Deaths	44634	High-middle SDI	2	Female	22	All ages	465	Ovarian cancer	126	Occupational risks	1	Number	1990	896.319263031296	1390.70145796464	441.887858277255
1	Deaths	44634	High-middle SDI	2	Female	22	All ages	465	Ovarian cancer	126	Occupational risks	3	Rate	1990	0.1677624164	0.26029501618	0.08270733202
1	Deaths	44634	High-middle SDI	2	Female	22	All ages	465	Ovarian cancer	126	Occupational risks	1	Number	1991	926.080975947268	1434.58816799718	460.238792027396
1	Deaths	44634	High-middle SDI	2	Female	22	All ages	465	Ovarian cancer	126	Occupational risks	3	Rate	1991	0.17149260383	0.2656584756	0.08522748105
1	Deaths	44634	High-middle SDI	2	Female	22	All ages	465	Ovarian cancer	126	Occupational risks	1	Number	1992	967.984494202312	1496.17510490496	477.860401036291
1	Deaths	44634	High-middle SDI	2	Female	22	All ages	465	Ovarian cancer	126	Occupational risks	3	Rate	1992	0.17748788746	0.27433596327	0.08761961952
1	Deaths	44634	High-middle SDI	2	Female	22	All ages	465	Ovarian cancer	126	Occupational risks	1	Number	1993	1025.40084968868	1595.66691724257	503.018289277944
1	Deaths	44634	High-middle SDI	2	Female	22	All ages	465	Ovarian cancer	126	Occupational risks	3	Rate	1993	0.18631537027	0.2899327347	0.09139844076
1	Deaths	44634	High-middle SDI	2	Female	22	All ages	465	Ovarian cancer	126	Occupational risks	1	Number	1994	1050.97009608613	1642.32346552314	518.350200732988
1	Deaths	44634	High-middle SDI	2	Female	22	All ages	465	Ovarian cancer	126	Occupational risks	3	Rate	1994	0.18940226541	0.29597396355	0.09341531473
1	Deaths	44634	High-middle SDI	2	Female	22	All ages	465	Ovarian cancer	126	Occupational risks	1	Number	1995	1063.35012813893	1664.4217462959	525.18188079234
1	Deaths	44634	High-middle SDI	2	Female	22	All ages	465	Ovarian cancer	126	Occupational risks	3	Rate	1995	0.1901700948	0.29766605835	0.0939238031
1	Deaths	44634	High-middle SDI	2	Female	22	All ages	465	Ovarian cancer	126	Occupational risks	1	Number	1996	1042.83276394194	1624.1462010787	521.450422834848
1	Deaths	44634	High-middle SDI	2	Female	22	All ages	465	Ovarian cancer	126	Occupational risks	3	Rate	1996	0.18512313052	0.2883175899	0.09256760818
1	Deaths	44634	High-middle SDI	2	Female	22	All ages	465	Ovarian cancer	126	Occupational risks	1	Number	1997	1034.36684850868	1612.81452819575	513.247278325982
1	Deaths	44634	High-middle SDI	2	Female	22	All ages	465	Ovarian cancer	126	Occupational risks	3	Rate	1997	0.18230849882	0.28426065272	0.09046049858
1	Deaths	44634	High-middle SDI	2	Female	22	All ages	465	Ovarian cancer	126	Occupational risks	1	Number	1998	1048.40934246598	1639.50494559758	524.19999973053
1	Deaths	44634	High-middle SDI	2	Female	22	All ages	465	Ovarian cancer	126	Occupational risks	3	Rate	1998	0.18348568448	0.28693533619	0.09174202466
1	Deaths	44634	High-middle SDI	2	Female	22	All ages	465	Ovarian cancer	126	Occupational risks	1	Number	1999	1054.09410638902	1653.74891050703	521.650355376431
1	Deaths	44634	High-middle SDI	2	Female	22	All ages	465	Ovarian cancer	126	Occupational risks	3	Rate	1999	0.18322112594	0.28745226405	0.09067251669
1	Deaths	44634	High-middle SDI	2	Female	22	All ages	465	Ovarian cancer	126	Occupational risks	1	Number	2000	1084.87828305698	1717.47951414025	540.566375042865
1	Deaths	44634	High-middle SDI	2	Female	22	All ages	465	Ovarian cancer	126	Occupational risks	3	Rate	2000	0.18732886065	0.29656182227	0.09334105468
1	Deaths	44634	High-middle SDI	2	Female	22	All ages	465	Ovarian cancer	126	Occupational risks	1	Number	2001	1111.72637700124	1754.98980519429	547.044465784063
1	Deaths	44634	High-middle SDI	2	Female	22	All ages	465	Ovarian cancer	126	Occupational risks	3	Rate	2001	0.19072337722	0.30107910503	0.09384878344
1	Deaths	44634	High-middle SDI	2	Female	22	All ages	465	Ovarian cancer	126	Occupational risks	1	Number	2002	1145.5104271433	1816.30053936632	560.760350151261
1	Deaths	44634	High-middle SDI	2	Female	22	All ages	465	Ovarian cancer	126	Occupational risks	3	Rate	2002	0.19528617453	0.3096422134	0.09559820759
1	Deaths	44634	High-middle SDI	2	Female	22	All ages	465	Ovarian cancer	126	Occupational risks	1	Number	2003	1192.64544826729	1883.68403853858	582.857031648358
1	Deaths	44634	High-middle SDI	2	Female	22	All ages	465	Ovarian cancer	126	Occupational risks	3	Rate	2003	0.20208384855	0.31917458832	0.09876027472
1	Deaths	44634	High-middle SDI	2	Female	22	All ages	465	Ovarian cancer	126	Occupational risks	1	Number	2004	1190.32224462425	1904.43974115339	579.225354504355
1	Deaths	44634	High-middle SDI	2	Female	22	All ages	465	Ovarian cancer	126	Occupational risks	3	Rate	2004	0.20044919439	0.32070593791	0.09754102824
1	Deaths	44634	High-middle SDI	2	Female	22	All ages	465	Ovarian cancer	126	Occupational risks	1	Number	2005	1221.95414198082	1969.53178210861	595.587775375813
1	Deaths	44634	High-middle SDI	2	Female	22	All ages	465	Ovarian cancer	126	Occupational risks	3	Rate	2005	0.2044924359	0.32959858138	0.09967083935
1	Deaths	44634	High-middle SDI	2	Female	22	All ages	465	Ovarian cancer	126	Occupational risks	1	Number	2006	1245.50692033106	2005.37068910877	605.792455028732
1	Deaths	44634	High-middle SDI	2	Female	22	All ages	465	Ovarian cancer	126	Occupational risks	3	Rate	2006	0.20710382644	0.33345454478	0.10073162454
1	Deaths	44634	High-middle SDI	2	Female	22	All ages	465	Ovarian cancer	126	Occupational risks	1	Number	2007	1292.02006440035	2084.77219189528	632.224894884485
1	Deaths	44634	High-middle SDI	2	Female	22	All ages	465	Ovarian cancer	126	Occupational risks	3	Rate	2007	0.21340062901	0.34433807133	0.10442344818
1	Deaths	44634	High-middle SDI	2	Female	22	All ages	465	Ovarian cancer	126	Occupational risks	1	Number	2008	1348.07704463523	2165.07342583601	652.258877017387
1	Deaths	44634	High-middle SDI	2	Female	22	All ages	465	Ovarian cancer	126	Occupational risks	3	Rate	2008	0.22115676988	0.35518789323	0.1070053577
1	Deaths	44634	High-middle SDI	2	Female	22	All ages	465	Ovarian cancer	126	Occupational risks	1	Number	2009	1377.1670723918	2214.36748356432	673.593874849528
1	Deaths	44634	High-middle SDI	2	Female	22	All ages	465	Ovarian cancer	126	Occupational risks	3	Rate	2009	0.22446086784	0.36091397845	0.10978730813
1	Deaths	44634	High-middle SDI	2	Female	22	All ages	465	Ovarian cancer	126	Occupational risks	1	Number	2010	1385.07372566012	2225.29709997815	672.728075732079
1	Deaths	44634	High-middle SDI	2	Female	22	All ages	465	Ovarian cancer	126	Occupational risks	3	Rate	2010	0.22440179566	0.36053002513	0.1089915904
1	Deaths	44634	High-middle SDI	2	Female	22	All ages	465	Ovarian cancer	126	Occupational risks	1	Number	2011	1378.61156737135	2214.36598731014	676.351367004301
1	Deaths	44634	High-middle SDI	2	Female	22	All ages	465	Ovarian cancer	126	Occupational risks	3	Rate	2011	0.22213190959	0.35679473241	0.10897864508
1	Deaths	44634	High-middle SDI	2	Female	22	All ages	465	Ovarian cancer	126	Occupational risks	1	Number	2012	1393.79377712547	2225.68287356033	678.538439204154
1	Deaths	44634	High-middle SDI	2	Female	22	All ages	465	Ovarian cancer	126	Occupational risks	3	Rate	2012	0.22336274683	0.356677328	0.10873933583
1	Deaths	44634	High-middle SDI	2	Female	22	All ages	465	Ovarian cancer	126	Occupational risks	1	Number	2013	1392.40856429302	2248.89628872087	677.715051105169
1	Deaths	44634	High-middle SDI	2	Female	22	All ages	465	Ovarian cancer	126	Occupational risks	3	Rate	2013	0.22186818083	0.35834204216	0.10798799243
1	Deaths	44634	High-middle SDI	2	Female	22	All ages	465	Ovarian cancer	126	Occupational risks	1	Number	2014	1402.02994615095	2270.3690798459	679.793853760574
1	Deaths	44634	High-middle SDI	2	Female	22	All ages	465	Ovarian cancer	126	Occupational risks	3	Rate	2014	0.22205659407	0.35958606058	0.10766724937
1	Deaths	44634	High-middle SDI	2	Female	22	All ages	465	Ovarian cancer	126	Occupational risks	1	Number	2015	1421.16946529455	2269.53533559031	687.876484048244
1	Deaths	44634	High-middle SDI	2	Female	22	All ages	465	Ovarian cancer	126	Occupational risks	3	Rate	2015	0.22370845555	0.35725102258	0.10827968769
1	Deaths	44634	High-middle SDI	2	Female	22	All ages	465	Ovarian cancer	126	Occupational risks	1	Number	2016	1417.46387766399	2308.152372899	674.275512440614
1	Deaths	44634	High-middle SDI	2	Female	22	All ages	465	Ovarian cancer	126	Occupational risks	3	Rate	2016	0.22179561838	0.36116481763	0.10550628951
1	Deaths	44634	High-middle SDI	2	Female	22	All ages	465	Ovarian cancer	126	Occupational risks	1	Number	2017	1390.07486035784	2257.83281472918	679.552067843976
1	Deaths	44634	High-middle SDI	2	Female	22	All ages	465	Ovarian cancer	126	Occupational risks	3	Rate	2017	0.21630220701	0.35132943903	0.10574150806
1	Deaths	44634	High-middle SDI	2	Female	22	All ages	465	Ovarian cancer	126	Occupational risks	1	Number	2018	1394.72871157944	2245.44041249429	672.291284490126
1	Deaths	44634	High-middle SDI	2	Female	22	All ages	465	Ovarian cancer	126	Occupational risks	3	Rate	2018	0.21594593632	0.34766168382	0.10409090292
1	Deaths	44634	High-middle SDI	2	Female	22	All ages	465	Ovarian cancer	126	Occupational risks	1	Number	2019	1398.57366027272	2231.27262973919	674.541287953876
1	Deaths	44634	High-middle SDI	2	Female	22	All ages	465	Ovarian cancer	126	Occupational risks	3	Rate	2019	0.21563694127	0.34402535861	0.10400311705
1	Deaths	44634	High-middle SDI	2	Female	22	All ages	465	Ovarian cancer	126	Occupational risks	1	Number	2020	1415.62155163346	2315.04865850975	684.015603278789
1	Deaths	44634	High-middle SDI	2	Female	22	All ages	465	Ovarian cancer	126	Occupational risks	3	Rate	2020	0.21763561511	0.35591224097	0.10515957206
1	Deaths	44634	High-middle SDI	2	Female	22	All ages	465	Ovarian cancer	126	Occupational risks	1	Number	2021	1428.60337431803	2297.44578517989	679.911612074757
1	Deaths	44634	High-middle SDI	2	Female	22	All ages	465	Ovarian cancer	126	Occupational risks	3	Rate	2021	0.21928906559	0.35265543154	0.10436569364
1	Deaths	44634	High-middle SDI	2	Female	27	Age-standardized	465	Ovarian cancer	126	Occupational risks	3	Rate	1990	0.15842268426	0.24584434102	0.07775899672
1	Deaths	44634	High-middle SDI	2	Female	27	Age-standardized	465	Ovarian cancer	126	Occupational risks	3	Rate	1991	0.1603477138	0.24908546679	0.07932776467
1	Deaths	44634	High-middle SDI	2	Female	27	Age-standardized	465	Ovarian cancer	126	Occupational risks	3	Rate	1992	0.16448812793	0.25381915371	0.08087160783
1	Deaths	44634	High-middle SDI	2	Female	27	Age-standardized	465	Ovarian cancer	126	Occupational risks	3	Rate	1993	0.17106863189	0.26660941022	0.08363514592
1	Deaths	44634	High-middle SDI	2	Female	27	Age-standardized	465	Ovarian cancer	126	Occupational risks	3	Rate	1994	0.17214835627	0.26898760292	0.08462730007
1	Deaths	44634	High-middle SDI	2	Female	27	Age-standardized	465	Ovarian cancer	126	Occupational risks	3	Rate	1995	0.17086491588	0.26805066035	0.08413173645
1	Deaths	44634	High-middle SDI	2	Female	27	Age-standardized	465	Ovarian cancer	126	Occupational risks	3	Rate	1996	0.16434107904	0.25615014349	0.08195187096
1	Deaths	44634	High-middle SDI	2	Female	27	Age-standardized	465	Ovarian cancer	126	Occupational risks	3	Rate	1997	0.15995235406	0.24999333043	0.07913648844
1	Deaths	44634	High-middle SDI	2	Female	27	Age-standardized	465	Ovarian cancer	126	Occupational risks	3	Rate	1998	0.15920806088	0.24910016658	0.07935909102
1	Deaths	44634	High-middle SDI	2	Female	27	Age-standardized	465	Ovarian cancer	126	Occupational risks	3	Rate	1999	0.15675265645	0.24714175069	0.07731166421
1	Deaths	44634	High-middle SDI	2	Female	27	Age-standardized	465	Ovarian cancer	126	Occupational risks	3	Rate	2000	0.15795361674	0.25024441777	0.07838729935
1	Deaths	44634	High-middle SDI	2	Female	27	Age-standardized	465	Ovarian cancer	126	Occupational risks	3	Rate	2001	0.1586816428	0.25099584583	0.07771332826
1	Deaths	44634	High-middle SDI	2	Female	27	Age-standardized	465	Ovarian cancer	126	Occupational risks	3	Rate	2002	0.16032918874	0.25445392717	0.07810271418
1	Deaths	44634	High-middle SDI	2	Female	27	Age-standardized	465	Ovarian cancer	126	Occupational risks	3	Rate	2003	0.16395676174	0.26038555355	0.07975005653
1	Deaths	44634	High-middle SDI	2	Female	27	Age-standardized	465	Ovarian cancer	126	Occupational risks	3	Rate	2004	0.16013522515	0.25758632006	0.07752717654
1	Deaths	44634	High-middle SDI	2	Female	27	Age-standardized	465	Ovarian cancer	126	Occupational risks	3	Rate	2005	0.16097617232	0.26024628924	0.07812844427
1	Deaths	44634	High-middle SDI	2	Female	27	Age-standardized	465	Ovarian cancer	126	Occupational risks	3	Rate	2006	0.16005801804	0.25855083093	0.07750536541
1	Deaths	44634	High-middle SDI	2	Female	27	Age-standardized	465	Ovarian cancer	126	Occupational risks	3	Rate	2007	0.16183117679	0.26184525314	0.07889489541
1	Deaths	44634	High-middle SDI	2	Female	27	Age-standardized	465	Ovarian cancer	126	Occupational risks	3	Rate	2008	0.16490200444	0.26513988722	0.07947851823
1	Deaths	44634	High-middle SDI	2	Female	27	Age-standardized	465	Ovarian cancer	126	Occupational risks	3	Rate	2009	0.16415228179	0.26407372074	0.08008479815
1	Deaths	44634	High-middle SDI	2	Female	27	Age-standardized	465	Ovarian cancer	126	Occupational risks	3	Rate	2010	0.16127064776	0.25983416568	0.07826692052
1	Deaths	44634	High-middle SDI	2	Female	27	Age-standardized	465	Ovarian cancer	126	Occupational risks	3	Rate	2011	0.15600698055	0.25076813711	0.07649682515
1	Deaths	44634	High-middle SDI	2	Female	27	Age-standardized	465	Ovarian cancer	126	Occupational risks	3	Rate	2012	0.1536440741	0.24588101518	0.07480310443
1	Deaths	44634	High-middle SDI	2	Female	27	Age-standardized	465	Ovarian cancer	126	Occupational risks	3	Rate	2013	0.14998566687	0.24241705519	0.07300252885
1	Deaths	44634	High-middle SDI	2	Female	27	Age-standardized	465	Ovarian cancer	126	Occupational risks	3	Rate	2014	0.14707152048	0.23827513665	0.07138969695
1	Deaths	44634	High-middle SDI	2	Female	27	Age-standardized	465	Ovarian cancer	126	Occupational risks	3	Rate	2015	0.1452483361	0.23196814041	0.07014424427
1	Deaths	44634	High-middle SDI	2	Female	27	Age-standardized	465	Ovarian cancer	126	Occupational risks	3	Rate	2016	0.1409197631	0.22955508507	0.06700652623
1	Deaths	44634	High-middle SDI	2	Female	27	Age-standardized	465	Ovarian cancer	126	Occupational risks	3	Rate	2017	0.13453648841	0.21855440697	0.06569099979
1	Deaths	44634	High-middle SDI	2	Female	27	Age-standardized	465	Ovarian cancer	126	Occupational risks	3	Rate	2018	0.13163625978	0.21173953524	0.06341366559
1	Deaths	44634	High-middle SDI	2	Female	27	Age-standardized	465	Ovarian cancer	126	Occupational risks	3	Rate	2019	0.12847480005	0.20492546462	0.06201747093
1	Deaths	44634	High-middle SDI	2	Female	27	Age-standardized	465	Ovarian cancer	126	Occupational risks	3	Rate	2020	0.12670296391	0.20715812565	0.06137993472
1	Deaths	44634	High-middle SDI	2	Female	27	Age-standardized	465	Ovarian cancer	126	Occupational risks	3	Rate	2021	0.12489614306	0.20116651437	0.05956764178
1	Deaths	44635	High SDI	2	Female	22	All ages	465	Ovarian cancer	126	Occupational risks	1	Number	1990	2592.10695849846	4085.08885162799	1239.74543416834
1	Deaths	44635	High SDI	2	Female	22	All ages	465	Ovarian cancer	126	Occupational risks	3	Rate	1990	0.58101344562	0.91566111559	0.27788543371
1	Deaths	44635	High SDI	2	Female	22	All ages	465	Ovarian cancer	126	Occupational risks	1	Number	1991	2606.69670584084	4104.63341769562	1257.67934433058
1	Deaths	44635	High SDI	2	Female	22	All ages	465	Ovarian cancer	126	Occupational risks	3	Rate	1991	0.57989371979	0.91312930102	0.2797871926
1	Deaths	44635	High SDI	2	Female	22	All ages	465	Ovarian cancer	126	Occupational risks	1	Number	1992	2614.36584588763	4095.6637397658	1266.61184117956
1	Deaths	44635	High SDI	2	Female	22	All ages	465	Ovarian cancer	126	Occupational risks	3	Rate	1992	0.57735126473	0.90447809505	0.27971599674
1	Deaths	44635	High SDI	2	Female	22	All ages	465	Ovarian cancer	126	Occupational risks	1	Number	1993	2668.06828479192	4179.94235198744	1295.32023674856
1	Deaths	44635	High SDI	2	Female	22	All ages	465	Ovarian cancer	126	Occupational risks	3	Rate	1993	0.58512872538	0.9166948067	0.28407409338
1	Deaths	44635	High SDI	2	Female	22	All ages	465	Ovarian cancer	126	Occupational risks	1	Number	1994	2666.94540260168	4225.35208323924	1289.7718228138
1	Deaths	44635	High SDI	2	Female	22	All ages	465	Ovarian cancer	126	Occupational risks	3	Rate	1994	0.58101384552	0.92052430476	0.28098636211
1	Deaths	44635	High SDI	2	Female	22	All ages	465	Ovarian cancer	126	Occupational risks	1	Number	1995	2711.3495002559	4300.71639838314	1312.71183134834
1	Deaths	44635	High SDI	2	Female	22	All ages	465	Ovarian cancer	126	Occupational risks	3	Rate	1995	0.58689520162	0.93092750215	0.28414790305
1	Deaths	44635	High SDI	2	Female	22	All ages	465	Ovarian cancer	126	Occupational risks	1	Number	1996	2718.70788192705	4335.99917637753	1313.54686786246
1	Deaths	44635	High SDI	2	Female	22	All ages	465	Ovarian cancer	126	Occupational risks	3	Rate	1996	0.58475567005	0.93261218706	0.28252538052
1	Deaths	44635	High SDI	2	Female	22	All ages	465	Ovarian cancer	126	Occupational risks	1	Number	1997	2712.43097127809	4353.44352609285	1313.86012602054
1	Deaths	44635	High SDI	2	Female	22	All ages	465	Ovarian cancer	126	Occupational risks	3	Rate	1997	0.57966966199	0.93036805876	0.28078312894
1	Deaths	44635	High SDI	2	Female	22	All ages	465	Ovarian cancer	126	Occupational risks	1	Number	1998	2698.79009787347	4356.54147140817	1303.92565469991
1	Deaths	44635	High SDI	2	Female	22	All ages	465	Ovarian cancer	126	Occupational risks	3	Rate	1998	0.57301392171	0.92499187528	0.27685278437
1	Deaths	44635	High SDI	2	Female	22	All ages	465	Ovarian cancer	126	Occupational risks	1	Number	1999	2765.06511493365	4446.5342322947	1329.56107085843
1	Deaths	44635	High SDI	2	Female	22	All ages	465	Ovarian cancer	126	Occupational risks	3	Rate	1999	0.58323729553	0.93791086008	0.28044533166
1	Deaths	44635	High SDI	2	Female	22	All ages	465	Ovarian cancer	126	Occupational risks	1	Number	2000	2819.42685572094	4536.39650356775	1348.90978684942
1	Deaths	44635	High SDI	2	Female	22	All ages	465	Ovarian cancer	126	Occupational risks	3	Rate	2000	0.590700179	0.95042374347	0.28261107428
1	Deaths	44635	High SDI	2	Female	22	All ages	465	Ovarian cancer	126	Occupational risks	1	Number	2001	2865.18711578004	4608.59319417649	1372.08058473571
1	Deaths	44635	High SDI	2	Female	22	All ages	465	Ovarian cancer	126	Occupational risks	3	Rate	2001	0.59612476997	0.95885415045	0.28547218381
1	Deaths	44635	High SDI	2	Female	22	All ages	465	Ovarian cancer	126	Occupational risks	1	Number	2002	2912.02027442637	4673.47507486361	1394.57904643364
1	Deaths	44635	High SDI	2	Female	22	All ages	465	Ovarian cancer	126	Occupational risks	3	Rate	2002	0.6016045624	0.96550973631	0.288111015
1	Deaths	44635	High SDI	2	Female	22	All ages	465	Ovarian cancer	126	Occupational risks	1	Number	2003	2959.91946933848	4746.07210287888	1412.2255579139
1	Deaths	44635	High SDI	2	Female	22	All ages	465	Ovarian cancer	126	Occupational risks	3	Rate	2003	0.60714183058	0.97351935904	0.28967720889
1	Deaths	44635	High SDI	2	Female	22	All ages	465	Ovarian cancer	126	Occupational risks	1	Number	2004	2954.79435752935	4739.47776234723	1414.11547539946
1	Deaths	44635	High SDI	2	Female	22	All ages	465	Ovarian cancer	126	Occupational risks	3	Rate	2004	0.60159886385	0.96496205558	0.28791521859
1	Deaths	44635	High SDI	2	Female	22	All ages	465	Ovarian cancer	126	Occupational risks	1	Number	2005	2989.78037666573	4803.03093349803	1437.02076146559
1	Deaths	44635	High SDI	2	Female	22	All ages	465	Ovarian cancer	126	Occupational risks	3	Rate	2005	0.604063173	0.97041713443	0.2903394937
1	Deaths	44635	High SDI	2	Female	22	All ages	465	Ovarian cancer	126	Occupational risks	1	Number	2006	3038.37465982312	4892.30051535266	1463.36259282741
1	Deaths	44635	High SDI	2	Female	22	All ages	465	Ovarian cancer	126	Occupational risks	3	Rate	2006	0.60895402544	0.98051966134	0.29328856423
1	Deaths	44635	High SDI	2	Female	22	All ages	465	Ovarian cancer	126	Occupational risks	1	Number	2007	3109.78393177718	5009.35715007145	1509.9743963355
1	Deaths	44635	High SDI	2	Female	22	All ages	465	Ovarian cancer	126	Occupational risks	3	Rate	2007	0.61802545961	0.99553870075	0.30008599979
1	Deaths	44635	High SDI	2	Female	22	All ages	465	Ovarian cancer	126	Occupational risks	1	Number	2008	3242.94268886305	5210.91558644352	1583.5934176264
1	Deaths	44635	High SDI	2	Female	22	All ages	465	Ovarian cancer	126	Occupational risks	3	Rate	2008	0.63900196192	1.0267789482	0.31203736786
1	Deaths	44635	High SDI	2	Female	22	All ages	465	Ovarian cancer	126	Occupational risks	1	Number	2009	3307.88732411885	5298.23811295833	1598.82113307911
1	Deaths	44635	High SDI	2	Female	22	All ages	465	Ovarian cancer	126	Occupational risks	3	Rate	2009	0.64646848504	1.03544759258	0.31246151228
1	Deaths	44635	High SDI	2	Female	22	All ages	465	Ovarian cancer	126	Occupational risks	1	Number	2010	3260.20330734761	5221.0146349985	1576.53342709687
1	Deaths	44635	High SDI	2	Female	22	All ages	465	Ovarian cancer	126	Occupational risks	3	Rate	2010	0.63227541029	1.01255009557	0.30574882161
1	Deaths	44635	High SDI	2	Female	22	All ages	465	Ovarian cancer	126	Occupational risks	1	Number	2011	3389.20793839635	5436.96746587525	1623.47521098449
1	Deaths	44635	High SDI	2	Female	22	All ages	465	Ovarian cancer	126	Occupational risks	3	Rate	2011	0.65246815617	1.04668943366	0.31254083454
1	Deaths	44635	High SDI	2	Female	22	All ages	465	Ovarian cancer	126	Occupational risks	1	Number	2012	3462.0819103886	5537.98247341709	1649.70195345765
1	Deaths	44635	High SDI	2	Female	22	All ages	465	Ovarian cancer	126	Occupational risks	3	Rate	2012	0.66175896256	1.05855656543	0.31533195387
1	Deaths	44635	High SDI	2	Female	22	All ages	465	Ovarian cancer	126	Occupational risks	1	Number	2013	3529.14497000751	5631.36951362776	1682.8430679919
1	Deaths	44635	High SDI	2	Female	22	All ages	465	Ovarian cancer	126	Occupational risks	3	Rate	2013	0.66995936752	1.06903762517	0.31946448419
1	Deaths	44635	High SDI	2	Female	22	All ages	465	Ovarian cancer	126	Occupational risks	1	Number	2014	3516.85310966884	5620.63164419047	1681.16243929772
1	Deaths	44635	High SDI	2	Female	22	All ages	465	Ovarian cancer	126	Occupational risks	3	Rate	2014	0.66319415101	1.05991632723	0.31702691636
1	Deaths	44635	High SDI	2	Female	22	All ages	465	Ovarian cancer	126	Occupational risks	1	Number	2015	3463.37553277396	5543.50983523978	1646.25038710106
1	Deaths	44635	High SDI	2	Female	22	All ages	465	Ovarian cancer	126	Occupational risks	3	Rate	2015	0.64895622181	1.03872512934	0.30846912824
1	Deaths	44635	High SDI	2	Female	22	All ages	465	Ovarian cancer	126	Occupational risks	1	Number	2016	3484.84686741084	5605.05719757552	1657.64648012992
1	Deaths	44635	High SDI	2	Female	22	All ages	465	Ovarian cancer	126	Occupational risks	3	Rate	2016	0.64908155867	1.04398827285	0.30875037039
1	Deaths	44635	High SDI	2	Female	22	All ages	465	Ovarian cancer	126	Occupational risks	1	Number	2017	3454.6272515509	5568.9254127001	1626.72426352855
1	Deaths	44635	High SDI	2	Female	22	All ages	465	Ovarian cancer	126	Occupational risks	3	Rate	2017	0.63992022891	1.03156368702	0.30132737552
1	Deaths	44635	High SDI	2	Female	22	All ages	465	Ovarian cancer	126	Occupational risks	1	Number	2018	3432.13467813704	5533.05902939425	1615.30365005752
1	Deaths	44635	High SDI	2	Female	22	All ages	465	Ovarian cancer	126	Occupational risks	3	Rate	2018	0.63264331967	1.01990544094	0.29774794968
1	Deaths	44635	High SDI	2	Female	22	All ages	465	Ovarian cancer	126	Occupational risks	1	Number	2019	3391.24223138853	5463.12157834255	1591.58689348345
1	Deaths	44635	High SDI	2	Female	22	All ages	465	Ovarian cancer	126	Occupational risks	3	Rate	2019	0.62241713646	1.00268286867	0.29211447873
1	Deaths	44635	High SDI	2	Female	22	All ages	465	Ovarian cancer	126	Occupational risks	1	Number	2020	3371.11171125489	5428.62497374832	1584.47941131436
1	Deaths	44635	High SDI	2	Female	22	All ages	465	Ovarian cancer	126	Occupational risks	3	Rate	2020	0.6165114193	0.9927909764	0.28977077427
1	Deaths	44635	High SDI	2	Female	22	All ages	465	Ovarian cancer	126	Occupational risks	1	Number	2021	3396.8599787672	5447.50746233371	1600.8598196599
1	Deaths	44635	High SDI	2	Female	22	All ages	465	Ovarian cancer	126	Occupational risks	3	Rate	2021	0.61946309785	0.99342624344	0.29193831636
1	Deaths	44635	High SDI	2	Female	27	Age-standardized	465	Ovarian cancer	126	Occupational risks	3	Rate	1990	0.36765396047	0.5799501962	0.17558324879
1	Deaths	44635	High SDI	2	Female	27	Age-standardized	465	Ovarian cancer	126	Occupational risks	3	Rate	1991	0.362886677	0.57294562803	0.17489853829
1	Deaths	44635	High SDI	2	Female	27	Age-standardized	465	Ovarian cancer	126	Occupational risks	3	Rate	1992	0.35763954074	0.56157711557	0.1732201615
1	Deaths	44635	High SDI	2	Female	27	Age-standardized	465	Ovarian cancer	126	Occupational risks	3	Rate	1993	0.35870694967	0.5621411701	0.17424742346
1	Deaths	44635	High SDI	2	Female	27	Age-standardized	465	Ovarian cancer	126	Occupational risks	3	Rate	1994	0.35220241532	0.557857118	0.17051132399
1	Deaths	44635	High SDI	2	Female	27	Age-standardized	465	Ovarian cancer	126	Occupational risks	3	Rate	1995	0.35133151788	0.55693156031	0.17029830796
1	Deaths	44635	High SDI	2	Female	27	Age-standardized	465	Ovarian cancer	126	Occupational risks	3	Rate	1996	0.34607495407	0.55141482326	0.16728529773
1	Deaths	44635	High SDI	2	Female	27	Age-standardized	465	Ovarian cancer	126	Occupational risks	3	Rate	1997	0.33901901287	0.54346758859	0.16380700641
1	Deaths	44635	High SDI	2	Female	27	Age-standardized	465	Ovarian cancer	126	Occupational risks	3	Rate	1998	0.33119245907	0.53391557085	0.15968627219
1	Deaths	44635	High SDI	2	Female	27	Age-standardized	465	Ovarian cancer	126	Occupational risks	3	Rate	1999	0.33291540718	0.5347380678	0.16015367573
1	Deaths	44635	High SDI	2	Female	27	Age-standardized	465	Ovarian cancer	126	Occupational risks	3	Rate	2000	0.33277555686	0.53488613756	0.1594613338
1	Deaths	44635	High SDI	2	Female	27	Age-standardized	465	Ovarian cancer	126	Occupational risks	3	Rate	2001	0.33159555056	0.53266455565	0.15903231508
1	Deaths	44635	High SDI	2	Female	27	Age-standardized	465	Ovarian cancer	126	Occupational risks	3	Rate	2002	0.33055016509	0.52988559649	0.15842883426
1	Deaths	44635	High SDI	2	Female	27	Age-standardized	465	Ovarian cancer	126	Occupational risks	3	Rate	2003	0.32952894992	0.52650799454	0.15761393717
1	Deaths	44635	High SDI	2	Female	27	Age-standardized	465	Ovarian cancer	126	Occupational risks	3	Rate	2004	0.32196561891	0.51365145927	0.15461687115
1	Deaths	44635	High SDI	2	Female	27	Age-standardized	465	Ovarian cancer	126	Occupational risks	3	Rate	2005	0.31844937178	0.50969149486	0.15287199353
1	Deaths	44635	High SDI	2	Female	27	Age-standardized	465	Ovarian cancer	126	Occupational risks	3	Rate	2006	0.31669353166	0.50804357217	0.15213069368
1	Deaths	44635	High SDI	2	Female	27	Age-standardized	465	Ovarian cancer	126	Occupational risks	3	Rate	2007	0.31632827875	0.5075729538	0.15317779126
1	Deaths	44635	High SDI	2	Female	27	Age-standardized	465	Ovarian cancer	126	Occupational risks	3	Rate	2008	0.32118199015	0.51280302768	0.15717816103
1	Deaths	44635	High SDI	2	Female	27	Age-standardized	465	Ovarian cancer	126	Occupational risks	3	Rate	2009	0.31983313079	0.50857517052	0.15620781376
1	Deaths	44635	High SDI	2	Female	27	Age-standardized	465	Ovarian cancer	126	Occupational risks	3	Rate	2010	0.30814222233	0.49121038977	0.15251106167
1	Deaths	44635	High SDI	2	Female	27	Age-standardized	465	Ovarian cancer	126	Occupational risks	3	Rate	2011	0.31270945992	0.49890310775	0.15338034396
1	Deaths	44635	High SDI	2	Female	27	Age-standardized	465	Ovarian cancer	126	Occupational risks	3	Rate	2012	0.31111414563	0.49637203366	0.15174010094
1	Deaths	44635	High SDI	2	Female	27	Age-standardized	465	Ovarian cancer	126	Occupational risks	3	Rate	2013	0.30954775884	0.49343241622	0.15055263566
1	Deaths	44635	High SDI	2	Female	27	Age-standardized	465	Ovarian cancer	126	Occupational risks	3	Rate	2014	0.30118033214	0.48142403643	0.14677769107
1	Deaths	44635	High SDI	2	Female	27	Age-standardized	465	Ovarian cancer	126	Occupational risks	3	Rate	2015	0.28960052902	0.46293849308	0.14043332352
1	Deaths	44635	High SDI	2	Female	27	Age-standardized	465	Ovarian cancer	126	Occupational risks	3	Rate	2016	0.28529358531	0.45825187054	0.13870508567
1	Deaths	44635	High SDI	2	Female	27	Age-standardized	465	Ovarian cancer	126	Occupational risks	3	Rate	2017	0.27627243644	0.44284151435	0.13304098135
1	Deaths	44635	High SDI	2	Female	27	Age-standardized	465	Ovarian cancer	126	Occupational risks	3	Rate	2018	0.26817681145	0.43066776343	0.12842234597
1	Deaths	44635	High SDI	2	Female	27	Age-standardized	465	Ovarian cancer	126	Occupational risks	3	Rate	2019	0.25880413946	0.41546057703	0.12242163564
1	Deaths	44635	High SDI	2	Female	27	Age-standardized	465	Ovarian cancer	126	Occupational risks	3	Rate	2020	0.25165375797	0.40318186037	0.11980747158
1	Deaths	44635	High SDI	2	Female	27	Age-standardized	465	Ovarian cancer	126	Occupational risks	3	Rate	2021	0.24972164741	0.39746522464	0.11932968906
1	Deaths	44636	Low-middle SDI	2	Female	22	All ages	465	Ovarian cancer	126	Occupational risks	1	Number	1990	33.6319735179955	64.740130303645	14.8537813437206
1	Deaths	44636	Low-middle SDI	2	Female	22	All ages	465	Ovarian cancer	126	Occupational risks	3	Rate	1990	0.00589870112	0.01135475082	0.00260519998
1	Deaths	44636	Low-middle SDI	2	Female	22	All ages	465	Ovarian cancer	126	Occupational risks	1	Number	1991	34.5871723461398	64.747050585375	15.2280796881951
1	Deaths	44636	Low-middle SDI	2	Female	22	All ages	465	Ovarian cancer	126	Occupational risks	3	Rate	1991	0.00595278596	0.01114359191	0.00262089939
1	Deaths	44636	Low-middle SDI	2	Female	22	All ages	465	Ovarian cancer	126	Occupational risks	1	Number	1992	36.470886225791	67.7324151327088	16.3518686266865
1	Deaths	44636	Low-middle SDI	2	Female	22	All ages	465	Ovarian cancer	126	Occupational risks	3	Rate	1992	0.00616103487	0.01144205185	0.00276232478
1	Deaths	44636	Low-middle SDI	2	Female	22	All ages	465	Ovarian cancer	126	Occupational risks	1	Number	1993	38.2503848358276	72.1194956181462	17.156712457039
1	Deaths	44636	Low-middle SDI	2	Female	22	All ages	465	Ovarian cancer	126	Occupational risks	3	Rate	1993	0.00634326248	0.01195995525	0.00284518786
1	Deaths	44636	Low-middle SDI	2	Female	22	All ages	465	Ovarian cancer	126	Occupational risks	1	Number	1994	40.3113840390949	75.4984553227054	18.1756106796059
1	Deaths	44636	Low-middle SDI	2	Female	22	All ages	465	Ovarian cancer	126	Occupational risks	3	Rate	1994	0.00656324535	0.0122921824	0.00295923832
1	Deaths	44636	Low-middle SDI	2	Female	22	All ages	465	Ovarian cancer	126	Occupational risks	1	Number	1995	42.9946584705599	79.9942842847343	19.4031573930047
1	Deaths	44636	Low-middle SDI	2	Female	22	All ages	465	Ovarian cancer	126	Occupational risks	3	Rate	1995	0.00687366003	0.01278887968	0.0031020297
1	Deaths	44636	Low-middle SDI	2	Female	22	All ages	465	Ovarian cancer	126	Occupational risks	1	Number	1996	45.0673549090431	83.2619662466368	20.2907491698403
1	Deaths	44636	Low-middle SDI	2	Female	22	All ages	465	Ovarian cancer	126	Occupational risks	3	Rate	1996	0.00707622975	0.01307333887	0.00318594254
1	Deaths	44636	Low-middle SDI	2	Female	22	All ages	465	Ovarian cancer	126	Occupational risks	1	Number	1997	48.1927585551289	87.3028405330171	21.5164773448975
1	Deaths	44636	Low-middle SDI	2	Female	22	All ages	465	Ovarian cancer	126	Occupational risks	3	Rate	1997	0.00743198577	0.01346329797	0.00331813655
1	Deaths	44636	Low-middle SDI	2	Female	22	All ages	465	Ovarian cancer	126	Occupational risks	1	Number	1998	50.7189440559136	93.5950620014511	22.5423456234724
1	Deaths	44636	Low-middle SDI	2	Female	22	All ages	465	Ovarian cancer	126	Occupational risks	3	Rate	1998	0.0076826226	0.01417725767	0.00341458871
1	Deaths	44636	Low-middle SDI	2	Female	22	All ages	465	Ovarian cancer	126	Occupational risks	1	Number	1999	53.6989450802285	97.9999255686156	23.976569014625
1	Deaths	44636	Low-middle SDI	2	Female	22	All ages	465	Ovarian cancer	126	Occupational risks	3	Rate	1999	0.00799048713	0.01458254242	0.00356775102
1	Deaths	44636	Low-middle SDI	2	Female	22	All ages	465	Ovarian cancer	126	Occupational risks	1	Number	2000	57.1116676325148	102.170861531231	26.0531813033613
1	Deaths	44636	Low-middle SDI	2	Female	22	All ages	465	Ovarian cancer	126	Occupational risks	3	Rate	2000	0.00834927796	0.01493657878	0.00380877081
1	Deaths	44636	Low-middle SDI	2	Female	22	All ages	465	Ovarian cancer	126	Occupational risks	1	Number	2001	60.584489041935	107.55528480563	27.6958786368523
1	Deaths	44636	Low-middle SDI	2	Female	22	All ages	465	Ovarian cancer	126	Occupational risks	3	Rate	2001	0.00870245485	0.01544941658	0.00397828119
1	Deaths	44636	Low-middle SDI	2	Female	22	All ages	465	Ovarian cancer	126	Occupational risks	1	Number	2002	65.0509550935796	116.159838832564	29.4840696322754
1	Deaths	44636	Low-middle SDI	2	Female	22	All ages	465	Ovarian cancer	126	Occupational risks	3	Rate	2002	0.00918221779	0.01639645317	0.00416180129
1	Deaths	44636	Low-middle SDI	2	Female	22	All ages	465	Ovarian cancer	126	Occupational risks	1	Number	2003	67.6815483001403	120.45850504168	30.8428288569002
1	Deaths	44636	Low-middle SDI	2	Female	22	All ages	465	Ovarian cancer	126	Occupational risks	3	Rate	2003	0.00938886147	0.01671014103	0.00427855235
1	Deaths	44636	Low-middle SDI	2	Female	22	All ages	465	Ovarian cancer	126	Occupational risks	1	Number	2004	70.4339285636495	126.6989088126	31.8586779972473
1	Deaths	44636	Low-middle SDI	2	Female	22	All ages	465	Ovarian cancer	126	Occupational risks	3	Rate	2004	0.00960307575	0.01727433417	0.00434366369
1	Deaths	44636	Low-middle SDI	2	Female	22	All ages	465	Ovarian cancer	126	Occupational risks	1	Number	2005	74.5629005583063	132.570431415959	33.3764987453248
1	Deaths	44636	Low-middle SDI	2	Female	22	All ages	465	Ovarian cancer	126	Occupational risks	3	Rate	2005	0.00999248468	0.01776631535	0.00447292353
1	Deaths	44636	Low-middle SDI	2	Female	22	All ages	465	Ovarian cancer	126	Occupational risks	1	Number	2006	77.9986649532127	137.520437304378	34.6028743452536
1	Deaths	44636	Low-middle SDI	2	Female	22	All ages	465	Ovarian cancer	126	Occupational risks	3	Rate	2006	0.01027502668	0.0181160301	0.00455835311
1	Deaths	44636	Low-middle SDI	2	Female	22	All ages	465	Ovarian cancer	126	Occupational risks	1	Number	2007	82.2130598001826	144.361439706641	36.6160760725022
1	Deaths	44636	Low-middle SDI	2	Female	22	All ages	465	Ovarian cancer	126	Occupational risks	3	Rate	2007	0.01064623811	0.01869418636	0.00474162457
1	Deaths	44636	Low-middle SDI	2	Female	22	All ages	465	Ovarian cancer	126	Occupational risks	1	Number	2008	86.8809156223492	150.745938786366	37.9432956965244
1	Deaths	44636	Low-middle SDI	2	Female	22	All ages	465	Ovarian cancer	126	Occupational risks	3	Rate	2008	0.01106084879	0.01919153387	0.00483057819
1	Deaths	44636	Low-middle SDI	2	Female	22	All ages	465	Ovarian cancer	126	Occupational risks	1	Number	2009	90.4324157853279	157.884417162955	40.0217218311429
1	Deaths	44636	Low-middle SDI	2	Female	22	All ages	465	Ovarian cancer	126	Occupational risks	3	Rate	2009	0.01131934975	0.01976226028	0.00500948541
1	Deaths	44636	Low-middle SDI	2	Female	22	All ages	465	Ovarian cancer	126	Occupational risks	1	Number	2010	94.1483049843397	163.762368278281	41.5069864685304
1	Deaths	44636	Low-middle SDI	2	Female	22	All ages	465	Ovarian cancer	126	Occupational risks	3	Rate	2010	0.01158662778	0.02015387963	0.00510817484
1	Deaths	44636	Low-middle SDI	2	Female	22	All ages	465	Ovarian cancer	126	Occupational risks	1	Number	2011	98.8334401243214	174.709248626413	42.5755374661391
1	Deaths	44636	Low-middle SDI	2	Female	22	All ages	465	Ovarian cancer	126	Occupational risks	3	Rate	2011	0.01196088532	0.02114342356	0.00515251842
1	Deaths	44636	Low-middle SDI	2	Female	22	All ages	465	Ovarian cancer	126	Occupational risks	1	Number	2012	103.25056311529	177.224227693115	45.6049934751196
1	Deaths	44636	Low-middle SDI	2	Female	22	All ages	465	Ovarian cancer	126	Occupational risks	3	Rate	2012	0.01229106212	0.02109696961	0.00542886926
1	Deaths	44636	Low-middle SDI	2	Female	22	All ages	465	Ovarian cancer	126	Occupational risks	1	Number	2013	107.717377796625	190.423154252383	47.2949238800204
1	Deaths	44636	Low-middle SDI	2	Female	22	All ages	465	Ovarian cancer	126	Occupational risks	3	Rate	2013	0.01261689201	0.02230418547	0.00553963492
1	Deaths	44636	Low-middle SDI	2	Female	22	All ages	465	Ovarian cancer	126	Occupational risks	1	Number	2014	112.699015036605	195.9094212975	50.2288596985346
1	Deaths	44636	Low-middle SDI	2	Female	22	All ages	465	Ovarian cancer	126	Occupational risks	3	Rate	2014	0.01299271913	0.02258578822	0.0057907291
1	Deaths	44636	Low-middle SDI	2	Female	22	All ages	465	Ovarian cancer	126	Occupational risks	1	Number	2015	120.950908581234	207.535794110568	52.888186315665
1	Deaths	44636	Low-middle SDI	2	Female	22	All ages	465	Ovarian cancer	126	Occupational risks	3	Rate	2015	0.01372925683	0.02355759251	0.00600339015
1	Deaths	44636	Low-middle SDI	2	Female	22	All ages	465	Ovarian cancer	126	Occupational risks	1	Number	2016	130.600449714772	228.091012379846	57.7426509435952
1	Deaths	44636	Low-middle SDI	2	Female	22	All ages	465	Ovarian cancer	126	Occupational risks	3	Rate	2016	0.01460127848	0.02550083402	0.0064556939
1	Deaths	44636	Low-middle SDI	2	Female	22	All ages	465	Ovarian cancer	126	Occupational risks	1	Number	2017	138.266423806891	242.437102163668	60.7612852061517
1	Deaths	44636	Low-middle SDI	2	Female	22	All ages	465	Ovarian cancer	126	Occupational risks	3	Rate	2017	0.01523205819	0.02670797397	0.00669373957
1	Deaths	44636	Low-middle SDI	2	Female	22	All ages	465	Ovarian cancer	126	Occupational risks	1	Number	2018	148.061442963877	261.748398318585	65.7403831711134
1	Deaths	44636	Low-middle SDI	2	Female	22	All ages	465	Ovarian cancer	126	Occupational risks	3	Rate	2018	0.01608593825	0.02843730608	0.00714227636
1	Deaths	44636	Low-middle SDI	2	Female	22	All ages	465	Ovarian cancer	126	Occupational risks	1	Number	2019	157.606840106383	271.835841770494	67.960892180177
1	Deaths	44636	Low-middle SDI	2	Female	22	All ages	465	Ovarian cancer	126	Occupational risks	3	Rate	2019	0.01690231247	0.02915263282	0.00728836537
1	Deaths	44636	Low-middle SDI	2	Female	22	All ages	465	Ovarian cancer	126	Occupational risks	1	Number	2020	163.157641621155	282.207655636218	71.5048425583458
1	Deaths	44636	Low-middle SDI	2	Female	22	All ages	465	Ovarian cancer	126	Occupational risks	3	Rate	2020	0.01728202444	0.02989206974	0.00757395378
1	Deaths	44636	Low-middle SDI	2	Female	22	All ages	465	Ovarian cancer	126	Occupational risks	1	Number	2021	165.297927756555	285.672835718298	71.8655207621355
1	Deaths	44636	Low-middle SDI	2	Female	22	All ages	465	Ovarian cancer	126	Occupational risks	3	Rate	2021	0.0173017055	0.02990132629	0.00752215162
1	Deaths	44636	Low-middle SDI	2	Female	27	Age-standardized	465	Ovarian cancer	126	Occupational risks	3	Rate	1990	0.01432074519	0.02622164802	0.00650999569
1	Deaths	44636	Low-middle SDI	2	Female	27	Age-standardized	465	Ovarian cancer	126	Occupational risks	3	Rate	1991	0.01424689518	0.02534888901	0.00657203914
1	Deaths	44636	Low-middle SDI	2	Female	27	Age-standardized	465	Ovarian cancer	126	Occupational risks	3	Rate	1992	0.01454468581	0.02632510876	0.00667166137
1	Deaths	44636	Low-middle SDI	2	Female	27	Age-standardized	465	Ovarian cancer	126	Occupational risks	3	Rate	1993	0.01483871817	0.02706017955	0.00675851778
1	Deaths	44636	Low-middle SDI	2	Female	27	Age-standardized	465	Ovarian cancer	126	Occupational risks	3	Rate	1994	0.0151662293	0.02736611582	0.00698905891
1	Deaths	44636	Low-middle SDI	2	Female	27	Age-standardized	465	Ovarian cancer	126	Occupational risks	3	Rate	1995	0.01567909699	0.02769320467	0.00728667087
1	Deaths	44636	Low-middle SDI	2	Female	27	Age-standardized	465	Ovarian cancer	126	Occupational risks	3	Rate	1996	0.01589126739	0.02789330109	0.00736112217
1	Deaths	44636	Low-middle SDI	2	Female	27	Age-standardized	465	Ovarian cancer	126	Occupational risks	3	Rate	1997	0.01649269392	0.02906245782	0.0076152951
1	Deaths	44636	Low-middle SDI	2	Female	27	Age-standardized	465	Ovarian cancer	126	Occupational risks	3	Rate	1998	0.01683477025	0.0297192125	0.00769102768
1	Deaths	44636	Low-middle SDI	2	Female	27	Age-standardized	465	Ovarian cancer	126	Occupational risks	3	Rate	1999	0.01734430403	0.03030563583	0.00794591454
1	Deaths	44636	Low-middle SDI	2	Female	27	Age-standardized	465	Ovarian cancer	126	Occupational risks	3	Rate	2000	0.01772298322	0.03088371547	0.00820735998
1	Deaths	44636	Low-middle SDI	2	Female	27	Age-standardized	465	Ovarian cancer	126	Occupational risks	3	Rate	2001	0.01814477271	0.03145669696	0.00847638388
1	Deaths	44636	Low-middle SDI	2	Female	27	Age-standardized	465	Ovarian cancer	126	Occupational risks	3	Rate	2002	0.01883007337	0.03295812922	0.0087165146
1	Deaths	44636	Low-middle SDI	2	Female	27	Age-standardized	465	Ovarian cancer	126	Occupational risks	3	Rate	2003	0.01893663611	0.03270414242	0.00876605059
1	Deaths	44636	Low-middle SDI	2	Female	27	Age-standardized	465	Ovarian cancer	126	Occupational risks	3	Rate	2004	0.0191065704	0.03310350537	0.00872548699
1	Deaths	44636	Low-middle SDI	2	Female	27	Age-standardized	465	Ovarian cancer	126	Occupational risks	3	Rate	2005	0.01950250401	0.03392250945	0.00887631982
1	Deaths	44636	Low-middle SDI	2	Female	27	Age-standardized	465	Ovarian cancer	126	Occupational risks	3	Rate	2006	0.01971328575	0.03411322007	0.00889074928
1	Deaths	44636	Low-middle SDI	2	Female	27	Age-standardized	465	Ovarian cancer	126	Occupational risks	3	Rate	2007	0.02007431464	0.03461027877	0.00916089433
1	Deaths	44636	Low-middle SDI	2	Female	27	Age-standardized	465	Ovarian cancer	126	Occupational risks	3	Rate	2008	0.02060023914	0.03533133025	0.00924748158
1	Deaths	44636	Low-middle SDI	2	Female	27	Age-standardized	465	Ovarian cancer	126	Occupational risks	3	Rate	2009	0.02079664899	0.03559573	0.00945905041
1	Deaths	44636	Low-middle SDI	2	Female	27	Age-standardized	465	Ovarian cancer	126	Occupational risks	3	Rate	2010	0.02087518958	0.03547968433	0.00938972943
1	Deaths	44636	Low-middle SDI	2	Female	27	Age-standardized	465	Ovarian cancer	126	Occupational risks	3	Rate	2011	0.02111039481	0.03622098201	0.00934891603
1	Deaths	44636	Low-middle SDI	2	Female	27	Age-standardized	465	Ovarian cancer	126	Occupational risks	3	Rate	2012	0.02119936225	0.03608666189	0.0094118967
1	Deaths	44636	Low-middle SDI	2	Female	27	Age-standardized	465	Ovarian cancer	126	Occupational risks	3	Rate	2013	0.02137041298	0.03718159049	0.00943234995
1	Deaths	44636	Low-middle SDI	2	Female	27	Age-standardized	465	Ovarian cancer	126	Occupational risks	3	Rate	2014	0.02168679708	0.03768262309	0.00970195092
1	Deaths	44636	Low-middle SDI	2	Female	27	Age-standardized	465	Ovarian cancer	126	Occupational risks	3	Rate	2015	0.02252433871	0.03890875342	0.00995164212
1	Deaths	44636	Low-middle SDI	2	Female	27	Age-standardized	465	Ovarian cancer	126	Occupational risks	3	Rate	2016	0.02350061727	0.04065768468	0.01039734297
1	Deaths	44636	Low-middle SDI	2	Female	27	Age-standardized	465	Ovarian cancer	126	Occupational risks	3	Rate	2017	0.02401119087	0.04169645945	0.01068403889
1	Deaths	44636	Low-middle SDI	2	Female	27	Age-standardized	465	Ovarian cancer	126	Occupational risks	3	Rate	2018	0.02487666972	0.04315594652	0.01105688962
1	Deaths	44636	Low-middle SDI	2	Female	27	Age-standardized	465	Ovarian cancer	126	Occupational risks	3	Rate	2019	0.02565018457	0.04362786341	0.01125122482
1	Deaths	44636	Low-middle SDI	2	Female	27	Age-standardized	465	Ovarian cancer	126	Occupational risks	3	Rate	2020	0.02571448675	0.04402664332	0.01144712185
1	Deaths	44636	Low-middle SDI	2	Female	27	Age-standardized	465	Ovarian cancer	126	Occupational risks	3	Rate	2021	0.02529252972	0.04366295592	0.01105049871
1	Deaths	44637	Low SDI	2	Female	22	All ages	465	Ovarian cancer	126	Occupational risks	1	Number	1990	2.5881838810519	6.55379805380975	0.644095409174645
1	Deaths	44637	Low SDI	2	Female	22	All ages	465	Ovarian cancer	126	Occupational risks	3	Rate	1990	0.0010395649	0.00263238577	0.00025870611
1	Deaths	44637	Low SDI	2	Female	22	All ages	465	Ovarian cancer	126	Occupational risks	1	Number	1991	2.61918102363894	6.63626702823495	0.671344334073366
1	Deaths	44637	Low SDI	2	Female	22	All ages	465	Ovarian cancer	126	Occupational risks	3	Rate	1991	0.00102764785	0.00260377022	0.00026340507
1	Deaths	44637	Low SDI	2	Female	22	All ages	465	Ovarian cancer	126	Occupational risks	1	Number	1992	2.71690267223116	6.76747208909794	0.671273443380107
1	Deaths	44637	Low SDI	2	Female	22	All ages	465	Ovarian cancer	126	Occupational risks	3	Rate	1992	0.00103995883	0.00259041018	0.0002569458
1	Deaths	44637	Low SDI	2	Female	22	All ages	465	Ovarian cancer	126	Occupational risks	1	Number	1993	2.83646031995903	7.24703537134137	0.689148849057561
1	Deaths	44637	Low SDI	2	Female	22	All ages	465	Ovarian cancer	126	Occupational risks	3	Rate	1993	0.00105781631	0.00270267564	0.00025700796
1	Deaths	44637	Low SDI	2	Female	22	All ages	465	Ovarian cancer	126	Occupational risks	1	Number	1994	3.0819406794252	7.79879561722459	0.767318343322919
1	Deaths	44637	Low SDI	2	Female	22	All ages	465	Ovarian cancer	126	Occupational risks	3	Rate	1994	0.00112098786	0.00283663967	0.0002790951
1	Deaths	44637	Low SDI	2	Female	22	All ages	465	Ovarian cancer	126	Occupational risks	1	Number	1995	3.16497800049418	7.7487910600867	0.822598183839435
1	Deaths	44637	Low SDI	2	Female	22	All ages	465	Ovarian cancer	126	Occupational risks	3	Rate	1995	0.00112314658	0.00274979105	0.00029191304
1	Deaths	44637	Low SDI	2	Female	22	All ages	465	Ovarian cancer	126	Occupational risks	1	Number	1996	3.2129064146031	7.7925852105873	0.815015590656416
1	Deaths	44637	Low SDI	2	Female	22	All ages	465	Ovarian cancer	126	Occupational risks	3	Rate	1996	0.00111007769	0.00269238311	0.00028159258
1	Deaths	44637	Low SDI	2	Female	22	All ages	465	Ovarian cancer	126	Occupational risks	1	Number	1997	3.39693390354783	8.44853331298277	0.881012370483772
1	Deaths	44637	Low SDI	2	Female	22	All ages	465	Ovarian cancer	126	Occupational risks	3	Rate	1997	0.0011417057	0.00283954264	0.00029610728
1	Deaths	44637	Low SDI	2	Female	22	All ages	465	Ovarian cancer	126	Occupational risks	1	Number	1998	3.52360472691155	8.29172012491192	0.9904847139682
1	Deaths	44637	Low SDI	2	Female	22	All ages	465	Ovarian cancer	126	Occupational risks	3	Rate	1998	0.00115245575	0.0027119502	0.00032395512
1	Deaths	44637	Low SDI	2	Female	22	All ages	465	Ovarian cancer	126	Occupational risks	1	Number	1999	3.71730643078768	8.60711968820853	0.988105097045837
1	Deaths	44637	Low SDI	2	Female	22	All ages	465	Ovarian cancer	126	Occupational risks	3	Rate	1999	0.0011836932	0.00274074501	0.00031464
1	Deaths	44637	Low SDI	2	Female	22	All ages	465	Ovarian cancer	126	Occupational risks	1	Number	2000	4.01254424285886	9.26056808934724	1.11140772455475
1	Deaths	44637	Low SDI	2	Female	22	All ages	465	Ovarian cancer	126	Occupational risks	3	Rate	2000	0.00124450419	0.00287219657	0.00034470687
1	Deaths	44637	Low SDI	2	Female	22	All ages	465	Ovarian cancer	126	Occupational risks	1	Number	2001	4.41277685241883	10.4949069539354	1.28214926262793
1	Deaths	44637	Low SDI	2	Female	22	All ages	465	Ovarian cancer	126	Occupational risks	3	Rate	2001	0.00133345218	0.00317134925	0.00038743965
1	Deaths	44637	Low SDI	2	Female	22	All ages	465	Ovarian cancer	126	Occupational risks	1	Number	2002	4.82174541129133	11.1484620623873	1.439949659034
1	Deaths	44637	Low SDI	2	Female	22	All ages	465	Ovarian cancer	126	Occupational risks	3	Rate	2002	0.00141839437	0.00327950037	0.00042358447
1	Deaths	44637	Low SDI	2	Female	22	All ages	465	Ovarian cancer	126	Occupational risks	1	Number	2003	5.13368054801232	12.0359613895783	1.44002951133469
1	Deaths	44637	Low SDI	2	Female	22	All ages	465	Ovarian cancer	126	Occupational risks	3	Rate	2003	0.00146859603	0.00344313693	0.00041195037
1	Deaths	44637	Low SDI	2	Female	22	All ages	465	Ovarian cancer	126	Occupational risks	1	Number	2004	5.27223892617379	11.9012897347141	1.59326393346228
1	Deaths	44637	Low SDI	2	Female	22	All ages	465	Ovarian cancer	126	Occupational risks	3	Rate	2004	0.00146678174	0.0033110401	0.00044325959
1	Deaths	44637	Low SDI	2	Female	22	All ages	465	Ovarian cancer	126	Occupational risks	1	Number	2005	5.59378278114797	12.5864037383127	1.66609400551979
1	Deaths	44637	Low SDI	2	Female	22	All ages	465	Ovarian cancer	126	Occupational risks	3	Rate	2005	0.00151404937	0.00340671732	0.00045095576
1	Deaths	44637	Low SDI	2	Female	22	All ages	465	Ovarian cancer	126	Occupational risks	1	Number	2006	5.92322290688576	13.3523749877703	1.8398941277111
1	Deaths	44637	Low SDI	2	Female	22	All ages	465	Ovarian cancer	126	Occupational risks	3	Rate	2006	0.00155966016	0.00351585068	0.0004844676
1	Deaths	44637	Low SDI	2	Female	22	All ages	465	Ovarian cancer	126	Occupational risks	1	Number	2007	6.13705689195132	13.5557546237839	1.88071516160732
1	Deaths	44637	Low SDI	2	Female	22	All ages	465	Ovarian cancer	126	Occupational risks	3	Rate	2007	0.00157213629	0.00347259186	0.00048178477
1	Deaths	44637	Low SDI	2	Female	22	All ages	465	Ovarian cancer	126	Occupational risks	1	Number	2008	6.40882238061156	13.9539662625032	1.96837927726765
1	Deaths	44637	Low SDI	2	Female	22	All ages	465	Ovarian cancer	126	Occupational risks	3	Rate	2008	0.00159739287	0.00347801278	0.00049061666
1	Deaths	44637	Low SDI	2	Female	22	All ages	465	Ovarian cancer	126	Occupational risks	1	Number	2009	6.67209699765913	14.5994195331723	1.98562206583912
1	Deaths	44637	Low SDI	2	Female	22	All ages	465	Ovarian cancer	126	Occupational risks	3	Rate	2009	0.00161780459	0.0035399677	0.0004814601
1	Deaths	44637	Low SDI	2	Female	22	All ages	465	Ovarian cancer	126	Occupational risks	1	Number	2010	6.91011052371866	15.0819586922706	2.05402856646951
1	Deaths	44637	Low SDI	2	Female	22	All ages	465	Ovarian cancer	126	Occupational risks	3	Rate	2010	0.00163033242	0.00355835208	0.00048461589
1	Deaths	44637	Low SDI	2	Female	22	All ages	465	Ovarian cancer	126	Occupational risks	1	Number	2011	7.41876215720814	15.7921709124289	2.29629923085223
1	Deaths	44637	Low SDI	2	Female	22	All ages	465	Ovarian cancer	126	Occupational risks	3	Rate	2011	0.00170388671	0.00362702962	0.00052739711
1	Deaths	44637	Low SDI	2	Female	22	All ages	465	Ovarian cancer	126	Occupational risks	1	Number	2012	8.0632777552521	17.4967224063098	2.58006722140781
1	Deaths	44637	Low SDI	2	Female	22	All ages	465	Ovarian cancer	126	Occupational risks	3	Rate	2012	0.00180311458	0.00391262664	0.00057695604
1	Deaths	44637	Low SDI	2	Female	22	All ages	465	Ovarian cancer	126	Occupational risks	1	Number	2013	8.66869873065036	18.7845166332952	2.92227950338809
1	Deaths	44637	Low SDI	2	Female	22	All ages	465	Ovarian cancer	126	Occupational risks	3	Rate	2013	0.00188798583	0.00409114473	0.00063645334
1	Deaths	44637	Low SDI	2	Female	22	All ages	465	Ovarian cancer	126	Occupational risks	1	Number	2014	9.32109643356468	19.3359741931609	3.18929826034525
1	Deaths	44637	Low SDI	2	Female	22	All ages	465	Ovarian cancer	126	Occupational risks	3	Rate	2014	0.00197806108	0.00410335181	0.00067681166
1	Deaths	44637	Low SDI	2	Female	22	All ages	465	Ovarian cancer	126	Occupational risks	1	Number	2015	10.0808628951194	21.4452223278398	3.42929998787206
1	Deaths	44637	Low SDI	2	Female	22	All ages	465	Ovarian cancer	126	Occupational risks	3	Rate	2015	0.00208583021	0.00443722854	0.00070955608
1	Deaths	44637	Low SDI	2	Female	22	All ages	465	Ovarian cancer	126	Occupational risks	1	Number	2016	10.7317387122801	22.3308866421406	3.83187716519336
1	Deaths	44637	Low SDI	2	Female	22	All ages	465	Ovarian cancer	126	Occupational risks	3	Rate	2016	0.00216645439	0.00450801578	0.00077355472
1	Deaths	44637	Low SDI	2	Female	22	All ages	465	Ovarian cancer	126	Occupational risks	1	Number	2017	11.6750717052199	24.0133517142004	4.14895387043408
1	Deaths	44637	Low SDI	2	Female	22	All ages	465	Ovarian cancer	126	Occupational risks	3	Rate	2017	0.00230074899	0.00473219319	0.00081761395
1	Deaths	44637	Low SDI	2	Female	22	All ages	465	Ovarian cancer	126	Occupational risks	1	Number	2018	12.649506088077	25.4579885107788	4.77278833499813
1	Deaths	44637	Low SDI	2	Female	22	All ages	465	Ovarian cancer	126	Occupational risks	3	Rate	2018	0.00243352532	0.00489763468	0.00091819405
1	Deaths	44637	Low SDI	2	Female	22	All ages	465	Ovarian cancer	126	Occupational risks	1	Number	2019	13.4406759287362	27.0551382609766	4.8355194198551
1	Deaths	44637	Low SDI	2	Female	22	All ages	465	Ovarian cancer	126	Occupational risks	3	Rate	2019	0.00252367639	0.00507998362	0.00090793694
1	Deaths	44637	Low SDI	2	Female	22	All ages	465	Ovarian cancer	126	Occupational risks	1	Number	2020	13.9215131171992	27.6959929203525	5.11796052035818
1	Deaths	44637	Low SDI	2	Female	22	All ages	465	Ovarian cancer	126	Occupational risks	3	Rate	2020	0.0025521638	0.00507737269	0.000938251
1	Deaths	44637	Low SDI	2	Female	22	All ages	465	Ovarian cancer	126	Occupational risks	1	Number	2021	14.6010511459647	30.0927762685712	5.65872798704242
1	Deaths	44637	Low SDI	2	Female	22	All ages	465	Ovarian cancer	126	Occupational risks	3	Rate	2021	0.0026153908	0.00539032221	0.00101361094
1	Deaths	44637	Low SDI	2	Female	27	Age-standardized	465	Ovarian cancer	126	Occupational risks	3	Rate	1990	0.00269353735	0.00663526909	0.00068374535
1	Deaths	44637	Low SDI	2	Female	27	Age-standardized	465	Ovarian cancer	126	Occupational risks	3	Rate	1991	0.00266386292	0.00658196042	0.00070358443
1	Deaths	44637	Low SDI	2	Female	27	Age-standardized	465	Ovarian cancer	126	Occupational risks	3	Rate	1992	0.00270268898	0.00646919173	0.00070029879
1	Deaths	44637	Low SDI	2	Female	27	Age-standardized	465	Ovarian cancer	126	Occupational risks	3	Rate	1993	0.00276340578	0.00674537059	0.00070803839
1	Deaths	44637	Low SDI	2	Female	27	Age-standardized	465	Ovarian cancer	126	Occupational risks	3	Rate	1994	0.00298022013	0.00708918117	0.00077812582
1	Deaths	44637	Low SDI	2	Female	27	Age-standardized	465	Ovarian cancer	126	Occupational risks	3	Rate	1995	0.00301967158	0.00708086775	0.00083109934
1	Deaths	44637	Low SDI	2	Female	27	Age-standardized	465	Ovarian cancer	126	Occupational risks	3	Rate	1996	0.00298845022	0.00697370889	0.00079992755
1	Deaths	44637	Low SDI	2	Female	27	Age-standardized	465	Ovarian cancer	126	Occupational risks	3	Rate	1997	0.00306870704	0.00752157932	0.00083087051
1	Deaths	44637	Low SDI	2	Female	27	Age-standardized	465	Ovarian cancer	126	Occupational risks	3	Rate	1998	0.00309927061	0.00708420276	0.00089488815
1	Deaths	44637	Low SDI	2	Female	27	Age-standardized	465	Ovarian cancer	126	Occupational risks	3	Rate	1999	0.00317916573	0.00732770745	0.00088327563
1	Deaths	44637	Low SDI	2	Female	27	Age-standardized	465	Ovarian cancer	126	Occupational risks	3	Rate	2000	0.00334546625	0.00749582653	0.00093143598
1	Deaths	44637	Low SDI	2	Female	27	Age-standardized	465	Ovarian cancer	126	Occupational risks	3	Rate	2001	0.00359188068	0.00837095185	0.00104839817
1	Deaths	44637	Low SDI	2	Female	27	Age-standardized	465	Ovarian cancer	126	Occupational risks	3	Rate	2002	0.00383315752	0.00880567233	0.00116902665
1	Deaths	44637	Low SDI	2	Female	27	Age-standardized	465	Ovarian cancer	126	Occupational risks	3	Rate	2003	0.00396761335	0.00914310553	0.00114937761
1	Deaths	44637	Low SDI	2	Female	27	Age-standardized	465	Ovarian cancer	126	Occupational risks	3	Rate	2004	0.00397702834	0.00884063805	0.0012412875
1	Deaths	44637	Low SDI	2	Female	27	Age-standardized	465	Ovarian cancer	126	Occupational risks	3	Rate	2005	0.00412067466	0.00903188173	0.00128143645
1	Deaths	44637	Low SDI	2	Female	27	Age-standardized	465	Ovarian cancer	126	Occupational risks	3	Rate	2006	0.00423212976	0.00924523681	0.00137830428
1	Deaths	44637	Low SDI	2	Female	27	Age-standardized	465	Ovarian cancer	126	Occupational risks	3	Rate	2007	0.00424366226	0.0092452169	0.00132190492
1	Deaths	44637	Low SDI	2	Female	27	Age-standardized	465	Ovarian cancer	126	Occupational risks	3	Rate	2008	0.00428744566	0.00935551402	0.00133393505
1	Deaths	44637	Low SDI	2	Female	27	Age-standardized	465	Ovarian cancer	126	Occupational risks	3	Rate	2009	0.00430820022	0.00939184802	0.00129471961
1	Deaths	44637	Low SDI	2	Female	27	Age-standardized	465	Ovarian cancer	126	Occupational risks	3	Rate	2010	0.0043193784	0.00936322112	0.00134534826
1	Deaths	44637	Low SDI	2	Female	27	Age-standardized	465	Ovarian cancer	126	Occupational risks	3	Rate	2011	0.00448756657	0.00956674557	0.00144701188
1	Deaths	44637	Low SDI	2	Female	27	Age-standardized	465	Ovarian cancer	126	Occupational risks	3	Rate	2012	0.00473365352	0.00992895868	0.00156913019
1	Deaths	44637	Low SDI	2	Female	27	Age-standardized	465	Ovarian cancer	126	Occupational risks	3	Rate	2013	0.00498743489	0.0103796479	0.00172683315
1	Deaths	44637	Low SDI	2	Female	27	Age-standardized	465	Ovarian cancer	126	Occupational risks	3	Rate	2014	0.00522739031	0.01071856123	0.00181318777
1	Deaths	44637	Low SDI	2	Female	27	Age-standardized	465	Ovarian cancer	126	Occupational risks	3	Rate	2015	0.00546594313	0.01111840086	0.00190614865
1	Deaths	44637	Low SDI	2	Female	27	Age-standardized	465	Ovarian cancer	126	Occupational risks	3	Rate	2016	0.00563195664	0.01149668564	0.00202377509
1	Deaths	44637	Low SDI	2	Female	27	Age-standardized	465	Ovarian cancer	126	Occupational risks	3	Rate	2017	0.00593456294	0.01199224187	0.00215995883
1	Deaths	44637	Low SDI	2	Female	27	Age-standardized	465	Ovarian cancer	126	Occupational risks	3	Rate	2018	0.00623023361	0.01259834495	0.00239628726
1	Deaths	44637	Low SDI	2	Female	27	Age-standardized	465	Ovarian cancer	126	Occupational risks	3	Rate	2019	0.00641360046	0.01296850524	0.00233818097
1	Deaths	44637	Low SDI	2	Female	27	Age-standardized	465	Ovarian cancer	126	Occupational risks	3	Rate	2020	0.00646628971	0.01283382039	0.00240218193
1	Deaths	44637	Low SDI	2	Female	27	Age-standardized	465	Ovarian cancer	126	Occupational risks	3	Rate	2021	0.00661632637	0.01352142506	0.00259551085
1	Deaths	44639	Middle SDI	2	Female	22	All ages	465	Ovarian cancer	126	Occupational risks	1	Number	1990	165.385671656199	293.177877018503	75.1994064524133
1	Deaths	44639	Middle SDI	2	Female	22	All ages	465	Ovarian cancer	126	Occupational risks	3	Rate	1990	0.01955274846	0.03466100313	0.0088904623
1	Deaths	44639	Middle SDI	2	Female	22	All ages	465	Ovarian cancer	126	Occupational risks	1	Number	1991	171.816727228916	302.851739714221	80.5126637806762
1	Deaths	44639	Middle SDI	2	Female	22	All ages	465	Ovarian cancer	126	Occupational risks	3	Rate	1991	0.01997919846	0.03521621619	0.00936217628
1	Deaths	44639	Middle SDI	2	Female	22	All ages	465	Ovarian cancer	126	Occupational risks	1	Number	1992	184.497751385224	318.71903267077	83.482889446464
1	Deaths	44639	Middle SDI	2	Female	22	All ages	465	Ovarian cancer	126	Occupational risks	3	Rate	1992	0.02113233402	0.03650601162	0.00956211277
1	Deaths	44639	Middle SDI	2	Female	22	All ages	465	Ovarian cancer	126	Occupational risks	1	Number	1993	193.616263063103	334.699778440055	88.9047001477998
1	Deaths	44639	Middle SDI	2	Female	22	All ages	465	Ovarian cancer	126	Occupational risks	3	Rate	1993	0.02187440275	0.03781375406	0.0100442865
1	Deaths	44639	Middle SDI	2	Female	22	All ages	465	Ovarian cancer	126	Occupational risks	1	Number	1994	203.944370709042	349.45201079869	92.0386552335707
1	Deaths	44639	Middle SDI	2	Female	22	All ages	465	Ovarian cancer	126	Occupational risks	3	Rate	1994	0.02274946827	0.03898047004	0.01026667449
1	Deaths	44639	Middle SDI	2	Female	22	All ages	465	Ovarian cancer	126	Occupational risks	1	Number	1995	213.662377392975	360.879048428442	99.9398657599135
1	Deaths	44639	Middle SDI	2	Female	22	All ages	465	Ovarian cancer	126	Occupational risks	3	Rate	1995	0.02354465741	0.03976728924	0.01101293512
1	Deaths	44639	Middle SDI	2	Female	22	All ages	465	Ovarian cancer	126	Occupational risks	1	Number	1996	222.414551086303	374.302565895421	104.012063062988
1	Deaths	44639	Middle SDI	2	Female	22	All ages	465	Ovarian cancer	126	Occupational risks	3	Rate	1996	0.02422107585	0.04076177028	0.01132697504
1	Deaths	44639	Middle SDI	2	Female	22	All ages	465	Ovarian cancer	126	Occupational risks	1	Number	1997	239.813447564732	397.868680114487	112.540181508463
1	Deaths	44639	Middle SDI	2	Female	22	All ages	465	Ovarian cancer	126	Occupational risks	3	Rate	1997	0.02581756692	0.04283329971	0.01211572452
1	Deaths	44639	Middle SDI	2	Female	22	All ages	465	Ovarian cancer	126	Occupational risks	1	Number	1998	247.124566662555	403.242651115359	114.655439838085
1	Deaths	44639	Middle SDI	2	Female	22	All ages	465	Ovarian cancer	126	Occupational risks	3	Rate	1998	0.0263053256	0.04292341055	0.0122045684
1	Deaths	44639	Middle SDI	2	Female	22	All ages	465	Ovarian cancer	126	Occupational risks	1	Number	1999	254.197820993959	423.23747001967	118.403465801554
1	Deaths	44639	Middle SDI	2	Female	22	All ages	465	Ovarian cancer	126	Occupational risks	3	Rate	1999	0.02675497489	0.04454683301	0.01246226951
1	Deaths	44639	Middle SDI	2	Female	22	All ages	465	Ovarian cancer	126	Occupational risks	1	Number	2000	263.410500630684	442.452217696066	122.40777355403
1	Deaths	44639	Middle SDI	2	Female	22	All ages	465	Ovarian cancer	126	Occupational risks	3	Rate	2000	0.02741001604	0.04604077041	0.01273752955
1	Deaths	44639	Middle SDI	2	Female	22	All ages	465	Ovarian cancer	126	Occupational risks	1	Number	2001	267.262740399763	443.606511678867	124.812779713546
1	Deaths	44639	Middle SDI	2	Female	22	All ages	465	Ovarian cancer	126	Occupational risks	3	Rate	2001	0.02748638885	0.04562230058	0.01283625466
1	Deaths	44639	Middle SDI	2	Female	22	All ages	465	Ovarian cancer	126	Occupational risks	1	Number	2002	275.721760427615	452.262853963192	131.258175348803
1	Deaths	44639	Middle SDI	2	Female	22	All ages	465	Ovarian cancer	126	Occupational risks	3	Rate	2002	0.02802079606	0.04596215104	0.01333938445
1	Deaths	44639	Middle SDI	2	Female	22	All ages	465	Ovarian cancer	126	Occupational risks	1	Number	2003	288.652595379274	475.371748574322	134.501822932442
1	Deaths	44639	Middle SDI	2	Female	22	All ages	465	Ovarian cancer	126	Occupational risks	3	Rate	2003	0.02898831389	0.04773982871	0.01350752124
1	Deaths	44639	Middle SDI	2	Female	22	All ages	465	Ovarian cancer	126	Occupational risks	1	Number	2004	300.018904056872	491.404060431504	140.688583876489
1	Deaths	44639	Middle SDI	2	Female	22	All ages	465	Ovarian cancer	126	Occupational risks	3	Rate	2004	0.02977185599	0.04876363029	0.0139609878
1	Deaths	44639	Middle SDI	2	Female	22	All ages	465	Ovarian cancer	126	Occupational risks	1	Number	2005	311.150907855802	510.700911269382	148.53431940205
1	Deaths	44639	Middle SDI	2	Female	22	All ages	465	Ovarian cancer	126	Occupational risks	3	Rate	2005	0.03050160261	0.05006315538	0.01456057067
1	Deaths	44639	Middle SDI	2	Female	22	All ages	465	Ovarian cancer	126	Occupational risks	1	Number	2006	331.143735930843	549.410581698697	158.494823831696
1	Deaths	44639	Middle SDI	2	Female	22	All ages	465	Ovarian cancer	126	Occupational risks	3	Rate	2006	0.03206203641	0.05319509375	0.01534580384
1	Deaths	44639	Middle SDI	2	Female	22	All ages	465	Ovarian cancer	126	Occupational risks	1	Number	2007	344.124242596371	564.747892896731	163.255545716318
1	Deaths	44639	Middle SDI	2	Female	22	All ages	465	Ovarian cancer	126	Occupational risks	3	Rate	2007	0.03290946979	0.05400826627	0.01561253985
1	Deaths	44639	Middle SDI	2	Female	22	All ages	465	Ovarian cancer	126	Occupational risks	1	Number	2008	364.825693236563	596.947313605004	169.236268914818
1	Deaths	44639	Middle SDI	2	Female	22	All ages	465	Ovarian cancer	126	Occupational risks	3	Rate	2008	0.03444842479	0.05636635526	0.01598002276
1	Deaths	44639	Middle SDI	2	Female	22	All ages	465	Ovarian cancer	126	Occupational risks	1	Number	2009	385.463629188761	626.85247278192	186.376502645794
1	Deaths	44639	Middle SDI	2	Female	22	All ages	465	Ovarian cancer	126	Occupational risks	3	Rate	2009	0.03592790548	0.05842703354	0.01737159323
1	Deaths	44639	Middle SDI	2	Female	22	All ages	465	Ovarian cancer	126	Occupational risks	1	Number	2010	402.693146884831	665.196566069903	193.146251576556
1	Deaths	44639	Middle SDI	2	Female	22	All ages	465	Ovarian cancer	126	Occupational risks	3	Rate	2010	0.03708455228	0.06125884442	0.0177870975
1	Deaths	44639	Middle SDI	2	Female	22	All ages	465	Ovarian cancer	126	Occupational risks	1	Number	2011	417.72166452143	678.26543971799	193.99261730955
1	Deaths	44639	Middle SDI	2	Female	22	All ages	465	Ovarian cancer	126	Occupational risks	3	Rate	2011	0.03804715955	0.0617781542	0.01766934466
1	Deaths	44639	Middle SDI	2	Female	22	All ages	465	Ovarian cancer	126	Occupational risks	1	Number	2012	425.583013436738	705.971319157082	197.600631666372
1	Deaths	44639	Middle SDI	2	Female	22	All ages	465	Ovarian cancer	126	Occupational risks	3	Rate	2012	0.0383310519	0.06358482933	0.01779732703
1	Deaths	44639	Middle SDI	2	Female	22	All ages	465	Ovarian cancer	126	Occupational risks	1	Number	2013	435.614126863354	729.513944667093	209.064207574841
1	Deaths	44639	Middle SDI	2	Female	22	All ages	465	Ovarian cancer	126	Occupational risks	3	Rate	2013	0.03879471217	0.06496869997	0.01861873906
1	Deaths	44639	Middle SDI	2	Female	22	All ages	465	Ovarian cancer	126	Occupational risks	1	Number	2014	443.536346143091	745.455236577257	213.312488968596
1	Deaths	44639	Middle SDI	2	Female	22	All ages	465	Ovarian cancer	126	Occupational risks	3	Rate	2014	0.03907469315	0.06567316271	0.01879241718
1	Deaths	44639	Middle SDI	2	Female	22	All ages	465	Ovarian cancer	126	Occupational risks	1	Number	2015	456.90942009981	770.218939481079	214.66871354345
1	Deaths	44639	Middle SDI	2	Female	22	All ages	465	Ovarian cancer	126	Occupational risks	3	Rate	2015	0.03982248964	0.06712935734	0.01870970972
1	Deaths	44639	Middle SDI	2	Female	22	All ages	465	Ovarian cancer	126	Occupational risks	1	Number	2016	479.721716617441	793.314855226846	216.362961186268
1	Deaths	44639	Middle SDI	2	Female	22	All ages	465	Ovarian cancer	126	Occupational risks	3	Rate	2016	0.04136257467	0.06840120804	0.01865525122
1	Deaths	44639	Middle SDI	2	Female	22	All ages	465	Ovarian cancer	126	Occupational risks	1	Number	2017	493.626279436015	821.582812715881	227.14166590228
1	Deaths	44639	Middle SDI	2	Female	22	All ages	465	Ovarian cancer	126	Occupational risks	3	Rate	2017	0.04211181363	0.0700901547	0.01937771124
1	Deaths	44639	Middle SDI	2	Female	22	All ages	465	Ovarian cancer	126	Occupational risks	1	Number	2018	508.697727715562	813.67642137125	230.697064981424
1	Deaths	44639	Middle SDI	2	Female	22	All ages	465	Ovarian cancer	126	Occupational risks	3	Rate	2018	0.04295341867	0.06870520957	0.01947959874
1	Deaths	44639	Middle SDI	2	Female	22	All ages	465	Ovarian cancer	126	Occupational risks	1	Number	2019	535.862443582072	892.709693411632	249.022486189179
1	Deaths	44639	Middle SDI	2	Female	22	All ages	465	Ovarian cancer	126	Occupational risks	3	Rate	2019	0.0448045083	0.07464120568	0.02082125774
1	Deaths	44639	Middle SDI	2	Female	22	All ages	465	Ovarian cancer	126	Occupational risks	1	Number	2020	557.999786867942	933.620551705417	269.114194805851
1	Deaths	44639	Middle SDI	2	Female	22	All ages	465	Ovarian cancer	126	Occupational risks	3	Rate	2020	0.04624922961	0.07738216444	0.022305249
1	Deaths	44639	Middle SDI	2	Female	22	All ages	465	Ovarian cancer	126	Occupational risks	1	Number	2021	575.424732725436	971.592270120714	265.080226808089
1	Deaths	44639	Middle SDI	2	Female	22	All ages	465	Ovarian cancer	126	Occupational risks	3	Rate	2021	0.04734659894	0.07994371276	0.02181110139
1	Deaths	44639	Middle SDI	2	Female	27	Age-standardized	465	Ovarian cancer	126	Occupational risks	3	Rate	1990	0.03685263248	0.06365568443	0.01706700448
1	Deaths	44639	Middle SDI	2	Female	27	Age-standardized	465	Ovarian cancer	126	Occupational risks	3	Rate	1991	0.03693244715	0.06358472017	0.01733250523
1	Deaths	44639	Middle SDI	2	Female	27	Age-standardized	465	Ovarian cancer	126	Occupational risks	3	Rate	1992	0.03846016946	0.06509885584	0.01766749425
1	Deaths	44639	Middle SDI	2	Female	27	Age-standardized	465	Ovarian cancer	126	Occupational risks	3	Rate	1993	0.03930131978	0.06751887173	0.01827405736
1	Deaths	44639	Middle SDI	2	Female	27	Age-standardized	465	Ovarian cancer	126	Occupational risks	3	Rate	1994	0.0403204924	0.06775104372	0.01828182015
1	Deaths	44639	Middle SDI	2	Female	27	Age-standardized	465	Ovarian cancer	126	Occupational risks	3	Rate	1995	0.04124193037	0.06844026846	0.01951052748
1	Deaths	44639	Middle SDI	2	Female	27	Age-standardized	465	Ovarian cancer	126	Occupational risks	3	Rate	1996	0.04151982379	0.0692694341	0.01962798783
1	Deaths	44639	Middle SDI	2	Female	27	Age-standardized	465	Ovarian cancer	126	Occupational risks	3	Rate	1997	0.04345825736	0.07102196825	0.02051469085
1	Deaths	44639	Middle SDI	2	Female	27	Age-standardized	465	Ovarian cancer	126	Occupational risks	3	Rate	1998	0.04342381566	0.07058507619	0.02028439579
1	Deaths	44639	Middle SDI	2	Female	27	Age-standardized	465	Ovarian cancer	126	Occupational risks	3	Rate	1999	0.0433267995	0.07199533096	0.02031107603
1	Deaths	44639	Middle SDI	2	Female	27	Age-standardized	465	Ovarian cancer	126	Occupational risks	3	Rate	2000	0.04336526928	0.07168663645	0.02015150913
1	Deaths	44639	Middle SDI	2	Female	27	Age-standardized	465	Ovarian cancer	126	Occupational risks	3	Rate	2001	0.04269850909	0.07015003806	0.02011908658
1	Deaths	44639	Middle SDI	2	Female	27	Age-standardized	465	Ovarian cancer	126	Occupational risks	3	Rate	2002	0.04251991941	0.06874852282	0.0203498029
1	Deaths	44639	Middle SDI	2	Female	27	Age-standardized	465	Ovarian cancer	126	Occupational risks	3	Rate	2003	0.04299347149	0.07068389339	0.02013768335
1	Deaths	44639	Middle SDI	2	Female	27	Age-standardized	465	Ovarian cancer	126	Occupational risks	3	Rate	2004	0.04321250711	0.06991023432	0.02024757751
1	Deaths	44639	Middle SDI	2	Female	27	Age-standardized	465	Ovarian cancer	126	Occupational risks	3	Rate	2005	0.04315110338	0.07084327977	0.02068040499
1	Deaths	44639	Middle SDI	2	Female	27	Age-standardized	465	Ovarian cancer	126	Occupational risks	3	Rate	2006	0.04439165703	0.07211711197	0.02122977106
1	Deaths	44639	Middle SDI	2	Female	27	Age-standardized	465	Ovarian cancer	126	Occupational risks	3	Rate	2007	0.04419468306	0.07142872884	0.02106725913
1	Deaths	44639	Middle SDI	2	Female	27	Age-standardized	465	Ovarian cancer	126	Occupational risks	3	Rate	2008	0.04505054341	0.07263161417	0.02102767141
1	Deaths	44639	Middle SDI	2	Female	27	Age-standardized	465	Ovarian cancer	126	Occupational risks	3	Rate	2009	0.0456957995	0.07392570468	0.02217363429
1	Deaths	44639	Middle SDI	2	Female	27	Age-standardized	465	Ovarian cancer	126	Occupational risks	3	Rate	2010	0.04594155363	0.07553831023	0.02213268726
1	Deaths	44639	Middle SDI	2	Female	27	Age-standardized	465	Ovarian cancer	126	Occupational risks	3	Rate	2011	0.04593615068	0.07424940497	0.02146783669
1	Deaths	44639	Middle SDI	2	Female	27	Age-standardized	465	Ovarian cancer	126	Occupational risks	3	Rate	2012	0.04497169087	0.0743045206	0.02101801656
1	Deaths	44639	Middle SDI	2	Female	27	Age-standardized	465	Ovarian cancer	126	Occupational risks	3	Rate	2013	0.04424311241	0.0738524068	0.02132266959
1	Deaths	44639	Middle SDI	2	Female	27	Age-standardized	465	Ovarian cancer	126	Occupational risks	3	Rate	2014	0.0432218492	0.07184976904	0.02086484005
1	Deaths	44639	Middle SDI	2	Female	27	Age-standardized	465	Ovarian cancer	126	Occupational risks	3	Rate	2015	0.04289056946	0.07123885195	0.02026022958
1	Deaths	44639	Middle SDI	2	Female	27	Age-standardized	465	Ovarian cancer	126	Occupational risks	3	Rate	2016	0.04333706419	0.07134724657	0.01969238489
1	Deaths	44639	Middle SDI	2	Female	27	Age-standardized	465	Ovarian cancer	126	Occupational risks	3	Rate	2017	0.04276392081	0.07026510643	0.01966306323
1	Deaths	44639	Middle SDI	2	Female	27	Age-standardized	465	Ovarian cancer	126	Occupational risks	3	Rate	2018	0.0423681186	0.06772839731	0.01932971393
1	Deaths	44639	Middle SDI	2	Female	27	Age-standardized	465	Ovarian cancer	126	Occupational risks	3	Rate	2019	0.04287879576	0.07053422024	0.01990925086
1	Deaths	44639	Middle SDI	2	Female	27	Age-standardized	465	Ovarian cancer	126	Occupational risks	3	Rate	2020	0.04290514482	0.07135031834	0.02079483832
1	Deaths	44639	Middle SDI	2	Female	27	Age-standardized	465	Ovarian cancer	126	Occupational risks	3	Rate	2021	0.04265204104	0.07164209846	0.01975713744
2	DALYs (Disability-Adjusted Life Years)	44634	High-middle SDI	2	Female	22	All ages	465	Ovarian cancer	126	Occupational risks	1	Number	1990	19583.0657843707	30615.4008723169	9563.97058896108
2	DALYs (Disability-Adjusted Life Years)	44634	High-middle SDI	2	Female	22	All ages	465	Ovarian cancer	126	Occupational risks	3	Rate	1990	3.66532615322	5.73022787873	1.79007066178
2	DALYs (Disability-Adjusted Life Years)	44634	High-middle SDI	2	Female	22	All ages	465	Ovarian cancer	126	Occupational risks	1	Number	1991	20179.0433605078	31602.6697866968	9962.91952433601
2	DALYs (Disability-Adjusted Life Years)	44634	High-middle SDI	2	Female	22	All ages	465	Ovarian cancer	126	Occupational risks	3	Rate	1991	3.73677548573	5.85221408333	1.84494342867
2	DALYs (Disability-Adjusted Life Years)	44634	High-middle SDI	2	Female	22	All ages	465	Ovarian cancer	126	Occupational risks	1	Number	1992	20968.0266374337	32761.9303291999	10261.219794308
2	DALYs (Disability-Adjusted Life Years)	44634	High-middle SDI	2	Female	22	All ages	465	Ovarian cancer	126	Occupational risks	3	Rate	1992	3.84465946971	6.00716833606	1.88147871686
2	DALYs (Disability-Adjusted Life Years)	44634	High-middle SDI	2	Female	22	All ages	465	Ovarian cancer	126	Occupational risks	1	Number	1993	22279.8204567343	34644.18372678	10807.6048285664
2	DALYs (Disability-Adjusted Life Years)	44634	High-middle SDI	2	Female	22	All ages	465	Ovarian cancer	126	Occupational risks	3	Rate	1993	4.04824415658	6.29484939539	1.96374217552
2	DALYs (Disability-Adjusted Life Years)	44634	High-middle SDI	2	Female	22	All ages	465	Ovarian cancer	126	Occupational risks	1	Number	1994	22870.3843910577	35930.997568082	11168.7126628623
2	DALYs (Disability-Adjusted Life Years)	44634	High-middle SDI	2	Female	22	All ages	465	Ovarian cancer	126	Occupational risks	3	Rate	1994	4.12162308964	6.47536248967	2.01278750744
2	DALYs (Disability-Adjusted Life Years)	44634	High-middle SDI	2	Female	22	All ages	465	Ovarian cancer	126	Occupational risks	1	Number	1995	23069.4037920672	36233.3673251443	11287.6373567394
2	DALYs (Disability-Adjusted Life Years)	44634	High-middle SDI	2	Female	22	All ages	465	Ovarian cancer	126	Occupational risks	3	Rate	1995	4.12574427753	6.47999442225	2.01868698693
2	DALYs (Disability-Adjusted Life Years)	44634	High-middle SDI	2	Female	22	All ages	465	Ovarian cancer	126	Occupational risks	1	Number	1996	22489.9288726995	35112.8054324358	11183.584800855
2	DALYs (Disability-Adjusted Life Years)	44634	High-middle SDI	2	Female	22	All ages	465	Ovarian cancer	126	Occupational risks	3	Rate	1996	3.99240049039	6.23320697993	1.98530416419
2	DALYs (Disability-Adjusted Life Years)	44634	High-middle SDI	2	Female	22	All ages	465	Ovarian cancer	126	Occupational risks	1	Number	1997	22187.2699997353	34740.3397380105	10958.4044609133
2	DALYs (Disability-Adjusted Life Years)	44634	High-middle SDI	2	Female	22	All ages	465	Ovarian cancer	126	Occupational risks	3	Rate	1997	3.91053511855	6.12302994363	1.93143300136
2	DALYs (Disability-Adjusted Life Years)	44634	High-middle SDI	2	Female	22	All ages	465	Ovarian cancer	126	Occupational risks	1	Number	1998	22201.7154428448	34631.059576506	11079.7190171973
2	DALYs (Disability-Adjusted Life Years)	44634	High-middle SDI	2	Female	22	All ages	465	Ovarian cancer	126	Occupational risks	3	Rate	1998	3.8855977237	6.0608995105	1.93909930534
2	DALYs (Disability-Adjusted Life Years)	44634	High-middle SDI	2	Female	22	All ages	465	Ovarian cancer	126	Occupational risks	1	Number	1999	22178.0475902951	34794.2727419574	10947.2548807464
2	DALYs (Disability-Adjusted Life Years)	44634	High-middle SDI	2	Female	22	All ages	465	Ovarian cancer	126	Occupational risks	3	Rate	1999	3.85495642745	6.04789059087	1.90283614433
2	DALYs (Disability-Adjusted Life Years)	44634	High-middle SDI	2	Female	22	All ages	465	Ovarian cancer	126	Occupational risks	1	Number	2000	22833.0629383801	36209.9677488485	11307.2431415396
2	DALYs (Disability-Adjusted Life Years)	44634	High-middle SDI	2	Female	22	All ages	465	Ovarian cancer	126	Occupational risks	3	Rate	2000	3.94264659189	6.25247284268	1.9524521855
2	DALYs (Disability-Adjusted Life Years)	44634	High-middle SDI	2	Female	22	All ages	465	Ovarian cancer	126	Occupational risks	1	Number	2001	23269.0726291385	36724.1080212251	11445.3569842865
2	DALYs (Disability-Adjusted Life Years)	44634	High-middle SDI	2	Female	22	All ages	465	Ovarian cancer	126	Occupational risks	3	Rate	2001	3.99195000526	6.30024262441	1.96352014547
2	DALYs (Disability-Adjusted Life Years)	44634	High-middle SDI	2	Female	22	All ages	465	Ovarian cancer	126	Occupational risks	1	Number	2002	23864.3826544577	37617.8661738957	11669.1579560445
2	DALYs (Disability-Adjusted Life Years)	44634	High-middle SDI	2	Female	22	All ages	465	Ovarian cancer	126	Occupational risks	3	Rate	2002	4.06839072412	6.41307927462	1.98935353468
2	DALYs (Disability-Adjusted Life Years)	44634	High-middle SDI	2	Female	22	All ages	465	Ovarian cancer	126	Occupational risks	1	Number	2003	24618.0203100075	38533.5244893165	12026.5139724284
2	DALYs (Disability-Adjusted Life Years)	44634	High-middle SDI	2	Female	22	All ages	465	Ovarian cancer	126	Occupational risks	3	Rate	2003	4.17131872276	6.52918513074	2.03779273358
2	DALYs (Disability-Adjusted Life Years)	44634	High-middle SDI	2	Female	22	All ages	465	Ovarian cancer	126	Occupational risks	1	Number	2004	24384.4940173236	38609.1768466341	11845.5408532169
2	DALYs (Disability-Adjusted Life Years)	44634	High-middle SDI	2	Female	22	All ages	465	Ovarian cancer	126	Occupational risks	3	Rate	2004	4.10632684006	6.50175062256	1.99477841558
2	DALYs (Disability-Adjusted Life Years)	44634	High-middle SDI	2	Female	22	All ages	465	Ovarian cancer	126	Occupational risks	1	Number	2005	25023.5341538537	39983.9747217023	12179.4075464042
2	DALYs (Disability-Adjusted Life Years)	44634	High-middle SDI	2	Female	22	All ages	465	Ovarian cancer	126	Occupational risks	3	Rate	2005	4.18765588506	6.69126615057	2.03820800749
2	DALYs (Disability-Adjusted Life Years)	44634	High-middle SDI	2	Female	22	All ages	465	Ovarian cancer	126	Occupational risks	1	Number	2006	25198.8553187729	40204.1671645631	12241.4746139131
2	DALYs (Disability-Adjusted Life Years)	44634	High-middle SDI	2	Female	22	All ages	465	Ovarian cancer	126	Occupational risks	3	Rate	2006	4.1900845938	6.6851791207	2.03552159557
2	DALYs (Disability-Adjusted Life Years)	44634	High-middle SDI	2	Female	22	All ages	465	Ovarian cancer	126	Occupational risks	1	Number	2007	25849.442113021	41570.0916122322	12656.4172577818
2	DALYs (Disability-Adjusted Life Years)	44634	High-middle SDI	2	Female	22	All ages	465	Ovarian cancer	126	Occupational risks	3	Rate	2007	4.26950583707	6.86605722514	2.09043766292
2	DALYs (Disability-Adjusted Life Years)	44634	High-middle SDI	2	Female	22	All ages	465	Ovarian cancer	126	Occupational risks	1	Number	2008	26811.259357656	42810.3493276201	12930.5805052573
2	DALYs (Disability-Adjusted Life Years)	44634	High-middle SDI	2	Female	22	All ages	465	Ovarian cancer	126	Occupational risks	3	Rate	2008	4.39848118431	7.02318803826	2.12130710818
2	DALYs (Disability-Adjusted Life Years)	44634	High-middle SDI	2	Female	22	All ages	465	Ovarian cancer	126	Occupational risks	1	Number	2009	27144.9076924166	43462.0434573056	13194.5846025534
2	DALYs (Disability-Adjusted Life Years)	44634	High-middle SDI	2	Female	22	All ages	465	Ovarian cancer	126	Occupational risks	3	Rate	2009	4.42427767867	7.08376506254	2.15055091724
2	DALYs (Disability-Adjusted Life Years)	44634	High-middle SDI	2	Female	22	All ages	465	Ovarian cancer	126	Occupational risks	1	Number	2010	27289.336604639	43555.4699705375	13209.3598990805
2	DALYs (Disability-Adjusted Life Years)	44634	High-middle SDI	2	Female	22	All ages	465	Ovarian cancer	126	Occupational risks	3	Rate	2010	4.42126366495	7.05661041089	2.14010563192
2	DALYs (Disability-Adjusted Life Years)	44634	High-middle SDI	2	Female	22	All ages	465	Ovarian cancer	126	Occupational risks	1	Number	2011	26999.4946119059	43167.3595731318	13214.1809718744
2	DALYs (Disability-Adjusted Life Years)	44634	High-middle SDI	2	Female	22	All ages	465	Ovarian cancer	126	Occupational risks	3	Rate	2011	4.35035468869	6.95543853013	2.12916482233
2	DALYs (Disability-Adjusted Life Years)	44634	High-middle SDI	2	Female	22	All ages	465	Ovarian cancer	126	Occupational risks	1	Number	2012	27147.2484616964	43202.7639087873	13178.5009115679
2	DALYs (Disability-Adjusted Life Years)	44634	High-middle SDI	2	Female	22	All ages	465	Ovarian cancer	126	Occupational risks	3	Rate	2012	4.35048863374	6.92346900632	2.11192373719
2	DALYs (Disability-Adjusted Life Years)	44634	High-middle SDI	2	Female	22	All ages	465	Ovarian cancer	126	Occupational risks	1	Number	2013	27048.8912677539	43436.6949544892	13220.6824373228
2	DALYs (Disability-Adjusted Life Years)	44634	High-middle SDI	2	Female	22	All ages	465	Ovarian cancer	126	Occupational risks	3	Rate	2013	4.31000530506	6.92125913166	2.10660063207
2	DALYs (Disability-Adjusted Life Years)	44634	High-middle SDI	2	Female	22	All ages	465	Ovarian cancer	126	Occupational risks	1	Number	2014	27063.8033089811	43660.7552976331	13229.5225715038
2	DALYs (Disability-Adjusted Life Years)	44634	High-middle SDI	2	Female	22	All ages	465	Ovarian cancer	126	Occupational risks	3	Rate	2014	4.28642483841	6.91508668736	2.09532095335
2	DALYs (Disability-Adjusted Life Years)	44634	High-middle SDI	2	Female	22	All ages	465	Ovarian cancer	126	Occupational risks	1	Number	2015	27260.4554853824	43362.1322020039	13151.1895805987
2	DALYs (Disability-Adjusted Life Years)	44634	High-middle SDI	2	Female	22	All ages	465	Ovarian cancer	126	Occupational risks	3	Rate	2015	4.29110992255	6.82569944052	2.07014883273
2	DALYs (Disability-Adjusted Life Years)	44634	High-middle SDI	2	Female	22	All ages	465	Ovarian cancer	126	Occupational risks	1	Number	2016	27061.0805553433	43959.5542385056	12908.0569930974
2	DALYs (Disability-Adjusted Life Years)	44634	High-middle SDI	2	Female	22	All ages	465	Ovarian cancer	126	Occupational risks	3	Rate	2016	4.23434359811	6.87850792524	2.0197696238
2	DALYs (Disability-Adjusted Life Years)	44634	High-middle SDI	2	Female	22	All ages	465	Ovarian cancer	126	Occupational risks	1	Number	2017	26663.5382940698	43415.1752162155	12940.4888033958
2	DALYs (Disability-Adjusted Life Years)	44634	High-middle SDI	2	Female	22	All ages	465	Ovarian cancer	126	Occupational risks	3	Rate	2017	4.14897236422	6.75560610798	2.01360111447
2	DALYs (Disability-Adjusted Life Years)	44634	High-middle SDI	2	Female	22	All ages	465	Ovarian cancer	126	Occupational risks	1	Number	2018	26760.0969249628	42671.7290305463	12871.7241405719
2	DALYs (Disability-Adjusted Life Years)	44634	High-middle SDI	2	Female	22	All ages	465	Ovarian cancer	126	Occupational risks	3	Rate	2018	4.14326753197	6.60686655661	1.99292987845
2	DALYs (Disability-Adjusted Life Years)	44634	High-middle SDI	2	Female	22	All ages	465	Ovarian cancer	126	Occupational risks	1	Number	2019	26859.3165684018	42992.331655738	12982.8010846442
2	DALYs (Disability-Adjusted Life Years)	44634	High-middle SDI	2	Female	22	All ages	465	Ovarian cancer	126	Occupational risks	3	Rate	2019	4.14126265494	6.62870691744	2.00173333344
2	DALYs (Disability-Adjusted Life Years)	44634	High-middle SDI	2	Female	22	All ages	465	Ovarian cancer	126	Occupational risks	1	Number	2020	27021.8855731566	44068.297465651	13272.6980590946
2	DALYs (Disability-Adjusted Life Years)	44634	High-middle SDI	2	Female	22	All ages	465	Ovarian cancer	126	Occupational risks	3	Rate	2020	4.15430570503	6.77499647746	2.04052545181
2	DALYs (Disability-Adjusted Life Years)	44634	High-middle SDI	2	Female	22	All ages	465	Ovarian cancer	126	Occupational risks	1	Number	2021	27537.4982183996	44881.1361880833	13178.2163380865
2	DALYs (Disability-Adjusted Life Years)	44634	High-middle SDI	2	Female	22	All ages	465	Ovarian cancer	126	Occupational risks	3	Rate	2021	4.22697605333	6.88920563547	2.02284188799
2	DALYs (Disability-Adjusted Life Years)	44634	High-middle SDI	2	Female	27	Age-standardized	465	Ovarian cancer	126	Occupational risks	3	Rate	1990	3.40976099651	5.33170259488	1.66092916102
2	DALYs (Disability-Adjusted Life Years)	44634	High-middle SDI	2	Female	27	Age-standardized	465	Ovarian cancer	126	Occupational risks	3	Rate	1991	3.44630548166	5.40263510788	1.69737816781
2	DALYs (Disability-Adjusted Life Years)	44634	High-middle SDI	2	Female	27	Age-standardized	465	Ovarian cancer	126	Occupational risks	3	Rate	1992	3.51613833265	5.50709785836	1.71695931829
2	DALYs (Disability-Adjusted Life Years)	44634	High-middle SDI	2	Female	27	Age-standardized	465	Ovarian cancer	126	Occupational risks	3	Rate	1993	3.67441713873	5.71428503859	1.77912169791
2	DALYs (Disability-Adjusted Life Years)	44634	High-middle SDI	2	Female	27	Age-standardized	465	Ovarian cancer	126	Occupational risks	3	Rate	1994	3.7085295756	5.83099169634	1.80815111109
2	DALYs (Disability-Adjusted Life Years)	44634	High-middle SDI	2	Female	27	Age-standardized	465	Ovarian cancer	126	Occupational risks	3	Rate	1995	3.6755861746	5.77874589544	1.79603686394
2	DALYs (Disability-Adjusted Life Years)	44634	High-middle SDI	2	Female	27	Age-standardized	465	Ovarian cancer	126	Occupational risks	3	Rate	1996	3.51680712894	5.49337340526	1.74760144774
2	DALYs (Disability-Adjusted Life Years)	44634	High-middle SDI	2	Female	27	Age-standardized	465	Ovarian cancer	126	Occupational risks	3	Rate	1997	3.40656317507	5.33988373005	1.68083800215
2	DALYs (Disability-Adjusted Life Years)	44634	High-middle SDI	2	Female	27	Age-standardized	465	Ovarian cancer	126	Occupational risks	3	Rate	1998	3.35009632895	5.23519757254	1.66985716016
2	DALYs (Disability-Adjusted Life Years)	44634	High-middle SDI	2	Female	27	Age-standardized	465	Ovarian cancer	126	Occupational risks	3	Rate	1999	3.28494502082	5.16248641663	1.61830124219
2	DALYs (Disability-Adjusted Life Years)	44634	High-middle SDI	2	Female	27	Age-standardized	465	Ovarian cancer	126	Occupational risks	3	Rate	2000	3.32001008889	5.27249331621	1.64075607618
2	DALYs (Disability-Adjusted Life Years)	44634	High-middle SDI	2	Female	27	Age-standardized	465	Ovarian cancer	126	Occupational risks	3	Rate	2001	3.3192880286	5.24740619971	1.62878202901
2	DALYs (Disability-Adjusted Life Years)	44634	High-middle SDI	2	Female	27	Age-standardized	465	Ovarian cancer	126	Occupational risks	3	Rate	2002	3.34102985604	5.28024216752	1.62911746571
2	DALYs (Disability-Adjusted Life Years)	44634	High-middle SDI	2	Female	27	Age-standardized	465	Ovarian cancer	126	Occupational risks	3	Rate	2003	3.38850031038	5.31049949511	1.65022641658
2	DALYs (Disability-Adjusted Life Years)	44634	High-middle SDI	2	Female	27	Age-standardized	465	Ovarian cancer	126	Occupational risks	3	Rate	2004	3.29079878797	5.21897338512	1.59328732614
2	DALYs (Disability-Adjusted Life Years)	44634	High-middle SDI	2	Female	27	Age-standardized	465	Ovarian cancer	126	Occupational risks	3	Rate	2005	3.31375308226	5.30035308681	1.60833175544
2	DALYs (Disability-Adjusted Life Years)	44634	High-middle SDI	2	Female	27	Age-standardized	465	Ovarian cancer	126	Occupational risks	3	Rate	2006	3.26075223895	5.20665362791	1.57949739548
2	DALYs (Disability-Adjusted Life Years)	44634	High-middle SDI	2	Female	27	Age-standardized	465	Ovarian cancer	126	Occupational risks	3	Rate	2007	3.26616450335	5.25449729754	1.59554510611
2	DALYs (Disability-Adjusted Life Years)	44634	High-middle SDI	2	Female	27	Age-standardized	465	Ovarian cancer	126	Occupational risks	3	Rate	2008	3.31634744182	5.29666095197	1.59492732327
2	DALYs (Disability-Adjusted Life Years)	44634	High-middle SDI	2	Female	27	Age-standardized	465	Ovarian cancer	126	Occupational risks	3	Rate	2009	3.27939532802	5.24766713929	1.59035682456
2	DALYs (Disability-Adjusted Life Years)	44634	High-middle SDI	2	Female	27	Age-standardized	465	Ovarian cancer	126	Occupational risks	3	Rate	2010	3.22546343757	5.15129926876	1.56078994848
2	DALYs (Disability-Adjusted Life Years)	44634	High-middle SDI	2	Female	27	Age-standardized	465	Ovarian cancer	126	Occupational risks	3	Rate	2011	3.10745577309	4.96590901735	1.51981011675
2	DALYs (Disability-Adjusted Life Years)	44634	High-middle SDI	2	Female	27	Age-standardized	465	Ovarian cancer	126	Occupational risks	3	Rate	2012	3.04724765205	4.8461810311	1.47912293476
2	DALYs (Disability-Adjusted Life Years)	44634	High-middle SDI	2	Female	27	Age-standardized	465	Ovarian cancer	126	Occupational risks	3	Rate	2013	2.96843744792	4.76848143888	1.45222573016
2	DALYs (Disability-Adjusted Life Years)	44634	High-middle SDI	2	Female	27	Age-standardized	465	Ovarian cancer	126	Occupational risks	3	Rate	2014	2.89523837375	4.67285247156	1.41658872854
2	DALYs (Disability-Adjusted Life Years)	44634	High-middle SDI	2	Female	27	Age-standardized	465	Ovarian cancer	126	Occupational risks	3	Rate	2015	2.84315172463	4.52130451879	1.37046550055
2	DALYs (Disability-Adjusted Life Years)	44634	High-middle SDI	2	Female	27	Age-standardized	465	Ovarian cancer	126	Occupational risks	3	Rate	2016	2.74810432575	4.46338487215	1.3097756449
2	DALYs (Disability-Adjusted Life Years)	44634	High-middle SDI	2	Female	27	Age-standardized	465	Ovarian cancer	126	Occupational risks	3	Rate	2017	2.637640795	4.30085158707	1.27884606137
2	DALYs (Disability-Adjusted Life Years)	44634	High-middle SDI	2	Female	27	Age-standardized	465	Ovarian cancer	126	Occupational risks	3	Rate	2018	2.58032538784	4.11079651874	1.2396398574
2	DALYs (Disability-Adjusted Life Years)	44634	High-middle SDI	2	Female	27	Age-standardized	465	Ovarian cancer	126	Occupational risks	3	Rate	2019	2.52152407925	4.03178370252	1.21856873959
2	DALYs (Disability-Adjusted Life Years)	44634	High-middle SDI	2	Female	27	Age-standardized	465	Ovarian cancer	126	Occupational risks	3	Rate	2020	2.47163128065	4.03601177023	1.21576375252
2	DALYs (Disability-Adjusted Life Years)	44634	High-middle SDI	2	Female	27	Age-standardized	465	Ovarian cancer	126	Occupational risks	3	Rate	2021	2.46045822688	4.00939691807	1.17656282337
2	DALYs (Disability-Adjusted Life Years)	44635	High SDI	2	Female	22	All ages	465	Ovarian cancer	126	Occupational risks	1	Number	1990	47575.6903970266	74729.9072617997	22826.2061904375
2	DALYs (Disability-Adjusted Life Years)	44635	High SDI	2	Female	22	All ages	465	Ovarian cancer	126	Occupational risks	3	Rate	1990	10.66395648319	16.75049741544	5.11642957695
2	DALYs (Disability-Adjusted Life Years)	44635	High SDI	2	Female	22	All ages	465	Ovarian cancer	126	Occupational risks	1	Number	1991	47617.4511765404	75180.6890066876	23055.9174902519
2	DALYs (Disability-Adjusted Life Years)	44635	High SDI	2	Female	22	All ages	465	Ovarian cancer	126	Occupational risks	3	Rate	1991	10.59312379072	16.72492595976	5.12908990398
2	DALYs (Disability-Adjusted Life Years)	44635	High SDI	2	Female	22	All ages	465	Ovarian cancer	126	Occupational risks	1	Number	1992	47534.2566279161	74704.1567690411	23099.7070402615
2	DALYs (Disability-Adjusted Life Years)	44635	High SDI	2	Female	22	All ages	465	Ovarian cancer	126	Occupational risks	3	Rate	1992	10.49736907526	16.49751485963	5.10129257369
2	DALYs (Disability-Adjusted Life Years)	44635	High SDI	2	Female	22	All ages	465	Ovarian cancer	126	Occupational risks	1	Number	1993	48326.5082591886	75825.9809835377	23523.8272367562
2	DALYs (Disability-Adjusted Life Years)	44635	High SDI	2	Female	22	All ages	465	Ovarian cancer	126	Occupational risks	3	Rate	1993	10.59838998161	16.62924440747	5.15896355636
2	DALYs (Disability-Adjusted Life Years)	44635	High SDI	2	Female	22	All ages	465	Ovarian cancer	126	Occupational risks	1	Number	1994	48120.5620451347	75986.8725972304	23330.3888970077
2	DALYs (Disability-Adjusted Life Years)	44635	High SDI	2	Female	22	All ages	465	Ovarian cancer	126	Occupational risks	3	Rate	1994	10.48342151102	16.55430404145	5.08269833993
2	DALYs (Disability-Adjusted Life Years)	44635	High SDI	2	Female	22	All ages	465	Ovarian cancer	126	Occupational risks	1	Number	1995	48736.0486449652	76764.6174772726	23672.4185218467
2	DALYs (Disability-Adjusted Life Years)	44635	High SDI	2	Female	22	All ages	465	Ovarian cancer	126	Occupational risks	3	Rate	1995	10.54934197631	16.61636968865	5.12410105737
2	DALYs (Disability-Adjusted Life Years)	44635	High SDI	2	Female	22	All ages	465	Ovarian cancer	126	Occupational risks	1	Number	1996	48659.9426578205	77112.4649909294	23624.3331422652
2	DALYs (Disability-Adjusted Life Years)	44635	High SDI	2	Female	22	All ages	465	Ovarian cancer	126	Occupational risks	3	Rate	1996	10.46606645856	16.58580218752	5.08126042081
2	DALYs (Disability-Adjusted Life Years)	44635	High SDI	2	Female	22	All ages	465	Ovarian cancer	126	Occupational risks	1	Number	1997	48298.3253934969	76983.3891839826	23290.3813230221
2	DALYs (Disability-Adjusted Life Years)	44635	High SDI	2	Female	22	All ages	465	Ovarian cancer	126	Occupational risks	3	Rate	1997	10.32176459132	16.45200768608	4.97735338233
2	DALYs (Disability-Adjusted Life Years)	44635	High SDI	2	Female	22	All ages	465	Ovarian cancer	126	Occupational risks	1	Number	1998	47851.9055881997	76782.6108431419	23021.8439918266
2	DALYs (Disability-Adjusted Life Years)	44635	High SDI	2	Female	22	All ages	465	Ovarian cancer	126	Occupational risks	3	Rate	1998	10.16003730853	16.30267763058	4.88805599261
2	DALYs (Disability-Adjusted Life Years)	44635	High SDI	2	Female	22	All ages	465	Ovarian cancer	126	Occupational risks	1	Number	1999	48850.2431375308	78197.5629764768	23535.5081029133
2	DALYs (Disability-Adjusted Life Years)	44635	High SDI	2	Female	22	All ages	465	Ovarian cancer	126	Occupational risks	3	Rate	1999	10.30401907707	16.49427165433	4.96436269106
2	DALYs (Disability-Adjusted Life Years)	44635	High SDI	2	Female	22	All ages	465	Ovarian cancer	126	Occupational risks	1	Number	2000	49604.0068928156	79325.656334707	23896.0348725436
2	DALYs (Disability-Adjusted Life Years)	44635	High SDI	2	Female	22	All ages	465	Ovarian cancer	126	Occupational risks	3	Rate	2000	10.39257169985	16.61957617411	5.00647571257
2	DALYs (Disability-Adjusted Life Years)	44635	High SDI	2	Female	22	All ages	465	Ovarian cancer	126	Occupational risks	1	Number	2001	50147.5182133123	80440.5140503608	24169.9816087771
2	DALYs (Disability-Adjusted Life Years)	44635	High SDI	2	Female	22	All ages	465	Ovarian cancer	126	Occupational risks	3	Rate	2001	10.43358655177	16.73628318043	5.02875524163
2	DALYs (Disability-Adjusted Life Years)	44635	High SDI	2	Female	22	All ages	465	Ovarian cancer	126	Occupational risks	1	Number	2002	50771.7226515173	81500.1830317844	24453.7757950016
2	DALYs (Disability-Adjusted Life Years)	44635	High SDI	2	Female	22	All ages	465	Ovarian cancer	126	Occupational risks	3	Rate	2002	10.48910965906	16.83741091319	5.05199198484
2	DALYs (Disability-Adjusted Life Years)	44635	High SDI	2	Female	22	All ages	465	Ovarian cancer	126	Occupational risks	1	Number	2003	51467.2704379657	82370.8566485631	24725.0529742897
2	DALYs (Disability-Adjusted Life Years)	44635	High SDI	2	Female	22	All ages	465	Ovarian cancer	126	Occupational risks	3	Rate	2003	10.55702126771	16.89599774923	5.07162917081
2	DALYs (Disability-Adjusted Life Years)	44635	High SDI	2	Female	22	All ages	465	Ovarian cancer	126	Occupational risks	1	Number	2004	51117.7568683766	81491.1503817438	24698.3306794924
2	DALYs (Disability-Adjusted Life Years)	44635	High SDI	2	Female	22	All ages	465	Ovarian cancer	126	Occupational risks	3	Rate	2004	10.40762257316	16.59167358242	5.02860296787
2	DALYs (Disability-Adjusted Life Years)	44635	High SDI	2	Female	22	All ages	465	Ovarian cancer	126	Occupational risks	1	Number	2005	51411.2387060228	81981.4583812495	24767.963041184
2	DALYs (Disability-Adjusted Life Years)	44635	High SDI	2	Female	22	All ages	465	Ovarian cancer	126	Occupational risks	3	Rate	2005	10.38726329965	16.56375172683	5.00418507665
2	DALYs (Disability-Adjusted Life Years)	44635	High SDI	2	Female	22	All ages	465	Ovarian cancer	126	Occupational risks	1	Number	2006	51998.8021301176	83143.5540581816	25089.4695885513
2	DALYs (Disability-Adjusted Life Years)	44635	High SDI	2	Female	22	All ages	465	Ovarian cancer	126	Occupational risks	3	Rate	2006	10.42165085618	16.66371254415	5.02845607028
2	DALYs (Disability-Adjusted Life Years)	44635	High SDI	2	Female	22	All ages	465	Ovarian cancer	126	Occupational risks	1	Number	2007	52850.046679454	84475.9570148373	25573.7475516054
2	DALYs (Disability-Adjusted Life Years)	44635	High SDI	2	Female	22	All ages	465	Ovarian cancer	126	Occupational risks	3	Rate	2007	10.50319736235	16.78839858518	5.0824196894
2	DALYs (Disability-Adjusted Life Years)	44635	High SDI	2	Female	22	All ages	465	Ovarian cancer	126	Occupational risks	1	Number	2008	54527.1525463191	86858.5120853681	26628.7235541908
2	DALYs (Disability-Adjusted Life Years)	44635	High SDI	2	Female	22	All ages	465	Ovarian cancer	126	Occupational risks	3	Rate	2008	10.7442408941	17.11493694368	5.2470266135
2	DALYs (Disability-Adjusted Life Years)	44635	High SDI	2	Female	22	All ages	465	Ovarian cancer	126	Occupational risks	1	Number	2009	55266.511746641	87687.8902346699	26934.8900868385
2	DALYs (Disability-Adjusted Life Years)	44635	High SDI	2	Female	22	All ages	465	Ovarian cancer	126	Occupational risks	3	Rate	2009	10.80086914146	17.13705818919	5.26395124233
2	DALYs (Disability-Adjusted Life Years)	44635	High SDI	2	Female	22	All ages	465	Ovarian cancer	126	Occupational risks	1	Number	2010	54234.7389468343	86143.9951284851	26707.3008941815
2	DALYs (Disability-Adjusted Life Years)	44635	High SDI	2	Female	22	All ages	465	Ovarian cancer	126	Occupational risks	3	Rate	2010	10.51814521567	16.70654395715	5.17954496654
2	DALYs (Disability-Adjusted Life Years)	44635	High SDI	2	Female	22	All ages	465	Ovarian cancer	126	Occupational risks	1	Number	2011	55903.7624543853	88926.1670102184	27359.5960728042
2	DALYs (Disability-Adjusted Life Years)	44635	High SDI	2	Female	22	All ages	465	Ovarian cancer	126	Occupational risks	3	Rate	2011	10.76222689031	17.11948433937	5.26709057916
2	DALYs (Disability-Adjusted Life Years)	44635	High SDI	2	Female	22	All ages	465	Ovarian cancer	126	Occupational risks	1	Number	2012	56613.8243269071	89969.1796181297	27458.191257444
2	DALYs (Disability-Adjusted Life Years)	44635	High SDI	2	Female	22	All ages	465	Ovarian cancer	126	Occupational risks	3	Rate	2012	10.82143826259	17.19714105784	5.24849054145
2	DALYs (Disability-Adjusted Life Years)	44635	High SDI	2	Female	22	All ages	465	Ovarian cancer	126	Occupational risks	1	Number	2013	57452.7588771061	91601.5270736162	27841.1250626012
2	DALYs (Disability-Adjusted Life Years)	44635	High SDI	2	Female	22	All ages	465	Ovarian cancer	126	Occupational risks	3	Rate	2013	10.90661175059	17.38928314461	5.28525257433
2	DALYs (Disability-Adjusted Life Years)	44635	High SDI	2	Female	22	All ages	465	Ovarian cancer	126	Occupational risks	1	Number	2014	57014.1170287961	91166.792601813	27652.9856541748
2	DALYs (Disability-Adjusted Life Years)	44635	High SDI	2	Female	22	All ages	465	Ovarian cancer	126	Occupational risks	3	Rate	2014	10.75149508929	17.19187061109	5.21468988663
2	DALYs (Disability-Adjusted Life Years)	44635	High SDI	2	Female	22	All ages	465	Ovarian cancer	126	Occupational risks	1	Number	2015	55829.4769504016	89259.5890124767	27053.3067969396
2	DALYs (Disability-Adjusted Life Years)	44635	High SDI	2	Female	22	All ages	465	Ovarian cancer	126	Occupational risks	3	Rate	2015	10.46114869276	16.72517608832	5.06916203577
2	DALYs (Disability-Adjusted Life Years)	44635	High SDI	2	Female	22	All ages	465	Ovarian cancer	126	Occupational risks	1	Number	2016	56030.7298519653	89937.9830572803	27204.1004928935
2	DALYs (Disability-Adjusted Life Years)	44635	High SDI	2	Female	22	All ages	465	Ovarian cancer	126	Occupational risks	3	Rate	2016	10.43618696877	16.75169338789	5.06698877225
2	DALYs (Disability-Adjusted Life Years)	44635	High SDI	2	Female	22	All ages	465	Ovarian cancer	126	Occupational risks	1	Number	2017	55482.1862302855	88859.4721968586	26956.6243216869
2	DALYs (Disability-Adjusted Life Years)	44635	High SDI	2	Female	22	All ages	465	Ovarian cancer	126	Occupational risks	3	Rate	2017	10.27728050753	16.4599447781	4.99332864319
2	DALYs (Disability-Adjusted Life Years)	44635	High SDI	2	Female	22	All ages	465	Ovarian cancer	126	Occupational risks	1	Number	2018	55149.4295870163	88319.2638866686	26514.4204488764
2	DALYs (Disability-Adjusted Life Years)	44635	High SDI	2	Female	22	All ages	465	Ovarian cancer	126	Occupational risks	3	Rate	2018	10.16566116528	16.27983675919	4.88738716421
2	DALYs (Disability-Adjusted Life Years)	44635	High SDI	2	Female	22	All ages	465	Ovarian cancer	126	Occupational risks	1	Number	2019	54413.7157190918	87138.6431328822	25892.9940766224
2	DALYs (Disability-Adjusted Life Years)	44635	High SDI	2	Female	22	All ages	465	Ovarian cancer	126	Occupational risks	3	Rate	2019	9.98690946003	15.99313202447	4.75231261227
2	DALYs (Disability-Adjusted Life Years)	44635	High SDI	2	Female	22	All ages	465	Ovarian cancer	126	Occupational risks	1	Number	2020	53942.1745067877	86132.3313770813	25766.7954757801
2	DALYs (Disability-Adjusted Life Years)	44635	High SDI	2	Female	22	All ages	465	Ovarian cancer	126	Occupational risks	3	Rate	2020	9.86498502972	15.75194488132	4.71225073807
2	DALYs (Disability-Adjusted Life Years)	44635	High SDI	2	Female	22	All ages	465	Ovarian cancer	126	Occupational risks	1	Number	2021	54599.5913298334	86834.2126003525	26156.7737113273
2	DALYs (Disability-Adjusted Life Years)	44635	High SDI	2	Female	22	All ages	465	Ovarian cancer	126	Occupational risks	3	Rate	2021	9.9569697303	15.8353864078	4.77003944064
2	DALYs (Disability-Adjusted Life Years)	44635	High SDI	2	Female	27	Age-standardized	465	Ovarian cancer	126	Occupational risks	3	Rate	1990	7.07945586008	11.13140837965	3.38791713519
2	DALYs (Disability-Adjusted Life Years)	44635	High SDI	2	Female	27	Age-standardized	465	Ovarian cancer	126	Occupational risks	3	Rate	1991	6.97192083129	11.0310828043	3.36757535841
2	DALYs (Disability-Adjusted Life Years)	44635	High SDI	2	Female	27	Age-standardized	465	Ovarian cancer	126	Occupational risks	3	Rate	1992	6.85471373926	10.80069749369	3.32510825897
2	DALYs (Disability-Adjusted Life Years)	44635	High SDI	2	Female	27	Age-standardized	465	Ovarian cancer	126	Occupational risks	3	Rate	1993	6.86392711774	10.77532941146	3.33822013806
2	DALYs (Disability-Adjusted Life Years)	44635	High SDI	2	Female	27	Age-standardized	465	Ovarian cancer	126	Occupational risks	3	Rate	1994	6.72975399289	10.62375802206	3.26161053767
2	DALYs (Disability-Adjusted Life Years)	44635	High SDI	2	Female	27	Age-standardized	465	Ovarian cancer	126	Occupational risks	3	Rate	1995	6.70856901251	10.55369502529	3.25785773571
2	DALYs (Disability-Adjusted Life Years)	44635	High SDI	2	Female	27	Age-standardized	465	Ovarian cancer	126	Occupational risks	3	Rate	1996	6.59357220969	10.4343114815	3.19791095811
2	DALYs (Disability-Adjusted Life Years)	44635	High SDI	2	Female	27	Age-standardized	465	Ovarian cancer	126	Occupational risks	3	Rate	1997	6.43370364396	10.23221777932	3.09856740273
2	DALYs (Disability-Adjusted Life Years)	44635	High SDI	2	Female	27	Age-standardized	465	Ovarian cancer	126	Occupational risks	3	Rate	1998	6.26790639014	10.03559798571	3.01051328199
2	DALYs (Disability-Adjusted Life Years)	44635	High SDI	2	Female	27	Age-standardized	465	Ovarian cancer	126	Occupational risks	3	Rate	1999	6.28812365742	10.05318372392	3.02648669167
2	DALYs (Disability-Adjusted Life Years)	44635	High SDI	2	Female	27	Age-standardized	465	Ovarian cancer	126	Occupational risks	3	Rate	2000	6.27722518402	10.0332582455	3.0256425987
2	DALYs (Disability-Adjusted Life Years)	44635	High SDI	2	Female	27	Age-standardized	465	Ovarian cancer	126	Occupational risks	3	Rate	2001	6.23818749779	9.98339001522	3.00746442107
2	DALYs (Disability-Adjusted Life Years)	44635	High SDI	2	Female	27	Age-standardized	465	Ovarian cancer	126	Occupational risks	3	Rate	2002	6.2007453075	9.91049999584	2.9879155418
2	DALYs (Disability-Adjusted Life Years)	44635	High SDI	2	Female	27	Age-standardized	465	Ovarian cancer	126	Occupational risks	3	Rate	2003	6.16947359922	9.83850492915	2.96603168921
2	DALYs (Disability-Adjusted Life Years)	44635	High SDI	2	Female	27	Age-standardized	465	Ovarian cancer	126	Occupational risks	3	Rate	2004	6.0038466461	9.54798010344	2.90474443372
2	DALYs (Disability-Adjusted Life Years)	44635	High SDI	2	Female	27	Age-standardized	465	Ovarian cancer	126	Occupational risks	3	Rate	2005	5.92051790389	9.41407736836	2.85847489007
2	DALYs (Disability-Adjusted Life Years)	44635	High SDI	2	Female	27	Age-standardized	465	Ovarian cancer	126	Occupational risks	3	Rate	2006	5.87542306221	9.35538654538	2.84577347336
2	DALYs (Disability-Adjusted Life Years)	44635	High SDI	2	Female	27	Age-standardized	465	Ovarian cancer	126	Occupational risks	3	Rate	2007	5.83544846131	9.2945379361	2.83216889032
2	DALYs (Disability-Adjusted Life Years)	44635	High SDI	2	Female	27	Age-standardized	465	Ovarian cancer	126	Occupational risks	3	Rate	2008	5.86636574119	9.28948344377	2.8543305751
2	DALYs (Disability-Adjusted Life Years)	44635	High SDI	2	Female	27	Age-standardized	465	Ovarian cancer	126	Occupational risks	3	Rate	2009	5.81300458009	9.17509147241	2.84011041838
2	DALYs (Disability-Adjusted Life Years)	44635	High SDI	2	Female	27	Age-standardized	465	Ovarian cancer	126	Occupational risks	3	Rate	2010	5.58511875458	8.84796158258	2.74069481296
2	DALYs (Disability-Adjusted Life Years)	44635	High SDI	2	Female	27	Age-standardized	465	Ovarian cancer	126	Occupational risks	3	Rate	2011	5.6313211836	8.92326737625	2.74834615644
2	DALYs (Disability-Adjusted Life Years)	44635	High SDI	2	Female	27	Age-standardized	465	Ovarian cancer	126	Occupational risks	3	Rate	2012	5.55656529898	8.79690672323	2.70043686892
2	DALYs (Disability-Adjusted Life Years)	44635	High SDI	2	Female	27	Age-standardized	465	Ovarian cancer	126	Occupational risks	3	Rate	2013	5.50377454614	8.74858703885	2.67218333239
2	DALYs (Disability-Adjusted Life Years)	44635	High SDI	2	Female	27	Age-standardized	465	Ovarian cancer	126	Occupational risks	3	Rate	2014	5.33321535271	8.50505911304	2.5822124481
2	DALYs (Disability-Adjusted Life Years)	44635	High SDI	2	Female	27	Age-standardized	465	Ovarian cancer	126	Occupational risks	3	Rate	2015	5.10162243406	8.1520059356	2.45711833568
2	DALYs (Disability-Adjusted Life Years)	44635	High SDI	2	Female	27	Age-standardized	465	Ovarian cancer	126	Occupational risks	3	Rate	2016	5.01720068109	8.0192450069	2.41732108908
2	DALYs (Disability-Adjusted Life Years)	44635	High SDI	2	Female	27	Age-standardized	465	Ovarian cancer	126	Occupational risks	3	Rate	2017	4.85314113187	7.73768593608	2.34541722841
2	DALYs (Disability-Adjusted Life Years)	44635	High SDI	2	Female	27	Age-standardized	465	Ovarian cancer	126	Occupational risks	3	Rate	2018	4.71631369336	7.51245826517	2.26416696178
2	DALYs (Disability-Adjusted Life Years)	44635	High SDI	2	Female	27	Age-standardized	465	Ovarian cancer	126	Occupational risks	3	Rate	2019	4.54673395112	7.24178188099	2.18061264113
2	DALYs (Disability-Adjusted Life Years)	44635	High SDI	2	Female	27	Age-standardized	465	Ovarian cancer	126	Occupational risks	3	Rate	2020	4.4069826048	7.010899086	2.1304027023
2	DALYs (Disability-Adjusted Life Years)	44635	High SDI	2	Female	27	Age-standardized	465	Ovarian cancer	126	Occupational risks	3	Rate	2021	4.39060332758	6.9863501469	2.11700227952
2	DALYs (Disability-Adjusted Life Years)	44636	Low-middle SDI	2	Female	22	All ages	465	Ovarian cancer	126	Occupational risks	1	Number	1990	732.429603531088	1449.23229067985	308.548206088571
2	DALYs (Disability-Adjusted Life Years)	44636	Low-middle SDI	2	Female	22	All ages	465	Ovarian cancer	126	Occupational risks	3	Rate	1990	0.12846059477	0.25418038966	0.05411617155
2	DALYs (Disability-Adjusted Life Years)	44636	Low-middle SDI	2	Female	22	All ages	465	Ovarian cancer	126	Occupational risks	1	Number	1991	754.159406659437	1491.38600044451	319.823504451473
2	DALYs (Disability-Adjusted Life Years)	44636	Low-middle SDI	2	Female	22	All ages	465	Ovarian cancer	126	Occupational risks	3	Rate	1991	0.12979810793	0.25668191544	0.05504470989
2	DALYs (Disability-Adjusted Life Years)	44636	Low-middle SDI	2	Female	22	All ages	465	Ovarian cancer	126	Occupational risks	1	Number	1992	795.958010390085	1543.86734740383	346.157639624613
2	DALYs (Disability-Adjusted Life Years)	44636	Low-middle SDI	2	Female	22	All ages	465	Ovarian cancer	126	Occupational risks	3	Rate	1992	0.13446136249	0.26080585198	0.05847648652
2	DALYs (Disability-Adjusted Life Years)	44636	Low-middle SDI	2	Female	22	All ages	465	Ovarian cancer	126	Occupational risks	1	Number	1993	832.140888623549	1610.17891351954	359.519074268539
2	DALYs (Disability-Adjusted Life Years)	44636	Low-middle SDI	2	Female	22	All ages	465	Ovarian cancer	126	Occupational risks	3	Rate	1993	0.13799829992	0.26702443741	0.05962093885
2	DALYs (Disability-Adjusted Life Years)	44636	Low-middle SDI	2	Female	22	All ages	465	Ovarian cancer	126	Occupational risks	1	Number	1994	875.428294021513	1696.68381338417	380.370102252897
2	DALYs (Disability-Adjusted Life Years)	44636	Low-middle SDI	2	Female	22	All ages	465	Ovarian cancer	126	Occupational risks	3	Rate	1994	0.14253171439	0.27624335922	0.06192946144
2	DALYs (Disability-Adjusted Life Years)	44636	Low-middle SDI	2	Female	22	All ages	465	Ovarian cancer	126	Occupational risks	1	Number	1995	933.921351208434	1770.26362329662	406.020193412195
2	DALYs (Disability-Adjusted Life Years)	44636	Low-middle SDI	2	Female	22	All ages	465	Ovarian cancer	126	Occupational risks	3	Rate	1995	0.14930826496	0.28301632655	0.06491143022
2	DALYs (Disability-Adjusted Life Years)	44636	Low-middle SDI	2	Female	22	All ages	465	Ovarian cancer	126	Occupational risks	1	Number	1996	985.729503074251	1886.2323703069	429.24223847504
2	DALYs (Disability-Adjusted Life Years)	44636	Low-middle SDI	2	Female	22	All ages	465	Ovarian cancer	126	Occupational risks	3	Rate	1996	0.15477385906	0.29616589756	0.06739727026
2	DALYs (Disability-Adjusted Life Years)	44636	Low-middle SDI	2	Female	22	All ages	465	Ovarian cancer	126	Occupational risks	1	Number	1997	1056.48658675906	1991.20119645951	458.020794836657
2	DALYs (Disability-Adjusted Life Years)	44636	Low-middle SDI	2	Female	22	All ages	465	Ovarian cancer	126	Occupational risks	3	Rate	1997	0.16292475291	0.30707059323	0.07063310198
2	DALYs (Disability-Adjusted Life Years)	44636	Low-middle SDI	2	Female	22	All ages	465	Ovarian cancer	126	Occupational risks	1	Number	1998	1110.21369792654	2079.96443152848	478.112371006552
2	DALYs (Disability-Adjusted Life Years)	44636	Low-middle SDI	2	Female	22	All ages	465	Ovarian cancer	126	Occupational risks	3	Rate	1998	0.1681689752	0.31506140444	0.07242179376
2	DALYs (Disability-Adjusted Life Years)	44636	Low-middle SDI	2	Female	22	All ages	465	Ovarian cancer	126	Occupational risks	1	Number	1999	1167.36226449829	2191.33360584273	508.553613274321
2	DALYs (Disability-Adjusted Life Years)	44636	Low-middle SDI	2	Female	22	All ages	465	Ovarian cancer	126	Occupational risks	3	Rate	1999	0.17370533333	0.32607387272	0.07567357418
2	DALYs (Disability-Adjusted Life Years)	44636	Low-middle SDI	2	Female	22	All ages	465	Ovarian cancer	126	Occupational risks	1	Number	2000	1243.2619861401	2326.59418934222	553.733683066611
2	DALYs (Disability-Adjusted Life Years)	44636	Low-middle SDI	2	Female	22	All ages	465	Ovarian cancer	126	Occupational risks	3	Rate	2000	0.18175515327	0.34012982636	0.08095152233
2	DALYs (Disability-Adjusted Life Years)	44636	Low-middle SDI	2	Female	22	All ages	465	Ovarian cancer	126	Occupational risks	1	Number	2001	1314.77559115039	2403.43127614473	587.908429296851
2	DALYs (Disability-Adjusted Life Years)	44636	Low-middle SDI	2	Female	22	All ages	465	Ovarian cancer	126	Occupational risks	3	Rate	2001	0.18885651094	0.34523278965	0.08444812594
2	DALYs (Disability-Adjusted Life Years)	44636	Low-middle SDI	2	Female	22	All ages	465	Ovarian cancer	126	Occupational risks	1	Number	2002	1403.67627094394	2603.77528076283	619.175001340934
2	DALYs (Disability-Adjusted Life Years)	44636	Low-middle SDI	2	Female	22	All ages	465	Ovarian cancer	126	Occupational risks	3	Rate	2002	0.19813485005	0.36753390756	0.08739917357
2	DALYs (Disability-Adjusted Life Years)	44636	Low-middle SDI	2	Female	22	All ages	465	Ovarian cancer	126	Occupational risks	1	Number	2003	1457.86128097727	2627.81834879881	653.240767148355
2	DALYs (Disability-Adjusted Life Years)	44636	Low-middle SDI	2	Female	22	All ages	465	Ovarian cancer	126	Occupational risks	3	Rate	2003	0.2022361775	0.3645339546	0.0906183033
2	DALYs (Disability-Adjusted Life Years)	44636	Low-middle SDI	2	Female	22	All ages	465	Ovarian cancer	126	Occupational risks	1	Number	2004	1507.49669230316	2731.70722057458	667.744276756276
2	DALYs (Disability-Adjusted Life Years)	44636	Low-middle SDI	2	Female	22	All ages	465	Ovarian cancer	126	Occupational risks	3	Rate	2004	0.20553453755	0.37244538125	0.09104133483
2	DALYs (Disability-Adjusted Life Years)	44636	Low-middle SDI	2	Female	22	All ages	465	Ovarian cancer	126	Occupational risks	1	Number	2005	1594.36453104572	2925.75229835681	696.083233745541
2	DALYs (Disability-Adjusted Life Years)	44636	Low-middle SDI	2	Female	22	All ages	465	Ovarian cancer	126	Occupational risks	3	Rate	2005	0.21366742746	0.39209224416	0.09328501165
2	DALYs (Disability-Adjusted Life Years)	44636	Low-middle SDI	2	Female	22	All ages	465	Ovarian cancer	126	Occupational risks	1	Number	2006	1667.51755689037	3048.85084098211	724.211048930268
2	DALYs (Disability-Adjusted Life Years)	44636	Low-middle SDI	2	Female	22	All ages	465	Ovarian cancer	126	Occupational risks	3	Rate	2006	0.21966770058	0.40163538362	0.09540275915
2	DALYs (Disability-Adjusted Life Years)	44636	Low-middle SDI	2	Female	22	All ages	465	Ovarian cancer	126	Occupational risks	1	Number	2007	1753.12593827874	3219.06183965105	755.571241437246
2	DALYs (Disability-Adjusted Life Years)	44636	Low-middle SDI	2	Female	22	All ages	465	Ovarian cancer	126	Occupational risks	3	Rate	2007	0.22702227871	0.41685468122	0.09784323032
2	DALYs (Disability-Adjusted Life Years)	44636	Low-middle SDI	2	Female	22	All ages	465	Ovarian cancer	126	Occupational risks	1	Number	2008	1844.88122172932	3252.68214205899	786.55162506244
2	DALYs (Disability-Adjusted Life Years)	44636	Low-middle SDI	2	Female	22	All ages	465	Ovarian cancer	126	Occupational risks	3	Rate	2008	0.23487266552	0.41410043953	0.10013624431
2	DALYs (Disability-Adjusted Life Years)	44636	Low-middle SDI	2	Female	22	All ages	465	Ovarian cancer	126	Occupational risks	1	Number	2009	1909.54669691978	3420.97703201992	819.206326915793
2	DALYs (Disability-Adjusted Life Years)	44636	Low-middle SDI	2	Female	22	All ages	465	Ovarian cancer	126	Occupational risks	3	Rate	2009	0.23901636091	0.42820083021	0.1025393699
2	DALYs (Disability-Adjusted Life Years)	44636	Low-middle SDI	2	Female	22	All ages	465	Ovarian cancer	126	Occupational risks	1	Number	2010	1987.71968187877	3558.38385902131	843.21800127498
2	DALYs (Disability-Adjusted Life Years)	44636	Low-middle SDI	2	Female	22	All ages	465	Ovarian cancer	126	Occupational risks	3	Rate	2010	0.24462435193	0.43792258705	0.10377301134
2	DALYs (Disability-Adjusted Life Years)	44636	Low-middle SDI	2	Female	22	All ages	465	Ovarian cancer	126	Occupational risks	1	Number	2011	2084.63209714211	3717.43055236629	875.252648297765
2	DALYs (Disability-Adjusted Life Years)	44636	Low-middle SDI	2	Female	22	All ages	465	Ovarian cancer	126	Occupational risks	3	Rate	2011	0.25228349244	0.4498857923	0.10592362805
2	DALYs (Disability-Adjusted Life Years)	44636	Low-middle SDI	2	Female	22	All ages	465	Ovarian cancer	126	Occupational risks	1	Number	2012	2178.73410953384	3881.07310609994	939.927743491167
2	DALYs (Disability-Adjusted Life Years)	44636	Low-middle SDI	2	Female	22	All ages	465	Ovarian cancer	126	Occupational risks	3	Rate	2012	0.25935893691	0.46200726856	0.11189004627
2	DALYs (Disability-Adjusted Life Years)	44636	Low-middle SDI	2	Female	22	All ages	465	Ovarian cancer	126	Occupational risks	1	Number	2013	2270.02004971458	4111.31920475458	978.088400461463
2	DALYs (Disability-Adjusted Life Years)	44636	Low-middle SDI	2	Female	22	All ages	465	Ovarian cancer	126	Occupational risks	3	Rate	2013	0.26588651158	0.4815571217	0.11456309069
2	DALYs (Disability-Adjusted Life Years)	44636	Low-middle SDI	2	Female	22	All ages	465	Ovarian cancer	126	Occupational risks	1	Number	2014	2369.12060412518	4273.61096225367	1032.40177633355
2	DALYs (Disability-Adjusted Life Years)	44636	Low-middle SDI	2	Female	22	All ages	465	Ovarian cancer	126	Occupational risks	3	Rate	2014	0.27312855035	0.49269132389	0.11902239171
2	DALYs (Disability-Adjusted Life Years)	44636	Low-middle SDI	2	Female	22	All ages	465	Ovarian cancer	126	Occupational risks	1	Number	2015	2548.18822452578	4519.14150593487	1089.02310669242
2	DALYs (Disability-Adjusted Life Years)	44636	Low-middle SDI	2	Female	22	All ages	465	Ovarian cancer	126	Occupational risks	3	Rate	2015	0.28924735653	0.51297220581	0.12361608604
2	DALYs (Disability-Adjusted Life Years)	44636	Low-middle SDI	2	Female	22	All ages	465	Ovarian cancer	126	Occupational risks	1	Number	2016	2744.08614915448	4919.8563375316	1211.86169865922
2	DALYs (Disability-Adjusted Life Years)	44636	Low-middle SDI	2	Female	22	All ages	465	Ovarian cancer	126	Occupational risks	3	Rate	2016	0.30679194544	0.55004552155	0.13548751312
2	DALYs (Disability-Adjusted Life Years)	44636	Low-middle SDI	2	Female	22	All ages	465	Ovarian cancer	126	Occupational risks	1	Number	2017	2898.61960791626	5116.15983688578	1253.45267343157
2	DALYs (Disability-Adjusted Life Years)	44636	Low-middle SDI	2	Female	22	All ages	465	Ovarian cancer	126	Occupational risks	3	Rate	2017	0.31932512121	0.56361943995	0.13808604819
2	DALYs (Disability-Adjusted Life Years)	44636	Low-middle SDI	2	Female	22	All ages	465	Ovarian cancer	126	Occupational risks	1	Number	2018	3088.60118491126	5565.15969583739	1330.61550276007
2	DALYs (Disability-Adjusted Life Years)	44636	Low-middle SDI	2	Female	22	All ages	465	Ovarian cancer	126	Occupational risks	3	Rate	2018	0.33555696165	0.60461936223	0.14456294889
2	DALYs (Disability-Adjusted Life Years)	44636	Low-middle SDI	2	Female	22	All ages	465	Ovarian cancer	126	Occupational risks	1	Number	2019	3265.04764445696	5715.19725918938	1387.0769898712
2	DALYs (Disability-Adjusted Life Years)	44636	Low-middle SDI	2	Female	22	All ages	465	Ovarian cancer	126	Occupational risks	3	Rate	2019	0.35015520577	0.61291787754	0.14875502035
2	DALYs (Disability-Adjusted Life Years)	44636	Low-middle SDI	2	Female	22	All ages	465	Ovarian cancer	126	Occupational risks	1	Number	2020	3387.62843073892	5941.47751365262	1442.15224377653
2	DALYs (Disability-Adjusted Life Years)	44636	Low-middle SDI	2	Female	22	All ages	465	Ovarian cancer	126	Occupational risks	3	Rate	2020	0.35882522424	0.62933466428	0.15275600995
2	DALYs (Disability-Adjusted Life Years)	44636	Low-middle SDI	2	Female	22	All ages	465	Ovarian cancer	126	Occupational risks	1	Number	2021	3459.68721851204	5974.76419833421	1490.59748062785
2	DALYs (Disability-Adjusted Life Years)	44636	Low-middle SDI	2	Female	22	All ages	465	Ovarian cancer	126	Occupational risks	3	Rate	2021	0.36212486254	0.62537753485	0.15602058038
2	DALYs (Disability-Adjusted Life Years)	44636	Low-middle SDI	2	Female	27	Age-standardized	465	Ovarian cancer	126	Occupational risks	3	Rate	1990	0.26978660326	0.52645894301	0.11846405977
2	DALYs (Disability-Adjusted Life Years)	44636	Low-middle SDI	2	Female	27	Age-standardized	465	Ovarian cancer	126	Occupational risks	3	Rate	1991	0.26952601326	0.515334531	0.11767239343
2	DALYs (Disability-Adjusted Life Years)	44636	Low-middle SDI	2	Female	27	Age-standardized	465	Ovarian cancer	126	Occupational risks	3	Rate	1992	0.27612845033	0.51774087681	0.12325002282
2	DALYs (Disability-Adjusted Life Years)	44636	Low-middle SDI	2	Female	27	Age-standardized	465	Ovarian cancer	126	Occupational risks	3	Rate	1993	0.28107738113	0.53165169557	0.12530985057
2	DALYs (Disability-Adjusted Life Years)	44636	Low-middle SDI	2	Female	27	Age-standardized	465	Ovarian cancer	126	Occupational risks	3	Rate	1994	0.28751822659	0.54439482898	0.12832152258
2	DALYs (Disability-Adjusted Life Years)	44636	Low-middle SDI	2	Female	27	Age-standardized	465	Ovarian cancer	126	Occupational risks	3	Rate	1995	0.29821746112	0.55814008594	0.13294838265
2	DALYs (Disability-Adjusted Life Years)	44636	Low-middle SDI	2	Female	27	Age-standardized	465	Ovarian cancer	126	Occupational risks	3	Rate	1996	0.30505311857	0.57029662203	0.13587320132
2	DALYs (Disability-Adjusted Life Years)	44636	Low-middle SDI	2	Female	27	Age-standardized	465	Ovarian cancer	126	Occupational risks	3	Rate	1997	0.31755215912	0.58485559888	0.14045025426
2	DALYs (Disability-Adjusted Life Years)	44636	Low-middle SDI	2	Female	27	Age-standardized	465	Ovarian cancer	126	Occupational risks	3	Rate	1998	0.32436326103	0.60233512286	0.14246964741
2	DALYs (Disability-Adjusted Life Years)	44636	Low-middle SDI	2	Female	27	Age-standardized	465	Ovarian cancer	126	Occupational risks	3	Rate	1999	0.33235201908	0.61872348771	0.14713344088
2	DALYs (Disability-Adjusted Life Years)	44636	Low-middle SDI	2	Female	27	Age-standardized	465	Ovarian cancer	126	Occupational risks	3	Rate	2000	0.34226922197	0.62640938249	0.15466908528
2	DALYs (Disability-Adjusted Life Years)	44636	Low-middle SDI	2	Female	27	Age-standardized	465	Ovarian cancer	126	Occupational risks	3	Rate	2001	0.35067407129	0.63632469896	0.15872694455
2	DALYs (Disability-Adjusted Life Years)	44636	Low-middle SDI	2	Female	27	Age-standardized	465	Ovarian cancer	126	Occupational risks	3	Rate	2002	0.36301940231	0.66346841208	0.1625596635
2	DALYs (Disability-Adjusted Life Years)	44636	Low-middle SDI	2	Female	27	Age-standardized	465	Ovarian cancer	126	Occupational risks	3	Rate	2003	0.36514969457	0.6586397019	0.16515656859
2	DALYs (Disability-Adjusted Life Years)	44636	Low-middle SDI	2	Female	27	Age-standardized	465	Ovarian cancer	126	Occupational risks	3	Rate	2004	0.3664712855	0.6625826124	0.16422535838
2	DALYs (Disability-Adjusted Life Years)	44636	Low-middle SDI	2	Female	27	Age-standardized	465	Ovarian cancer	126	Occupational risks	3	Rate	2005	0.37503167848	0.67459990256	0.16606018747
2	DALYs (Disability-Adjusted Life Years)	44636	Low-middle SDI	2	Female	27	Age-standardized	465	Ovarian cancer	126	Occupational risks	3	Rate	2006	0.37929855679	0.68429738434	0.16669737987
2	DALYs (Disability-Adjusted Life Years)	44636	Low-middle SDI	2	Female	27	Age-standardized	465	Ovarian cancer	126	Occupational risks	3	Rate	2007	0.38599640133	0.69568067497	0.16886423801
2	DALYs (Disability-Adjusted Life Years)	44636	Low-middle SDI	2	Female	27	Age-standardized	465	Ovarian cancer	126	Occupational risks	3	Rate	2008	0.39409822676	0.68193961178	0.16996767033
2	DALYs (Disability-Adjusted Life Years)	44636	Low-middle SDI	2	Female	27	Age-standardized	465	Ovarian cancer	126	Occupational risks	3	Rate	2009	0.39559835954	0.70042311542	0.17154116405
2	DALYs (Disability-Adjusted Life Years)	44636	Low-middle SDI	2	Female	27	Age-standardized	465	Ovarian cancer	126	Occupational risks	3	Rate	2010	0.39775564516	0.70295936436	0.1718110283
2	DALYs (Disability-Adjusted Life Years)	44636	Low-middle SDI	2	Female	27	Age-standardized	465	Ovarian cancer	126	Occupational risks	3	Rate	2011	0.40294989178	0.71803088058	0.17117482573
2	DALYs (Disability-Adjusted Life Years)	44636	Low-middle SDI	2	Female	27	Age-standardized	465	Ovarian cancer	126	Occupational risks	3	Rate	2012	0.40641515011	0.71867591018	0.17721585094
2	DALYs (Disability-Adjusted Life Years)	44636	Low-middle SDI	2	Female	27	Age-standardized	465	Ovarian cancer	126	Occupational risks	3	Rate	2013	0.40966156785	0.73357640912	0.17812482221
2	DALYs (Disability-Adjusted Life Years)	44636	Low-middle SDI	2	Female	27	Age-standardized	465	Ovarian cancer	126	Occupational risks	3	Rate	2014	0.41428737214	0.73060195844	0.18207202538
2	DALYs (Disability-Adjusted Life Years)	44636	Low-middle SDI	2	Female	27	Age-standardized	465	Ovarian cancer	126	Occupational risks	3	Rate	2015	0.4312586521	0.76201777636	0.18597360804
2	DALYs (Disability-Adjusted Life Years)	44636	Low-middle SDI	2	Female	27	Age-standardized	465	Ovarian cancer	126	Occupational risks	3	Rate	2016	0.4494256012	0.79973530046	0.19899618064
2	DALYs (Disability-Adjusted Life Years)	44636	Low-middle SDI	2	Female	27	Age-standardized	465	Ovarian cancer	126	Occupational risks	3	Rate	2017	0.45925799011	0.80676667086	0.2011035885
2	DALYs (Disability-Adjusted Life Years)	44636	Low-middle SDI	2	Female	27	Age-standardized	465	Ovarian cancer	126	Occupational risks	3	Rate	2018	0.47418058087	0.84510604396	0.20699612617
2	DALYs (Disability-Adjusted Life Years)	44636	Low-middle SDI	2	Female	27	Age-standardized	465	Ovarian cancer	126	Occupational risks	3	Rate	2019	0.48620358496	0.84102808029	0.20654092214
2	DALYs (Disability-Adjusted Life Years)	44636	Low-middle SDI	2	Female	27	Age-standardized	465	Ovarian cancer	126	Occupational risks	3	Rate	2020	0.48928038485	0.85208163773	0.21097364223
2	DALYs (Disability-Adjusted Life Years)	44636	Low-middle SDI	2	Female	27	Age-standardized	465	Ovarian cancer	126	Occupational risks	3	Rate	2021	0.48519371298	0.83808168497	0.21060865196
2	DALYs (Disability-Adjusted Life Years)	44637	Low SDI	2	Female	22	All ages	465	Ovarian cancer	126	Occupational risks	1	Number	1990	63.2786824037224	166.664503699725	14.9822001585288
2	DALYs (Disability-Adjusted Life Years)	44637	Low SDI	2	Female	22	All ages	465	Ovarian cancer	126	Occupational risks	3	Rate	1990	0.02541639238	0.06694214009	0.00601772135
2	DALYs (Disability-Adjusted Life Years)	44637	Low SDI	2	Female	22	All ages	465	Ovarian cancer	126	Occupational risks	1	Number	1991	63.9170896869952	166.064408123303	15.0386440394972
2	DALYs (Disability-Adjusted Life Years)	44637	Low SDI	2	Female	22	All ages	465	Ovarian cancer	126	Occupational risks	3	Rate	1991	0.02507816724	0.06515614243	0.00590048189
2	DALYs (Disability-Adjusted Life Years)	44637	Low SDI	2	Female	22	All ages	465	Ovarian cancer	126	Occupational risks	1	Number	1992	66.4135888740064	178.631243274483	15.3461629084452
2	DALYs (Disability-Adjusted Life Years)	44637	Low SDI	2	Female	22	All ages	465	Ovarian cancer	126	Occupational risks	3	Rate	1992	0.02542137363	0.06837533785	0.00587410721
2	DALYs (Disability-Adjusted Life Years)	44637	Low SDI	2	Female	22	All ages	465	Ovarian cancer	126	Occupational risks	1	Number	1993	69.1758864588421	186.237301758741	16.1215611072912
2	DALYs (Disability-Adjusted Life Years)	44637	Low SDI	2	Female	22	All ages	465	Ovarian cancer	126	Occupational risks	3	Rate	1993	0.02579813314	0.06945447255	0.00601229997
2	DALYs (Disability-Adjusted Life Years)	44637	Low SDI	2	Female	22	All ages	465	Ovarian cancer	126	Occupational risks	1	Number	1994	74.0980597110407	192.644803415849	17.7640131110914
2	DALYs (Disability-Adjusted Life Years)	44637	Low SDI	2	Female	22	All ages	465	Ovarian cancer	126	Occupational risks	3	Rate	1994	0.02695153275	0.07007029264	0.00646126745
2	DALYs (Disability-Adjusted Life Years)	44637	Low SDI	2	Female	22	All ages	465	Ovarian cancer	126	Occupational risks	1	Number	1995	75.828258882374	197.754375830773	18.9049917397718
2	DALYs (Disability-Adjusted Life Years)	44637	Low SDI	2	Female	22	All ages	465	Ovarian cancer	126	Occupational risks	3	Rate	1995	0.02690895469	0.0701765228	0.00670875968
2	DALYs (Disability-Adjusted Life Years)	44637	Low SDI	2	Female	22	All ages	465	Ovarian cancer	126	Occupational risks	1	Number	1996	77.2502227475166	196.942828749595	18.1394224406078
2	DALYs (Disability-Adjusted Life Years)	44637	Low SDI	2	Female	22	All ages	465	Ovarian cancer	126	Occupational risks	3	Rate	1996	0.02669039725	0.06804488257	0.00626727501
2	DALYs (Disability-Adjusted Life Years)	44637	Low SDI	2	Female	22	All ages	465	Ovarian cancer	126	Occupational risks	1	Number	1997	81.8140320392696	211.296064521404	19.8810504447225
2	DALYs (Disability-Adjusted Life Years)	44637	Low SDI	2	Female	22	All ages	465	Ovarian cancer	126	Occupational risks	3	Rate	1997	0.0274976051	0.07101637209	0.00668199892
2	DALYs (Disability-Adjusted Life Years)	44637	Low SDI	2	Female	22	All ages	465	Ovarian cancer	126	Occupational risks	1	Number	1998	84.3814484706554	205.819238864059	23.3528414990088
2	DALYs (Disability-Adjusted Life Years)	44637	Low SDI	2	Female	22	All ages	465	Ovarian cancer	126	Occupational risks	3	Rate	1998	0.0275984093	0.06731673488	0.00763794992
2	DALYs (Disability-Adjusted Life Years)	44637	Low SDI	2	Female	22	All ages	465	Ovarian cancer	126	Occupational risks	1	Number	1999	88.9746262715023	220.948805676208	23.341678905182
2	DALYs (Disability-Adjusted Life Years)	44637	Low SDI	2	Female	22	All ages	465	Ovarian cancer	126	Occupational risks	3	Rate	1999	0.02833198236	0.07035621196	0.00743263628
2	DALYs (Disability-Adjusted Life Years)	44637	Low SDI	2	Female	22	All ages	465	Ovarian cancer	126	Occupational risks	1	Number	2000	95.5526264060032	231.472054472699	25.9415359845926
2	DALYs (Disability-Adjusted Life Years)	44637	Low SDI	2	Female	22	All ages	465	Ovarian cancer	126	Occupational risks	3	Rate	2000	0.02963597083	0.07179184196	0.00804585528
2	DALYs (Disability-Adjusted Life Years)	44637	Low SDI	2	Female	22	All ages	465	Ovarian cancer	126	Occupational risks	1	Number	2001	104.448937714865	258.224040230915	29.0872213088395
2	DALYs (Disability-Adjusted Life Years)	44637	Low SDI	2	Female	22	All ages	465	Ovarian cancer	126	Occupational risks	3	Rate	2001	0.03156236275	0.07803009783	0.00878957173
2	DALYs (Disability-Adjusted Life Years)	44637	Low SDI	2	Female	22	All ages	465	Ovarian cancer	126	Occupational risks	1	Number	2002	113.368307649628	268.991562935959	32.3360259317127
2	DALYs (Disability-Adjusted Life Years)	44637	Low SDI	2	Female	22	All ages	465	Ovarian cancer	126	Occupational risks	3	Rate	2002	0.03334912068	0.07912821741	0.00951216485
2	DALYs (Disability-Adjusted Life Years)	44637	Low SDI	2	Female	22	All ages	465	Ovarian cancer	126	Occupational risks	1	Number	2003	120.888577656894	294.211421741739	33.0192235957898
2	DALYs (Disability-Adjusted Life Years)	44637	Low SDI	2	Female	22	All ages	465	Ovarian cancer	126	Occupational risks	3	Rate	2003	0.03458269042	0.08416529265	0.00944583525
2	DALYs (Disability-Adjusted Life Years)	44637	Low SDI	2	Female	22	All ages	465	Ovarian cancer	126	Occupational risks	1	Number	2004	124.070827056711	287.779730879275	35.5099968042484
2	DALYs (Disability-Adjusted Life Years)	44637	Low SDI	2	Female	22	All ages	465	Ovarian cancer	126	Occupational risks	3	Rate	2004	0.03451756013	0.0800627706	0.00987918336
2	DALYs (Disability-Adjusted Life Years)	44637	Low SDI	2	Female	22	All ages	465	Ovarian cancer	126	Occupational risks	1	Number	2005	130.867641490634	304.967232720692	36.0432057126689
2	DALYs (Disability-Adjusted Life Years)	44637	Low SDI	2	Female	22	All ages	465	Ovarian cancer	126	Occupational risks	3	Rate	2005	0.03542148098	0.08254440067	0.00975568682
2	DALYs (Disability-Adjusted Life Years)	44637	Low SDI	2	Female	22	All ages	465	Ovarian cancer	126	Occupational risks	1	Number	2006	137.963104551798	315.875753012645	40.0761598227283
2	DALYs (Disability-Adjusted Life Years)	44637	Low SDI	2	Female	22	All ages	465	Ovarian cancer	126	Occupational risks	3	Rate	2006	0.03632744548	0.08317411552	0.01055256415
2	DALYs (Disability-Adjusted Life Years)	44637	Low SDI	2	Female	22	All ages	465	Ovarian cancer	126	Occupational risks	1	Number	2007	142.905325504259	324.841639376681	40.3471894138338
2	DALYs (Disability-Adjusted Life Years)	44637	Low SDI	2	Female	22	All ages	465	Ovarian cancer	126	Occupational risks	3	Rate	2007	0.03660820691	0.08321502299	0.01033578177
2	DALYs (Disability-Adjusted Life Years)	44637	Low SDI	2	Female	22	All ages	465	Ovarian cancer	126	Occupational risks	1	Number	2008	149.179815981638	336.561931136201	42.7416187723556
2	DALYs (Disability-Adjusted Life Years)	44637	Low SDI	2	Female	22	All ages	465	Ovarian cancer	126	Occupational risks	3	Rate	2008	0.03718292683	0.0838877403	0.01065330771
2	DALYs (Disability-Adjusted Life Years)	44637	Low SDI	2	Female	22	All ages	465	Ovarian cancer	126	Occupational risks	1	Number	2009	155.74362602795	355.435763083507	44.2380579338581
2	DALYs (Disability-Adjusted Life Years)	44637	Low SDI	2	Female	22	All ages	465	Ovarian cancer	126	Occupational risks	3	Rate	2009	0.03776365252	0.08618364035	0.01072654266
2	DALYs (Disability-Adjusted Life Years)	44637	Low SDI	2	Female	22	All ages	465	Ovarian cancer	126	Occupational risks	1	Number	2010	161.245509576831	368.721607732811	45.6315217111529
2	DALYs (Disability-Adjusted Life Years)	44637	Low SDI	2	Female	22	All ages	465	Ovarian cancer	126	Occupational risks	3	Rate	2010	0.03804335406	0.08699409185	0.01076604329
2	DALYs (Disability-Adjusted Life Years)	44637	Low SDI	2	Female	22	All ages	465	Ovarian cancer	126	Occupational risks	1	Number	2011	172.936152166158	385.641369904498	50.3164609734676
2	DALYs (Disability-Adjusted Life Years)	44637	Low SDI	2	Female	22	All ages	465	Ovarian cancer	126	Occupational risks	3	Rate	2011	0.03971870299	0.08857127235	0.01155631454
2	DALYs (Disability-Adjusted Life Years)	44637	Low SDI	2	Female	22	All ages	465	Ovarian cancer	126	Occupational risks	1	Number	2012	187.266761670381	422.313109977159	58.0706017732381
2	DALYs (Disability-Adjusted Life Years)	44637	Low SDI	2	Female	22	All ages	465	Ovarian cancer	126	Occupational risks	3	Rate	2012	0.04187669573	0.09443788878	0.01298577975
2	DALYs (Disability-Adjusted Life Years)	44637	Low SDI	2	Female	22	All ages	465	Ovarian cancer	126	Occupational risks	1	Number	2013	199.486198566795	450.277802250713	63.3909686741476
2	DALYs (Disability-Adjusted Life Years)	44637	Low SDI	2	Female	22	All ages	465	Ovarian cancer	126	Occupational risks	3	Rate	2013	0.04344678791	0.09806755714	0.01380613793
2	DALYs (Disability-Adjusted Life Years)	44637	Low SDI	2	Female	22	All ages	465	Ovarian cancer	126	Occupational risks	1	Number	2014	213.815892718335	454.647720700599	71.249897328526
2	DALYs (Disability-Adjusted Life Years)	44637	Low SDI	2	Female	22	All ages	465	Ovarian cancer	126	Occupational risks	3	Rate	2014	0.04537458635	0.09648231476	0.01512017922
2	DALYs (Disability-Adjusted Life Years)	44637	Low SDI	2	Female	22	All ages	465	Ovarian cancer	126	Occupational risks	1	Number	2015	231.870542548519	509.056393614678	75.0971855216045
2	DALYs (Disability-Adjusted Life Years)	44637	Low SDI	2	Female	22	All ages	465	Ovarian cancer	126	Occupational risks	3	Rate	2015	0.0479763079	0.1053288012	0.01553835022
2	DALYs (Disability-Adjusted Life Years)	44637	Low SDI	2	Female	22	All ages	465	Ovarian cancer	126	Occupational risks	1	Number	2016	245.968198049307	530.51541688157	82.955403705088
2	DALYs (Disability-Adjusted Life Years)	44637	Low SDI	2	Female	22	All ages	465	Ovarian cancer	126	Occupational risks	3	Rate	2016	0.0496544779	0.1070970404	0.01674650338
2	DALYs (Disability-Adjusted Life Years)	44637	Low SDI	2	Female	22	All ages	465	Ovarian cancer	126	Occupational risks	1	Number	2017	266.461542740142	565.846742925754	85.8517686025152
2	DALYs (Disability-Adjusted Life Years)	44637	Low SDI	2	Female	22	All ages	465	Ovarian cancer	126	Occupational risks	3	Rate	2017	0.0525102665	0.11150863634	0.01691838605
2	DALYs (Disability-Adjusted Life Years)	44637	Low SDI	2	Female	22	All ages	465	Ovarian cancer	126	Occupational risks	1	Number	2018	287.494492769976	606.029234568516	101.930653947558
2	DALYs (Disability-Adjusted Life Years)	44637	Low SDI	2	Female	22	All ages	465	Ovarian cancer	126	Occupational risks	3	Rate	2018	0.0553084937	0.11658854323	0.0196095267
2	DALYs (Disability-Adjusted Life Years)	44637	Low SDI	2	Female	22	All ages	465	Ovarian cancer	126	Occupational risks	1	Number	2019	304.226899143172	625.200608604264	100.669021669391
2	DALYs (Disability-Adjusted Life Years)	44637	Low SDI	2	Female	22	All ages	465	Ovarian cancer	126	Occupational risks	3	Rate	2019	0.05712288919	0.11739022811	0.01890202801
2	DALYs (Disability-Adjusted Life Years)	44637	Low SDI	2	Female	22	All ages	465	Ovarian cancer	126	Occupational risks	1	Number	2020	314.409620117723	636.328140407998	114.610280716034
2	DALYs (Disability-Adjusted Life Years)	44637	Low SDI	2	Female	22	All ages	465	Ovarian cancer	126	Occupational risks	3	Rate	2020	0.05763919791	0.11665496623	0.02101094951
2	DALYs (Disability-Adjusted Life Years)	44637	Low SDI	2	Female	22	All ages	465	Ovarian cancer	126	Occupational risks	1	Number	2021	329.678320406408	693.358721538572	121.188981395352
2	DALYs (Disability-Adjusted Life Years)	44637	Low SDI	2	Female	22	All ages	465	Ovarian cancer	126	Occupational risks	3	Rate	2021	0.05905312149	0.12419681334	0.02170778968
2	DALYs (Disability-Adjusted Life Years)	44637	Low SDI	2	Female	27	Age-standardized	465	Ovarian cancer	126	Occupational risks	3	Rate	1990	0.0588606948	0.15098893862	0.01436442428
2	DALYs (Disability-Adjusted Life Years)	44637	Low SDI	2	Female	27	Age-standardized	465	Ovarian cancer	126	Occupational risks	3	Rate	1991	0.05822252701	0.14815907453	0.01458798234
2	DALYs (Disability-Adjusted Life Years)	44637	Low SDI	2	Female	27	Age-standardized	465	Ovarian cancer	126	Occupational risks	3	Rate	1992	0.05916012139	0.15143986753	0.01429521676
2	DALYs (Disability-Adjusted Life Years)	44637	Low SDI	2	Female	27	Age-standardized	465	Ovarian cancer	126	Occupational risks	3	Rate	1993	0.06038001985	0.15656759415	0.01450245317
2	DALYs (Disability-Adjusted Life Years)	44637	Low SDI	2	Female	27	Age-standardized	465	Ovarian cancer	126	Occupational risks	3	Rate	1994	0.06401427204	0.1640463665	0.01563114744
2	DALYs (Disability-Adjusted Life Years)	44637	Low SDI	2	Female	27	Age-standardized	465	Ovarian cancer	126	Occupational risks	3	Rate	1995	0.06446942607	0.16138509819	0.01642755081
2	DALYs (Disability-Adjusted Life Years)	44637	Low SDI	2	Female	27	Age-standardized	465	Ovarian cancer	126	Occupational risks	3	Rate	1996	0.06414134771	0.15673723101	0.01610394475
2	DALYs (Disability-Adjusted Life Years)	44637	Low SDI	2	Female	27	Age-standardized	465	Ovarian cancer	126	Occupational risks	3	Rate	1997	0.06621870885	0.16538819377	0.01701349059
2	DALYs (Disability-Adjusted Life Years)	44637	Low SDI	2	Female	27	Age-standardized	465	Ovarian cancer	126	Occupational risks	3	Rate	1998	0.06682692464	0.15877722896	0.01867579834
2	DALYs (Disability-Adjusted Life Years)	44637	Low SDI	2	Female	27	Age-standardized	465	Ovarian cancer	126	Occupational risks	3	Rate	1999	0.06873479262	0.16422158268	0.01797552974
2	DALYs (Disability-Adjusted Life Years)	44637	Low SDI	2	Female	27	Age-standardized	465	Ovarian cancer	126	Occupational risks	3	Rate	2000	0.0721841876	0.1702799524	0.01975171226
2	DALYs (Disability-Adjusted Life Years)	44637	Low SDI	2	Female	27	Age-standardized	465	Ovarian cancer	126	Occupational risks	3	Rate	2001	0.07710877912	0.18606973357	0.02197668411
2	DALYs (Disability-Adjusted Life Years)	44637	Low SDI	2	Female	27	Age-standardized	465	Ovarian cancer	126	Occupational risks	3	Rate	2002	0.08180941882	0.18947842429	0.02381687287
2	DALYs (Disability-Adjusted Life Years)	44637	Low SDI	2	Female	27	Age-standardized	465	Ovarian cancer	126	Occupational risks	3	Rate	2003	0.08488808532	0.20256332131	0.02354221524
2	DALYs (Disability-Adjusted Life Years)	44637	Low SDI	2	Female	27	Age-standardized	465	Ovarian cancer	126	Occupational risks	3	Rate	2004	0.08489874716	0.19494110011	0.02499459676
2	DALYs (Disability-Adjusted Life Years)	44637	Low SDI	2	Female	27	Age-standardized	465	Ovarian cancer	126	Occupational risks	3	Rate	2005	0.08738808805	0.19840319715	0.02538773875
2	DALYs (Disability-Adjusted Life Years)	44637	Low SDI	2	Female	27	Age-standardized	465	Ovarian cancer	126	Occupational risks	3	Rate	2006	0.08950587347	0.20098803072	0.02698895998
2	DALYs (Disability-Adjusted Life Years)	44637	Low SDI	2	Female	27	Age-standardized	465	Ovarian cancer	126	Occupational risks	3	Rate	2007	0.08984673562	0.20006390826	0.0267247096
2	DALYs (Disability-Adjusted Life Years)	44637	Low SDI	2	Female	27	Age-standardized	465	Ovarian cancer	126	Occupational risks	3	Rate	2008	0.0909134762	0.20131016527	0.02725228075
2	DALYs (Disability-Adjusted Life Years)	44637	Low SDI	2	Female	27	Age-standardized	465	Ovarian cancer	126	Occupational risks	3	Rate	2009	0.09179108426	0.20465391121	0.02699329729
2	DALYs (Disability-Adjusted Life Years)	44637	Low SDI	2	Female	27	Age-standardized	465	Ovarian cancer	126	Occupational risks	3	Rate	2010	0.09218618448	0.20590992457	0.02681280877
2	DALYs (Disability-Adjusted Life Years)	44637	Low SDI	2	Female	27	Age-standardized	465	Ovarian cancer	126	Occupational risks	3	Rate	2011	0.09581161105	0.20609035557	0.02889502827
2	DALYs (Disability-Adjusted Life Years)	44637	Low SDI	2	Female	27	Age-standardized	465	Ovarian cancer	126	Occupational risks	3	Rate	2012	0.1008009306	0.22147569316	0.03158528867
2	DALYs (Disability-Adjusted Life Years)	44637	Low SDI	2	Female	27	Age-standardized	465	Ovarian cancer	126	Occupational risks	3	Rate	2013	0.10479821347	0.22801909529	0.03443623568
2	DALYs (Disability-Adjusted Life Years)	44637	Low SDI	2	Female	27	Age-standardized	465	Ovarian cancer	126	Occupational risks	3	Rate	2014	0.10922270378	0.2291323945	0.03727733102
2	DALYs (Disability-Adjusted Life Years)	44637	Low SDI	2	Female	27	Age-standardized	465	Ovarian cancer	126	Occupational risks	3	Rate	2015	0.11472849827	0.2485642896	0.0382295551
2	DALYs (Disability-Adjusted Life Years)	44637	Low SDI	2	Female	27	Age-standardized	465	Ovarian cancer	126	Occupational risks	3	Rate	2016	0.11791990147	0.2488360602	0.04123473957
2	DALYs (Disability-Adjusted Life Years)	44637	Low SDI	2	Female	27	Age-standardized	465	Ovarian cancer	126	Occupational risks	3	Rate	2017	0.12383738935	0.25776824002	0.04220080932
2	DALYs (Disability-Adjusted Life Years)	44637	Low SDI	2	Female	27	Age-standardized	465	Ovarian cancer	126	Occupational risks	3	Rate	2018	0.12950765244	0.26318115513	0.04807291712
2	DALYs (Disability-Adjusted Life Years)	44637	Low SDI	2	Female	27	Age-standardized	465	Ovarian cancer	126	Occupational risks	3	Rate	2019	0.13279959459	0.26666014197	0.04587237641
2	DALYs (Disability-Adjusted Life Years)	44637	Low SDI	2	Female	27	Age-standardized	465	Ovarian cancer	126	Occupational risks	3	Rate	2020	0.13338257807	0.26844957937	0.04816714741
2	DALYs (Disability-Adjusted Life Years)	44637	Low SDI	2	Female	27	Age-standardized	465	Ovarian cancer	126	Occupational risks	3	Rate	2021	0.1361349433	0.28264508567	0.05197080795
2	DALYs (Disability-Adjusted Life Years)	44639	Middle SDI	2	Female	22	All ages	465	Ovarian cancer	126	Occupational risks	1	Number	1990	3699.69388066636	6706.44680879666	1659.86664866065
2	DALYs (Disability-Adjusted Life Years)	44639	Middle SDI	2	Female	22	All ages	465	Ovarian cancer	126	Occupational risks	3	Rate	1990	0.43739692261	0.79287078619	0.19623800982
2	DALYs (Disability-Adjusted Life Years)	44639	Middle SDI	2	Female	22	All ages	465	Ovarian cancer	126	Occupational risks	1	Number	1991	3832.37718134842	6836.89011815099	1763.10121932789
2	DALYs (Disability-Adjusted Life Years)	44639	Middle SDI	2	Female	22	All ages	465	Ovarian cancer	126	Occupational risks	3	Rate	1991	0.44563661244	0.79500748691	0.20501699535
2	DALYs (Disability-Adjusted Life Years)	44639	Middle SDI	2	Female	22	All ages	465	Ovarian cancer	126	Occupational risks	1	Number	1992	4110.89468263772	7208.94571808478	1836.13133676262
2	DALYs (Disability-Adjusted Life Years)	44639	Middle SDI	2	Female	22	All ages	465	Ovarian cancer	126	Occupational risks	3	Rate	1992	0.47086102078	0.82571114116	0.21031010091
2	DALYs (Disability-Adjusted Life Years)	44639	Middle SDI	2	Female	22	All ages	465	Ovarian cancer	126	Occupational risks	1	Number	1993	4288.52832173098	7506.27117194434	1918.17597931516
2	DALYs (Disability-Adjusted Life Years)	44639	Middle SDI	2	Female	22	All ages	465	Ovarian cancer	126	Occupational risks	3	Rate	1993	0.48450989712	0.84804445731	0.21671192929
2	DALYs (Disability-Adjusted Life Years)	44639	Middle SDI	2	Female	22	All ages	465	Ovarian cancer	126	Occupational risks	1	Number	1994	4495.30802499734	7891.04517168555	2003.51386526652
2	DALYs (Disability-Adjusted Life Years)	44639	Middle SDI	2	Female	22	All ages	465	Ovarian cancer	126	Occupational risks	3	Rate	1994	0.50144001002	0.88022572602	0.22348680159
2	DALYs (Disability-Adjusted Life Years)	44639	Middle SDI	2	Female	22	All ages	465	Ovarian cancer	126	Occupational risks	1	Number	1995	4672.98912608402	8216.18788714317	2137.28819526544
2	DALYs (Disability-Adjusted Life Years)	44639	Middle SDI	2	Female	22	All ages	465	Ovarian cancer	126	Occupational risks	3	Rate	1995	0.51494291786	0.90538788988	0.23551979041
2	DALYs (Disability-Adjusted Life Years)	44639	Middle SDI	2	Female	22	All ages	465	Ovarian cancer	126	Occupational risks	1	Number	1996	4862.86242648227	8283.76673735987	2233.31756057472
2	DALYs (Disability-Adjusted Life Years)	44639	Middle SDI	2	Female	22	All ages	465	Ovarian cancer	126	Occupational risks	3	Rate	1996	0.52956858759	0.90210708556	0.24320960012
2	DALYs (Disability-Adjusted Life Years)	44639	Middle SDI	2	Female	22	All ages	465	Ovarian cancer	126	Occupational risks	1	Number	1997	5222.65025830122	8785.04786797368	2411.62273817289
2	DALYs (Disability-Adjusted Life Years)	44639	Middle SDI	2	Female	22	All ages	465	Ovarian cancer	126	Occupational risks	3	Rate	1997	0.56225421841	0.94577082103	0.25962777339
2	DALYs (Disability-Adjusted Life Years)	44639	Middle SDI	2	Female	22	All ages	465	Ovarian cancer	126	Occupational risks	1	Number	1998	5371.28685758765	8964.75775856615	2452.08717773691
2	DALYs (Disability-Adjusted Life Years)	44639	Middle SDI	2	Female	22	All ages	465	Ovarian cancer	126	Occupational risks	3	Rate	1998	0.57174991369	0.95425912089	0.2610139189
2	DALYs (Disability-Adjusted Life Years)	44639	Middle SDI	2	Female	22	All ages	465	Ovarian cancer	126	Occupational risks	1	Number	1999	5505.69595509987	9283.08533932984	2524.64901059343
2	DALYs (Disability-Adjusted Life Years)	44639	Middle SDI	2	Female	22	All ages	465	Ovarian cancer	126	Occupational risks	3	Rate	1999	0.57948866931	0.97706862389	0.26572580607
2	DALYs (Disability-Adjusted Life Years)	44639	Middle SDI	2	Female	22	All ages	465	Ovarian cancer	126	Occupational risks	1	Number	2000	5696.38360671073	9716.52622305797	2625.8439679235
2	DALYs (Disability-Adjusted Life Years)	44639	Middle SDI	2	Female	22	All ages	465	Ovarian cancer	126	Occupational risks	3	Rate	2000	0.59275528367	1.01108398859	0.27324053181
2	DALYs (Disability-Adjusted Life Years)	44639	Middle SDI	2	Female	22	All ages	465	Ovarian cancer	126	Occupational risks	1	Number	2001	5740.12427815615	9765.60062814653	2649.53712269285
2	DALYs (Disability-Adjusted Life Years)	44639	Middle SDI	2	Female	22	All ages	465	Ovarian cancer	126	Occupational risks	3	Rate	2001	0.59033776177	1.0043341464	0.27248918994
2	DALYs (Disability-Adjusted Life Years)	44639	Middle SDI	2	Female	22	All ages	465	Ovarian cancer	126	Occupational risks	1	Number	2002	5910.40014688572	9930.18536194653	2769.42562168655
2	DALYs (Disability-Adjusted Life Years)	44639	Middle SDI	2	Female	22	All ages	465	Ovarian cancer	126	Occupational risks	3	Rate	2002	0.60065667977	1.00917569383	0.28144862572
2	DALYs (Disability-Adjusted Life Years)	44639	Middle SDI	2	Female	22	All ages	465	Ovarian cancer	126	Occupational risks	1	Number	2003	6159.70280798866	10266.0332949079	2827.43714879546
2	DALYs (Disability-Adjusted Life Years)	44639	Middle SDI	2	Female	22	All ages	465	Ovarian cancer	126	Occupational risks	3	Rate	2003	0.61859619942	1.03097980168	0.28394906847
2	DALYs (Disability-Adjusted Life Years)	44639	Middle SDI	2	Female	22	All ages	465	Ovarian cancer	126	Occupational risks	1	Number	2004	6374.82102549615	10479.8821004753	2964.71188069947
2	DALYs (Disability-Adjusted Life Years)	44639	Middle SDI	2	Female	22	All ages	465	Ovarian cancer	126	Occupational risks	3	Rate	2004	0.63259431634	1.03995293769	0.29419804538
2	DALYs (Disability-Adjusted Life Years)	44639	Middle SDI	2	Female	22	All ages	465	Ovarian cancer	126	Occupational risks	1	Number	2005	6611.87537952227	10977.0424275854	3130.81300177346
2	DALYs (Disability-Adjusted Life Years)	44639	Middle SDI	2	Female	22	All ages	465	Ovarian cancer	126	Occupational risks	3	Rate	2005	0.64815107468	1.07606109279	0.30690835735
2	DALYs (Disability-Adjusted Life Years)	44639	Middle SDI	2	Female	22	All ages	465	Ovarian cancer	126	Occupational risks	1	Number	2006	7007.98665119468	11806.4179307149	3316.47662272588
2	DALYs (Disability-Adjusted Life Years)	44639	Middle SDI	2	Female	22	All ages	465	Ovarian cancer	126	Occupational risks	3	Rate	2006	0.67852807958	1.14312233797	0.32110827628
2	DALYs (Disability-Adjusted Life Years)	44639	Middle SDI	2	Female	22	All ages	465	Ovarian cancer	126	Occupational risks	1	Number	2007	7274.86803241445	12090.3094511981	3380.28275298211
2	DALYs (Disability-Adjusted Life Years)	44639	Middle SDI	2	Female	22	All ages	465	Ovarian cancer	126	Occupational risks	3	Rate	2007	0.69571398971	1.15622680543	0.32326497057
2	DALYs (Disability-Adjusted Life Years)	44639	Middle SDI	2	Female	22	All ages	465	Ovarian cancer	126	Occupational risks	1	Number	2008	7712.82238157153	12909.4108522134	3507.99655612278
2	DALYs (Disability-Adjusted Life Years)	44639	Middle SDI	2	Female	22	All ages	465	Ovarian cancer	126	Occupational risks	3	Rate	2008	0.72827815208	1.21896258137	0.3312402546
2	DALYs (Disability-Adjusted Life Years)	44639	Middle SDI	2	Female	22	All ages	465	Ovarian cancer	126	Occupational risks	1	Number	2009	8169.74068770742	13392.1744352302	3878.13099094286
2	DALYs (Disability-Adjusted Life Years)	44639	Middle SDI	2	Female	22	All ages	465	Ovarian cancer	126	Occupational risks	3	Rate	2009	0.76147695648	1.24824429801	0.36146892499
2	DALYs (Disability-Adjusted Life Years)	44639	Middle SDI	2	Female	22	All ages	465	Ovarian cancer	126	Occupational risks	1	Number	2010	8535.22292452924	14239.9562463992	4006.24335263623
2	DALYs (Disability-Adjusted Life Years)	44639	Middle SDI	2	Female	22	All ages	465	Ovarian cancer	126	Occupational risks	3	Rate	2010	0.78602013279	1.31137667975	0.36894032644
2	DALYs (Disability-Adjusted Life Years)	44639	Middle SDI	2	Female	22	All ages	465	Ovarian cancer	126	Occupational risks	1	Number	2011	8804.31741285408	14460.7725042278	3997.08994846657
2	DALYs (Disability-Adjusted Life Years)	44639	Middle SDI	2	Female	22	All ages	465	Ovarian cancer	126	Occupational risks	3	Rate	2011	0.80191978967	1.31712421319	0.36406519443
2	DALYs (Disability-Adjusted Life Years)	44639	Middle SDI	2	Female	22	All ages	465	Ovarian cancer	126	Occupational risks	1	Number	2012	8975.56449981463	15119.190563825	4071.46078867273
2	DALYs (Disability-Adjusted Life Years)	44639	Middle SDI	2	Female	22	All ages	465	Ovarian cancer	126	Occupational risks	3	Rate	2012	0.80840357298	1.36174250351	0.36670489626
2	DALYs (Disability-Adjusted Life Years)	44639	Middle SDI	2	Female	22	All ages	465	Ovarian cancer	126	Occupational risks	1	Number	2013	9181.46149479091	15475.610600458	4328.41921225866
2	DALYs (Disability-Adjusted Life Years)	44639	Middle SDI	2	Female	22	All ages	465	Ovarian cancer	126	Occupational risks	3	Rate	2013	0.8176781561	1.37821944225	0.38547826425
2	DALYs (Disability-Adjusted Life Years)	44639	Middle SDI	2	Female	22	All ages	465	Ovarian cancer	126	Occupational risks	1	Number	2014	9391.56112872672	15870.9740102006	4451.94591121209
2	DALYs (Disability-Adjusted Life Years)	44639	Middle SDI	2	Female	22	All ages	465	Ovarian cancer	126	Occupational risks	3	Rate	2014	0.82737834798	1.39820207496	0.39220781325
2	DALYs (Disability-Adjusted Life Years)	44639	Middle SDI	2	Female	22	All ages	465	Ovarian cancer	126	Occupational risks	1	Number	2015	9650.94037276239	16406.644590378	4447.51460692438
2	DALYs (Disability-Adjusted Life Years)	44639	Middle SDI	2	Female	22	All ages	465	Ovarian cancer	126	Occupational risks	3	Rate	2015	0.84113930699	1.4299408273	0.38762848073
2	DALYs (Disability-Adjusted Life Years)	44639	Middle SDI	2	Female	22	All ages	465	Ovarian cancer	126	Occupational risks	1	Number	2016	10082.6897665078	16806.8798528209	4488.64415083475
2	DALYs (Disability-Adjusted Life Years)	44639	Middle SDI	2	Female	22	All ages	465	Ovarian cancer	126	Occupational risks	3	Rate	2016	0.8693498625	1.4491231038	0.38701995853
2	DALYs (Disability-Adjusted Life Years)	44639	Middle SDI	2	Female	22	All ages	465	Ovarian cancer	126	Occupational risks	1	Number	2017	10387.9129311111	17454.6179987726	4762.43902304989
2	DALYs (Disability-Adjusted Life Years)	44639	Middle SDI	2	Female	22	All ages	465	Ovarian cancer	126	Occupational risks	3	Rate	2017	0.88620454692	1.48907311198	0.40628903464
2	DALYs (Disability-Adjusted Life Years)	44639	Middle SDI	2	Female	22	All ages	465	Ovarian cancer	126	Occupational risks	1	Number	2018	10664.3247848388	17406.822256555	4769.13212220153
2	DALYs (Disability-Adjusted Life Years)	44639	Middle SDI	2	Female	22	All ages	465	Ovarian cancer	126	Occupational risks	3	Rate	2018	0.90047425487	1.46979725556	0.40269597755
2	DALYs (Disability-Adjusted Life Years)	44639	Middle SDI	2	Female	22	All ages	465	Ovarian cancer	126	Occupational risks	1	Number	2019	11161.0322816515	18798.4596837569	5166.43641593045
2	DALYs (Disability-Adjusted Life Years)	44639	Middle SDI	2	Female	22	All ages	465	Ovarian cancer	126	Occupational risks	3	Rate	2019	0.93319576598	1.57177602762	0.43197586629
2	DALYs (Disability-Adjusted Life Years)	44639	Middle SDI	2	Female	22	All ages	465	Ovarian cancer	126	Occupational risks	1	Number	2020	11671.1473020555	19915.0789168966	5502.04543114754
2	DALYs (Disability-Adjusted Life Years)	44639	Middle SDI	2	Female	22	All ages	465	Ovarian cancer	126	Occupational risks	3	Rate	2020	0.96735085582	1.65064051849	0.45603128971
2	DALYs (Disability-Adjusted Life Years)	44639	Middle SDI	2	Female	22	All ages	465	Ovarian cancer	126	Occupational risks	1	Number	2021	12075.7278647561	21055.8390695766	5469.54660263183
2	DALYs (Disability-Adjusted Life Years)	44639	Middle SDI	2	Female	22	All ages	465	Ovarian cancer	126	Occupational risks	3	Rate	2021	0.99360457002	1.73249829405	0.45004049124
2	DALYs (Disability-Adjusted Life Years)	44639	Middle SDI	2	Female	27	Age-standardized	465	Ovarian cancer	126	Occupational risks	3	Rate	1990	0.73356187011	1.31254185246	0.33121789507
2	DALYs (Disability-Adjusted Life Years)	44639	Middle SDI	2	Female	27	Age-standardized	465	Ovarian cancer	126	Occupational risks	3	Rate	1991	0.73677702722	1.31184217499	0.34286969665
2	DALYs (Disability-Adjusted Life Years)	44639	Middle SDI	2	Female	27	Age-standardized	465	Ovarian cancer	126	Occupational risks	3	Rate	1992	0.76770110603	1.33416317567	0.34454848162
2	DALYs (Disability-Adjusted Life Years)	44639	Middle SDI	2	Female	27	Age-standardized	465	Ovarian cancer	126	Occupational risks	3	Rate	1993	0.78048297646	1.35619639671	0.3534047811
2	DALYs (Disability-Adjusted Life Years)	44639	Middle SDI	2	Female	27	Age-standardized	465	Ovarian cancer	126	Occupational risks	3	Rate	1994	0.7972993132	1.3772588735	0.35674242016
2	DALYs (Disability-Adjusted Life Years)	44639	Middle SDI	2	Female	27	Age-standardized	465	Ovarian cancer	126	Occupational risks	3	Rate	1995	0.80926929202	1.39054391703	0.37404205931
2	DALYs (Disability-Adjusted Life Years)	44639	Middle SDI	2	Female	27	Age-standardized	465	Ovarian cancer	126	Occupational risks	3	Rate	1996	0.81746502723	1.37483656954	0.37804556375
2	DALYs (Disability-Adjusted Life Years)	44639	Middle SDI	2	Female	27	Age-standardized	465	Ovarian cancer	126	Occupational risks	3	Rate	1997	0.8540896183	1.42108438657	0.39642547812
2	DALYs (Disability-Adjusted Life Years)	44639	Middle SDI	2	Female	27	Age-standardized	465	Ovarian cancer	126	Occupational risks	3	Rate	1998	0.85331351553	1.40805133858	0.39158310039
2	DALYs (Disability-Adjusted Life Years)	44639	Middle SDI	2	Female	27	Age-standardized	465	Ovarian cancer	126	Occupational risks	3	Rate	1999	0.84938240553	1.4210941607	0.39144125114
2	DALYs (Disability-Adjusted Life Years)	44639	Middle SDI	2	Female	27	Age-standardized	465	Ovarian cancer	126	Occupational risks	3	Rate	2000	0.85222790235	1.44594244698	0.39296275493
2	DALYs (Disability-Adjusted Life Years)	44639	Middle SDI	2	Female	27	Age-standardized	465	Ovarian cancer	126	Occupational risks	3	Rate	2001	0.83395854168	1.40248971808	0.38525820915
2	DALYs (Disability-Adjusted Life Years)	44639	Middle SDI	2	Female	27	Age-standardized	465	Ovarian cancer	126	Occupational risks	3	Rate	2002	0.83079647202	1.38663024977	0.39150978914
2	DALYs (Disability-Adjusted Life Years)	44639	Middle SDI	2	Female	27	Age-standardized	465	Ovarian cancer	126	Occupational risks	3	Rate	2003	0.83811199915	1.39996496119	0.38592318136
2	DALYs (Disability-Adjusted Life Years)	44639	Middle SDI	2	Female	27	Age-standardized	465	Ovarian cancer	126	Occupational risks	3	Rate	2004	0.83893497491	1.38045077867	0.39075176862
2	DALYs (Disability-Adjusted Life Years)	44639	Middle SDI	2	Female	27	Age-standardized	465	Ovarian cancer	126	Occupational risks	3	Rate	2005	0.84030340209	1.39234706081	0.39818615473
2	DALYs (Disability-Adjusted Life Years)	44639	Middle SDI	2	Female	27	Age-standardized	465	Ovarian cancer	126	Occupational risks	3	Rate	2006	0.86076304623	1.44671663397	0.40809353522
2	DALYs (Disability-Adjusted Life Years)	44639	Middle SDI	2	Female	27	Age-standardized	465	Ovarian cancer	126	Occupational risks	3	Rate	2007	0.85987526852	1.42216207549	0.4021654038
2	DALYs (Disability-Adjusted Life Years)	44639	Middle SDI	2	Female	27	Age-standardized	465	Ovarian cancer	126	Occupational risks	3	Rate	2008	0.87831040713	1.46948252556	0.40147561327
2	DALYs (Disability-Adjusted Life Years)	44639	Middle SDI	2	Female	27	Age-standardized	465	Ovarian cancer	126	Occupational risks	3	Rate	2009	0.89553505228	1.46181865498	0.42754135962
2	DALYs (Disability-Adjusted Life Years)	44639	Middle SDI	2	Female	27	Age-standardized	465	Ovarian cancer	126	Occupational risks	3	Rate	2010	0.90234373174	1.50158010651	0.42616852291
2	DALYs (Disability-Adjusted Life Years)	44639	Middle SDI	2	Female	27	Age-standardized	465	Ovarian cancer	126	Occupational risks	3	Rate	2011	0.89895250535	1.46972114127	0.41103667952
2	DALYs (Disability-Adjusted Life Years)	44639	Middle SDI	2	Female	27	Age-standardized	465	Ovarian cancer	126	Occupational risks	3	Rate	2012	0.88286850568	1.48190651852	0.40313996809
2	DALYs (Disability-Adjusted Life Years)	44639	Middle SDI	2	Female	27	Age-standardized	465	Ovarian cancer	126	Occupational risks	3	Rate	2013	0.87049167767	1.46542164325	0.41260436019
2	DALYs (Disability-Adjusted Life Years)	44639	Middle SDI	2	Female	27	Age-standardized	465	Ovarian cancer	126	Occupational risks	3	Rate	2014	0.8567405087	1.44481409369	0.40789278772
2	DALYs (Disability-Adjusted Life Years)	44639	Middle SDI	2	Female	27	Age-standardized	465	Ovarian cancer	126	Occupational risks	3	Rate	2015	0.85009571726	1.44147422225	0.39401262686
2	DALYs (Disability-Adjusted Life Years)	44639	Middle SDI	2	Female	27	Age-standardized	465	Ovarian cancer	126	Occupational risks	3	Rate	2016	0.85674361523	1.42299634551	0.38269133482
2	DALYs (Disability-Adjusted Life Years)	44639	Middle SDI	2	Female	27	Age-standardized	465	Ovarian cancer	126	Occupational risks	3	Rate	2017	0.84955913584	1.42500692863	0.38970427563
2	DALYs (Disability-Adjusted Life Years)	44639	Middle SDI	2	Female	27	Age-standardized	465	Ovarian cancer	126	Occupational risks	3	Rate	2018	0.84021748144	1.36169090806	0.37676444032
2	DALYs (Disability-Adjusted Life Years)	44639	Middle SDI	2	Female	27	Age-standardized	465	Ovarian cancer	126	Occupational risks	3	Rate	2019	0.84687760123	1.42278119707	0.3920660274
2	DALYs (Disability-Adjusted Life Years)	44639	Middle SDI	2	Female	27	Age-standardized	465	Ovarian cancer	126	Occupational risks	3	Rate	2020	0.85354468749	1.45148471384	0.40418222853
2	DALYs (Disability-Adjusted Life Years)	44639	Middle SDI	2	Female	27	Age-standardized	465	Ovarian cancer	126	Occupational risks	3	Rate	2021	0.85318762351	1.48500691757	0.38800692051
3	YLDs (Years Lived with Disability)	44634	High-middle SDI	2	Female	22	All ages	465	Ovarian cancer	126	Occupational risks	1	Number	1990	495.548473996287	823.713243875105	227.121848394882
3	YLDs (Years Lived with Disability)	44634	High-middle SDI	2	Female	22	All ages	465	Ovarian cancer	126	Occupational risks	3	Rate	1990	0.09275089008	0.15417288226	0.04250997571
3	YLDs (Years Lived with Disability)	44634	High-middle SDI	2	Female	22	All ages	465	Ovarian cancer	126	Occupational risks	1	Number	1991	511.588384676803	858.014282810587	242.723031699975
3	YLDs (Years Lived with Disability)	44634	High-middle SDI	2	Female	22	All ages	465	Ovarian cancer	126	Occupational risks	3	Rate	1991	0.09473645011	0.15888794534	0.04494769442
3	YLDs (Years Lived with Disability)	44634	High-middle SDI	2	Female	22	All ages	465	Ovarian cancer	126	Occupational risks	1	Number	1992	534.037829542676	891.826750616373	251.830531190469
3	YLDs (Years Lived with Disability)	44634	High-middle SDI	2	Female	22	All ages	465	Ovarian cancer	126	Occupational risks	3	Rate	1992	0.09792021128	0.16352374124	0.04617519108
3	YLDs (Years Lived with Disability)	44634	High-middle SDI	2	Female	22	All ages	465	Ovarian cancer	126	Occupational risks	1	Number	1993	568.644866004938	942.803371609634	268.52162806629
3	YLDs (Years Lived with Disability)	44634	High-middle SDI	2	Female	22	All ages	465	Ovarian cancer	126	Occupational risks	3	Rate	1993	0.10332279205	0.17130740561	0.04879038922
3	YLDs (Years Lived with Disability)	44634	High-middle SDI	2	Female	22	All ages	465	Ovarian cancer	126	Occupational risks	1	Number	1994	585.593456649658	955.785143334426	262.548742513232
3	YLDs (Years Lived with Disability)	44634	High-middle SDI	2	Female	22	All ages	465	Ovarian cancer	126	Occupational risks	3	Rate	1994	0.10553366619	0.17224835613	0.04731564371
3	YLDs (Years Lived with Disability)	44634	High-middle SDI	2	Female	22	All ages	465	Ovarian cancer	126	Occupational risks	1	Number	1995	594.184187491497	974.768100376139	268.953922447249
3	YLDs (Years Lived with Disability)	44634	High-middle SDI	2	Female	22	All ages	465	Ovarian cancer	126	Occupational risks	3	Rate	1995	0.10626421183	0.17432803848	0.0480998606
3	YLDs (Years Lived with Disability)	44634	High-middle SDI	2	Female	22	All ages	465	Ovarian cancer	126	Occupational risks	1	Number	1996	580.56441234347	950.94342795548	267.740576655641
3	YLDs (Years Lived with Disability)	44634	High-middle SDI	2	Female	22	All ages	465	Ovarian cancer	126	Occupational risks	3	Rate	1996	0.10306149289	0.16881098333	0.04752916808
3	YLDs (Years Lived with Disability)	44634	High-middle SDI	2	Female	22	All ages	465	Ovarian cancer	126	Occupational risks	1	Number	1997	575.190720473129	946.343831075377	267.341576204045
3	YLDs (Years Lived with Disability)	44634	High-middle SDI	2	Female	22	All ages	465	Ovarian cancer	126	Occupational risks	3	Rate	1997	0.10137811061	0.16679432781	0.0471192996
3	YLDs (Years Lived with Disability)	44634	High-middle SDI	2	Female	22	All ages	465	Ovarian cancer	126	Occupational risks	1	Number	1998	577.516418900216	961.892786931787	271.153862022932
3	YLDs (Years Lived with Disability)	44634	High-middle SDI	2	Female	22	All ages	465	Ovarian cancer	126	Occupational risks	3	Rate	1998	0.1010731125	0.16834412787	0.04745555954
3	YLDs (Years Lived with Disability)	44634	High-middle SDI	2	Female	22	All ages	465	Ovarian cancer	126	Occupational risks	1	Number	1999	579.751324044489	959.305308845162	265.233302882888
3	YLDs (Years Lived with Disability)	44634	High-middle SDI	2	Female	22	All ages	465	Ovarian cancer	126	Occupational risks	3	Rate	1999	0.10077154375	0.16674507308	0.04610247235
3	YLDs (Years Lived with Disability)	44634	High-middle SDI	2	Female	22	All ages	465	Ovarian cancer	126	Occupational risks	1	Number	2000	597.162734068199	994.73681317314	273.179513312379
3	YLDs (Years Lived with Disability)	44634	High-middle SDI	2	Female	22	All ages	465	Ovarian cancer	126	Occupational risks	3	Rate	2000	0.10311370072	0.1717638898	0.04717064373
3	YLDs (Years Lived with Disability)	44634	High-middle SDI	2	Female	22	All ages	465	Ovarian cancer	126	Occupational risks	1	Number	2001	611.494508777065	1022.26599403587	290.877925731842
3	YLDs (Years Lived with Disability)	44634	High-middle SDI	2	Female	22	All ages	465	Ovarian cancer	126	Occupational risks	3	Rate	2001	0.10490557774	0.17537590798	0.04990186569
3	YLDs (Years Lived with Disability)	44634	High-middle SDI	2	Female	22	All ages	465	Ovarian cancer	126	Occupational risks	1	Number	2002	631.421458403212	1048.40675060103	290.889336113055
3	YLDs (Years Lived with Disability)	44634	High-middle SDI	2	Female	22	All ages	465	Ovarian cancer	126	Occupational risks	3	Rate	2002	0.10764448599	0.17873197732	0.0495907015
3	YLDs (Years Lived with Disability)	44634	High-middle SDI	2	Female	22	All ages	465	Ovarian cancer	126	Occupational risks	1	Number	2003	654.413904310672	1087.9891425992	302.319992164887
3	YLDs (Years Lived with Disability)	44634	High-middle SDI	2	Female	22	All ages	465	Ovarian cancer	126	Occupational risks	3	Rate	2003	0.11088499145	0.18435070828	0.05122560741
3	YLDs (Years Lived with Disability)	44634	High-middle SDI	2	Female	22	All ages	465	Ovarian cancer	126	Occupational risks	1	Number	2004	652.218834214105	1087.25610596164	298.235232336692
3	YLDs (Years Lived with Disability)	44634	High-middle SDI	2	Female	22	All ages	465	Ovarian cancer	126	Occupational risks	3	Rate	2004	0.10983306451	0.18309294943	0.05022254464
3	YLDs (Years Lived with Disability)	44634	High-middle SDI	2	Female	22	All ages	465	Ovarian cancer	126	Occupational risks	1	Number	2005	670.638943155612	1100.92173967808	306.749047593776
3	YLDs (Years Lived with Disability)	44634	High-middle SDI	2	Female	22	All ages	465	Ovarian cancer	126	Occupational risks	3	Rate	2005	0.11223055464	0.18423782084	0.05133405403
3	YLDs (Years Lived with Disability)	44634	High-middle SDI	2	Female	22	All ages	465	Ovarian cancer	126	Occupational risks	1	Number	2006	678.485318514645	1126.4873204734	318.943340720361
3	YLDs (Years Lived with Disability)	44634	High-middle SDI	2	Female	22	All ages	465	Ovarian cancer	126	Occupational risks	3	Rate	2006	0.11281904849	0.18731315796	0.05303413831
3	YLDs (Years Lived with Disability)	44634	High-middle SDI	2	Female	22	All ages	465	Ovarian cancer	126	Occupational risks	1	Number	2007	696.322386827132	1156.56972452362	331.041520494969
3	YLDs (Years Lived with Disability)	44634	High-middle SDI	2	Female	22	All ages	465	Ovarian cancer	126	Occupational risks	3	Rate	2007	0.11501031558	0.19102854012	0.05467753222
3	YLDs (Years Lived with Disability)	44634	High-middle SDI	2	Female	22	All ages	465	Ovarian cancer	126	Occupational risks	1	Number	2008	722.658015698109	1207.22218577827	345.705999625407
3	YLDs (Years Lived with Disability)	44634	High-middle SDI	2	Female	22	All ages	465	Ovarian cancer	126	Occupational risks	3	Rate	2008	0.11855458344	0.19804903599	0.0567142824
3	YLDs (Years Lived with Disability)	44634	High-middle SDI	2	Female	22	All ages	465	Ovarian cancer	126	Occupational risks	1	Number	2009	731.247660235624	1243.13053037675	345.855578251543
3	YLDs (Years Lived with Disability)	44634	High-middle SDI	2	Female	22	All ages	465	Ovarian cancer	126	Occupational risks	3	Rate	2009	0.11918414818	0.20261460159	0.0563700983
3	YLDs (Years Lived with Disability)	44634	High-middle SDI	2	Female	22	All ages	465	Ovarian cancer	126	Occupational risks	1	Number	2010	734.007302062434	1241.12259953465	343.966798236153
3	YLDs (Years Lived with Disability)	44634	High-middle SDI	2	Female	22	All ages	465	Ovarian cancer	126	Occupational risks	3	Rate	2010	0.11891970338	0.20107965	0.05572755135
3	YLDs (Years Lived with Disability)	44634	High-middle SDI	2	Female	22	All ages	465	Ovarian cancer	126	Occupational risks	1	Number	2011	728.153839895211	1219.93846103644	348.60987014084
3	YLDs (Years Lived with Disability)	44634	High-middle SDI	2	Female	22	All ages	465	Ovarian cancer	126	Occupational risks	3	Rate	2011	0.11732543579	0.19656534614	0.05617055448
3	YLDs (Years Lived with Disability)	44634	High-middle SDI	2	Female	22	All ages	465	Ovarian cancer	126	Occupational risks	1	Number	2012	732.459232487865	1229.72305968165	346.751213529484
3	YLDs (Years Lived with Disability)	44634	High-middle SDI	2	Female	22	All ages	465	Ovarian cancer	126	Occupational risks	3	Rate	2012	0.11738042513	0.19706955574	0.0555686966
3	YLDs (Years Lived with Disability)	44634	High-middle SDI	2	Female	22	All ages	465	Ovarian cancer	126	Occupational risks	1	Number	2013	730.57665721848	1211.17028868292	350.46448502536
3	YLDs (Years Lived with Disability)	44634	High-middle SDI	2	Female	22	All ages	465	Ovarian cancer	126	Occupational risks	3	Rate	2013	0.1164110291	0.19298943967	0.05584346415
3	YLDs (Years Lived with Disability)	44634	High-middle SDI	2	Female	22	All ages	465	Ovarian cancer	126	Occupational risks	1	Number	2014	729.92103427098	1267.96397705482	343.786268681483
3	YLDs (Years Lived with Disability)	44634	High-middle SDI	2	Female	22	All ages	465	Ovarian cancer	126	Occupational risks	3	Rate	2014	0.11560650274	0.2008229303	0.05444962721
3	YLDs (Years Lived with Disability)	44634	High-middle SDI	2	Female	22	All ages	465	Ovarian cancer	126	Occupational risks	1	Number	2015	738.207975663022	1247.60439299012	358.219229269499
3	YLDs (Years Lived with Disability)	44634	High-middle SDI	2	Female	22	All ages	465	Ovarian cancer	126	Occupational risks	3	Rate	2015	0.11620244464	0.1963873125	0.05638783585
3	YLDs (Years Lived with Disability)	44634	High-middle SDI	2	Female	22	All ages	465	Ovarian cancer	126	Occupational risks	1	Number	2016	733.543697825889	1248.94771857812	348.39087715211
3	YLDs (Years Lived with Disability)	44634	High-middle SDI	2	Female	22	All ages	465	Ovarian cancer	126	Occupational risks	3	Rate	2016	0.11478019344	0.19542729514	0.05451396064
3	YLDs (Years Lived with Disability)	44634	High-middle SDI	2	Female	22	All ages	465	Ovarian cancer	126	Occupational risks	1	Number	2017	724.823757673768	1252.50630452949	352.351874324879
3	YLDs (Years Lived with Disability)	44634	High-middle SDI	2	Female	22	All ages	465	Ovarian cancer	126	Occupational risks	3	Rate	2017	0.11278599661	0.19489589064	0.05482761413
3	YLDs (Years Lived with Disability)	44634	High-middle SDI	2	Female	22	All ages	465	Ovarian cancer	126	Occupational risks	1	Number	2018	727.583086724343	1227.19486058649	347.711695969867
3	YLDs (Years Lived with Disability)	44634	High-middle SDI	2	Female	22	All ages	465	Ovarian cancer	126	Occupational risks	3	Rate	2018	0.11265173622	0.19000665938	0.0538362243
3	YLDs (Years Lived with Disability)	44634	High-middle SDI	2	Female	22	All ages	465	Ovarian cancer	126	Occupational risks	1	Number	2019	731.063237398653	1258.58847752152	348.428528537914
3	YLDs (Years Lived with Disability)	44634	High-middle SDI	2	Female	22	All ages	465	Ovarian cancer	126	Occupational risks	3	Rate	2019	0.1127178674	0.19405353992	0.0537219199
3	YLDs (Years Lived with Disability)	44634	High-middle SDI	2	Female	22	All ages	465	Ovarian cancer	126	Occupational risks	1	Number	2020	732.319077693001	1255.73571408247	353.21932585388
3	YLDs (Years Lived with Disability)	44634	High-middle SDI	2	Female	22	All ages	465	Ovarian cancer	126	Occupational risks	3	Rate	2020	0.11258567853	0.1930549971	0.05430342959
3	YLDs (Years Lived with Disability)	44634	High-middle SDI	2	Female	22	All ages	465	Ovarian cancer	126	Occupational risks	1	Number	2021	747.497742427974	1278.54174235685	348.139958303318
3	YLDs (Years Lived with Disability)	44634	High-middle SDI	2	Female	22	All ages	465	Ovarian cancer	126	Occupational risks	3	Rate	2021	0.11474009121	0.19625476814	0.0534391053
3	YLDs (Years Lived with Disability)	44634	High-middle SDI	2	Female	27	Age-standardized	465	Ovarian cancer	126	Occupational risks	3	Rate	1990	0.08633279455	0.14339924994	0.03960207791
3	YLDs (Years Lived with Disability)	44634	High-middle SDI	2	Female	27	Age-standardized	465	Ovarian cancer	126	Occupational risks	3	Rate	1991	0.08736350857	0.14633108845	0.04146244446
3	YLDs (Years Lived with Disability)	44634	High-middle SDI	2	Female	27	Age-standardized	465	Ovarian cancer	126	Occupational risks	3	Rate	1992	0.08947861947	0.14933454104	0.04206288613
3	YLDs (Years Lived with Disability)	44634	High-middle SDI	2	Female	27	Age-standardized	465	Ovarian cancer	126	Occupational risks	3	Rate	1993	0.09369672879	0.15528641804	0.04415090775
3	YLDs (Years Lived with Disability)	44634	High-middle SDI	2	Female	27	Age-standardized	465	Ovarian cancer	126	Occupational risks	3	Rate	1994	0.09484002994	0.15491120312	0.04264223714
3	YLDs (Years Lived with Disability)	44634	High-middle SDI	2	Female	27	Age-standardized	465	Ovarian cancer	126	Occupational risks	3	Rate	1995	0.09452317886	0.15525006924	0.04283052607
3	YLDs (Years Lived with Disability)	44634	High-middle SDI	2	Female	27	Age-standardized	465	Ovarian cancer	126	Occupational risks	3	Rate	1996	0.0906560235	0.148554477	0.04179158597
3	YLDs (Years Lived with Disability)	44634	High-middle SDI	2	Female	27	Age-standardized	465	Ovarian cancer	126	Occupational risks	3	Rate	1997	0.08823215407	0.14481667919	0.04115885413
3	YLDs (Years Lived with Disability)	44634	High-middle SDI	2	Female	27	Age-standardized	465	Ovarian cancer	126	Occupational risks	3	Rate	1998	0.08715501871	0.14552536521	0.04082635461
3	YLDs (Years Lived with Disability)	44634	High-middle SDI	2	Female	27	Age-standardized	465	Ovarian cancer	126	Occupational risks	3	Rate	1999	0.08592357174	0.14254724627	0.03932761002
3	YLDs (Years Lived with Disability)	44634	High-middle SDI	2	Female	27	Age-standardized	465	Ovarian cancer	126	Occupational risks	3	Rate	2000	0.08694943548	0.14472857015	0.03968962271
3	YLDs (Years Lived with Disability)	44634	High-middle SDI	2	Female	27	Age-standardized	465	Ovarian cancer	126	Occupational risks	3	Rate	2001	0.08734540454	0.14628921356	0.04144377807
3	YLDs (Years Lived with Disability)	44634	High-middle SDI	2	Female	27	Age-standardized	465	Ovarian cancer	126	Occupational risks	3	Rate	2002	0.08846367822	0.14789050623	0.04078802625
3	YLDs (Years Lived with Disability)	44634	High-middle SDI	2	Female	27	Age-standardized	465	Ovarian cancer	126	Occupational risks	3	Rate	2003	0.09011685862	0.14924172322	0.04165933922
3	YLDs (Years Lived with Disability)	44634	High-middle SDI	2	Female	27	Age-standardized	465	Ovarian cancer	126	Occupational risks	3	Rate	2004	0.08802998682	0.1469649404	0.04022764354
3	YLDs (Years Lived with Disability)	44634	High-middle SDI	2	Female	27	Age-standardized	465	Ovarian cancer	126	Occupational risks	3	Rate	2005	0.08880392112	0.14541810076	0.04065422256
3	YLDs (Years Lived with Disability)	44634	High-middle SDI	2	Female	27	Age-standardized	465	Ovarian cancer	126	Occupational risks	3	Rate	2006	0.08780966345	0.14611670137	0.04109715145
3	YLDs (Years Lived with Disability)	44634	High-middle SDI	2	Female	27	Age-standardized	465	Ovarian cancer	126	Occupational risks	3	Rate	2007	0.08799603202	0.14677190286	0.04177422422
3	YLDs (Years Lived with Disability)	44634	High-middle SDI	2	Female	27	Age-standardized	465	Ovarian cancer	126	Occupational risks	3	Rate	2008	0.08939100843	0.14975199687	0.04276256753
3	YLDs (Years Lived with Disability)	44634	High-middle SDI	2	Female	27	Age-standardized	465	Ovarian cancer	126	Occupational risks	3	Rate	2009	0.08836786231	0.1504798263	0.04155957656
3	YLDs (Years Lived with Disability)	44634	High-middle SDI	2	Female	27	Age-standardized	465	Ovarian cancer	126	Occupational risks	3	Rate	2010	0.0868231495	0.14689765255	0.04053813259
3	YLDs (Years Lived with Disability)	44634	High-middle SDI	2	Female	27	Age-standardized	465	Ovarian cancer	126	Occupational risks	3	Rate	2011	0.08387453406	0.14017279039	0.04010548254
3	YLDs (Years Lived with Disability)	44634	High-middle SDI	2	Female	27	Age-standardized	465	Ovarian cancer	126	Occupational risks	3	Rate	2012	0.08227032761	0.13859672029	0.0389284332
3	YLDs (Years Lived with Disability)	44634	High-middle SDI	2	Female	27	Age-standardized	465	Ovarian cancer	126	Occupational risks	3	Rate	2013	0.08026010531	0.13286505035	0.0383433658
3	YLDs (Years Lived with Disability)	44634	High-middle SDI	2	Female	27	Age-standardized	465	Ovarian cancer	126	Occupational risks	3	Rate	2014	0.07819724098	0.13595378015	0.03688515181
3	YLDs (Years Lived with Disability)	44634	High-middle SDI	2	Female	27	Age-standardized	465	Ovarian cancer	126	Occupational risks	3	Rate	2015	0.07713945219	0.13079437867	0.03750540233
3	YLDs (Years Lived with Disability)	44634	High-middle SDI	2	Female	27	Age-standardized	465	Ovarian cancer	126	Occupational risks	3	Rate	2016	0.07464307324	0.12715134579	0.03544160675
3	YLDs (Years Lived with Disability)	44634	High-middle SDI	2	Female	27	Age-standardized	465	Ovarian cancer	126	Occupational risks	3	Rate	2017	0.07184006925	0.12482674872	0.03508167443
3	YLDs (Years Lived with Disability)	44634	High-middle SDI	2	Female	27	Age-standardized	465	Ovarian cancer	126	Occupational risks	3	Rate	2018	0.07025791855	0.1184598354	0.03354877947
3	YLDs (Years Lived with Disability)	44634	High-middle SDI	2	Female	27	Age-standardized	465	Ovarian cancer	126	Occupational risks	3	Rate	2019	0.0687516554	0.11873279336	0.03262363146
3	YLDs (Years Lived with Disability)	44634	High-middle SDI	2	Female	27	Age-standardized	465	Ovarian cancer	126	Occupational risks	3	Rate	2020	0.06712770944	0.11512267032	0.03225382479
3	YLDs (Years Lived with Disability)	44634	High-middle SDI	2	Female	27	Age-standardized	465	Ovarian cancer	126	Occupational risks	3	Rate	2021	0.06697574474	0.11479304352	0.03112216455
3	YLDs (Years Lived with Disability)	44635	High SDI	2	Female	22	All ages	465	Ovarian cancer	126	Occupational risks	1	Number	1990	1371.61605775174	2274.68408034713	640.090445170011
3	YLDs (Years Lived with Disability)	44635	High SDI	2	Female	22	All ages	465	Ovarian cancer	126	Occupational risks	3	Rate	1990	0.30744386113	0.50986400499	0.14347446344
3	YLDs (Years Lived with Disability)	44635	High SDI	2	Female	22	All ages	465	Ovarian cancer	126	Occupational risks	1	Number	1991	1382.89709065221	2311.10348759106	663.366156595618
3	YLDs (Years Lived with Disability)	44635	High SDI	2	Female	22	All ages	465	Ovarian cancer	126	Occupational risks	3	Rate	1991	0.30764351533	0.51413514861	0.1475744636
3	YLDs (Years Lived with Disability)	44635	High SDI	2	Female	22	All ages	465	Ovarian cancer	126	Occupational risks	1	Number	1992	1387.94205843734	2326.12726799758	650.756610716782
3	YLDs (Years Lived with Disability)	44635	High SDI	2	Female	22	All ages	465	Ovarian cancer	126	Occupational risks	3	Rate	1992	0.30651031648	0.51369724027	0.14371177348
3	YLDs (Years Lived with Disability)	44635	High SDI	2	Female	22	All ages	465	Ovarian cancer	126	Occupational risks	1	Number	1993	1418.32665058587	2322.81216087541	674.539631014054
3	YLDs (Years Lived with Disability)	44635	High SDI	2	Female	22	All ages	465	Ovarian cancer	126	Occupational risks	3	Rate	1993	0.31105038427	0.50941129458	0.14793193891
3	YLDs (Years Lived with Disability)	44635	High SDI	2	Female	22	All ages	465	Ovarian cancer	126	Occupational risks	1	Number	1994	1418.77430902598	2347.82963586359	671.590185233289
3	YLDs (Years Lived with Disability)	44635	High SDI	2	Female	22	All ages	465	Ovarian cancer	126	Occupational risks	3	Rate	1994	0.30909051097	0.5114921078	0.14631090526
3	YLDs (Years Lived with Disability)	44635	High SDI	2	Female	22	All ages	465	Ovarian cancer	126	Occupational risks	1	Number	1995	1446.86560069898	2394.8791137631	684.956351244093
3	YLDs (Years Lived with Disability)	44635	High SDI	2	Female	22	All ages	465	Ovarian cancer	126	Occupational risks	3	Rate	1995	0.31318665423	0.51839243159	0.14826476477
3	YLDs (Years Lived with Disability)	44635	High SDI	2	Female	22	All ages	465	Ovarian cancer	126	Occupational risks	1	Number	1996	1451.51999460007	2388.73415582375	689.829123604734
3	YLDs (Years Lived with Disability)	44635	High SDI	2	Female	22	All ages	465	Ovarian cancer	126	Occupational risks	3	Rate	1996	0.31220145154	0.51378298167	0.14837250228
3	YLDs (Years Lived with Disability)	44635	High SDI	2	Female	22	All ages	465	Ovarian cancer	126	Occupational risks	1	Number	1997	1446.48926707638	2378.41070155821	679.902740132369
3	YLDs (Years Lived with Disability)	44635	High SDI	2	Female	22	All ages	465	Ovarian cancer	126	Occupational risks	3	Rate	1997	0.309127109	0.50828667791	0.14530102175
3	YLDs (Years Lived with Disability)	44635	High SDI	2	Female	22	All ages	465	Ovarian cancer	126	Occupational risks	1	Number	1998	1437.0094384861	2363.30773394352	687.36059553024
3	YLDs (Years Lived with Disability)	44635	High SDI	2	Female	22	All ages	465	Ovarian cancer	126	Occupational risks	3	Rate	1998	0.30510946906	0.50178345989	0.14594213562
3	YLDs (Years Lived with Disability)	44635	High SDI	2	Female	22	All ages	465	Ovarian cancer	126	Occupational risks	1	Number	1999	1475.47890406433	2432.07879040742	693.06097919112
3	YLDs (Years Lived with Disability)	44635	High SDI	2	Female	22	All ages	465	Ovarian cancer	126	Occupational risks	3	Rate	1999	0.31122389161	0.5130002359	0.14618788142
3	YLDs (Years Lived with Disability)	44635	High SDI	2	Female	22	All ages	465	Ovarian cancer	126	Occupational risks	1	Number	2000	1511.85063113194	2521.71076341283	710.417717463626
3	YLDs (Years Lived with Disability)	44635	High SDI	2	Female	22	All ages	465	Ovarian cancer	126	Occupational risks	3	Rate	2000	0.31674892953	0.52832546314	0.14884013466
3	YLDs (Years Lived with Disability)	44635	High SDI	2	Female	22	All ages	465	Ovarian cancer	126	Occupational risks	1	Number	2001	1546.12908018148	2564.12147650888	729.63993923325
3	YLDs (Years Lived with Disability)	44635	High SDI	2	Female	22	All ages	465	Ovarian cancer	126	Occupational risks	3	Rate	2001	0.32168434557	0.53348568997	0.15180734219
3	YLDs (Years Lived with Disability)	44635	High SDI	2	Female	22	All ages	465	Ovarian cancer	126	Occupational risks	1	Number	2002	1574.02765991538	2574.72602207404	736.501792913494
3	YLDs (Years Lived with Disability)	44635	High SDI	2	Female	22	All ages	465	Ovarian cancer	126	Occupational risks	3	Rate	2002	0.3251839384	0.53192175048	0.15215650891
3	YLDs (Years Lived with Disability)	44635	High SDI	2	Female	22	All ages	465	Ovarian cancer	126	Occupational risks	1	Number	2003	1601.96073259845	2689.70220378921	748.024415480403
3	YLDs (Years Lived with Disability)	44635	High SDI	2	Female	22	All ages	465	Ovarian cancer	126	Occupational risks	3	Rate	2003	0.32859588978	0.55171457759	0.15343556392
3	YLDs (Years Lived with Disability)	44635	High SDI	2	Female	22	All ages	465	Ovarian cancer	126	Occupational risks	1	Number	2004	1597.18307882141	2695.84051544343	744.234052513033
3	YLDs (Years Lived with Disability)	44635	High SDI	2	Female	22	All ages	465	Ovarian cancer	126	Occupational risks	3	Rate	2004	0.32518795196	0.54887562211	0.15152674137
3	YLDs (Years Lived with Disability)	44635	High SDI	2	Female	22	All ages	465	Ovarian cancer	126	Occupational risks	1	Number	2005	1603.80956268794	2689.15572970933	762.866438359804
3	YLDs (Years Lived with Disability)	44635	High SDI	2	Female	22	All ages	465	Ovarian cancer	126	Occupational risks	3	Rate	2005	0.32403794636	0.54332417038	0.15413156261
3	YLDs (Years Lived with Disability)	44635	High SDI	2	Female	22	All ages	465	Ovarian cancer	126	Occupational risks	1	Number	2006	1622.3317633579	2726.60852568132	753.542201242597
3	YLDs (Years Lived with Disability)	44635	High SDI	2	Female	22	All ages	465	Ovarian cancer	126	Occupational risks	3	Rate	2006	0.3251493211	0.54646955145	0.15102566607
3	YLDs (Years Lived with Disability)	44635	High SDI	2	Female	22	All ages	465	Ovarian cancer	126	Occupational risks	1	Number	2007	1645.75090312023	2722.73225456866	764.288851798516
3	YLDs (Years Lived with Disability)	44635	High SDI	2	Female	22	All ages	465	Ovarian cancer	126	Occupational risks	3	Rate	2007	0.3270696552	0.54110442717	0.15189157166
3	YLDs (Years Lived with Disability)	44635	High SDI	2	Female	22	All ages	465	Ovarian cancer	126	Occupational risks	1	Number	2008	1697.20798028697	2797.24207596882	790.459472037955
3	YLDs (Years Lived with Disability)	44635	High SDI	2	Female	22	All ages	465	Ovarian cancer	126	Occupational risks	3	Rate	2008	0.33442442042	0.55117939045	0.15575518963
3	YLDs (Years Lived with Disability)	44635	High SDI	2	Female	22	All ages	465	Ovarian cancer	126	Occupational risks	1	Number	2009	1719.52292106456	2833.81773544093	797.9529644272
3	YLDs (Years Lived with Disability)	44635	High SDI	2	Female	22	All ages	465	Ovarian cancer	126	Occupational risks	3	Rate	2009	0.336050557	0.55381990945	0.15594589341
3	YLDs (Years Lived with Disability)	44635	High SDI	2	Female	22	All ages	465	Ovarian cancer	126	Occupational risks	1	Number	2010	1686.42188760204	2805.46993746568	782.853956882026
3	YLDs (Years Lived with Disability)	44635	High SDI	2	Female	22	All ages	465	Ovarian cancer	126	Occupational risks	3	Rate	2010	0.32706030587	0.54408559483	0.15182467476
3	YLDs (Years Lived with Disability)	44635	High SDI	2	Female	22	All ages	465	Ovarian cancer	126	Occupational risks	1	Number	2011	1733.38610208433	2892.75384765784	807.149397636164
3	YLDs (Years Lived with Disability)	44635	High SDI	2	Female	22	All ages	465	Ovarian cancer	126	Occupational risks	3	Rate	2011	0.33370016078	0.55689406007	0.15538712549
3	YLDs (Years Lived with Disability)	44635	High SDI	2	Female	22	All ages	465	Ovarian cancer	126	Occupational risks	1	Number	2012	1754.95834591148	2941.06803863981	817.082761257829
3	YLDs (Years Lived with Disability)	44635	High SDI	2	Female	22	All ages	465	Ovarian cancer	126	Occupational risks	3	Rate	2012	0.3354511662	0.56216986901	0.15618112292
3	YLDs (Years Lived with Disability)	44635	High SDI	2	Female	22	All ages	465	Ovarian cancer	126	Occupational risks	1	Number	2013	1776.13155155023	2989.34694867693	810.790693270316
3	YLDs (Years Lived with Disability)	44635	High SDI	2	Female	22	All ages	465	Ovarian cancer	126	Occupational risks	3	Rate	2013	0.33717401269	0.56748617811	0.15391740058
3	YLDs (Years Lived with Disability)	44635	High SDI	2	Female	22	All ages	465	Ovarian cancer	126	Occupational risks	1	Number	2014	1757.27623158925	2947.61823125447	798.439992177989
3	YLDs (Years Lived with Disability)	44635	High SDI	2	Female	22	All ages	465	Ovarian cancer	126	Occupational risks	3	Rate	2014	0.33138015213	0.55585010503	0.15056663336
3	YLDs (Years Lived with Disability)	44635	High SDI	2	Female	22	All ages	465	Ovarian cancer	126	Occupational risks	1	Number	2015	1719.95157088788	2902.84769991604	765.906343473959
3	YLDs (Years Lived with Disability)	44635	High SDI	2	Female	22	All ages	465	Ovarian cancer	126	Occupational risks	3	Rate	2015	0.32227902016	0.54392631062	0.14351307914
3	YLDs (Years Lived with Disability)	44635	High SDI	2	Female	22	All ages	465	Ovarian cancer	126	Occupational risks	1	Number	2016	1722.48040526469	2890.79102815266	770.806797287408
3	YLDs (Years Lived with Disability)	44635	High SDI	2	Female	22	All ages	465	Ovarian cancer	126	Occupational risks	3	Rate	2016	0.3208262253	0.53843374407	0.14356914276
3	YLDs (Years Lived with Disability)	44635	High SDI	2	Female	22	All ages	465	Ovarian cancer	126	Occupational risks	1	Number	2017	1707.57224068372	2864.74354294433	762.968883446266
3	YLDs (Years Lived with Disability)	44635	High SDI	2	Female	22	All ages	465	Ovarian cancer	126	Occupational risks	3	Rate	2017	0.31630330556	0.53065271889	0.14132906013
3	YLDs (Years Lived with Disability)	44635	High SDI	2	Female	22	All ages	465	Ovarian cancer	126	Occupational risks	1	Number	2018	1699.02072701815	2842.78160580786	754.802547454075
3	YLDs (Years Lived with Disability)	44635	High SDI	2	Female	22	All ages	465	Ovarian cancer	126	Occupational risks	3	Rate	2018	0.31317946809	0.52400822253	0.13913229931
3	YLDs (Years Lived with Disability)	44635	High SDI	2	Female	22	All ages	465	Ovarian cancer	126	Occupational risks	1	Number	2019	1675.27837983672	2796.96919645414	741.880879593148
3	YLDs (Years Lived with Disability)	44635	High SDI	2	Female	22	All ages	465	Ovarian cancer	126	Occupational risks	3	Rate	2019	0.30747493125	0.51334627232	0.13616230902
3	YLDs (Years Lived with Disability)	44635	High SDI	2	Female	22	All ages	465	Ovarian cancer	126	Occupational risks	1	Number	2020	1656.31248728954	2804.48654976172	745.803681285259
3	YLDs (Years Lived with Disability)	44635	High SDI	2	Female	22	All ages	465	Ovarian cancer	126	Occupational risks	3	Rate	2020	0.30290766068	0.51288658795	0.13639313243
3	YLDs (Years Lived with Disability)	44635	High SDI	2	Female	22	All ages	465	Ovarian cancer	126	Occupational risks	1	Number	2021	1679.53132295926	2819.80785132956	771.274658836387
3	YLDs (Years Lived with Disability)	44635	High SDI	2	Female	22	All ages	465	Ovarian cancer	126	Occupational risks	3	Rate	2021	0.30628512296	0.51422988226	0.14065230608
3	YLDs (Years Lived with Disability)	44635	High SDI	2	Female	27	Age-standardized	465	Ovarian cancer	126	Occupational risks	3	Rate	1990	0.20372846768	0.33720851077	0.09496486734
3	YLDs (Years Lived with Disability)	44635	High SDI	2	Female	27	Age-standardized	465	Ovarian cancer	126	Occupational risks	3	Rate	1991	0.2020362409	0.33691375662	0.09735132748
3	YLDs (Years Lived with Disability)	44635	High SDI	2	Female	27	Age-standardized	465	Ovarian cancer	126	Occupational risks	3	Rate	1992	0.19975799126	0.33423410246	0.09365522016
3	YLDs (Years Lived with Disability)	44635	High SDI	2	Female	27	Age-standardized	465	Ovarian cancer	126	Occupational risks	3	Rate	1993	0.20109704638	0.33079937577	0.09544851876
3	YLDs (Years Lived with Disability)	44635	High SDI	2	Female	27	Age-standardized	465	Ovarian cancer	126	Occupational risks	3	Rate	1994	0.19808188228	0.3275571573	0.09386997032
3	YLDs (Years Lived with Disability)	44635	High SDI	2	Female	27	Age-standardized	465	Ovarian cancer	126	Occupational risks	3	Rate	1995	0.19904986854	0.32895943338	0.09541292135
3	YLDs (Years Lived with Disability)	44635	High SDI	2	Female	27	Age-standardized	465	Ovarian cancer	126	Occupational risks	3	Rate	1996	0.19685055552	0.32261479271	0.09467987274
3	YLDs (Years Lived with Disability)	44635	High SDI	2	Female	27	Age-standardized	465	Ovarian cancer	126	Occupational risks	3	Rate	1997	0.19318174491	0.31888104022	0.09065100817
3	YLDs (Years Lived with Disability)	44635	High SDI	2	Female	27	Age-standardized	465	Ovarian cancer	126	Occupational risks	3	Rate	1998	0.18904342782	0.30969279515	0.09052512125
3	YLDs (Years Lived with Disability)	44635	High SDI	2	Female	27	Age-standardized	465	Ovarian cancer	126	Occupational risks	3	Rate	1999	0.19103267946	0.31493463389	0.08984939554
3	YLDs (Years Lived with Disability)	44635	High SDI	2	Female	27	Age-standardized	465	Ovarian cancer	126	Occupational risks	3	Rate	2000	0.19248846489	0.32090426596	0.09050267401
3	YLDs (Years Lived with Disability)	44635	High SDI	2	Female	27	Age-standardized	465	Ovarian cancer	126	Occupational risks	3	Rate	2001	0.19343680776	0.31847665047	0.09154599155
3	YLDs (Years Lived with Disability)	44635	High SDI	2	Female	27	Age-standardized	465	Ovarian cancer	126	Occupational risks	3	Rate	2002	0.19324897931	0.31472636593	0.09000616158
3	YLDs (Years Lived with Disability)	44635	High SDI	2	Female	27	Age-standardized	465	Ovarian cancer	126	Occupational risks	3	Rate	2003	0.19286735397	0.32360455323	0.08935950131
3	YLDs (Years Lived with Disability)	44635	High SDI	2	Female	27	Age-standardized	465	Ovarian cancer	126	Occupational risks	3	Rate	2004	0.18832101933	0.31581795091	0.08793908601
3	YLDs (Years Lived with Disability)	44635	High SDI	2	Female	27	Age-standardized	465	Ovarian cancer	126	Occupational risks	3	Rate	2005	0.18550190199	0.31110016385	0.08782245577
3	YLDs (Years Lived with Disability)	44635	High SDI	2	Female	27	Age-standardized	465	Ovarian cancer	126	Occupational risks	3	Rate	2006	0.18418449989	0.30885594959	0.08610086676
3	YLDs (Years Lived with Disability)	44635	High SDI	2	Female	27	Age-standardized	465	Ovarian cancer	126	Occupational risks	3	Rate	2007	0.18266560532	0.3010487686	0.08624651556
3	YLDs (Years Lived with Disability)	44635	High SDI	2	Female	27	Age-standardized	465	Ovarian cancer	126	Occupational risks	3	Rate	2008	0.18362080068	0.30380874387	0.0866778576
3	YLDs (Years Lived with Disability)	44635	High SDI	2	Female	27	Age-standardized	465	Ovarian cancer	126	Occupational risks	3	Rate	2009	0.18201844161	0.29962783121	0.08536315136
3	YLDs (Years Lived with Disability)	44635	High SDI	2	Female	27	Age-standardized	465	Ovarian cancer	126	Occupational risks	3	Rate	2010	0.17495895106	0.29062548507	0.08147327557
3	YLDs (Years Lived with Disability)	44635	High SDI	2	Female	27	Age-standardized	465	Ovarian cancer	126	Occupational risks	3	Rate	2011	0.17616199498	0.29288368986	0.08324663508
3	YLDs (Years Lived with Disability)	44635	High SDI	2	Female	27	Age-standardized	465	Ovarian cancer	126	Occupational risks	3	Rate	2012	0.17381389379	0.29165811777	0.08126116008
3	YLDs (Years Lived with Disability)	44635	High SDI	2	Female	27	Age-standardized	465	Ovarian cancer	126	Occupational risks	3	Rate	2013	0.17178088673	0.28910066576	0.08042642719
3	YLDs (Years Lived with Disability)	44635	High SDI	2	Female	27	Age-standardized	465	Ovarian cancer	126	Occupational risks	3	Rate	2014	0.1660974695	0.27904879961	0.07754471491
3	YLDs (Years Lived with Disability)	44635	High SDI	2	Female	27	Age-standardized	465	Ovarian cancer	126	Occupational risks	3	Rate	2015	0.15886929881	0.26800532832	0.07291242842
3	YLDs (Years Lived with Disability)	44635	High SDI	2	Female	27	Age-standardized	465	Ovarian cancer	126	Occupational risks	3	Rate	2016	0.1560069931	0.26019210264	0.07159650432
3	YLDs (Years Lived with Disability)	44635	High SDI	2	Female	27	Age-standardized	465	Ovarian cancer	126	Occupational risks	3	Rate	2017	0.15113935435	0.25226710334	0.06939541186
3	YLDs (Years Lived with Disability)	44635	High SDI	2	Female	27	Age-standardized	465	Ovarian cancer	126	Occupational risks	3	Rate	2018	0.14709937378	0.24485315977	0.06752772408
3	YLDs (Years Lived with Disability)	44635	High SDI	2	Female	27	Age-standardized	465	Ovarian cancer	126	Occupational risks	3	Rate	2019	0.14177883867	0.23563967002	0.0648577415
3	YLDs (Years Lived with Disability)	44635	High SDI	2	Female	27	Age-standardized	465	Ovarian cancer	126	Occupational risks	3	Rate	2020	0.13715503818	0.23102228	0.06311756991
3	YLDs (Years Lived with Disability)	44635	High SDI	2	Female	27	Age-standardized	465	Ovarian cancer	126	Occupational risks	3	Rate	2021	0.13682644409	0.22873417055	0.06346866822
3	YLDs (Years Lived with Disability)	44636	Low-middle SDI	2	Female	22	All ages	465	Ovarian cancer	126	Occupational risks	1	Number	1990	17.1257584122396	33.1436279288521	6.62333844719885
3	YLDs (Years Lived with Disability)	44636	Low-middle SDI	2	Female	22	All ages	465	Ovarian cancer	126	Occupational risks	3	Rate	1990	0.00300368131	0.00581305034	0.00116166522
3	YLDs (Years Lived with Disability)	44636	Low-middle SDI	2	Female	22	All ages	465	Ovarian cancer	126	Occupational risks	1	Number	1991	17.6443028283058	34.347962539162	6.79715568611426
3	YLDs (Years Lived with Disability)	44636	Low-middle SDI	2	Female	22	All ages	465	Ovarian cancer	126	Occupational risks	3	Rate	1991	0.0030367547	0.00591161565	0.00116985605
3	YLDs (Years Lived with Disability)	44636	Low-middle SDI	2	Female	22	All ages	465	Ovarian cancer	126	Occupational risks	1	Number	1992	18.6974761543129	36.4715317118866	7.4588885684715
3	YLDs (Years Lived with Disability)	44636	Low-middle SDI	2	Female	22	All ages	465	Ovarian cancer	126	Occupational risks	3	Rate	1992	0.00315856878	0.00616114391	0.00126003169
3	YLDs (Years Lived with Disability)	44636	Low-middle SDI	2	Female	22	All ages	465	Ovarian cancer	126	Occupational risks	1	Number	1993	19.5219429628438	36.8631368214322	7.91356838322866
3	YLDs (Years Lived with Disability)	44636	Low-middle SDI	2	Female	22	All ages	465	Ovarian cancer	126	Occupational risks	3	Rate	1993	0.00323742647	0.00611320785	0.00131234866
3	YLDs (Years Lived with Disability)	44636	Low-middle SDI	2	Female	22	All ages	465	Ovarian cancer	126	Occupational risks	1	Number	1994	20.5142539646694	39.3329566412345	8.22716558817747
3	YLDs (Years Lived with Disability)	44636	Low-middle SDI	2	Female	22	All ages	465	Ovarian cancer	126	Occupational risks	3	Rate	1994	0.00334000147	0.00640394397	0.00133949522
3	YLDs (Years Lived with Disability)	44636	Low-middle SDI	2	Female	22	All ages	465	Ovarian cancer	126	Occupational risks	1	Number	1995	21.9201159569882	41.3615057259757	8.5951834360754
3	YLDs (Years Lived with Disability)	44636	Low-middle SDI	2	Female	22	All ages	465	Ovarian cancer	126	Occupational risks	3	Rate	1995	0.00350442195	0.00661256395	0.00137413276
3	YLDs (Years Lived with Disability)	44636	Low-middle SDI	2	Female	22	All ages	465	Ovarian cancer	126	Occupational risks	1	Number	1996	23.2121944147807	43.8312347318445	9.39034449607107
3	YLDs (Years Lived with Disability)	44636	Low-middle SDI	2	Female	22	All ages	465	Ovarian cancer	126	Occupational risks	3	Rate	1996	0.0036446519	0.00688214092	0.00147442057
3	YLDs (Years Lived with Disability)	44636	Low-middle SDI	2	Female	22	All ages	465	Ovarian cancer	126	Occupational risks	1	Number	1997	24.7002757155072	46.3182256008807	10.314256810381
3	YLDs (Years Lived with Disability)	44636	Low-middle SDI	2	Female	22	All ages	465	Ovarian cancer	126	Occupational risks	3	Rate	1997	0.00380912202	0.00714290702	0.00159060017
3	YLDs (Years Lived with Disability)	44636	Low-middle SDI	2	Female	22	All ages	465	Ovarian cancer	126	Occupational risks	1	Number	1998	26.0098626758841	49.2857661074403	10.337010659952
3	YLDs (Years Lived with Disability)	44636	Low-middle SDI	2	Female	22	All ages	465	Ovarian cancer	126	Occupational risks	3	Rate	1998	0.00393982884	0.0074655328	0.00156579269
3	YLDs (Years Lived with Disability)	44636	Low-middle SDI	2	Female	22	All ages	465	Ovarian cancer	126	Occupational risks	1	Number	1999	27.3972573100308	51.0681325594981	11.0446427932574
3	YLDs (Years Lived with Disability)	44636	Low-middle SDI	2	Female	22	All ages	465	Ovarian cancer	126	Occupational risks	3	Rate	1999	0.0040767548	0.00759901811	0.00164346015
3	YLDs (Years Lived with Disability)	44636	Low-middle SDI	2	Female	22	All ages	465	Ovarian cancer	126	Occupational risks	1	Number	2000	29.181696922487	53.9752545484756	11.9627232945534
3	YLDs (Years Lived with Disability)	44636	Low-middle SDI	2	Female	22	All ages	465	Ovarian cancer	126	Occupational risks	3	Rate	2000	0.00426613526	0.00789075897	0.00174885634
3	YLDs (Years Lived with Disability)	44636	Low-middle SDI	2	Female	22	All ages	465	Ovarian cancer	126	Occupational risks	1	Number	2001	30.832422690641	56.6162363957188	12.5100074137653
3	YLDs (Years Lived with Disability)	44636	Low-middle SDI	2	Female	22	All ages	465	Ovarian cancer	126	Occupational risks	3	Rate	2001	0.0044288195	0.00813244856	0.00179695787
3	YLDs (Years Lived with Disability)	44636	Low-middle SDI	2	Female	22	All ages	465	Ovarian cancer	126	Occupational risks	1	Number	2002	32.8927507208996	61.100454459316	13.3629238839966
3	YLDs (Years Lived with Disability)	44636	Low-middle SDI	2	Female	22	All ages	465	Ovarian cancer	126	Occupational risks	3	Rate	2002	0.00464295106	0.0086245879	0.0018862333
3	YLDs (Years Lived with Disability)	44636	Low-middle SDI	2	Female	22	All ages	465	Ovarian cancer	126	Occupational risks	1	Number	2003	34.2432443276578	63.152851347249	13.9295404732757
3	YLDs (Years Lived with Disability)	44636	Low-middle SDI	2	Female	22	All ages	465	Ovarian cancer	126	Occupational risks	3	Rate	2003	0.00475026186	0.00876063547	0.00193232172
3	YLDs (Years Lived with Disability)	44636	Low-middle SDI	2	Female	22	All ages	465	Ovarian cancer	126	Occupational risks	1	Number	2004	35.4517610815919	65.2930210778812	14.076671826588
3	YLDs (Years Lived with Disability)	44636	Low-middle SDI	2	Female	22	All ages	465	Ovarian cancer	126	Occupational risks	3	Rate	2004	0.00483355045	0.00890215611	0.00191923621
3	YLDs (Years Lived with Disability)	44636	Low-middle SDI	2	Female	22	All ages	465	Ovarian cancer	126	Occupational risks	1	Number	2005	37.4905475085966	68.3549801954699	15.4263713544535
3	YLDs (Years Lived with Disability)	44636	Low-middle SDI	2	Female	22	All ages	465	Ovarian cancer	126	Occupational risks	3	Rate	2005	0.00502426433	0.00916053543	0.00206735224
3	YLDs (Years Lived with Disability)	44636	Low-middle SDI	2	Female	22	All ages	465	Ovarian cancer	126	Occupational risks	1	Number	2006	39.2447106202841	71.939159665023	16.2985712492604
3	YLDs (Years Lived with Disability)	44636	Low-middle SDI	2	Female	22	All ages	465	Ovarian cancer	126	Occupational risks	3	Rate	2006	0.00516983783	0.00947678765	0.00214706565
3	YLDs (Years Lived with Disability)	44636	Low-middle SDI	2	Female	22	All ages	465	Ovarian cancer	126	Occupational risks	1	Number	2007	41.3600781346006	74.6701116530855	16.9260515593241
3	YLDs (Years Lived with Disability)	44636	Low-middle SDI	2	Female	22	All ages	465	Ovarian cancer	126	Occupational risks	3	Rate	2007	0.00535595246	0.00966945872	0.00219185097
3	YLDs (Years Lived with Disability)	44636	Low-middle SDI	2	Female	22	All ages	465	Ovarian cancer	126	Occupational risks	1	Number	2008	43.6005258039299	77.0933004622025	18.0146337898982
3	YLDs (Years Lived with Disability)	44636	Low-middle SDI	2	Female	22	All ages	465	Ovarian cancer	126	Occupational risks	3	Rate	2008	0.00555080273	0.00981478307	0.0022934512
3	YLDs (Years Lived with Disability)	44636	Low-middle SDI	2	Female	22	All ages	465	Ovarian cancer	126	Occupational risks	1	Number	2009	45.2826135459175	80.7153813646653	19.2577741301022
3	YLDs (Years Lived with Disability)	44636	Low-middle SDI	2	Female	22	All ages	465	Ovarian cancer	126	Occupational risks	3	Rate	2009	0.00566798682	0.01010307669	0.00241047946
3	YLDs (Years Lived with Disability)	44636	Low-middle SDI	2	Female	22	All ages	465	Ovarian cancer	126	Occupational risks	1	Number	2010	47.3339331806132	84.1730711105462	19.2434031286324
3	YLDs (Years Lived with Disability)	44636	Low-middle SDI	2	Female	22	All ages	465	Ovarian cancer	126	Occupational risks	3	Rate	2010	0.00582528454	0.01035899738	0.0023682439
3	YLDs (Years Lived with Disability)	44636	Low-middle SDI	2	Female	22	All ages	465	Ovarian cancer	126	Occupational risks	1	Number	2011	49.6133546557202	87.794847793342	20.3515016417153
3	YLDs (Years Lived with Disability)	44636	Low-middle SDI	2	Female	22	All ages	465	Ovarian cancer	126	Occupational risks	3	Rate	2011	0.0060042395	0.01062498791	0.00246295158
3	YLDs (Years Lived with Disability)	44636	Low-middle SDI	2	Female	22	All ages	465	Ovarian cancer	126	Occupational risks	1	Number	2012	51.9372551345355	94.5612280873336	21.1616887487504
3	YLDs (Years Lived with Disability)	44636	Low-middle SDI	2	Female	22	All ages	465	Ovarian cancer	126	Occupational risks	3	Rate	2012	0.00618266874	0.01125667399	0.00251911102
3	YLDs (Years Lived with Disability)	44636	Low-middle SDI	2	Female	22	All ages	465	Ovarian cancer	126	Occupational risks	1	Number	2013	54.0937671609384	95.511628742084	23.2109609063753
3	YLDs (Years Lived with Disability)	44636	Low-middle SDI	2	Female	22	All ages	465	Ovarian cancer	126	Occupational risks	3	Rate	2013	0.00633598062	0.01118723766	0.00271869027
3	YLDs (Years Lived with Disability)	44636	Low-middle SDI	2	Female	22	All ages	465	Ovarian cancer	126	Occupational risks	1	Number	2014	56.4110715829131	100.024785258955	23.2963797619333
3	YLDs (Years Lived with Disability)	44636	Low-middle SDI	2	Female	22	All ages	465	Ovarian cancer	126	Occupational risks	3	Rate	2014	0.0065034571	0.01153154658	0.00268576721
3	YLDs (Years Lived with Disability)	44636	Low-middle SDI	2	Female	22	All ages	465	Ovarian cancer	126	Occupational risks	1	Number	2015	60.5332427073946	108.790024903151	24.9729659558049
3	YLDs (Years Lived with Disability)	44636	Low-middle SDI	2	Female	22	All ages	465	Ovarian cancer	126	Occupational risks	3	Rate	2015	0.00687118803	0.01234886294	0.00283470598
3	YLDs (Years Lived with Disability)	44636	Low-middle SDI	2	Female	22	All ages	465	Ovarian cancer	126	Occupational risks	1	Number	2016	64.9472415746454	113.981018557656	26.3729879037895
3	YLDs (Years Lived with Disability)	44636	Low-middle SDI	2	Female	22	All ages	465	Ovarian cancer	126	Occupational risks	3	Rate	2016	0.00726117531	0.01274320722	0.00294852998
3	YLDs (Years Lived with Disability)	44636	Low-middle SDI	2	Female	22	All ages	465	Ovarian cancer	126	Occupational risks	1	Number	2017	68.5590872732068	120.741204005285	27.0767191007215
3	YLDs (Years Lived with Disability)	44636	Low-middle SDI	2	Female	22	All ages	465	Ovarian cancer	126	Occupational risks	3	Rate	2017	0.00755278091	0.01330140026	0.00298289454
3	YLDs (Years Lived with Disability)	44636	Low-middle SDI	2	Female	22	All ages	465	Ovarian cancer	126	Occupational risks	1	Number	2018	73.1946413801517	129.869267195327	30.0458630835784
3	YLDs (Years Lived with Disability)	44636	Low-middle SDI	2	Female	22	All ages	465	Ovarian cancer	126	Occupational risks	3	Rate	2018	0.00795213432	0.01410947355	0.00326429277
3	YLDs (Years Lived with Disability)	44636	Low-middle SDI	2	Female	22	All ages	465	Ovarian cancer	126	Occupational risks	1	Number	2019	77.5296591064029	138.545806283148	31.2813522969262
3	YLDs (Years Lived with Disability)	44636	Low-middle SDI	2	Female	22	All ages	465	Ovarian cancer	126	Occupational risks	3	Rate	2019	0.00831455363	0.01485814009	0.00335472236
3	YLDs (Years Lived with Disability)	44636	Low-middle SDI	2	Female	22	All ages	465	Ovarian cancer	126	Occupational risks	1	Number	2020	80.5709113664536	143.173583208313	33.6330580753534
3	YLDs (Years Lived with Disability)	44636	Low-middle SDI	2	Female	22	All ages	465	Ovarian cancer	126	Occupational risks	3	Rate	2020	0.00853425219	0.01516526802	0.00356248917
3	YLDs (Years Lived with Disability)	44636	Low-middle SDI	2	Female	22	All ages	465	Ovarian cancer	126	Occupational risks	1	Number	2021	82.3380466830821	147.285804053824	33.170321026492
3	YLDs (Years Lived with Disability)	44636	Low-middle SDI	2	Female	22	All ages	465	Ovarian cancer	126	Occupational risks	3	Rate	2021	0.0086183091	0.01541637963	0.00347193176
3	YLDs (Years Lived with Disability)	44636	Low-middle SDI	2	Female	27	Age-standardized	465	Ovarian cancer	126	Occupational risks	3	Rate	1990	0.00631291503	0.01200786389	0.00246929581
3	YLDs (Years Lived with Disability)	44636	Low-middle SDI	2	Female	27	Age-standardized	465	Ovarian cancer	126	Occupational risks	3	Rate	1991	0.00630404954	0.01183488021	0.00251680175
3	YLDs (Years Lived with Disability)	44636	Low-middle SDI	2	Female	27	Age-standardized	465	Ovarian cancer	126	Occupational risks	3	Rate	1992	0.00647371153	0.01204375352	0.00269103131
3	YLDs (Years Lived with Disability)	44636	Low-middle SDI	2	Female	27	Age-standardized	465	Ovarian cancer	126	Occupational risks	3	Rate	1993	0.00656394727	0.01205048356	0.00271676972
3	YLDs (Years Lived with Disability)	44636	Low-middle SDI	2	Female	27	Age-standardized	465	Ovarian cancer	126	Occupational risks	3	Rate	1994	0.00671013208	0.01247850043	0.00276479846
3	YLDs (Years Lived with Disability)	44636	Low-middle SDI	2	Female	27	Age-standardized	465	Ovarian cancer	126	Occupational risks	3	Rate	1995	0.00696361182	0.01285622669	0.00282022546
3	YLDs (Years Lived with Disability)	44636	Low-middle SDI	2	Female	27	Age-standardized	465	Ovarian cancer	126	Occupational risks	3	Rate	1996	0.0071534241	0.01316010019	0.00293956251
3	YLDs (Years Lived with Disability)	44636	Low-middle SDI	2	Female	27	Age-standardized	465	Ovarian cancer	126	Occupational risks	3	Rate	1997	0.00738744014	0.01363441525	0.00314798604
3	YLDs (Years Lived with Disability)	44636	Low-middle SDI	2	Female	27	Age-standardized	465	Ovarian cancer	126	Occupational risks	3	Rate	1998	0.00755716677	0.0139742495	0.00311111423
3	YLDs (Years Lived with Disability)	44636	Low-middle SDI	2	Female	27	Age-standardized	465	Ovarian cancer	126	Occupational risks	3	Rate	1999	0.00774787323	0.01447465568	0.00318740455
3	YLDs (Years Lived with Disability)	44636	Low-middle SDI	2	Female	27	Age-standardized	465	Ovarian cancer	126	Occupational risks	3	Rate	2000	0.0079713925	0.01446329535	0.00334077942
3	YLDs (Years Lived with Disability)	44636	Low-middle SDI	2	Female	27	Age-standardized	465	Ovarian cancer	126	Occupational risks	3	Rate	2001	0.00816470339	0.01461070246	0.00338745851
3	YLDs (Years Lived with Disability)	44636	Low-middle SDI	2	Female	27	Age-standardized	465	Ovarian cancer	126	Occupational risks	3	Rate	2002	0.00843937625	0.01520949039	0.00351182904
3	YLDs (Years Lived with Disability)	44636	Low-middle SDI	2	Female	27	Age-standardized	465	Ovarian cancer	126	Occupational risks	3	Rate	2003	0.00850467039	0.01560192236	0.00353716798
3	YLDs (Years Lived with Disability)	44636	Low-middle SDI	2	Female	27	Age-standardized	465	Ovarian cancer	126	Occupational risks	3	Rate	2004	0.00853886214	0.01539524034	0.00346976169
3	YLDs (Years Lived with Disability)	44636	Low-middle SDI	2	Female	27	Age-standardized	465	Ovarian cancer	126	Occupational risks	3	Rate	2005	0.00874528817	0.01566315386	0.00361909087
3	YLDs (Years Lived with Disability)	44636	Low-middle SDI	2	Female	27	Age-standardized	465	Ovarian cancer	126	Occupational risks	3	Rate	2006	0.00885625621	0.0159250896	0.00372087675
3	YLDs (Years Lived with Disability)	44636	Low-middle SDI	2	Female	27	Age-standardized	465	Ovarian cancer	126	Occupational risks	3	Rate	2007	0.00902959414	0.01593895095	0.00378755167
3	YLDs (Years Lived with Disability)	44636	Low-middle SDI	2	Female	27	Age-standardized	465	Ovarian cancer	126	Occupational risks	3	Rate	2008	0.00923050128	0.01619305857	0.00385745056
3	YLDs (Years Lived with Disability)	44636	Low-middle SDI	2	Female	27	Age-standardized	465	Ovarian cancer	126	Occupational risks	3	Rate	2009	0.00928775518	0.01637850173	0.00397193837
3	YLDs (Years Lived with Disability)	44636	Low-middle SDI	2	Female	27	Age-standardized	465	Ovarian cancer	126	Occupational risks	3	Rate	2010	0.00937549806	0.01635081852	0.00390442578
3	YLDs (Years Lived with Disability)	44636	Low-middle SDI	2	Female	27	Age-standardized	465	Ovarian cancer	126	Occupational risks	3	Rate	2011	0.00949239849	0.01659181195	0.00391354746
3	YLDs (Years Lived with Disability)	44636	Low-middle SDI	2	Female	27	Age-standardized	465	Ovarian cancer	126	Occupational risks	3	Rate	2012	0.00959580428	0.01718269571	0.00394774676
3	YLDs (Years Lived with Disability)	44636	Low-middle SDI	2	Female	27	Age-standardized	465	Ovarian cancer	126	Occupational risks	3	Rate	2013	0.009673857	0.01688952407	0.00416300261
3	YLDs (Years Lived with Disability)	44636	Low-middle SDI	2	Female	27	Age-standardized	465	Ovarian cancer	126	Occupational risks	3	Rate	2014	0.00978152435	0.01723466484	0.00407595786
3	YLDs (Years Lived with Disability)	44636	Low-middle SDI	2	Female	27	Age-standardized	465	Ovarian cancer	126	Occupational risks	3	Rate	2015	0.01014776701	0.0180571287	0.00420052124
3	YLDs (Years Lived with Disability)	44636	Low-middle SDI	2	Female	27	Age-standardized	465	Ovarian cancer	126	Occupational risks	3	Rate	2016	0.01053849236	0.01836727852	0.0043536276
3	YLDs (Years Lived with Disability)	44636	Low-middle SDI	2	Female	27	Age-standardized	465	Ovarian cancer	126	Occupational risks	3	Rate	2017	0.01076481004	0.01905602906	0.0042789719
3	YLDs (Years Lived with Disability)	44636	Low-middle SDI	2	Female	27	Age-standardized	465	Ovarian cancer	126	Occupational risks	3	Rate	2018	0.01114012049	0.01976015452	0.00466920294
3	YLDs (Years Lived with Disability)	44636	Low-middle SDI	2	Female	27	Age-standardized	465	Ovarian cancer	126	Occupational risks	3	Rate	2019	0.01144388462	0.02027688368	0.00464670827
3	YLDs (Years Lived with Disability)	44636	Low-middle SDI	2	Female	27	Age-standardized	465	Ovarian cancer	126	Occupational risks	3	Rate	2020	0.01153422491	0.02036886806	0.00495239813
3	YLDs (Years Lived with Disability)	44636	Low-middle SDI	2	Female	27	Age-standardized	465	Ovarian cancer	126	Occupational risks	3	Rate	2021	0.01145125106	0.02041988647	0.00469104697
3	YLDs (Years Lived with Disability)	44637	Low SDI	2	Female	22	All ages	465	Ovarian cancer	126	Occupational risks	1	Number	1990	1.29086869826008	3.54924792551209	0.276105194847443
3	YLDs (Years Lived with Disability)	44637	Low SDI	2	Female	22	All ages	465	Ovarian cancer	126	Occupational risks	3	Rate	1990	0.00051848781	0.00142558401	0.00011089988
3	YLDs (Years Lived with Disability)	44637	Low SDI	2	Female	22	All ages	465	Ovarian cancer	126	Occupational risks	1	Number	1991	1.32222853891732	3.36256558197058	0.304142062601373
3	YLDs (Years Lived with Disability)	44637	Low SDI	2	Female	22	All ages	465	Ovarian cancer	126	Occupational risks	3	Rate	1991	0.00051878251	0.00131931824	0.00011933155
3	YLDs (Years Lived with Disability)	44637	Low SDI	2	Female	22	All ages	465	Ovarian cancer	126	Occupational risks	1	Number	1992	1.37604747959992	3.64492753056593	0.299578847725439
3	YLDs (Years Lived with Disability)	44637	Low SDI	2	Female	22	All ages	465	Ovarian cancer	126	Occupational risks	3	Rate	1992	0.00052671475	0.00139518231	0.0001146709
3	YLDs (Years Lived with Disability)	44637	Low SDI	2	Female	22	All ages	465	Ovarian cancer	126	Occupational risks	1	Number	1993	1.43468881586355	3.7845987299817	0.314249754710153
3	YLDs (Years Lived with Disability)	44637	Low SDI	2	Female	22	All ages	465	Ovarian cancer	126	Occupational risks	3	Rate	1993	0.00053504617	0.00141141064	0.00011719484
3	YLDs (Years Lived with Disability)	44637	Low SDI	2	Female	22	All ages	465	Ovarian cancer	126	Occupational risks	1	Number	1994	1.52055960095878	3.98933774856377	0.362923076390263
3	YLDs (Years Lived with Disability)	44637	Low SDI	2	Female	22	All ages	465	Ovarian cancer	126	Occupational risks	3	Rate	1994	0.00055306997	0.0014510335	0.00013200525
3	YLDs (Years Lived with Disability)	44637	Low SDI	2	Female	22	All ages	465	Ovarian cancer	126	Occupational risks	1	Number	1995	1.54654892339006	4.17989436754476	0.314370592773508
3	YLDs (Years Lived with Disability)	44637	Low SDI	2	Female	22	All ages	465	Ovarian cancer	126	Occupational risks	3	Rate	1995	0.00054881934	0.00148330701	0.00011155978
3	YLDs (Years Lived with Disability)	44637	Low SDI	2	Female	22	All ages	465	Ovarian cancer	126	Occupational risks	1	Number	1996	1.57971183648294	4.03840981943731	0.355022749589043
3	YLDs (Years Lived with Disability)	44637	Low SDI	2	Female	22	All ages	465	Ovarian cancer	126	Occupational risks	3	Rate	1996	0.00054579955	0.00139529387	0.00012266241
3	YLDs (Years Lived with Disability)	44637	Low SDI	2	Female	22	All ages	465	Ovarian cancer	126	Occupational risks	1	Number	1997	1.67158384719368	4.37621316267679	0.408779756940359
3	YLDs (Years Lived with Disability)	44637	Low SDI	2	Female	22	All ages	465	Ovarian cancer	126	Occupational risks	3	Rate	1997	0.00056181747	0.00147084037	0.00013739042
3	YLDs (Years Lived with Disability)	44637	Low SDI	2	Female	22	All ages	465	Ovarian cancer	126	Occupational risks	1	Number	1998	1.73151830571871	4.54126525092469	0.435613750810332
3	YLDs (Years Lived with Disability)	44637	Low SDI	2	Female	22	All ages	465	Ovarian cancer	126	Occupational risks	3	Rate	1998	0.00056632295	0.00148529919	0.000142475
3	YLDs (Years Lived with Disability)	44637	Low SDI	2	Female	22	All ages	465	Ovarian cancer	126	Occupational risks	1	Number	1999	1.83226751578688	4.77108894974718	0.431319346305011
3	YLDs (Years Lived with Disability)	44637	Low SDI	2	Female	22	All ages	465	Ovarian cancer	126	Occupational risks	3	Rate	1999	0.00058344466	0.00151924671	0.00013734401
3	YLDs (Years Lived with Disability)	44637	Low SDI	2	Female	22	All ages	465	Ovarian cancer	126	Occupational risks	1	Number	2000	1.97664457536597	4.92833939763878	0.541623236159172
3	YLDs (Years Lived with Disability)	44637	Low SDI	2	Female	22	All ages	465	Ovarian cancer	126	Occupational risks	3	Rate	2000	0.00061306301	0.00152854116	0.00016798628
3	YLDs (Years Lived with Disability)	44637	Low SDI	2	Female	22	All ages	465	Ovarian cancer	126	Occupational risks	1	Number	2001	2.15777321643487	5.65454815465519	0.530206925390079
3	YLDs (Years Lived with Disability)	44637	Low SDI	2	Female	22	All ages	465	Ovarian cancer	126	Occupational risks	3	Rate	2001	0.00065203555	0.00170869043	0.00016021784
3	YLDs (Years Lived with Disability)	44637	Low SDI	2	Female	22	All ages	465	Ovarian cancer	126	Occupational risks	1	Number	2002	2.31997247939527	5.8875817028341	0.592276952396493
3	YLDs (Years Lived with Disability)	44637	Low SDI	2	Female	22	All ages	465	Ovarian cancer	126	Occupational risks	3	Rate	2002	0.00068245742	0.00173192735	0.00017422784
3	YLDs (Years Lived with Disability)	44637	Low SDI	2	Female	22	All ages	465	Ovarian cancer	126	Occupational risks	1	Number	2003	2.48076537668071	6.23583786662823	0.67270721568115
3	YLDs (Years Lived with Disability)	44637	Low SDI	2	Female	22	All ages	465	Ovarian cancer	126	Occupational risks	3	Rate	2003	0.0007096745	0.00178389104	0.00019244188
3	YLDs (Years Lived with Disability)	44637	Low SDI	2	Female	22	All ages	465	Ovarian cancer	126	Occupational risks	1	Number	2004	2.54014647461718	5.99698037088976	0.71163209437585
3	YLDs (Years Lived with Disability)	44637	Low SDI	2	Female	22	All ages	465	Ovarian cancer	126	Occupational risks	3	Rate	2004	0.00070669037	0.00166841098	0.00019798211
3	YLDs (Years Lived with Disability)	44637	Low SDI	2	Female	22	All ages	465	Ovarian cancer	126	Occupational risks	1	Number	2005	2.70534251649728	6.44453391609876	0.747661548840458
3	YLDs (Years Lived with Disability)	44637	Low SDI	2	Female	22	All ages	465	Ovarian cancer	126	Occupational risks	3	Rate	2005	0.00073224548	0.00174431917	0.0002023669
3	YLDs (Years Lived with Disability)	44637	Low SDI	2	Female	22	All ages	465	Ovarian cancer	126	Occupational risks	1	Number	2006	2.84484393099408	6.7453793070762	0.766051561562044
3	YLDs (Years Lived with Disability)	44637	Low SDI	2	Female	22	All ages	465	Ovarian cancer	126	Occupational risks	3	Rate	2006	0.0007490837	0.00177614442	0.00020171115
3	YLDs (Years Lived with Disability)	44637	Low SDI	2	Female	22	All ages	465	Ovarian cancer	126	Occupational risks	1	Number	2007	2.94336914128854	6.72471838820869	0.812675484397432
3	YLDs (Years Lived with Disability)	44637	Low SDI	2	Female	22	All ages	465	Ovarian cancer	126	Occupational risks	3	Rate	2007	0.00075400596	0.00172267815	0.00020818393
3	YLDs (Years Lived with Disability)	44637	Low SDI	2	Female	22	All ages	465	Ovarian cancer	126	Occupational risks	1	Number	2008	3.04972514654222	7.09207360666737	0.813446934666082
3	YLDs (Years Lived with Disability)	44637	Low SDI	2	Female	22	All ages	465	Ovarian cancer	126	Occupational risks	3	Rate	2008	0.00076014108	0.00176769258	0.00020275087
3	YLDs (Years Lived with Disability)	44637	Low SDI	2	Female	22	All ages	465	Ovarian cancer	126	Occupational risks	1	Number	2009	3.18995051756865	7.76929760384279	0.895532133239785
3	YLDs (Years Lived with Disability)	44637	Low SDI	2	Female	22	All ages	465	Ovarian cancer	126	Occupational risks	3	Rate	2009	0.00077347745	0.00188384631	0.00021714253
3	YLDs (Years Lived with Disability)	44637	Low SDI	2	Female	22	All ages	465	Ovarian cancer	126	Occupational risks	1	Number	2010	3.3192281151058	7.81177245228914	0.932949016953672
3	YLDs (Years Lived with Disability)	44637	Low SDI	2	Female	22	All ages	465	Ovarian cancer	126	Occupational risks	3	Rate	2010	0.00078311992	0.00184306543	0.00022011472
3	YLDs (Years Lived with Disability)	44637	Low SDI	2	Female	22	All ages	465	Ovarian cancer	126	Occupational risks	1	Number	2011	3.5554678033691	8.17730403424175	0.977038398515691
3	YLDs (Years Lived with Disability)	44637	Low SDI	2	Female	22	All ages	465	Ovarian cancer	126	Occupational risks	3	Rate	2011	0.00081659368	0.00187810302	0.00022439899
3	YLDs (Years Lived with Disability)	44637	Low SDI	2	Female	22	All ages	465	Ovarian cancer	126	Occupational risks	1	Number	2012	3.85201251622743	9.21440541212875	1.19972085016445
3	YLDs (Years Lived with Disability)	44637	Low SDI	2	Female	22	All ages	465	Ovarian cancer	126	Occupational risks	3	Rate	2012	0.00086138915	0.00206053038	0.00026828223
3	YLDs (Years Lived with Disability)	44637	Low SDI	2	Female	22	All ages	465	Ovarian cancer	126	Occupational risks	1	Number	2013	4.09901549882992	8.90896228292338	1.25793358392835
3	YLDs (Years Lived with Disability)	44637	Low SDI	2	Female	22	All ages	465	Ovarian cancer	126	Occupational risks	3	Rate	2013	0.00089273874	0.00194031365	0.0002739697
3	YLDs (Years Lived with Disability)	44637	Low SDI	2	Female	22	All ages	465	Ovarian cancer	126	Occupational risks	1	Number	2014	4.3361940997879	9.30809329383096	1.39083875037819
3	YLDs (Years Lived with Disability)	44637	Low SDI	2	Female	22	All ages	465	Ovarian cancer	126	Occupational risks	3	Rate	2014	0.00092019827	0.00197530164	0.00029515455
3	YLDs (Years Lived with Disability)	44637	Low SDI	2	Female	22	All ages	465	Ovarian cancer	126	Occupational risks	1	Number	2015	4.74303280114456	10.5496855133454	1.56099992290618
3	YLDs (Years Lived with Disability)	44637	Low SDI	2	Female	22	All ages	465	Ovarian cancer	126	Occupational risks	3	Rate	2015	0.00098138038	0.00218283424	0.00032298632
3	YLDs (Years Lived with Disability)	44637	Low SDI	2	Female	22	All ages	465	Ovarian cancer	126	Occupational risks	1	Number	2016	5.0160643942559	10.861969706073	1.64171476193291
3	YLDs (Years Lived with Disability)	44637	Low SDI	2	Female	22	All ages	465	Ovarian cancer	126	Occupational risks	3	Rate	2016	0.00101261082	0.00219274459	0.00033141882
3	YLDs (Years Lived with Disability)	44637	Low SDI	2	Female	22	All ages	465	Ovarian cancer	126	Occupational risks	1	Number	2017	5.49710943811127	11.9353167793673	1.7040042789011
3	YLDs (Years Lived with Disability)	44637	Low SDI	2	Female	22	All ages	465	Ovarian cancer	126	Occupational risks	3	Rate	2017	0.00108328834	0.00235203421	0.00033579975
3	YLDs (Years Lived with Disability)	44637	Low SDI	2	Female	22	All ages	465	Ovarian cancer	126	Occupational risks	1	Number	2018	5.9441284500239	13.2019919394958	1.80218229643577
3	YLDs (Years Lived with Disability)	44637	Low SDI	2	Female	22	All ages	465	Ovarian cancer	126	Occupational risks	3	Rate	2018	0.0011435377	0.00253981313	0.00034670573
3	YLDs (Years Lived with Disability)	44637	Low SDI	2	Female	22	All ages	465	Ovarian cancer	126	Occupational risks	1	Number	2019	6.2953655188796	13.8140801436025	1.86316801556031
3	YLDs (Years Lived with Disability)	44637	Low SDI	2	Female	22	All ages	465	Ovarian cancer	126	Occupational risks	3	Rate	2019	0.00118204363	0.00259378829	0.00034983606
3	YLDs (Years Lived with Disability)	44637	Low SDI	2	Female	22	All ages	465	Ovarian cancer	126	Occupational risks	1	Number	2020	6.50953677508995	13.8939310251813	2.16031780330665
3	YLDs (Years Lived with Disability)	44637	Low SDI	2	Female	22	All ages	465	Ovarian cancer	126	Occupational risks	3	Rate	2020	0.00119336195	0.0025471073	0.00039604063
3	YLDs (Years Lived with Disability)	44637	Low SDI	2	Female	22	All ages	465	Ovarian cancer	126	Occupational risks	1	Number	2021	6.7877168367884	14.4469589673941	2.03931796610817
3	YLDs (Years Lived with Disability)	44637	Low SDI	2	Female	22	All ages	465	Ovarian cancer	126	Occupational risks	3	Rate	2021	0.00121583933	0.00258778928	0.00036528969
3	YLDs (Years Lived with Disability)	44637	Low SDI	2	Female	27	Age-standardized	465	Ovarian cancer	126	Occupational risks	3	Rate	1990	0.00121867685	0.00326319898	0.00027300732
3	YLDs (Years Lived with Disability)	44637	Low SDI	2	Female	27	Age-standardized	465	Ovarian cancer	126	Occupational risks	3	Rate	1991	0.00122128865	0.00303743741	0.00028616496
3	YLDs (Years Lived with Disability)	44637	Low SDI	2	Female	27	Age-standardized	465	Ovarian cancer	126	Occupational risks	3	Rate	1992	0.00124280251	0.00323862197	0.0002749297
3	YLDs (Years Lived with Disability)	44637	Low SDI	2	Female	27	Age-standardized	465	Ovarian cancer	126	Occupational risks	3	Rate	1993	0.00126812857	0.00324661662	0.00028430725
3	YLDs (Years Lived with Disability)	44637	Low SDI	2	Female	27	Age-standardized	465	Ovarian cancer	126	Occupational risks	3	Rate	1994	0.00133201713	0.00349855209	0.00032837875
3	YLDs (Years Lived with Disability)	44637	Low SDI	2	Female	27	Age-standardized	465	Ovarian cancer	126	Occupational risks	3	Rate	1995	0.00133455001	0.00335418922	0.00028536241
3	YLDs (Years Lived with Disability)	44637	Low SDI	2	Female	27	Age-standardized	465	Ovarian cancer	126	Occupational risks	3	Rate	1996	0.00132935032	0.00323576735	0.00031230236
3	YLDs (Years Lived with Disability)	44637	Low SDI	2	Female	27	Age-standardized	465	Ovarian cancer	126	Occupational risks	3	Rate	1997	0.00136987102	0.00346328989	0.00034004141
3	YLDs (Years Lived with Disability)	44637	Low SDI	2	Female	27	Age-standardized	465	Ovarian cancer	126	Occupational risks	3	Rate	1998	0.00138687186	0.0035132125	0.00036646302
3	YLDs (Years Lived with Disability)	44637	Low SDI	2	Female	27	Age-standardized	465	Ovarian cancer	126	Occupational risks	3	Rate	1999	0.00142976148	0.00365228347	0.00037242206
3	YLDs (Years Lived with Disability)	44637	Low SDI	2	Female	27	Age-standardized	465	Ovarian cancer	126	Occupational risks	3	Rate	2000	0.00150649822	0.0037227237	0.00041628859
3	YLDs (Years Lived with Disability)	44637	Low SDI	2	Female	27	Age-standardized	465	Ovarian cancer	126	Occupational risks	3	Rate	2001	0.00160754159	0.00405635961	0.0003989989
3	YLDs (Years Lived with Disability)	44637	Low SDI	2	Female	27	Age-standardized	465	Ovarian cancer	126	Occupational risks	3	Rate	2002	0.00168963855	0.00406231328	0.00044270474
3	YLDs (Years Lived with Disability)	44637	Low SDI	2	Female	27	Age-standardized	465	Ovarian cancer	126	Occupational risks	3	Rate	2003	0.00175668206	0.00421617982	0.0004822824
3	YLDs (Years Lived with Disability)	44637	Low SDI	2	Female	27	Age-standardized	465	Ovarian cancer	126	Occupational risks	3	Rate	2004	0.00175428299	0.00403732649	0.00050795828
3	YLDs (Years Lived with Disability)	44637	Low SDI	2	Female	27	Age-standardized	465	Ovarian cancer	126	Occupational risks	3	Rate	2005	0.00182327162	0.00423685365	0.00050997388
3	YLDs (Years Lived with Disability)	44637	Low SDI	2	Female	27	Age-standardized	465	Ovarian cancer	126	Occupational risks	3	Rate	2006	0.00186096402	0.00424843063	0.0005072864
3	YLDs (Years Lived with Disability)	44637	Low SDI	2	Female	27	Age-standardized	465	Ovarian cancer	126	Occupational risks	3	Rate	2007	0.00186628598	0.00430068091	0.00052717548
3	YLDs (Years Lived with Disability)	44637	Low SDI	2	Female	27	Age-standardized	465	Ovarian cancer	126	Occupational risks	3	Rate	2008	0.00187085351	0.00437465437	0.00051258717
3	YLDs (Years Lived with Disability)	44637	Low SDI	2	Female	27	Age-standardized	465	Ovarian cancer	126	Occupational risks	3	Rate	2009	0.00189368973	0.00440270106	0.00054095946
3	YLDs (Years Lived with Disability)	44637	Low SDI	2	Female	27	Age-standardized	465	Ovarian cancer	126	Occupational risks	3	Rate	2010	0.00190937803	0.00431038735	0.00053550075
3	YLDs (Years Lived with Disability)	44637	Low SDI	2	Female	27	Age-standardized	465	Ovarian cancer	126	Occupational risks	3	Rate	2011	0.00197727244	0.00440377079	0.00056449526
3	YLDs (Years Lived with Disability)	44637	Low SDI	2	Female	27	Age-standardized	465	Ovarian cancer	126	Occupational risks	3	Rate	2012	0.00208130928	0.00478866053	0.00066848973
3	YLDs (Years Lived with Disability)	44637	Low SDI	2	Female	27	Age-standardized	465	Ovarian cancer	126	Occupational risks	3	Rate	2013	0.00216441424	0.00468970477	0.00068348364
3	YLDs (Years Lived with Disability)	44637	Low SDI	2	Female	27	Age-standardized	465	Ovarian cancer	126	Occupational risks	3	Rate	2014	0.0022211161	0.00463906167	0.00073788123
3	YLDs (Years Lived with Disability)	44637	Low SDI	2	Female	27	Age-standardized	465	Ovarian cancer	126	Occupational risks	3	Rate	2015	0.00235348208	0.00509682819	0.0008004468
3	YLDs (Years Lived with Disability)	44637	Low SDI	2	Female	27	Age-standardized	465	Ovarian cancer	126	Occupational risks	3	Rate	2016	0.00240815438	0.00511421248	0.00080933733
3	YLDs (Years Lived with Disability)	44637	Low SDI	2	Female	27	Age-standardized	465	Ovarian cancer	126	Occupational risks	3	Rate	2017	0.0025566612	0.00547285571	0.00080353557
3	YLDs (Years Lived with Disability)	44637	Low SDI	2	Female	27	Age-standardized	465	Ovarian cancer	126	Occupational risks	3	Rate	2018	0.00267956416	0.00590581297	0.00083147663
3	YLDs (Years Lived with Disability)	44637	Low SDI	2	Female	27	Age-standardized	465	Ovarian cancer	126	Occupational risks	3	Rate	2019	0.0027497782	0.00601676224	0.0008416629
3	YLDs (Years Lived with Disability)	44637	Low SDI	2	Female	27	Age-standardized	465	Ovarian cancer	126	Occupational risks	3	Rate	2020	0.00276371483	0.00582840068	0.00092485055
3	YLDs (Years Lived with Disability)	44637	Low SDI	2	Female	27	Age-standardized	465	Ovarian cancer	126	Occupational risks	3	Rate	2021	0.00280463575	0.00597666291	0.00086788006
3	YLDs (Years Lived with Disability)	44639	Middle SDI	2	Female	22	All ages	465	Ovarian cancer	126	Occupational risks	1	Number	1990	84.3115758231504	150.100395489275	35.3581416133062
3	YLDs (Years Lived with Disability)	44639	Middle SDI	2	Female	22	All ages	465	Ovarian cancer	126	Occupational risks	3	Rate	1990	0.00996775003	0.01774564415	0.00418022216
3	YLDs (Years Lived with Disability)	44639	Middle SDI	2	Female	22	All ages	465	Ovarian cancer	126	Occupational risks	1	Number	1991	87.4653692137958	156.520037668123	37.8552229940993
3	YLDs (Years Lived with Disability)	44639	Middle SDI	2	Female	22	All ages	465	Ovarian cancer	126	Occupational risks	3	Rate	1991	0.01017065101	0.01820046829	0.00440188231
3	YLDs (Years Lived with Disability)	44639	Middle SDI	2	Female	22	All ages	465	Ovarian cancer	126	Occupational risks	1	Number	1992	94.0194410582076	171.112059693346	40.6601755880063
3	YLDs (Years Lived with Disability)	44639	Middle SDI	2	Female	22	All ages	465	Ovarian cancer	126	Occupational risks	3	Rate	1992	0.0107689672	0.01959913968	0.00465720804
3	YLDs (Years Lived with Disability)	44639	Middle SDI	2	Female	22	All ages	465	Ovarian cancer	126	Occupational risks	1	Number	1993	98.7310160804802	176.565714434019	40.7873489690628
3	YLDs (Years Lived with Disability)	44639	Middle SDI	2	Female	22	All ages	465	Ovarian cancer	126	Occupational risks	3	Rate	1993	0.01115444527	0.0199480637	0.00460807829
3	YLDs (Years Lived with Disability)	44639	Middle SDI	2	Female	22	All ages	465	Ovarian cancer	126	Occupational risks	1	Number	1994	104.066084736462	186.475629863535	43.0977973457048
3	YLDs (Years Lived with Disability)	44639	Middle SDI	2	Female	22	All ages	465	Ovarian cancer	126	Occupational risks	3	Rate	1994	0.01160830321	0.02080087531	0.00480744808
3	YLDs (Years Lived with Disability)	44639	Middle SDI	2	Female	22	All ages	465	Ovarian cancer	126	Occupational risks	1	Number	1995	108.636179174354	189.239198467263	46.8757132256052
3	YLDs (Years Lived with Disability)	44639	Middle SDI	2	Female	22	All ages	465	Ovarian cancer	126	Occupational risks	3	Rate	1995	0.01197123074	0.02085333015	0.00516549812
3	YLDs (Years Lived with Disability)	44639	Middle SDI	2	Female	22	All ages	465	Ovarian cancer	126	Occupational risks	1	Number	1996	113.777623808765	198.157190845166	47.6240859028186
3	YLDs (Years Lived with Disability)	44639	Middle SDI	2	Female	22	All ages	465	Ovarian cancer	126	Occupational risks	3	Rate	1996	0.01239045037	0.02157943501	0.00518629106
3	YLDs (Years Lived with Disability)	44639	Middle SDI	2	Female	22	All ages	465	Ovarian cancer	126	Occupational risks	1	Number	1997	122.180599794276	216.462650715812	52.7014130883953
3	YLDs (Years Lived with Disability)	44639	Middle SDI	2	Female	22	All ages	465	Ovarian cancer	126	Occupational risks	3	Rate	1997	0.01315358185	0.02330369304	0.00567366957
3	YLDs (Years Lived with Disability)	44639	Middle SDI	2	Female	22	All ages	465	Ovarian cancer	126	Occupational risks	1	Number	1998	126.509668232739	219.490782509866	54.7686274553775
3	YLDs (Years Lived with Disability)	44639	Middle SDI	2	Female	22	All ages	465	Ovarian cancer	126	Occupational risks	3	Rate	1998	0.01346639899	0.02336383055	0.00582988004
3	YLDs (Years Lived with Disability)	44639	Middle SDI	2	Female	22	All ages	465	Ovarian cancer	126	Occupational risks	1	Number	1999	130.063755162072	228.616416904853	57.3103900263529
3	YLDs (Years Lived with Disability)	44639	Middle SDI	2	Female	22	All ages	465	Ovarian cancer	126	Occupational risks	3	Rate	1999	0.01368954498	0.02406246627	0.00603206605
3	YLDs (Years Lived with Disability)	44639	Middle SDI	2	Female	22	All ages	465	Ovarian cancer	126	Occupational risks	1	Number	2000	135.181432928585	235.996726441364	58.0446427484599
3	YLDs (Years Lived with Disability)	44639	Middle SDI	2	Female	22	All ages	465	Ovarian cancer	126	Occupational risks	3	Rate	2000	0.01406673324	0.02455738872	0.00604001961
3	YLDs (Years Lived with Disability)	44639	Middle SDI	2	Female	22	All ages	465	Ovarian cancer	126	Occupational risks	1	Number	2001	136.838848635332	233.217374135464	58.993022397573
3	YLDs (Years Lived with Disability)	44639	Middle SDI	2	Female	22	All ages	465	Ovarian cancer	126	Occupational risks	3	Rate	2001	0.01407306457	0.02398502471	0.00606708272
3	YLDs (Years Lived with Disability)	44639	Middle SDI	2	Female	22	All ages	465	Ovarian cancer	126	Occupational risks	1	Number	2002	141.170803857648	243.057442040723	62.6583784172088
3	YLDs (Years Lived with Disability)	44639	Middle SDI	2	Female	22	All ages	465	Ovarian cancer	126	Occupational risks	3	Rate	2002	0.01434677589	0.02470121692	0.00636778773
3	YLDs (Years Lived with Disability)	44639	Middle SDI	2	Female	22	All ages	465	Ovarian cancer	126	Occupational risks	1	Number	2003	147.536977822444	256.882556666549	63.2650585726875
3	YLDs (Years Lived with Disability)	44639	Middle SDI	2	Female	22	All ages	465	Ovarian cancer	126	Occupational risks	3	Rate	2003	0.01481659369	0.02579776626	0.00635347614
3	YLDs (Years Lived with Disability)	44639	Middle SDI	2	Female	22	All ages	465	Ovarian cancer	126	Occupational risks	1	Number	2004	153.148989422711	265.886589135805	66.1481670959755
3	YLDs (Years Lived with Disability)	44639	Middle SDI	2	Female	22	All ages	465	Ovarian cancer	126	Occupational risks	3	Rate	2004	0.01519747454	0.02638479487	0.00656409872
3	YLDs (Years Lived with Disability)	44639	Middle SDI	2	Female	22	All ages	465	Ovarian cancer	126	Occupational risks	1	Number	2005	159.40425023364	275.460006212187	71.2164744590675
3	YLDs (Years Lived with Disability)	44639	Middle SDI	2	Female	22	All ages	465	Ovarian cancer	126	Occupational risks	3	Rate	2005	0.0156261318	0.02700288327	0.00698123177
3	YLDs (Years Lived with Disability)	44639	Middle SDI	2	Female	22	All ages	465	Ovarian cancer	126	Occupational risks	1	Number	2006	169.115822753149	291.718666025341	74.1457732732418
3	YLDs (Years Lived with Disability)	44639	Middle SDI	2	Female	22	All ages	465	Ovarian cancer	126	Occupational risks	3	Rate	2006	0.0163741514	0.02824481782	0.00717895048
3	YLDs (Years Lived with Disability)	44639	Middle SDI	2	Female	22	All ages	465	Ovarian cancer	126	Occupational risks	1	Number	2007	175.735878357344	303.853325441431	76.1625358357675
3	YLDs (Years Lived with Disability)	44639	Middle SDI	2	Female	22	All ages	465	Ovarian cancer	126	Occupational risks	3	Rate	2007	0.01680606556	0.02905826035	0.00728361552
3	YLDs (Years Lived with Disability)	44639	Middle SDI	2	Female	22	All ages	465	Ovarian cancer	126	Occupational risks	1	Number	2008	187.351273826937	326.720885273156	83.5978467892657
3	YLDs (Years Lived with Disability)	44639	Middle SDI	2	Female	22	All ages	465	Ovarian cancer	126	Occupational risks	3	Rate	2008	0.01769052012	0.0308504035	0.00789367139
3	YLDs (Years Lived with Disability)	44639	Middle SDI	2	Female	22	All ages	465	Ovarian cancer	126	Occupational risks	1	Number	2009	198.97556928884	346.856781598776	86.3785982513108
3	YLDs (Years Lived with Disability)	44639	Middle SDI	2	Female	22	All ages	465	Ovarian cancer	126	Occupational risks	3	Rate	2009	0.01854591433	0.03232947733	0.00805108933
3	YLDs (Years Lived with Disability)	44639	Middle SDI	2	Female	22	All ages	465	Ovarian cancer	126	Occupational risks	1	Number	2010	208.712523699638	361.671771988302	90.9874752555099
3	YLDs (Years Lived with Disability)	44639	Middle SDI	2	Female	22	All ages	465	Ovarian cancer	126	Occupational risks	3	Rate	2010	0.01922061639	0.03330683882	0.0083791587
3	YLDs (Years Lived with Disability)	44639	Middle SDI	2	Female	22	All ages	465	Ovarian cancer	126	Occupational risks	1	Number	2011	216.292957030039	373.037990413946	97.3013802842122
3	YLDs (Years Lived with Disability)	44639	Middle SDI	2	Female	22	All ages	465	Ovarian cancer	126	Occupational risks	3	Rate	2011	0.01970051674	0.03397725602	0.00886245904
3	YLDs (Years Lived with Disability)	44639	Middle SDI	2	Female	22	All ages	465	Ovarian cancer	126	Occupational risks	1	Number	2012	221.606614413954	379.419306460254	96.3727258880138
3	YLDs (Years Lived with Disability)	44639	Middle SDI	2	Female	22	All ages	465	Ovarian cancer	126	Occupational risks	3	Rate	2012	0.01995947763	0.03417321808	0.00868001739
3	YLDs (Years Lived with Disability)	44639	Middle SDI	2	Female	22	All ages	465	Ovarian cancer	126	Occupational risks	1	Number	2013	227.31484196421	408.808135905619	96.7510228890784
3	YLDs (Years Lived with Disability)	44639	Middle SDI	2	Female	22	All ages	465	Ovarian cancer	126	Occupational risks	3	Rate	2013	0.02024409523	0.0364074372	0.00861640579
3	YLDs (Years Lived with Disability)	44639	Middle SDI	2	Female	22	All ages	465	Ovarian cancer	126	Occupational risks	1	Number	2014	233.191615914172	409.365976710434	102.365460958455
3	YLDs (Years Lived with Disability)	44639	Middle SDI	2	Female	22	All ages	465	Ovarian cancer	126	Occupational risks	3	Rate	2014	0.02054372977	0.03606434978	0.00901819887
3	YLDs (Years Lived with Disability)	44639	Middle SDI	2	Female	22	All ages	465	Ovarian cancer	126	Occupational risks	1	Number	2015	239.898117302213	417.248219917004	109.973718898143
3	YLDs (Years Lived with Disability)	44639	Middle SDI	2	Female	22	All ages	465	Ovarian cancer	126	Occupational risks	3	Rate	2015	0.02090860873	0.03636577007	0.00958489164
3	YLDs (Years Lived with Disability)	44639	Middle SDI	2	Female	22	All ages	465	Ovarian cancer	126	Occupational risks	1	Number	2016	251.003522580934	443.847047465986	109.721123991611
3	YLDs (Years Lived with Disability)	44639	Middle SDI	2	Female	22	All ages	465	Ovarian cancer	126	Occupational risks	3	Rate	2016	0.02164203034	0.03826938829	0.00946037677
3	YLDs (Years Lived with Disability)	44639	Middle SDI	2	Female	22	All ages	465	Ovarian cancer	126	Occupational risks	1	Number	2017	259.729644359314	466.575112785812	109.058040673418
3	YLDs (Years Lived with Disability)	44639	Middle SDI	2	Female	22	All ages	465	Ovarian cancer	126	Occupational risks	3	Rate	2017	0.02215782837	0.03980404814	0.00930386423
3	YLDs (Years Lived with Disability)	44639	Middle SDI	2	Female	22	All ages	465	Ovarian cancer	126	Occupational risks	1	Number	2018	268.256320508789	463.970195532244	111.291909861077
3	YLDs (Years Lived with Disability)	44639	Middle SDI	2	Female	22	All ages	465	Ovarian cancer	126	Occupational risks	3	Rate	2018	0.02265102716	0.03917671531	0.00939726627
3	YLDs (Years Lived with Disability)	44639	Middle SDI	2	Female	22	All ages	465	Ovarian cancer	126	Occupational risks	1	Number	2019	281.238390450207	499.24896612625	117.395258137749
3	YLDs (Years Lived with Disability)	44639	Middle SDI	2	Female	22	All ages	465	Ovarian cancer	126	Occupational risks	3	Rate	2019	0.02351489258	0.04174318375	0.00981564743
3	YLDs (Years Lived with Disability)	44639	Middle SDI	2	Female	22	All ages	465	Ovarian cancer	126	Occupational risks	1	Number	2020	294.873319424711	521.686111331343	125.202699317091
3	YLDs (Years Lived with Disability)	44639	Middle SDI	2	Female	22	All ages	465	Ovarian cancer	126	Occupational risks	3	Rate	2020	0.02444026714	0.04323940854	0.01037729498
3	YLDs (Years Lived with Disability)	44639	Middle SDI	2	Female	22	All ages	465	Ovarian cancer	126	Occupational risks	1	Number	2021	304.755180010576	541.764105218834	127.873718144785
3	YLDs (Years Lived with Disability)	44639	Middle SDI	2	Female	22	All ages	465	Ovarian cancer	126	Occupational risks	3	Rate	2021	0.02507560149	0.04457696437	0.0105215944
3	YLDs (Years Lived with Disability)	44639	Middle SDI	2	Female	27	Age-standardized	465	Ovarian cancer	126	Occupational risks	3	Rate	1990	0.01664188565	0.02932653506	0.00711731042
3	YLDs (Years Lived with Disability)	44639	Middle SDI	2	Female	27	Age-standardized	465	Ovarian cancer	126	Occupational risks	3	Rate	1991	0.01674119072	0.02944755861	0.0073271933
3	YLDs (Years Lived with Disability)	44639	Middle SDI	2	Female	27	Age-standardized	465	Ovarian cancer	126	Occupational risks	3	Rate	1992	0.01746752696	0.03108746293	0.00761696257
3	YLDs (Years Lived with Disability)	44639	Middle SDI	2	Female	27	Age-standardized	465	Ovarian cancer	126	Occupational risks	3	Rate	1993	0.01784942292	0.03153586862	0.00740407082
3	YLDs (Years Lived with Disability)	44639	Middle SDI	2	Female	27	Age-standardized	465	Ovarian cancer	126	Occupational risks	3	Rate	1994	0.01832206418	0.03286412849	0.00776010913
3	YLDs (Years Lived with Disability)	44639	Middle SDI	2	Female	27	Age-standardized	465	Ovarian cancer	126	Occupational risks	3	Rate	1995	0.01864180794	0.03240162137	0.008038832
3	YLDs (Years Lived with Disability)	44639	Middle SDI	2	Female	27	Age-standardized	465	Ovarian cancer	126	Occupational risks	3	Rate	1996	0.01894247825	0.0326498856	0.00801057046
3	YLDs (Years Lived with Disability)	44639	Middle SDI	2	Female	27	Age-standardized	465	Ovarian cancer	126	Occupational risks	3	Rate	1997	0.01977912058	0.03419187835	0.00864995669
3	YLDs (Years Lived with Disability)	44639	Middle SDI	2	Female	27	Age-standardized	465	Ovarian cancer	126	Occupational risks	3	Rate	1998	0.01988209606	0.0344546573	0.0086098874
3	YLDs (Years Lived with Disability)	44639	Middle SDI	2	Female	27	Age-standardized	465	Ovarian cancer	126	Occupational risks	3	Rate	1999	0.01983036731	0.03445881207	0.00885211795
3	YLDs (Years Lived with Disability)	44639	Middle SDI	2	Female	27	Age-standardized	465	Ovarian cancer	126	Occupational risks	3	Rate	2000	0.01998341113	0.03414391371	0.00861909447
3	YLDs (Years Lived with Disability)	44639	Middle SDI	2	Female	27	Age-standardized	465	Ovarian cancer	126	Occupational risks	3	Rate	2001	0.01963819377	0.0335604874	0.0085406675
3	YLDs (Years Lived with Disability)	44639	Middle SDI	2	Female	27	Age-standardized	465	Ovarian cancer	126	Occupational risks	3	Rate	2002	0.01959450867	0.03376542361	0.00879137808
3	YLDs (Years Lived with Disability)	44639	Middle SDI	2	Female	27	Age-standardized	465	Ovarian cancer	126	Occupational risks	3	Rate	2003	0.01981730757	0.03419376121	0.00852622207
3	YLDs (Years Lived with Disability)	44639	Middle SDI	2	Female	27	Age-standardized	465	Ovarian cancer	126	Occupational risks	3	Rate	2004	0.01988965608	0.03428031787	0.00866615965
3	YLDs (Years Lived with Disability)	44639	Middle SDI	2	Female	27	Age-standardized	465	Ovarian cancer	126	Occupational risks	3	Rate	2005	0.02000657345	0.03444566161	0.00907754864
3	YLDs (Years Lived with Disability)	44639	Middle SDI	2	Female	27	Age-standardized	465	Ovarian cancer	126	Occupational risks	3	Rate	2006	0.02050830934	0.03539322104	0.00916434735
3	YLDs (Years Lived with Disability)	44639	Middle SDI	2	Female	27	Age-standardized	465	Ovarian cancer	126	Occupational risks	3	Rate	2007	0.02051507841	0.03546171771	0.0090081693
3	YLDs (Years Lived with Disability)	44639	Middle SDI	2	Female	27	Age-standardized	465	Ovarian cancer	126	Occupational risks	3	Rate	2008	0.02107825744	0.03698070622	0.00947152736
3	YLDs (Years Lived with Disability)	44639	Middle SDI	2	Female	27	Age-standardized	465	Ovarian cancer	126	Occupational risks	3	Rate	2009	0.02155940279	0.03746395082	0.00953925522
3	YLDs (Years Lived with Disability)	44639	Middle SDI	2	Female	27	Age-standardized	465	Ovarian cancer	126	Occupational risks	3	Rate	2010	0.02181831839	0.03771704875	0.00957642177
3	YLDs (Years Lived with Disability)	44639	Middle SDI	2	Female	27	Age-standardized	465	Ovarian cancer	126	Occupational risks	3	Rate	2011	0.02184867098	0.0375810716	0.00988900675
3	YLDs (Years Lived with Disability)	44639	Middle SDI	2	Female	27	Age-standardized	465	Ovarian cancer	126	Occupational risks	3	Rate	2012	0.02157410673	0.03700489391	0.00939224111
3	YLDs (Years Lived with Disability)	44639	Middle SDI	2	Female	27	Age-standardized	465	Ovarian cancer	126	Occupational risks	3	Rate	2013	0.02134295947	0.03846808978	0.00918144057
3	YLDs (Years Lived with Disability)	44639	Middle SDI	2	Female	27	Age-standardized	465	Ovarian cancer	126	Occupational risks	3	Rate	2014	0.02108159086	0.03714055743	0.00931093541
3	YLDs (Years Lived with Disability)	44639	Middle SDI	2	Female	27	Age-standardized	465	Ovarian cancer	126	Occupational risks	3	Rate	2015	0.0209570779	0.03647302887	0.00966042192
3	YLDs (Years Lived with Disability)	44639	Middle SDI	2	Female	27	Age-standardized	465	Ovarian cancer	126	Occupational risks	3	Rate	2016	0.02116652777	0.03736915274	0.00933255153
3	YLDs (Years Lived with Disability)	44639	Middle SDI	2	Female	27	Age-standardized	465	Ovarian cancer	126	Occupational risks	3	Rate	2017	0.02109928351	0.03791570774	0.00893463716
3	YLDs (Years Lived with Disability)	44639	Middle SDI	2	Female	27	Age-standardized	465	Ovarian cancer	126	Occupational risks	3	Rate	2018	0.0210095785	0.03632013132	0.00876841992
3	YLDs (Years Lived with Disability)	44639	Middle SDI	2	Female	27	Age-standardized	465	Ovarian cancer	126	Occupational risks	3	Rate	2019	0.02123242942	0.0377468014	0.00889512107
3	YLDs (Years Lived with Disability)	44639	Middle SDI	2	Female	27	Age-standardized	465	Ovarian cancer	126	Occupational risks	3	Rate	2020	0.02147819972	0.03797908073	0.00912697916
3	YLDs (Years Lived with Disability)	44639	Middle SDI	2	Female	27	Age-standardized	465	Ovarian cancer	126	Occupational risks	3	Rate	2021	0.02146439003	0.03819752864	0.00897649867
4	YLLs (Years of Life Lost)	44635	High SDI	2	Female	22	All ages	465	Ovarian cancer	126	Occupational risks	1	Number	1990	46204.0743392749	72679.8817777979	22175.1747586941
4	YLLs (Years of Life Lost)	44635	High SDI	2	Female	22	All ages	465	Ovarian cancer	126	Occupational risks	3	Rate	1990	10.35651262207	16.29098999961	4.97050272231
4	YLLs (Years of Life Lost)	44635	High SDI	2	Female	22	All ages	465	Ovarian cancer	126	Occupational risks	1	Number	1991	46234.5540858882	73042.9591507337	22381.218061836
4	YLLs (Years of Life Lost)	44635	High SDI	2	Female	22	All ages	465	Ovarian cancer	126	Occupational risks	3	Rate	1991	10.28548027539	16.24936003937	4.97899420608
4	YLLs (Years of Life Lost)	44635	High SDI	2	Female	22	All ages	465	Ovarian cancer	126	Occupational risks	1	Number	1992	46146.3145694787	72506.1788347839	22428.5188913985
4	YLLs (Years of Life Lost)	44635	High SDI	2	Female	22	All ages	465	Ovarian cancer	126	Occupational risks	3	Rate	1992	10.19085875878	16.01211785899	4.95306874067
4	YLLs (Years of Life Lost)	44635	High SDI	2	Female	22	All ages	465	Ovarian cancer	126	Occupational risks	1	Number	1993	46908.1816086027	73350.7965289843	22842.2510795879
4	YLLs (Years of Life Lost)	44635	High SDI	2	Female	22	All ages	465	Ovarian cancer	126	Occupational risks	3	Rate	1993	10.28733959734	16.08641664957	5.00948845096
4	YLLs (Years of Life Lost)	44635	High SDI	2	Female	22	All ages	465	Ovarian cancer	126	Occupational risks	1	Number	1994	46701.7877361087	73781.9883797751	22648.7726493552
4	YLLs (Years of Life Lost)	44635	High SDI	2	Female	22	All ages	465	Ovarian cancer	126	Occupational risks	3	Rate	1994	10.17433100005	16.07395365376	4.93420318258
4	YLLs (Years of Life Lost)	44635	High SDI	2	Female	22	All ages	465	Ovarian cancer	126	Occupational risks	1	Number	1995	47289.1830442662	74657.3692811159	22979.8852406291
4	YLLs (Years of Life Lost)	44635	High SDI	2	Female	22	All ages	465	Ovarian cancer	126	Occupational risks	3	Rate	1995	10.23615532208	16.160237473	4.97419620015
4	YLLs (Years of Life Lost)	44635	High SDI	2	Female	22	All ages	465	Ovarian cancer	126	Occupational risks	1	Number	1996	47208.4226632204	74946.4997015526	22896.1328808404
4	YLLs (Years of Life Lost)	44635	High SDI	2	Female	22	All ages	465	Ovarian cancer	126	Occupational risks	3	Rate	1996	10.15386500703	16.11993364294	4.9246348287
4	YLLs (Years of Life Lost)	44635	High SDI	2	Female	22	All ages	465	Ovarian cancer	126	Occupational risks	1	Number	1997	46851.8361264205	74905.8135821694	22609.7768812913
4	YLLs (Years of Life Lost)	44635	High SDI	2	Female	22	All ages	465	Ovarian cancer	126	Occupational risks	3	Rate	1997	10.01263748231	16.00801203804	4.83190240096
4	YLLs (Years of Life Lost)	44635	High SDI	2	Female	22	All ages	465	Ovarian cancer	126	Occupational risks	1	Number	1998	46414.8961497136	74592.7678671008	22385.7775206698
4	YLLs (Years of Life Lost)	44635	High SDI	2	Female	22	All ages	465	Ovarian cancer	126	Occupational risks	3	Rate	1998	9.85492783947	15.83772464567	4.75300475488
4	YLLs (Years of Life Lost)	44635	High SDI	2	Female	22	All ages	465	Ovarian cancer	126	Occupational risks	1	Number	1999	47374.7642334666	75887.5073655318	22848.8840115035
4	YLLs (Years of Life Lost)	44635	High SDI	2	Female	22	All ages	465	Ovarian cancer	126	Occupational risks	3	Rate	1999	9.99279518547	16.00700986083	4.81953254729
4	YLLs (Years of Life Lost)	44635	High SDI	2	Female	22	All ages	465	Ovarian cancer	126	Occupational risks	1	Number	2000	48092.1562616837	76860.5108719157	23191.0707570587
4	YLLs (Years of Life Lost)	44635	High SDI	2	Female	22	All ages	465	Ovarian cancer	126	Occupational risks	3	Rate	2000	10.07582277033	16.10310174841	4.85877816605
4	YLLs (Years of Life Lost)	44635	High SDI	2	Female	22	All ages	465	Ovarian cancer	126	Occupational risks	1	Number	2001	48601.3891331308	77631.5721408548	23452.8182456838
4	YLLs (Years of Life Lost)	44635	High SDI	2	Female	22	All ages	465	Ovarian cancer	126	Occupational risks	3	Rate	2001	10.11190220621	16.15186066909	4.87954374948
4	YLLs (Years of Life Lost)	44635	High SDI	2	Female	22	All ages	465	Ovarian cancer	126	Occupational risks	1	Number	2002	49197.694991602	78387.8810067632	23722.1664710394
4	YLLs (Years of Life Lost)	44635	High SDI	2	Female	22	All ages	465	Ovarian cancer	126	Occupational risks	3	Rate	2002	10.16392572066	16.19442943595	4.90084622839
4	YLLs (Years of Life Lost)	44635	High SDI	2	Female	22	All ages	465	Ovarian cancer	126	Occupational risks	1	Number	2003	49865.3097053672	79234.0982115369	23987.3291702875
4	YLLs (Years of Life Lost)	44635	High SDI	2	Female	22	All ages	465	Ovarian cancer	126	Occupational risks	3	Rate	2003	10.22842537793	16.25258252146	4.92030647927
4	YLLs (Years of Life Lost)	44635	High SDI	2	Female	22	All ages	465	Ovarian cancer	126	Occupational risks	1	Number	2004	49520.5737895552	78626.8251123901	23920.6462095619
4	YLLs (Years of Life Lost)	44635	High SDI	2	Female	22	All ages	465	Ovarian cancer	126	Occupational risks	3	Rate	2004	10.0824346212	16.0084943086	4.87026569058
4	YLLs (Years of Life Lost)	44635	High SDI	2	Female	22	All ages	465	Ovarian cancer	126	Occupational risks	1	Number	2005	49807.4291433348	79470.9115549204	24036.8175927547
4	YLLs (Years of Life Lost)	44635	High SDI	2	Female	22	All ages	465	Ovarian cancer	126	Occupational risks	3	Rate	2005	10.06322535329	16.05651417396	4.85646250715
4	YLLs (Years of Life Lost)	44635	High SDI	2	Female	22	All ages	465	Ovarian cancer	126	Occupational risks	1	Number	2006	50376.4703667597	80547.4867425977	24296.3943657329
4	YLLs (Years of Life Lost)	44635	High SDI	2	Female	22	All ages	465	Ovarian cancer	126	Occupational risks	3	Rate	2006	10.09650153508	16.14340618989	4.8695071573
4	YLLs (Years of Life Lost)	44635	High SDI	2	Female	22	All ages	465	Ovarian cancer	126	Occupational risks	1	Number	2007	51204.2957763337	81759.03727154	24799.851173097
4	YLLs (Years of Life Lost)	44635	High SDI	2	Female	22	All ages	465	Ovarian cancer	126	Occupational risks	3	Rate	2007	10.17612770715	16.2484493122	4.92861875805
4	YLLs (Years of Life Lost)	44635	High SDI	2	Female	22	All ages	465	Ovarian cancer	126	Occupational risks	1	Number	2008	52829.9445660321	83890.4698823908	25796.1901099191
4	YLLs (Years of Life Lost)	44635	High SDI	2	Female	22	All ages	465	Ovarian cancer	126	Occupational risks	3	Rate	2008	10.40981647368	16.53010243603	5.08298100576
4	YLLs (Years of Life Lost)	44635	High SDI	2	Female	22	All ages	465	Ovarian cancer	126	Occupational risks	1	Number	2009	53546.9888255766	84822.5899859228	26099.2601035775
4	YLLs (Years of Life Lost)	44635	High SDI	2	Female	22	All ages	465	Ovarian cancer	126	Occupational risks	3	Rate	2009	10.46481858446	16.5770855754	5.10064203726
4	YLLs (Years of Life Lost)	44635	High SDI	2	Female	22	All ages	465	Ovarian cancer	126	Occupational risks	1	Number	2010	52548.3170592323	83536.2581631814	25942.4035772741
4	YLLs (Years of Life Lost)	44635	High SDI	2	Female	22	All ages	465	Ovarian cancer	126	Occupational risks	3	Rate	2010	10.1910849098	16.20080618431	5.03120275617
4	YLLs (Years of Life Lost)	44635	High SDI	2	Female	22	All ages	465	Ovarian cancer	126	Occupational risks	1	Number	2011	54170.376352301	86202.4014588817	26507.75394982
4	YLLs (Years of Life Lost)	44635	High SDI	2	Female	22	All ages	465	Ovarian cancer	126	Occupational risks	3	Rate	2011	10.42852672953	16.59512280139	5.10309950235
4	YLLs (Years of Life Lost)	44635	High SDI	2	Female	22	All ages	465	Ovarian cancer	126	Occupational risks	1	Number	2012	54858.8659809956	87256.8035274455	26663.0692819411
4	YLLs (Years of Life Lost)	44635	High SDI	2	Female	22	All ages	465	Ovarian cancer	126	Occupational risks	3	Rate	2012	10.48598709639	16.67868446602	5.09650710858
4	YLLs (Years of Life Lost)	44635	High SDI	2	Female	22	All ages	465	Ovarian cancer	126	Occupational risks	1	Number	2013	55676.6273255559	88936.1996730133	27007.2564462215
4	YLLs (Years of Life Lost)	44635	High SDI	2	Female	22	All ages	465	Ovarian cancer	126	Occupational risks	3	Rate	2013	10.5694377379	16.88330759679	5.12695414919
4	YLLs (Years of Life Lost)	44635	High SDI	2	Female	22	All ages	465	Ovarian cancer	126	Occupational risks	1	Number	2014	55256.8407972069	88284.5977694092	26777.9829732532
4	YLLs (Years of Life Lost)	44635	High SDI	2	Female	22	All ages	465	Ovarian cancer	126	Occupational risks	3	Rate	2014	10.42011493716	16.64835779002	5.04968536639
4	YLLs (Years of Life Lost)	44635	High SDI	2	Female	22	All ages	465	Ovarian cancer	126	Occupational risks	1	Number	2015	54109.5253795137	86640.4981674555	26246.610960111
4	YLLs (Years of Life Lost)	44635	High SDI	2	Female	22	All ages	465	Ovarian cancer	126	Occupational risks	3	Rate	2015	10.1388696726	16.23441922893	4.91800595192
4	YLLs (Years of Life Lost)	44635	High SDI	2	Female	22	All ages	465	Ovarian cancer	126	Occupational risks	1	Number	2016	54308.2494467006	87051.8146838205	26369.1064429678
4	YLLs (Years of Life Lost)	44635	High SDI	2	Female	22	All ages	465	Ovarian cancer	126	Occupational risks	3	Rate	2016	10.11536074346	16.21412065149	4.91146422267
4	YLLs (Years of Life Lost)	44635	High SDI	2	Female	22	All ages	465	Ovarian cancer	126	Occupational risks	1	Number	2017	53774.6139896018	86285.6386992117	26149.3182808704
4	YLLs (Years of Life Lost)	44635	High SDI	2	Female	22	All ages	465	Ovarian cancer	126	Occupational risks	3	Rate	2017	9.96097720198	15.98317897934	4.84378675955
4	YLLs (Years of Life Lost)	44635	High SDI	2	Female	22	All ages	465	Ovarian cancer	126	Occupational risks	1	Number	2018	53450.4088599981	85875.8702406421	25719.0956978867
4	YLLs (Years of Life Lost)	44635	High SDI	2	Female	22	All ages	465	Ovarian cancer	126	Occupational risks	3	Rate	2018	9.85248169719	15.82944747892	4.74078543151
4	YLLs (Years of Life Lost)	44635	High SDI	2	Female	22	All ages	465	Ovarian cancer	126	Occupational risks	1	Number	2019	52738.4373392551	84698.4523480581	25112.4562848777
4	YLLs (Years of Life Lost)	44635	High SDI	2	Female	22	All ages	465	Ovarian cancer	126	Occupational risks	3	Rate	2019	9.67943452878	15.54526765588	4.60905534426
4	YLLs (Years of Life Lost)	44635	High SDI	2	Female	22	All ages	465	Ovarian cancer	126	Occupational risks	1	Number	2020	52285.8620194981	83664.9777896896	24989.0772368788
4	YLLs (Years of Life Lost)	44635	High SDI	2	Female	22	All ages	465	Ovarian cancer	126	Occupational risks	3	Rate	2020	9.56207736904	15.3007134205	4.57002104758
4	YLLs (Years of Life Lost)	44635	High SDI	2	Female	22	All ages	465	Ovarian cancer	126	Occupational risks	1	Number	2021	52920.060006874	84043.1188337541	25392.410838376
4	YLLs (Years of Life Lost)	44635	High SDI	2	Female	22	All ages	465	Ovarian cancer	126	Occupational risks	3	Rate	2021	9.65068460734	15.32639292503	4.63064759166
4	YLLs (Years of Life Lost)	44635	High SDI	2	Female	27	Age-standardized	465	Ovarian cancer	126	Occupational risks	3	Rate	1990	6.8757273924	10.8269763989	3.29136570012
4	YLLs (Years of Life Lost)	44635	High SDI	2	Female	27	Age-standardized	465	Ovarian cancer	126	Occupational risks	3	Rate	1991	6.7698845904	10.72700432697	3.26918193052
4	YLLs (Years of Life Lost)	44635	High SDI	2	Female	27	Age-standardized	465	Ovarian cancer	126	Occupational risks	3	Rate	1992	6.654955748	10.49015533869	3.22840493946
4	YLLs (Years of Life Lost)	44635	High SDI	2	Female	27	Age-standardized	465	Ovarian cancer	126	Occupational risks	3	Rate	1993	6.66283007136	10.42689106729	3.24110780892
4	YLLs (Years of Life Lost)	44635	High SDI	2	Female	27	Age-standardized	465	Ovarian cancer	126	Occupational risks	3	Rate	1994	6.53167211061	10.32103174796	3.16641092035
4	YLLs (Years of Life Lost)	44635	High SDI	2	Female	27	Age-standardized	465	Ovarian cancer	126	Occupational risks	3	Rate	1995	6.50951914397	10.26467868323	3.16224058372
4	YLLs (Years of Life Lost)	44635	High SDI	2	Female	27	Age-standardized	465	Ovarian cancer	126	Occupational risks	3	Rate	1996	6.39672165417	10.14028988551	3.10143753344
4	YLLs (Years of Life Lost)	44635	High SDI	2	Female	27	Age-standardized	465	Ovarian cancer	126	Occupational risks	3	Rate	1997	6.24052189906	9.95580787891	3.00760114016
4	YLLs (Years of Life Lost)	44635	High SDI	2	Female	27	Age-standardized	465	Ovarian cancer	126	Occupational risks	3	Rate	1998	6.07886296232	9.73923856443	2.92712338931
4	YLLs (Years of Life Lost)	44635	High SDI	2	Female	27	Age-standardized	465	Ovarian cancer	126	Occupational risks	3	Rate	1999	6.09709097796	9.74448791928	2.9416370772
4	YLLs (Years of Life Lost)	44635	High SDI	2	Female	27	Age-standardized	465	Ovarian cancer	126	Occupational risks	3	Rate	2000	6.08473671913	9.71009810224	2.93619824054
4	YLLs (Years of Life Lost)	44635	High SDI	2	Female	27	Age-standardized	465	Ovarian cancer	126	Occupational risks	3	Rate	2001	6.04475069002	9.6347543929	2.91800032879
4	YLLs (Years of Life Lost)	44635	High SDI	2	Female	27	Age-standardized	465	Ovarian cancer	126	Occupational risks	3	Rate	2002	6.00749632819	9.54565185617	2.89826186187
4	YLLs (Years of Life Lost)	44635	High SDI	2	Female	27	Age-standardized	465	Ovarian cancer	126	Occupational risks	3	Rate	2003	5.97660624526	9.47125989124	2.87700114292
4	YLLs (Years of Life Lost)	44635	High SDI	2	Female	27	Age-standardized	465	Ovarian cancer	126	Occupational risks	3	Rate	2004	5.81552562677	9.2110879087	2.81312236631
4	YLLs (Years of Life Lost)	44635	High SDI	2	Female	27	Age-standardized	465	Ovarian cancer	126	Occupational risks	3	Rate	2005	5.73501600189	9.11215056771	2.77389248833
4	YLLs (Years of Life Lost)	44635	High SDI	2	Female	27	Age-standardized	465	Ovarian cancer	126	Occupational risks	3	Rate	2006	5.69123856231	9.04521776942	2.75189170551
4	YLLs (Years of Life Lost)	44635	High SDI	2	Female	27	Age-standardized	465	Ovarian cancer	126	Occupational risks	3	Rate	2007	5.65278285599	8.97884439454	2.74389426992
4	YLLs (Years of Life Lost)	44635	High SDI	2	Female	27	Age-standardized	465	Ovarian cancer	126	Occupational risks	3	Rate	2008	5.68274494051	8.97295692963	2.76351185892
4	YLLs (Years of Life Lost)	44635	High SDI	2	Female	27	Age-standardized	465	Ovarian cancer	126	Occupational risks	3	Rate	2009	5.63098613848	8.89746884832	2.74708188896
4	YLLs (Years of Life Lost)	44635	High SDI	2	Female	27	Age-standardized	465	Ovarian cancer	126	Occupational risks	3	Rate	2010	5.41015980352	8.56872394383	2.66177491459
4	YLLs (Years of Life Lost)	44635	High SDI	2	Female	27	Age-standardized	465	Ovarian cancer	126	Occupational risks	3	Rate	2011	5.45515918862	8.64707018825	2.66227567268
4	YLLs (Years of Life Lost)	44635	High SDI	2	Female	27	Age-standardized	465	Ovarian cancer	126	Occupational risks	3	Rate	2012	5.38275140518	8.52614526636	2.61784082078
4	YLLs (Years of Life Lost)	44635	High SDI	2	Female	27	Age-standardized	465	Ovarian cancer	126	Occupational risks	3	Rate	2013	5.33199365941	8.47655792546	2.59034800032
4	YLLs (Years of Life Lost)	44635	High SDI	2	Female	27	Age-standardized	465	Ovarian cancer	126	Occupational risks	3	Rate	2014	5.16711788321	8.24142005266	2.50305808707
4	YLLs (Years of Life Lost)	44635	High SDI	2	Female	27	Age-standardized	465	Ovarian cancer	126	Occupational risks	3	Rate	2015	4.94275313525	7.89157859515	2.38533544256
4	YLLs (Years of Life Lost)	44635	High SDI	2	Female	27	Age-standardized	465	Ovarian cancer	126	Occupational risks	3	Rate	2016	4.86119368799	7.75896428674	2.34208568466
4	YLLs (Years of Life Lost)	44635	High SDI	2	Female	27	Age-standardized	465	Ovarian cancer	126	Occupational risks	3	Rate	2017	4.70200177752	7.49975840196	2.272658769
4	YLLs (Years of Life Lost)	44635	High SDI	2	Female	27	Age-standardized	465	Ovarian cancer	126	Occupational risks	3	Rate	2018	4.56921431958	7.28898427805	2.19466547582
4	YLLs (Years of Life Lost)	44635	High SDI	2	Female	27	Age-standardized	465	Ovarian cancer	126	Occupational risks	3	Rate	2019	4.40495511245	7.01964545157	2.11698622748
4	YLLs (Years of Life Lost)	44635	High SDI	2	Female	27	Age-standardized	465	Ovarian cancer	126	Occupational risks	3	Rate	2020	4.26982756662	6.80587122518	2.07390258291
4	YLLs (Years of Life Lost)	44635	High SDI	2	Female	27	Age-standardized	465	Ovarian cancer	126	Occupational risks	3	Rate	2021	4.25377688349	6.7557839779	2.05273665609
4	YLLs (Years of Life Lost)	44634	High-middle SDI	2	Female	22	All ages	465	Ovarian cancer	126	Occupational risks	1	Number	1990	19087.5173103744	29765.6791854803	9327.08313069142
4	YLLs (Years of Life Lost)	44634	High-middle SDI	2	Female	22	All ages	465	Ovarian cancer	126	Occupational risks	3	Rate	1990	3.57257526314	5.57118704437	1.74573287495
4	YLLs (Years of Life Lost)	44634	High-middle SDI	2	Female	22	All ages	465	Ovarian cancer	126	Occupational risks	1	Number	1991	19667.4549758311	30765.4179728872	9712.78466857395
4	YLLs (Years of Life Lost)	44634	High-middle SDI	2	Female	22	All ages	465	Ovarian cancer	126	Occupational risks	3	Rate	1991	3.64203903562	5.69717095282	1.79862320524
4	YLLs (Years of Life Lost)	44634	High-middle SDI	2	Female	22	All ages	465	Ovarian cancer	126	Occupational risks	1	Number	1992	20433.9888078909	31884.682340841	10007.5104251149
4	YLLs (Years of Life Lost)	44634	High-middle SDI	2	Female	22	All ages	465	Ovarian cancer	126	Occupational risks	3	Rate	1992	3.74673925842	5.84631773032	1.83495902544
4	YLLs (Years of Life Lost)	44634	High-middle SDI	2	Female	22	All ages	465	Ovarian cancer	126	Occupational risks	1	Number	1993	21711.1755907294	33685.1050239458	10538.8298482209
4	YLLs (Years of Life Lost)	44634	High-middle SDI	2	Female	22	All ages	465	Ovarian cancer	126	Occupational risks	3	Rate	1993	3.94492136453	6.12058476153	1.91490575219
4	YLLs (Years of Life Lost)	44634	High-middle SDI	2	Female	22	All ages	465	Ovarian cancer	126	Occupational risks	1	Number	1994	22284.790934408	35043.5677994156	10887.8551058159
4	YLLs (Years of Life Lost)	44634	High-middle SDI	2	Female	22	All ages	465	Ovarian cancer	126	Occupational risks	3	Rate	1994	4.01608942344	6.31543290727	1.96217231129
4	YLLs (Years of Life Lost)	44634	High-middle SDI	2	Female	22	All ages	465	Ovarian cancer	126	Occupational risks	1	Number	1995	22475.2196045757	35319.7568732122	11005.6241589829
4	YLLs (Years of Life Lost)	44634	High-middle SDI	2	Female	22	All ages	465	Ovarian cancer	126	Occupational risks	3	Rate	1995	4.0194800657	6.3166038497	1.96825159869
4	YLLs (Years of Life Lost)	44634	High-middle SDI	2	Female	22	All ages	465	Ovarian cancer	126	Occupational risks	1	Number	1996	21909.364460356	34204.5546001144	10902.4034390075
4	YLLs (Years of Life Lost)	44634	High-middle SDI	2	Female	22	All ages	465	Ovarian cancer	126	Occupational risks	3	Rate	1996	3.88933899751	6.071974764	1.9353889949
4	YLLs (Years of Life Lost)	44634	High-middle SDI	2	Female	22	All ages	465	Ovarian cancer	126	Occupational risks	1	Number	1997	21612.0792792622	33873.9289114291	10684.8500792463
4	YLLs (Years of Life Lost)	44634	High-middle SDI	2	Female	22	All ages	465	Ovarian cancer	126	Occupational risks	3	Rate	1997	3.80915700794	5.97032391155	1.88321868674
4	YLLs (Years of Life Lost)	44634	High-middle SDI	2	Female	22	All ages	465	Ovarian cancer	126	Occupational risks	1	Number	1998	21624.1990239447	33898.9937804384	10805.390177596
4	YLLs (Years of Life Lost)	44634	High-middle SDI	2	Female	22	All ages	465	Ovarian cancer	126	Occupational risks	3	Rate	1998	3.7845246112	5.93277818591	1.89108808217
4	YLLs (Years of Life Lost)	44634	High-middle SDI	2	Female	22	All ages	465	Ovarian cancer	126	Occupational risks	1	Number	1999	21598.2962662506	33776.6180091214	10672.0090140135
4	YLLs (Years of Life Lost)	44634	High-middle SDI	2	Female	22	All ages	465	Ovarian cancer	126	Occupational risks	3	Rate	1999	3.75418488371	5.87100330459	1.85499330249
4	YLLs (Years of Life Lost)	44634	High-middle SDI	2	Female	22	All ages	465	Ovarian cancer	126	Occupational risks	1	Number	2000	22235.9002043119	35193.6566039306	11014.1974693248
4	YLLs (Years of Life Lost)	44634	High-middle SDI	2	Female	22	All ages	465	Ovarian cancer	126	Occupational risks	3	Rate	2000	3.83953289117	6.0769836548	1.9018511985
4	YLLs (Years of Life Lost)	44634	High-middle SDI	2	Female	22	All ages	465	Ovarian cancer	126	Occupational risks	1	Number	2001	22657.5781203614	35823.9439961887	11159.5179636109
4	YLLs (Years of Life Lost)	44634	High-middle SDI	2	Female	22	All ages	465	Ovarian cancer	126	Occupational risks	3	Rate	2001	3.88704442752	6.14581404696	1.91448273438
4	YLLs (Years of Life Lost)	44634	High-middle SDI	2	Female	22	All ages	465	Ovarian cancer	126	Occupational risks	1	Number	2002	23232.9611960546	36558.1199616293	11375.2937624342
4	YLLs (Years of Life Lost)	44634	High-middle SDI	2	Female	22	All ages	465	Ovarian cancer	126	Occupational risks	3	Rate	2002	3.96074623812	6.23241415027	1.93925568062
4	YLLs (Years of Life Lost)	44634	High-middle SDI	2	Female	22	All ages	465	Ovarian cancer	126	Occupational risks	1	Number	2003	23963.6064056968	37406.2931225283	11697.2091205232
4	YLLs (Years of Life Lost)	44634	High-middle SDI	2	Female	22	All ages	465	Ovarian cancer	126	Occupational risks	3	Rate	2003	4.06043373132	6.33818515406	1.9819947662
4	YLLs (Years of Life Lost)	44634	High-middle SDI	2	Female	22	All ages	465	Ovarian cancer	126	Occupational risks	1	Number	2004	23732.2751831095	37471.299107082	11541.9533712056
4	YLLs (Years of Life Lost)	44634	High-middle SDI	2	Female	22	All ages	465	Ovarian cancer	126	Occupational risks	3	Rate	2004	3.99649377555	6.31013303561	1.94365455692
4	YLLs (Years of Life Lost)	44634	High-middle SDI	2	Female	22	All ages	465	Ovarian cancer	126	Occupational risks	1	Number	2005	24352.8952106981	38970.4158551996	11860.5121319075
4	YLLs (Years of Life Lost)	44634	High-middle SDI	2	Female	22	All ages	465	Ovarian cancer	126	Occupational risks	3	Rate	2005	4.07542533042	6.5216483929	1.98484127476
4	YLLs (Years of Life Lost)	44634	High-middle SDI	2	Female	22	All ages	465	Ovarian cancer	126	Occupational risks	1	Number	2006	24520.3700002582	39153.3924589191	11922.9902288847
4	YLLs (Years of Life Lost)	44634	High-middle SDI	2	Female	22	All ages	465	Ovarian cancer	126	Occupational risks	3	Rate	2006	4.0772655453	6.51045551322	1.98256377276
4	YLLs (Years of Life Lost)	44634	High-middle SDI	2	Female	22	All ages	465	Ovarian cancer	126	Occupational risks	1	Number	2007	25153.1197261939	40416.7913240198	12324.6262431022
4	YLLs (Years of Life Lost)	44634	High-middle SDI	2	Female	22	All ages	465	Ovarian cancer	126	Occupational risks	3	Rate	2007	4.15449552149	6.67556869193	2.03563633809
4	YLLs (Years of Life Lost)	44634	High-middle SDI	2	Female	22	All ages	465	Ovarian cancer	126	Occupational risks	1	Number	2008	26088.6013419579	41685.9729806032	12594.2453664106
4	YLLs (Years of Life Lost)	44634	High-middle SDI	2	Female	22	All ages	465	Ovarian cancer	126	Occupational risks	3	Rate	2008	4.27992660087	6.83873015285	2.06613014838
4	YLLs (Years of Life Lost)	44634	High-middle SDI	2	Female	22	All ages	465	Ovarian cancer	126	Occupational risks	1	Number	2009	26413.660032181	42217.9949759411	12855.0265983202
4	YLLs (Years of Life Lost)	44634	High-middle SDI	2	Female	22	All ages	465	Ovarian cancer	126	Occupational risks	3	Rate	2009	4.30509353049	6.88100084652	2.0952072441
4	YLLs (Years of Life Lost)	44634	High-middle SDI	2	Female	22	All ages	465	Ovarian cancer	126	Occupational risks	1	Number	2010	26555.3293025766	42427.5189894426	12844.730140034
4	YLLs (Years of Life Lost)	44634	High-middle SDI	2	Female	22	All ages	465	Ovarian cancer	126	Occupational risks	3	Rate	2010	4.30234396157	6.87386618516	2.08103038476
4	YLLs (Years of Life Lost)	44634	High-middle SDI	2	Female	22	All ages	465	Ovarian cancer	126	Occupational risks	1	Number	2011	26271.3407720107	42022.6510830876	12836.0995285949
4	YLLs (Years of Life Lost)	44634	High-middle SDI	2	Female	22	All ages	465	Ovarian cancer	126	Occupational risks	3	Rate	2011	4.2330292529	6.77099478336	2.06824559391
4	YLLs (Years of Life Lost)	44634	High-middle SDI	2	Female	22	All ages	465	Ovarian cancer	126	Occupational risks	1	Number	2012	26414.7892292085	42046.1343243558	12809.5227618767
4	YLLs (Years of Life Lost)	44634	High-middle SDI	2	Female	22	All ages	465	Ovarian cancer	126	Occupational risks	3	Rate	2012	4.23310820861	6.73811306251	2.05279305775
4	YLLs (Years of Life Lost)	44634	High-middle SDI	2	Female	22	All ages	465	Ovarian cancer	126	Occupational risks	1	Number	2013	26318.3146105355	42190.4690056167	12866.8236177935
4	YLLs (Years of Life Lost)	44634	High-middle SDI	2	Female	22	All ages	465	Ovarian cancer	126	Occupational risks	3	Rate	2013	4.19359427597	6.72268387777	2.05021631028
4	YLLs (Years of Life Lost)	44634	High-middle SDI	2	Female	22	All ages	465	Ovarian cancer	126	Occupational risks	1	Number	2014	26333.8822747101	42418.353399563	12879.5374142752
4	YLLs (Years of Life Lost)	44634	High-middle SDI	2	Female	22	All ages	465	Ovarian cancer	126	Occupational risks	3	Rate	2014	4.17081833567	6.7183123355	2.0398895325
4	YLLs (Years of Life Lost)	44634	High-middle SDI	2	Female	22	All ages	465	Ovarian cancer	126	Occupational risks	1	Number	2015	26522.2475097194	42123.6503018846	12771.5076686371
4	YLLs (Years of Life Lost)	44634	High-middle SDI	2	Female	22	All ages	465	Ovarian cancer	126	Occupational risks	3	Rate	2015	4.17490747791	6.63074811356	2.01038252322
4	YLLs (Years of Life Lost)	44634	High-middle SDI	2	Female	22	All ages	465	Ovarian cancer	126	Occupational risks	1	Number	2016	26327.5368575174	42772.9410895396	12543.5616385079
4	YLLs (Years of Life Lost)	44634	High-middle SDI	2	Female	22	All ages	465	Ovarian cancer	126	Occupational risks	3	Rate	2016	4.11956340467	6.69283434209	1.96273573825
4	YLLs (Years of Life Lost)	44634	High-middle SDI	2	Female	22	All ages	465	Ovarian cancer	126	Occupational risks	1	Number	2017	25938.714536396	42097.4649434028	12601.4202787815
4	YLLs (Years of Life Lost)	44634	High-middle SDI	2	Female	22	All ages	465	Ovarian cancer	126	Occupational risks	3	Rate	2017	4.03618636761	6.55056417223	1.96084045223
4	YLLs (Years of Life Lost)	44634	High-middle SDI	2	Female	22	All ages	465	Ovarian cancer	126	Occupational risks	1	Number	2018	26032.5138382385	41495.5071738549	12527.9511397918
4	YLLs (Years of Life Lost)	44634	High-middle SDI	2	Female	22	All ages	465	Ovarian cancer	126	Occupational risks	3	Rate	2018	4.03061579575	6.42475205072	1.93970348258
4	YLLs (Years of Life Lost)	44634	High-middle SDI	2	Female	22	All ages	465	Ovarian cancer	126	Occupational risks	1	Number	2019	26128.2533310031	41700.3875765955	12659.5173696163
4	YLLs (Years of Life Lost)	44634	High-middle SDI	2	Female	22	All ages	465	Ovarian cancer	126	Occupational risks	3	Rate	2019	4.02854478754	6.42951049509	1.95188832817
4	YLLs (Years of Life Lost)	44634	High-middle SDI	2	Female	22	All ages	465	Ovarian cancer	126	Occupational risks	1	Number	2020	26289.5664954636	42760.7600148173	12929.4433765559
4	YLLs (Years of Life Lost)	44634	High-middle SDI	2	Female	22	All ages	465	Ovarian cancer	126	Occupational risks	3	Rate	2020	4.0417200265	6.57397755608	1.98775397211
4	YLLs (Years of Life Lost)	44634	High-middle SDI	2	Female	22	All ages	465	Ovarian cancer	126	Occupational risks	1	Number	2021	26790.0004759716	43719.2318252931	12846.9175693568
4	YLLs (Years of Life Lost)	44634	High-middle SDI	2	Female	22	All ages	465	Ovarian cancer	126	Occupational risks	3	Rate	2021	4.11223596212	6.71085457835	1.97198788699
4	YLLs (Years of Life Lost)	44634	High-middle SDI	2	Female	27	Age-standardized	465	Ovarian cancer	126	Occupational risks	3	Rate	1990	3.32342820196	5.18347101652	1.61975949785
4	YLLs (Years of Life Lost)	44634	High-middle SDI	2	Female	27	Age-standardized	465	Ovarian cancer	126	Occupational risks	3	Rate	1991	3.35894197308	5.26137159322	1.65482895036
4	YLLs (Years of Life Lost)	44634	High-middle SDI	2	Female	27	Age-standardized	465	Ovarian cancer	126	Occupational risks	3	Rate	1992	3.42665971318	5.35975430436	1.67449278437
4	YLLs (Years of Life Lost)	44634	High-middle SDI	2	Female	27	Age-standardized	465	Ovarian cancer	126	Occupational risks	3	Rate	1993	3.58072040994	5.56135931517	1.73492507221
4	YLLs (Years of Life Lost)	44634	High-middle SDI	2	Female	27	Age-standardized	465	Ovarian cancer	126	Occupational risks	3	Rate	1994	3.61368954566	5.6905880229	1.76271756167
4	YLLs (Years of Life Lost)	44634	High-middle SDI	2	Female	27	Age-standardized	465	Ovarian cancer	126	Occupational risks	3	Rate	1995	3.58106299574	5.6275848747	1.75128328537
4	YLLs (Years of Life Lost)	44634	High-middle SDI	2	Female	27	Age-standardized	465	Ovarian cancer	126	Occupational risks	3	Rate	1996	3.42615110544	5.35436394945	1.70388055539
4	YLLs (Years of Life Lost)	44634	High-middle SDI	2	Female	27	Age-standardized	465	Ovarian cancer	126	Occupational risks	3	Rate	1997	3.318331021	5.2049363801	1.6388862431
4	YLLs (Years of Life Lost)	44634	High-middle SDI	2	Female	27	Age-standardized	465	Ovarian cancer	126	Occupational risks	3	Rate	1998	3.26294131024	5.12868365341	1.62843060894
4	YLLs (Years of Life Lost)	44634	High-middle SDI	2	Female	27	Age-standardized	465	Ovarian cancer	126	Occupational risks	3	Rate	1999	3.19902144908	5.01945371853	1.57757100703
4	YLLs (Years of Life Lost)	44634	High-middle SDI	2	Female	27	Age-standardized	465	Ovarian cancer	126	Occupational risks	3	Rate	2000	3.2330606534	5.13374417245	1.59838562151
4	YLLs (Years of Life Lost)	44634	High-middle SDI	2	Female	27	Age-standardized	465	Ovarian cancer	126	Occupational risks	3	Rate	2001	3.23194262406	5.12027810713	1.58793289593
4	YLLs (Years of Life Lost)	44634	High-middle SDI	2	Female	27	Age-standardized	465	Ovarian cancer	126	Occupational risks	3	Rate	2002	3.25256617782	5.12690936614	1.588016488
4	YLLs (Years of Life Lost)	44634	High-middle SDI	2	Female	27	Age-standardized	465	Ovarian cancer	126	Occupational risks	3	Rate	2003	3.29838345176	5.15958457118	1.60498563446
4	YLLs (Years of Life Lost)	44634	High-middle SDI	2	Female	27	Age-standardized	465	Ovarian cancer	126	Occupational risks	3	Rate	2004	3.20276880115	5.07185344081	1.55240712056
4	YLLs (Years of Life Lost)	44634	High-middle SDI	2	Female	27	Age-standardized	465	Ovarian cancer	126	Occupational risks	3	Rate	2005	3.22494916114	5.1674458804	1.56628699339
4	YLLs (Years of Life Lost)	44634	High-middle SDI	2	Female	27	Age-standardized	465	Ovarian cancer	126	Occupational risks	3	Rate	2006	3.1729425755	5.07461246368	1.5383562684
4	YLLs (Years of Life Lost)	44634	High-middle SDI	2	Female	27	Age-standardized	465	Ovarian cancer	126	Occupational risks	3	Rate	2007	3.17816847133	5.11475279866	1.55371834979
4	YLLs (Years of Life Lost)	44634	High-middle SDI	2	Female	27	Age-standardized	465	Ovarian cancer	126	Occupational risks	3	Rate	2008	3.22695643339	5.15823978105	1.55350845225
4	YLLs (Years of Life Lost)	44634	High-middle SDI	2	Female	27	Age-standardized	465	Ovarian cancer	126	Occupational risks	3	Rate	2009	3.19102746572	5.09783579879	1.54937582532
4	YLLs (Years of Life Lost)	44634	High-middle SDI	2	Female	27	Age-standardized	465	Ovarian cancer	126	Occupational risks	3	Rate	2010	3.13864028807	5.01401762593	1.51854666033
4	YLLs (Years of Life Lost)	44634	High-middle SDI	2	Female	27	Age-standardized	465	Ovarian cancer	126	Occupational risks	3	Rate	2011	3.02358123903	4.83835710656	1.47632038099
4	YLLs (Years of Life Lost)	44634	High-middle SDI	2	Female	27	Age-standardized	465	Ovarian cancer	126	Occupational risks	3	Rate	2012	2.96497732444	4.72564200045	1.43770544831
4	YLLs (Years of Life Lost)	44634	High-middle SDI	2	Female	27	Age-standardized	465	Ovarian cancer	126	Occupational risks	3	Rate	2013	2.88817734262	4.631046922	1.41328623891
4	YLLs (Years of Life Lost)	44634	High-middle SDI	2	Female	27	Age-standardized	465	Ovarian cancer	126	Occupational risks	3	Rate	2014	2.81704113276	4.53747417632	1.37906868631
4	YLLs (Years of Life Lost)	44634	High-middle SDI	2	Female	27	Age-standardized	465	Ovarian cancer	126	Occupational risks	3	Rate	2015	2.76601227245	4.39118084263	1.33084916461
4	YLLs (Years of Life Lost)	44634	High-middle SDI	2	Female	27	Age-standardized	465	Ovarian cancer	126	Occupational risks	3	Rate	2016	2.67346125251	4.34305415903	1.27270069738
4	YLLs (Years of Life Lost)	44634	High-middle SDI	2	Female	27	Age-standardized	465	Ovarian cancer	126	Occupational risks	3	Rate	2017	2.56580072575	4.16968885468	1.24619218409
4	YLLs (Years of Life Lost)	44634	High-middle SDI	2	Female	27	Age-standardized	465	Ovarian cancer	126	Occupational risks	3	Rate	2018	2.51006746928	3.99747510239	1.20650203559
4	YLLs (Years of Life Lost)	44634	High-middle SDI	2	Female	27	Age-standardized	465	Ovarian cancer	126	Occupational risks	3	Rate	2019	2.45277242386	3.91889058027	1.18810550596
4	YLLs (Years of Life Lost)	44634	High-middle SDI	2	Female	27	Age-standardized	465	Ovarian cancer	126	Occupational risks	3	Rate	2020	2.40450357121	3.91664295401	1.18160309661
4	YLLs (Years of Life Lost)	44634	High-middle SDI	2	Female	27	Age-standardized	465	Ovarian cancer	126	Occupational risks	3	Rate	2021	2.39348248214	3.90545360602	1.14689829845
4	YLLs (Years of Life Lost)	44637	Low SDI	2	Female	22	All ages	465	Ovarian cancer	126	Occupational risks	1	Number	1990	61.9878137054623	163.798965395884	14.6772587963631
4	YLLs (Years of Life Lost)	44637	Low SDI	2	Female	22	All ages	465	Ovarian cancer	126	Occupational risks	3	Rate	1990	0.02489790458	0.06579117356	0.00589523919
4	YLLs (Years of Life Lost)	44637	Low SDI	2	Female	22	All ages	465	Ovarian cancer	126	Occupational risks	1	Number	1991	62.5948611480778	162.424715099704	14.7071629783461
4	YLLs (Years of Life Lost)	44637	Low SDI	2	Female	22	All ages	465	Ovarian cancer	126	Occupational risks	3	Rate	1991	0.02455938472	0.06372809195	0.00577042376
4	YLLs (Years of Life Lost)	44637	Low SDI	2	Female	22	All ages	465	Ovarian cancer	126	Occupational risks	1	Number	1992	65.0375413944064	174.352734809455	14.9865460948692
4	YLLs (Years of Life Lost)	44637	Low SDI	2	Female	22	All ages	465	Ovarian cancer	126	Occupational risks	3	Rate	1992	0.02489465888	0.06673763744	0.00573645536
4	YLLs (Years of Life Lost)	44637	Low SDI	2	Female	22	All ages	465	Ovarian cancer	126	Occupational risks	1	Number	1993	67.7411976429785	182.562189999611	15.7838210795412
4	YLLs (Years of Life Lost)	44637	Low SDI	2	Female	22	All ages	465	Ovarian cancer	126	Occupational risks	3	Rate	1993	0.02526308697	0.06808389348	0.00588634477
4	YLLs (Years of Life Lost)	44637	Low SDI	2	Female	22	All ages	465	Ovarian cancer	126	Occupational risks	1	Number	1994	72.577500110082	189.571983323659	17.3053676278093
4	YLLs (Years of Life Lost)	44637	Low SDI	2	Female	22	All ages	465	Ovarian cancer	126	Occupational risks	3	Rate	1994	0.02639846277	0.06895262219	0.00629444528
4	YLLs (Years of Life Lost)	44637	Low SDI	2	Female	22	All ages	465	Ovarian cancer	126	Occupational risks	1	Number	1995	74.281709958984	192.956951065335	18.4859454646188
4	YLLs (Years of Life Lost)	44637	Low SDI	2	Female	22	All ages	465	Ovarian cancer	126	Occupational risks	3	Rate	1995	0.02636013535	0.06847407456	0.00656005395
4	YLLs (Years of Life Lost)	44637	Low SDI	2	Female	22	All ages	465	Ovarian cancer	126	Occupational risks	1	Number	1996	75.6705109110335	192.585248738629	17.7707825743922
4	YLLs (Years of Life Lost)	44637	Low SDI	2	Female	22	All ages	465	Ovarian cancer	126	Occupational risks	3	Rate	1996	0.02614459771	0.06653931356	0.00613990782
4	YLLs (Years of Life Lost)	44637	Low SDI	2	Female	22	All ages	465	Ovarian cancer	126	Occupational risks	1	Number	1997	80.1424481920759	207.022372088772	19.4686984310608
4	YLLs (Years of Life Lost)	44637	Low SDI	2	Female	22	All ages	465	Ovarian cancer	126	Occupational risks	3	Rate	1997	0.02693578763	0.06957998882	0.00654340787
4	YLLs (Years of Life Lost)	44637	Low SDI	2	Female	22	All ages	465	Ovarian cancer	126	Occupational risks	1	Number	1998	82.6499301649367	201.329607823883	22.9376178867394
4	YLLs (Years of Life Lost)	44637	Low SDI	2	Female	22	All ages	465	Ovarian cancer	126	Occupational risks	3	Rate	1998	0.02703208634	0.06584832355	0.00750214387
4	YLLs (Years of Life Lost)	44637	Low SDI	2	Female	22	All ages	465	Ovarian cancer	126	Occupational risks	1	Number	1999	87.1423587557155	216.541135066037	22.7674082297459
4	YLLs (Years of Life Lost)	44637	Low SDI	2	Female	22	All ages	465	Ovarian cancer	126	Occupational risks	3	Rate	1999	0.0277485377	0.0689526877	0.00724977261
4	YLLs (Years of Life Lost)	44637	Low SDI	2	Female	22	All ages	465	Ovarian cancer	126	Occupational risks	1	Number	2000	93.5759818306372	227.085546583278	25.3625681253302
4	YLLs (Years of Life Lost)	44637	Low SDI	2	Female	22	All ages	465	Ovarian cancer	126	Occupational risks	3	Rate	2000	0.02902290782	0.07043135168	0.00786628644
4	YLLs (Years of Life Lost)	44637	Low SDI	2	Female	22	All ages	465	Ovarian cancer	126	Occupational risks	1	Number	2001	102.291164498431	252.650237797442	28.4488173066442
4	YLLs (Years of Life Lost)	44637	Low SDI	2	Female	22	All ages	465	Ovarian cancer	126	Occupational risks	3	Rate	2001	0.03091032719	0.07634580713	0.00859665892
4	YLLs (Years of Life Lost)	44637	Low SDI	2	Female	22	All ages	465	Ovarian cancer	126	Occupational risks	1	Number	2002	111.048335170232	264.465610827429	31.6505458177919
4	YLLs (Years of Life Lost)	44637	Low SDI	2	Female	22	All ages	465	Ovarian cancer	126	Occupational risks	3	Rate	2002	0.03266666327	0.07779683542	0.00931051979
4	YLLs (Years of Life Lost)	44637	Low SDI	2	Female	22	All ages	465	Ovarian cancer	126	Occupational risks	1	Number	2003	118.407812280213	287.345280769577	32.3465163801087
4	YLLs (Years of Life Lost)	44637	Low SDI	2	Female	22	All ages	465	Ovarian cancer	126	Occupational risks	3	Rate	2003	0.03387301592	0.08220109031	0.00925339336
4	YLLs (Years of Life Lost)	44637	Low SDI	2	Female	22	All ages	465	Ovarian cancer	126	Occupational risks	1	Number	2004	121.530680582093	281.515571823934	34.8983224558658
4	YLLs (Years of Life Lost)	44637	Low SDI	2	Female	22	All ages	465	Ovarian cancer	126	Occupational risks	3	Rate	2004	0.03381086976	0.07832002823	0.00970901035
4	YLLs (Years of Life Lost)	44637	Low SDI	2	Female	22	All ages	465	Ovarian cancer	126	Occupational risks	1	Number	2005	128.162298974137	298.751702937098	35.1894112259742
4	YLLs (Years of Life Lost)	44637	Low SDI	2	Female	22	All ages	465	Ovarian cancer	126	Occupational risks	3	Rate	2005	0.03468923551	0.08086206524	0.00952459329
4	YLLs (Years of Life Lost)	44637	Low SDI	2	Female	22	All ages	465	Ovarian cancer	126	Occupational risks	1	Number	2006	135.118260620803	309.264817866531	39.2792198674552
4	YLLs (Years of Life Lost)	44637	Low SDI	2	Female	22	All ages	465	Ovarian cancer	126	Occupational risks	3	Rate	2006	0.03557836178	0.08143337196	0.01034271969
4	YLLs (Years of Life Lost)	44637	Low SDI	2	Female	22	All ages	465	Ovarian cancer	126	Occupational risks	1	Number	2007	139.961956362971	318.74747849993	39.4051323311067
4	YLLs (Years of Life Lost)	44637	Low SDI	2	Female	22	All ages	465	Ovarian cancer	126	Occupational risks	3	Rate	2007	0.03585420095	0.08165387542	0.01009445402
4	YLLs (Years of Life Lost)	44637	Low SDI	2	Female	22	All ages	465	Ovarian cancer	126	Occupational risks	1	Number	2008	146.130090835096	329.736649438612	41.9499666384901
4	YLLs (Years of Life Lost)	44637	Low SDI	2	Female	22	All ages	465	Ovarian cancer	126	Occupational risks	3	Rate	2008	0.03642278575	0.08218654535	0.01045598917
4	YLLs (Years of Life Lost)	44637	Low SDI	2	Female	22	All ages	465	Ovarian cancer	126	Occupational risks	1	Number	2009	152.553675510382	348.350232006334	43.3542549282419
4	YLLs (Years of Life Lost)	44637	Low SDI	2	Female	22	All ages	465	Ovarian cancer	126	Occupational risks	3	Rate	2009	0.03699017507	0.08446558908	0.01051224413
4	YLLs (Years of Life Lost)	44637	Low SDI	2	Female	22	All ages	465	Ovarian cancer	126	Occupational risks	1	Number	2010	157.926281461726	360.921911076245	44.7223054506677
4	YLLs (Years of Life Lost)	44637	Low SDI	2	Female	22	All ages	465	Ovarian cancer	126	Occupational risks	3	Rate	2010	0.03726023414	0.08515387551	0.01055152795
4	YLLs (Years of Life Lost)	44637	Low SDI	2	Female	22	All ages	465	Ovarian cancer	126	Occupational risks	1	Number	2011	169.380684362789	378.358797351832	49.5405020607957
4	YLLs (Years of Life Lost)	44637	Low SDI	2	Female	22	All ages	465	Ovarian cancer	126	Occupational risks	3	Rate	2011	0.03890210931	0.08689866467	0.011378098
4	YLLs (Years of Life Lost)	44637	Low SDI	2	Female	22	All ages	465	Ovarian cancer	126	Occupational risks	1	Number	2012	183.414749154154	414.38840536194	56.8011333378773
4	YLLs (Years of Life Lost)	44637	Low SDI	2	Female	22	All ages	465	Ovarian cancer	126	Occupational risks	3	Rate	2012	0.04101530659	0.09266576199	0.01270190052
4	YLLs (Years of Life Lost)	44637	Low SDI	2	Female	22	All ages	465	Ovarian cancer	126	Occupational risks	1	Number	2013	195.387183067965	440.955702900383	61.7646606393513
4	YLLs (Years of Life Lost)	44637	Low SDI	2	Female	22	All ages	465	Ovarian cancer	126	Occupational risks	3	Rate	2013	0.04255404918	0.09603726494	0.01345193868
4	YLLs (Years of Life Lost)	44637	Low SDI	2	Female	22	All ages	465	Ovarian cancer	126	Occupational risks	1	Number	2014	209.479698618547	445.646395458085	69.540585778524
4	YLLs (Years of Life Lost)	44637	Low SDI	2	Female	22	All ages	465	Ovarian cancer	126	Occupational risks	3	Rate	2014	0.04445438809	0.0945721134	0.0147574405
4	YLLs (Years of Life Lost)	44637	Low SDI	2	Female	22	All ages	465	Ovarian cancer	126	Occupational risks	1	Number	2015	227.127509747375	500.129876850083	73.2850577500071
4	YLLs (Years of Life Lost)	44637	Low SDI	2	Female	22	All ages	465	Ovarian cancer	126	Occupational risks	3	Rate	2015	0.04699492752	0.10348181662	0.01516340306
4	YLLs (Years of Life Lost)	44637	Low SDI	2	Female	22	All ages	465	Ovarian cancer	126	Occupational risks	1	Number	2016	240.952133655051	518.907149509883	80.8016566968978
4	YLLs (Years of Life Lost)	44637	Low SDI	2	Female	22	All ages	465	Ovarian cancer	126	Occupational risks	3	Rate	2016	0.04864186708	0.10475363804	0.01631171879
4	YLLs (Years of Life Lost)	44637	Low SDI	2	Female	22	All ages	465	Ovarian cancer	126	Occupational risks	1	Number	2017	260.964433302031	555.256763568906	84.1781320360228
4	YLLs (Years of Life Lost)	44637	Low SDI	2	Female	22	All ages	465	Ovarian cancer	126	Occupational risks	3	Rate	2017	0.05142697816	0.10942172116	0.01658857072
4	YLLs (Years of Life Lost)	44637	Low SDI	2	Female	22	All ages	465	Ovarian cancer	126	Occupational risks	1	Number	2018	281.550364319952	592.275190989627	99.9315483443085
4	YLLs (Years of Life Lost)	44637	Low SDI	2	Female	22	All ages	465	Ovarian cancer	126	Occupational risks	3	Rate	2018	0.054164956	0.11394252582	0.01922493665
4	YLLs (Years of Life Lost)	44637	Low SDI	2	Female	22	All ages	465	Ovarian cancer	126	Occupational risks	1	Number	2019	297.931533624292	612.245876306821	98.297540327439
4	YLLs (Years of Life Lost)	44637	Low SDI	2	Female	22	All ages	465	Ovarian cancer	126	Occupational risks	3	Rate	2019	0.05594084557	0.11495779449	0.01845674896
4	YLLs (Years of Life Lost)	44637	Low SDI	2	Female	22	All ages	465	Ovarian cancer	126	Occupational risks	1	Number	2020	307.900083342633	624.019075736421	111.995050709004
4	YLLs (Years of Life Lost)	44637	Low SDI	2	Female	22	All ages	465	Ovarian cancer	126	Occupational risks	3	Rate	2020	0.05644583595	0.11439840483	0.02053151201
4	YLLs (Years of Life Lost)	44637	Low SDI	2	Female	22	All ages	465	Ovarian cancer	126	Occupational risks	1	Number	2021	322.89060356962	678.364927827854	118.527889839585
4	YLLs (Years of Life Lost)	44637	Low SDI	2	Female	22	All ages	465	Ovarian cancer	126	Occupational risks	3	Rate	2021	0.05783728217	0.12151107313	0.02123112575
4	YLLs (Years of Life Lost)	44637	Low SDI	2	Female	27	Age-standardized	465	Ovarian cancer	126	Occupational risks	3	Rate	1990	0.05764201795	0.14774928617	0.0140661492
4	YLLs (Years of Life Lost)	44637	Low SDI	2	Female	27	Age-standardized	465	Ovarian cancer	126	Occupational risks	3	Rate	1991	0.05700123836	0.14452845351	0.01428220066
4	YLLs (Years of Life Lost)	44637	Low SDI	2	Female	27	Age-standardized	465	Ovarian cancer	126	Occupational risks	3	Rate	1992	0.05791731888	0.14777752513	0.01395690967
4	YLLs (Years of Life Lost)	44637	Low SDI	2	Female	27	Age-standardized	465	Ovarian cancer	126	Occupational risks	3	Rate	1993	0.05911189128	0.15343623913	0.01420025678
4	YLLs (Years of Life Lost)	44637	Low SDI	2	Female	27	Age-standardized	465	Ovarian cancer	126	Occupational risks	3	Rate	1994	0.06268225491	0.16138696439	0.01528568724
4	YLLs (Years of Life Lost)	44637	Low SDI	2	Female	27	Age-standardized	465	Ovarian cancer	126	Occupational risks	3	Rate	1995	0.06313487606	0.15808628754	0.01613120011
4	YLLs (Years of Life Lost)	44637	Low SDI	2	Female	27	Age-standardized	465	Ovarian cancer	126	Occupational risks	3	Rate	1996	0.06281199738	0.15357273606	0.0157154125
4	YLLs (Years of Life Lost)	44637	Low SDI	2	Female	27	Age-standardized	465	Ovarian cancer	126	Occupational risks	3	Rate	1997	0.06484883783	0.16239324972	0.01658910741
4	YLLs (Years of Life Lost)	44637	Low SDI	2	Female	27	Age-standardized	465	Ovarian cancer	126	Occupational risks	3	Rate	1998	0.06544005278	0.15557554315	0.01829371882
4	YLLs (Years of Life Lost)	44637	Low SDI	2	Female	27	Age-standardized	465	Ovarian cancer	126	Occupational risks	3	Rate	1999	0.06730503114	0.16031188641	0.01758842527
4	YLLs (Years of Life Lost)	44637	Low SDI	2	Female	27	Age-standardized	465	Ovarian cancer	126	Occupational risks	3	Rate	2000	0.07067768938	0.16681979264	0.01931698314
4	YLLs (Years of Life Lost)	44637	Low SDI	2	Female	27	Age-standardized	465	Ovarian cancer	126	Occupational risks	3	Rate	2001	0.07550123753	0.18176710756	0.02159151832
4	YLLs (Years of Life Lost)	44637	Low SDI	2	Female	27	Age-standardized	465	Ovarian cancer	126	Occupational risks	3	Rate	2002	0.08011978027	0.18612803371	0.02338458483
4	YLLs (Years of Life Lost)	44637	Low SDI	2	Female	27	Age-standardized	465	Ovarian cancer	126	Occupational risks	3	Rate	2003	0.08313140326	0.19864290807	0.02305993284
4	YLLs (Years of Life Lost)	44637	Low SDI	2	Female	27	Age-standardized	465	Ovarian cancer	126	Occupational risks	3	Rate	2004	0.08314446417	0.19047612778	0.02455415445
4	YLLs (Years of Life Lost)	44637	Low SDI	2	Female	27	Age-standardized	465	Ovarian cancer	126	Occupational risks	3	Rate	2005	0.08556481643	0.19425382956	0.02470110153
4	YLLs (Years of Life Lost)	44637	Low SDI	2	Female	27	Age-standardized	465	Ovarian cancer	126	Occupational risks	3	Rate	2006	0.08764490945	0.19624847195	0.0265164593
4	YLLs (Years of Life Lost)	44637	Low SDI	2	Female	27	Age-standardized	465	Ovarian cancer	126	Occupational risks	3	Rate	2007	0.08798044964	0.19618926354	0.02609868318
4	YLLs (Years of Life Lost)	44637	Low SDI	2	Female	27	Age-standardized	465	Ovarian cancer	126	Occupational risks	3	Rate	2008	0.08904262269	0.19725072886	0.02665691004
4	YLLs (Years of Life Lost)	44637	Low SDI	2	Female	27	Age-standardized	465	Ovarian cancer	126	Occupational risks	3	Rate	2009	0.08989739452	0.20049018583	0.02634339932
4	YLLs (Years of Life Lost)	44637	Low SDI	2	Female	27	Age-standardized	465	Ovarian cancer	126	Occupational risks	3	Rate	2010	0.09027680645	0.20198960416	0.02628649985
4	YLLs (Years of Life Lost)	44637	Low SDI	2	Female	27	Age-standardized	465	Ovarian cancer	126	Occupational risks	3	Rate	2011	0.09383433861	0.20226034162	0.02844205514
4	YLLs (Years of Life Lost)	44637	Low SDI	2	Female	27	Age-standardized	465	Ovarian cancer	126	Occupational risks	3	Rate	2012	0.09871962132	0.21700140341	0.03093170932
4	YLLs (Years of Life Lost)	44637	Low SDI	2	Female	27	Age-standardized	465	Ovarian cancer	126	Occupational risks	3	Rate	2013	0.10263379923	0.2238257506	0.03366597114
4	YLLs (Years of Life Lost)	44637	Low SDI	2	Female	27	Age-standardized	465	Ovarian cancer	126	Occupational risks	3	Rate	2014	0.10700158769	0.22485684204	0.036447904
4	YLLs (Years of Life Lost)	44637	Low SDI	2	Female	27	Age-standardized	465	Ovarian cancer	126	Occupational risks	3	Rate	2015	0.11237501619	0.24327807733	0.03730837467
4	YLLs (Years of Life Lost)	44637	Low SDI	2	Female	27	Age-standardized	465	Ovarian cancer	126	Occupational risks	3	Rate	2016	0.11551174709	0.24430174993	0.04025111742
4	YLLs (Years of Life Lost)	44637	Low SDI	2	Female	27	Age-standardized	465	Ovarian cancer	126	Occupational risks	3	Rate	2017	0.12128072814	0.2529163475	0.04128034859
4	YLLs (Years of Life Lost)	44637	Low SDI	2	Female	27	Age-standardized	465	Ovarian cancer	126	Occupational risks	3	Rate	2018	0.12682808828	0.25835030747	0.04716193031
4	YLLs (Years of Life Lost)	44637	Low SDI	2	Female	27	Age-standardized	465	Ovarian cancer	126	Occupational risks	3	Rate	2019	0.13004981639	0.26043321811	0.04481615456
4	YLLs (Years of Life Lost)	44637	Low SDI	2	Female	27	Age-standardized	465	Ovarian cancer	126	Occupational risks	3	Rate	2020	0.13061886324	0.26280524113	0.04723951273
4	YLLs (Years of Life Lost)	44637	Low SDI	2	Female	27	Age-standardized	465	Ovarian cancer	126	Occupational risks	3	Rate	2021	0.13333030755	0.27634665534	0.05089471257
4	YLLs (Years of Life Lost)	44639	Middle SDI	2	Female	22	All ages	465	Ovarian cancer	126	Occupational risks	1	Number	1990	3615.3823048432	6561.02556942702	1623.81974056133
4	YLLs (Years of Life Lost)	44639	Middle SDI	2	Female	22	All ages	465	Ovarian cancer	126	Occupational risks	3	Rate	1990	0.42742917258	0.77567833605	0.19197635813
4	YLLs (Years of Life Lost)	44639	Middle SDI	2	Female	22	All ages	465	Ovarian cancer	126	Occupational risks	1	Number	1991	3744.91181213462	6693.39824028509	1727.69526015311
4	YLLs (Years of Life Lost)	44639	Middle SDI	2	Female	22	All ages	465	Ovarian cancer	126	Occupational risks	3	Rate	1991	0.43546596143	0.77832195954	0.20089991841
4	YLLs (Years of Life Lost)	44639	Middle SDI	2	Female	22	All ages	465	Ovarian cancer	126	Occupational risks	1	Number	1992	4016.87524157951	7057.03350250836	1797.30422066741
4	YLLs (Years of Life Lost)	44639	Middle SDI	2	Female	22	All ages	465	Ovarian cancer	126	Occupational risks	3	Rate	1992	0.46009205358	0.80831114762	0.20586285111
4	YLLs (Years of Life Lost)	44639	Middle SDI	2	Female	22	All ages	465	Ovarian cancer	126	Occupational risks	1	Number	1993	4189.7973056505	7343.75399183582	1874.78070881716
4	YLLs (Years of Life Lost)	44639	Middle SDI	2	Female	22	All ages	465	Ovarian cancer	126	Occupational risks	3	Rate	1993	0.47335545185	0.82968357071	0.21180921291
4	YLLs (Years of Life Lost)	44639	Middle SDI	2	Female	22	All ages	465	Ovarian cancer	126	Occupational risks	1	Number	1994	4391.24194026089	7726.58872479286	1959.60102168947
4	YLLs (Years of Life Lost)	44639	Middle SDI	2	Female	22	All ages	465	Ovarian cancer	126	Occupational risks	3	Rate	1994	0.48983170681	0.86188103375	0.21858843721
4	YLLs (Years of Life Lost)	44639	Middle SDI	2	Female	22	All ages	465	Ovarian cancer	126	Occupational risks	1	Number	1995	4564.35294690966	8037.99160872348	2087.65844265199
4	YLLs (Years of Life Lost)	44639	Middle SDI	2	Female	22	All ages	465	Ovarian cancer	126	Occupational risks	3	Rate	1995	0.50297168712	0.88575144111	0.23005080922
4	YLLs (Years of Life Lost)	44639	Middle SDI	2	Female	22	All ages	465	Ovarian cancer	126	Occupational risks	1	Number	1996	4749.0848026735	8088.84412860884	2185.26851048595
4	YLLs (Years of Life Lost)	44639	Middle SDI	2	Female	22	All ages	465	Ovarian cancer	126	Occupational risks	3	Rate	1996	0.51717813723	0.88087989846	0.23797703022
4	YLLs (Years of Life Lost)	44639	Middle SDI	2	Female	22	All ages	465	Ovarian cancer	126	Occupational risks	1	Number	1997	5100.46965850693	8591.27667972678	2358.86253989753
4	YLLs (Years of Life Lost)	44639	Middle SDI	2	Female	22	All ages	465	Ovarian cancer	126	Occupational risks	3	Rate	1997	0.54910063657	0.92491001998	0.2539477752
4	YLLs (Years of Life Lost)	44639	Middle SDI	2	Female	22	All ages	465	Ovarian cancer	126	Occupational risks	1	Number	1998	5244.7771893549	8772.57397602054	2398.03305029293
4	YLLs (Years of Life Lost)	44639	Middle SDI	2	Female	22	All ages	465	Ovarian cancer	126	Occupational risks	3	Rate	1998	0.55828351471	0.93380200065	0.25526009426
4	YLLs (Years of Life Lost)	44639	Middle SDI	2	Female	22	All ages	465	Ovarian cancer	126	Occupational risks	1	Number	1999	5375.6321999378	9069.74709823021	2468.73984399122
4	YLLs (Years of Life Lost)	44639	Middle SDI	2	Female	22	All ages	465	Ovarian cancer	126	Occupational risks	3	Rate	1999	0.56579912434	0.95461422495	0.25984122239
4	YLLs (Years of Life Lost)	44639	Middle SDI	2	Female	22	All ages	465	Ovarian cancer	126	Occupational risks	1	Number	2000	5561.20217378214	9501.74191327966	2565.78593164164
4	YLLs (Years of Life Lost)	44639	Middle SDI	2	Female	22	All ages	465	Ovarian cancer	126	Occupational risks	3	Rate	2000	0.57868855043	0.98873392524	0.26699100214
4	YLLs (Years of Life Lost)	44639	Middle SDI	2	Female	22	All ages	465	Ovarian cancer	126	Occupational risks	1	Number	2001	5603.28542952082	9541.52057368416	2586.28226160619
4	YLLs (Years of Life Lost)	44639	Middle SDI	2	Female	22	All ages	465	Ovarian cancer	126	Occupational risks	3	Rate	2001	0.57626469719	0.98128884086	0.26598380238
4	YLLs (Years of Life Lost)	44639	Middle SDI	2	Female	22	All ages	465	Ovarian cancer	126	Occupational risks	1	Number	2002	5769.22934302808	9700.87175979336	2703.21371013665
4	YLLs (Years of Life Lost)	44639	Middle SDI	2	Female	22	All ages	465	Ovarian cancer	126	Occupational risks	3	Rate	2002	0.58630990388	0.98587122316	0.27471970281
4	YLLs (Years of Life Lost)	44639	Middle SDI	2	Female	22	All ages	465	Ovarian cancer	126	Occupational risks	1	Number	2003	6012.16583016622	10024.6067142198	2766.10050649171
4	YLLs (Years of Life Lost)	44639	Middle SDI	2	Female	22	All ages	465	Ovarian cancer	126	Occupational risks	3	Rate	2003	0.60377960573	1.006734222	0.27778925605
4	YLLs (Years of Life Lost)	44639	Middle SDI	2	Female	22	All ages	465	Ovarian cancer	126	Occupational risks	1	Number	2004	6221.67203607345	10244.1573165401	2893.27485409156
4	YLLs (Years of Life Lost)	44639	Middle SDI	2	Female	22	All ages	465	Ovarian cancer	126	Occupational risks	3	Rate	2004	0.6173968418	1.01656119729	0.28710911585
4	YLLs (Years of Life Lost)	44639	Middle SDI	2	Female	22	All ages	465	Ovarian cancer	126	Occupational risks	1	Number	2005	6452.47112928863	10729.4840528661	3055.81173605867
4	YLLs (Years of Life Lost)	44639	Middle SDI	2	Female	22	All ages	465	Ovarian cancer	126	Occupational risks	3	Rate	2005	0.63252494288	1.05179335974	0.29955610883
4	YLLs (Years of Life Lost)	44639	Middle SDI	2	Female	22	All ages	465	Ovarian cancer	126	Occupational risks	1	Number	2006	6838.87082844154	11528.749188645	3245.24059133286
4	YLLs (Years of Life Lost)	44639	Middle SDI	2	Female	22	All ages	465	Ovarian cancer	126	Occupational risks	3	Rate	2006	0.66215392817	1.11623786349	0.31421105316
4	YLLs (Years of Life Lost)	44639	Middle SDI	2	Female	22	All ages	465	Ovarian cancer	126	Occupational risks	1	Number	2007	7099.1321540571	11809.7260420802	3301.97795484035
4	YLLs (Years of Life Lost)	44639	Middle SDI	2	Female	22	All ages	465	Ovarian cancer	126	Occupational risks	3	Rate	2007	0.67890792415	1.12939390591	0.31577648511
4	YLLs (Years of Life Lost)	44639	Middle SDI	2	Female	22	All ages	465	Ovarian cancer	126	Occupational risks	1	Number	2008	7525.47110774459	12615.5462766303	3428.14453988908
4	YLLs (Years of Life Lost)	44639	Middle SDI	2	Female	22	All ages	465	Ovarian cancer	126	Occupational risks	3	Rate	2008	0.71058763196	1.19121461318	0.32370028079
4	YLLs (Years of Life Lost)	44639	Middle SDI	2	Female	22	All ages	465	Ovarian cancer	126	Occupational risks	1	Number	2009	7970.76511841857	13075.4106247813	3783.12542141855
4	YLLs (Years of Life Lost)	44639	Middle SDI	2	Female	22	All ages	465	Ovarian cancer	126	Occupational risks	3	Rate	2009	0.74293104215	1.218719696	0.35261374161
4	YLLs (Years of Life Lost)	44639	Middle SDI	2	Female	22	All ages	465	Ovarian cancer	126	Occupational risks	1	Number	2010	8326.5104008296	13849.3647610454	3910.62503581886
4	YLLs (Years of Life Lost)	44639	Middle SDI	2	Female	22	All ages	465	Ovarian cancer	126	Occupational risks	3	Rate	2010	0.76679951641	1.27540658572	0.36013470733
4	YLLs (Years of Life Lost)	44639	Middle SDI	2	Female	22	All ages	465	Ovarian cancer	126	Occupational risks	1	Number	2011	8588.02445582404	14131.7875679836	3899.28633072188
4	YLLs (Years of Life Lost)	44639	Middle SDI	2	Female	22	All ages	465	Ovarian cancer	126	Occupational risks	3	Rate	2011	0.78221927293	1.28715942222	0.35515699032
4	YLLs (Years of Life Lost)	44639	Middle SDI	2	Female	22	All ages	465	Ovarian cancer	126	Occupational risks	1	Number	2012	8753.95788540068	14672.6672800965	3976.1521570084
4	YLLs (Years of Life Lost)	44639	Middle SDI	2	Female	22	All ages	465	Ovarian cancer	126	Occupational risks	3	Rate	2012	0.78844409535	1.32152542101	0.35812071881
4	YLLs (Years of Life Lost)	44639	Middle SDI	2	Female	22	All ages	465	Ovarian cancer	126	Occupational risks	1	Number	2013	8954.1466528267	15045.8316237357	4223.58427297067
4	YLLs (Years of Life Lost)	44639	Middle SDI	2	Female	22	All ages	465	Ovarian cancer	126	Occupational risks	3	Rate	2013	0.79743406088	1.33994439405	0.37614192495
4	YLLs (Years of Life Lost)	44639	Middle SDI	2	Female	22	All ages	465	Ovarian cancer	126	Occupational risks	1	Number	2014	9158.36951281254	15492.5745853848	4342.12964823902
4	YLLs (Years of Life Lost)	44639	Middle SDI	2	Female	22	All ages	465	Ovarian cancer	126	Occupational risks	3	Rate	2014	0.80683461821	1.36486581843	0.38253321315
4	YLLs (Years of Life Lost)	44639	Middle SDI	2	Female	22	All ages	465	Ovarian cancer	126	Occupational risks	1	Number	2015	9411.04225546019	15969.0095760018	4334.95084975959
4	YLLs (Years of Life Lost)	44639	Middle SDI	2	Female	22	All ages	465	Ovarian cancer	126	Occupational risks	3	Rate	2015	0.82023069826	1.39179822165	0.37781785119
4	YLLs (Years of Life Lost)	44639	Middle SDI	2	Female	22	All ages	465	Ovarian cancer	126	Occupational risks	1	Number	2016	9831.68624392689	16406.5261665586	4379.10790174406
4	YLLs (Years of Life Lost)	44639	Middle SDI	2	Female	22	All ages	465	Ovarian cancer	126	Occupational risks	3	Rate	2016	0.84770783216	1.4146038009	0.37757552205
4	YLLs (Years of Life Lost)	44639	Middle SDI	2	Female	22	All ages	465	Ovarian cancer	126	Occupational risks	1	Number	2017	10128.1832867518	17065.2031432954	4646.43314302978
4	YLLs (Years of Life Lost)	44639	Middle SDI	2	Female	22	All ages	465	Ovarian cancer	126	Occupational risks	3	Rate	2017	0.86404671856	1.45585169225	0.39639244241
4	YLLs (Years of Life Lost)	44639	Middle SDI	2	Female	22	All ages	465	Ovarian cancer	126	Occupational risks	1	Number	2018	10396.06846433	16916.9579594809	4661.45195832048
4	YLLs (Years of Life Lost)	44639	Middle SDI	2	Female	22	All ages	465	Ovarian cancer	126	Occupational risks	3	Rate	2018	0.87782322771	1.4284340941	0.39360367988
4	YLLs (Years of Life Lost)	44639	Middle SDI	2	Female	22	All ages	465	Ovarian cancer	126	Occupational risks	1	Number	2019	10879.7938912013	18361.1382373285	5040.46458706977
4	YLLs (Years of Life Lost)	44639	Middle SDI	2	Female	22	All ages	465	Ovarian cancer	126	Occupational risks	3	Rate	2019	0.9096808734	1.53521072507	0.42144311498
4	YLLs (Years of Life Lost)	44639	Middle SDI	2	Female	22	All ages	465	Ovarian cancer	126	Occupational risks	1	Number	2020	11376.2739826308	19384.9571570082	5363.24460175388
4	YLLs (Years of Life Lost)	44639	Middle SDI	2	Female	22	All ages	465	Ovarian cancer	126	Occupational risks	3	Rate	2020	0.94291058868	1.60670193003	0.44452692792
4	YLLs (Years of Life Lost)	44639	Middle SDI	2	Female	22	All ages	465	Ovarian cancer	126	Occupational risks	1	Number	2021	11770.9726847456	20553.4554793365	5339.71935518454
4	YLLs (Years of Life Lost)	44639	Middle SDI	2	Female	22	All ages	465	Ovarian cancer	126	Occupational risks	3	Rate	2021	0.96852896853	1.69116160307	0.43935815823
4	YLLs (Years of Life Lost)	44639	Middle SDI	2	Female	27	Age-standardized	465	Ovarian cancer	126	Occupational risks	3	Rate	1990	0.71691998446	1.28358963315	0.32402684798
4	YLLs (Years of Life Lost)	44639	Middle SDI	2	Female	27	Age-standardized	465	Ovarian cancer	126	Occupational risks	3	Rate	1991	0.7200358365	1.28364001567	0.33608497339
4	YLLs (Years of Life Lost)	44639	Middle SDI	2	Female	27	Age-standardized	465	Ovarian cancer	126	Occupational risks	3	Rate	1992	0.75023357907	1.30736847841	0.33725887855
4	YLLs (Years of Life Lost)	44639	Middle SDI	2	Female	27	Age-standardized	465	Ovarian cancer	126	Occupational risks	3	Rate	1993	0.76263355354	1.32677577077	0.34545867002
4	YLLs (Years of Life Lost)	44639	Middle SDI	2	Female	27	Age-standardized	465	Ovarian cancer	126	Occupational risks	3	Rate	1994	0.77897724902	1.34754160939	0.3489224825
4	YLLs (Years of Life Lost)	44639	Middle SDI	2	Female	27	Age-standardized	465	Ovarian cancer	126	Occupational risks	3	Rate	1995	0.79062748408	1.36053333278	0.3654130623
4	YLLs (Years of Life Lost)	44639	Middle SDI	2	Female	27	Age-standardized	465	Ovarian cancer	126	Occupational risks	3	Rate	1996	0.79852254898	1.34478468854	0.36917346681
4	YLLs (Years of Life Lost)	44639	Middle SDI	2	Female	27	Age-standardized	465	Ovarian cancer	126	Occupational risks	3	Rate	1997	0.83431049772	1.38747074744	0.38787279093
4	YLLs (Years of Life Lost)	44639	Middle SDI	2	Female	27	Age-standardized	465	Ovarian cancer	126	Occupational risks	3	Rate	1998	0.83343141946	1.37685277259	0.38314585594
4	YLLs (Years of Life Lost)	44639	Middle SDI	2	Female	27	Age-standardized	465	Ovarian cancer	126	Occupational risks	3	Rate	1999	0.82955203822	1.39066820995	0.38294740097
4	YLLs (Years of Life Lost)	44639	Middle SDI	2	Female	27	Age-standardized	465	Ovarian cancer	126	Occupational risks	3	Rate	2000	0.83224449122	1.41496643654	0.38451073167
4	YLLs (Years of Life Lost)	44639	Middle SDI	2	Female	27	Age-standardized	465	Ovarian cancer	126	Occupational risks	3	Rate	2001	0.81432034791	1.37066492486	0.37623934718
4	YLLs (Years of Life Lost)	44639	Middle SDI	2	Female	27	Age-standardized	465	Ovarian cancer	126	Occupational risks	3	Rate	2002	0.81120196335	1.35523000527	0.38228471195
4	YLLs (Years of Life Lost)	44639	Middle SDI	2	Female	27	Age-standardized	465	Ovarian cancer	126	Occupational risks	3	Rate	2003	0.81829469158	1.36888772371	0.37762670135
4	YLLs (Years of Life Lost)	44639	Middle SDI	2	Female	27	Age-standardized	465	Ovarian cancer	126	Occupational risks	3	Rate	2004	0.81904531883	1.34980456711	0.38152377547
4	YLLs (Years of Life Lost)	44639	Middle SDI	2	Female	27	Age-standardized	465	Ovarian cancer	126	Occupational risks	3	Rate	2005	0.82029682865	1.36160786155	0.38889317426
4	YLLs (Years of Life Lost)	44639	Middle SDI	2	Female	27	Age-standardized	465	Ovarian cancer	126	Occupational risks	3	Rate	2006	0.84025473689	1.41059296834	0.39942422426
4	YLLs (Years of Life Lost)	44639	Middle SDI	2	Female	27	Age-standardized	465	Ovarian cancer	126	Occupational risks	3	Rate	2007	0.83936019011	1.38879813868	0.39259279051
4	YLLs (Years of Life Lost)	44639	Middle SDI	2	Female	27	Age-standardized	465	Ovarian cancer	126	Occupational risks	3	Rate	2008	0.85723214969	1.43642340886	0.39245256563
4	YLLs (Years of Life Lost)	44639	Middle SDI	2	Female	27	Age-standardized	465	Ovarian cancer	126	Occupational risks	3	Rate	2009	0.87397564949	1.42763176221	0.4171983049
4	YLLs (Years of Life Lost)	44639	Middle SDI	2	Female	27	Age-standardized	465	Ovarian cancer	126	Occupational risks	3	Rate	2010	0.88052541335	1.46259971163	0.41612939087
4	YLLs (Years of Life Lost)	44639	Middle SDI	2	Female	27	Age-standardized	465	Ovarian cancer	126	Occupational risks	3	Rate	2011	0.87710383438	1.43671054217	0.40108384596
4	YLLs (Years of Life Lost)	44639	Middle SDI	2	Female	27	Age-standardized	465	Ovarian cancer	126	Occupational risks	3	Rate	2012	0.86129439895	1.43856578448	0.39337716021
4	YLLs (Years of Life Lost)	44639	Middle SDI	2	Female	27	Age-standardized	465	Ovarian cancer	126	Occupational risks	3	Rate	2013	0.84914871821	1.42522449178	0.40270061207
4	YLLs (Years of Life Lost)	44639	Middle SDI	2	Female	27	Age-standardized	465	Ovarian cancer	126	Occupational risks	3	Rate	2014	0.83565891784	1.41079054218	0.39795986598
4	YLLs (Years of Life Lost)	44639	Middle SDI	2	Female	27	Age-standardized	465	Ovarian cancer	126	Occupational risks	3	Rate	2015	0.82913863935	1.40360154428	0.38412468703
4	YLLs (Years of Life Lost)	44639	Middle SDI	2	Female	27	Age-standardized	465	Ovarian cancer	126	Occupational risks	3	Rate	2016	0.83557708747	1.38934112992	0.37342121576
4	YLLs (Years of Life Lost)	44639	Middle SDI	2	Female	27	Age-standardized	465	Ovarian cancer	126	Occupational risks	3	Rate	2017	0.82845985234	1.39350502045	0.3802690957
4	YLLs (Years of Life Lost)	44639	Middle SDI	2	Female	27	Age-standardized	465	Ovarian cancer	126	Occupational risks	3	Rate	2018	0.81920790294	1.32346690998	0.3680562041
4	YLLs (Years of Life Lost)	44639	Middle SDI	2	Female	27	Age-standardized	465	Ovarian cancer	126	Occupational risks	3	Rate	2019	0.82564517181	1.38936914085	0.38256547347
4	YLLs (Years of Life Lost)	44639	Middle SDI	2	Female	27	Age-standardized	465	Ovarian cancer	126	Occupational risks	3	Rate	2020	0.83206648777	1.4130392911	0.39403380654
4	YLLs (Years of Life Lost)	44639	Middle SDI	2	Female	27	Age-standardized	465	Ovarian cancer	126	Occupational risks	3	Rate	2021	0.83172323348	1.44960540217	0.37884218513
4	YLLs (Years of Life Lost)	44636	Low-middle SDI	2	Female	22	All ages	465	Ovarian cancer	126	Occupational risks	1	Number	1990	715.303845118848	1415.96942619962	302.110812792262
4	YLLs (Years of Life Lost)	44636	Low-middle SDI	2	Female	22	All ages	465	Ovarian cancer	126	Occupational risks	3	Rate	1990	0.12545691346	0.24834642646	0.05298711919
4	YLLs (Years of Life Lost)	44636	Low-middle SDI	2	Female	22	All ages	465	Ovarian cancer	126	Occupational risks	1	Number	1991	736.515103831131	1458.33890501909	312.618160892432
4	YLLs (Years of Life Lost)	44636	Low-middle SDI	2	Female	22	All ages	465	Ovarian cancer	126	Occupational risks	3	Rate	1991	0.12676135323	0.25099419157	0.05380460076
4	YLLs (Years of Life Lost)	44636	Low-middle SDI	2	Female	22	All ages	465	Ovarian cancer	126	Occupational risks	1	Number	1992	777.260534235771	1510.37104120132	338.364734426499
4	YLLs (Years of Life Lost)	44636	Low-middle SDI	2	Female	22	All ages	465	Ovarian cancer	126	Occupational risks	3	Rate	1992	0.13130279372	0.25514731358	0.05716002932
4	YLLs (Years of Life Lost)	44636	Low-middle SDI	2	Female	22	All ages	465	Ovarian cancer	126	Occupational risks	1	Number	1993	812.618945660704	1572.7484269696	351.111632693846
4	YLLs (Years of Life Lost)	44636	Low-middle SDI	2	Female	22	All ages	465	Ovarian cancer	126	Occupational risks	3	Rate	1993	0.13476087345	0.26081714297	0.0582266886
4	YLLs (Years of Life Lost)	44636	Low-middle SDI	2	Female	22	All ages	465	Ovarian cancer	126	Occupational risks	1	Number	1994	854.914040056846	1656.81487998222	371.790805239162
4	YLLs (Years of Life Lost)	44636	Low-middle SDI	2	Female	22	All ages	465	Ovarian cancer	126	Occupational risks	3	Rate	1994	0.13919171292	0.2697521509	0.0605326344
4	YLLs (Years of Life Lost)	44636	Low-middle SDI	2	Female	22	All ages	465	Ovarian cancer	126	Occupational risks	1	Number	1995	912.001235251446	1732.30236033631	397.177379762803
4	YLLs (Years of Life Lost)	44636	Low-middle SDI	2	Female	22	All ages	465	Ovarian cancer	126	Occupational risks	3	Rate	1995	0.14580384301	0.27694736764	0.06349770821
4	YLLs (Years of Life Lost)	44636	Low-middle SDI	2	Female	22	All ages	465	Ovarian cancer	126	Occupational risks	1	Number	1996	962.51730865947	1843.907784678	419.761607033223
4	YLLs (Years of Life Lost)	44636	Low-middle SDI	2	Female	22	All ages	465	Ovarian cancer	126	Occupational risks	3	Rate	1996	0.15112920716	0.28952032245	0.06590867332
4	YLLs (Years of Life Lost)	44636	Low-middle SDI	2	Female	22	All ages	465	Ovarian cancer	126	Occupational risks	1	Number	1997	1031.78631104356	1944.94010861873	447.616311145181
4	YLLs (Years of Life Lost)	44636	Low-middle SDI	2	Female	22	All ages	465	Ovarian cancer	126	Occupational risks	3	Rate	1997	0.1591156309	0.29993649763	0.06902858759
4	YLLs (Years of Life Lost)	44636	Low-middle SDI	2	Female	22	All ages	465	Ovarian cancer	126	Occupational risks	1	Number	1998	1084.20383525066	2030.68693832959	467.630504217012
4	YLLs (Years of Life Lost)	44636	Low-middle SDI	2	Female	22	All ages	465	Ovarian cancer	126	Occupational risks	3	Rate	1998	0.16422914635	0.30759712477	0.07083405907
4	YLLs (Years of Life Lost)	44636	Low-middle SDI	2	Female	22	All ages	465	Ovarian cancer	126	Occupational risks	1	Number	1999	1139.96500718826	2141.53709121026	497.142558363351
4	YLLs (Years of Life Lost)	44636	Low-middle SDI	2	Female	22	All ages	465	Ovarian cancer	126	Occupational risks	3	Rate	1999	0.16962857854	0.31866407335	0.07397559133
4	YLLs (Years of Life Lost)	44636	Low-middle SDI	2	Female	22	All ages	465	Ovarian cancer	126	Occupational risks	1	Number	2000	1214.08028921761	2270.29994347021	541.31767968297
4	YLLs (Years of Life Lost)	44636	Low-middle SDI	2	Female	22	All ages	465	Ovarian cancer	126	Occupational risks	3	Rate	2000	0.177489018	0.33190004905	0.0791364
4	YLLs (Years of Life Lost)	44636	Low-middle SDI	2	Female	22	All ages	465	Ovarian cancer	126	Occupational risks	1	Number	2001	1283.94316845975	2344.62238417714	574.877463028346
4	YLLs (Years of Life Lost)	44636	Low-middle SDI	2	Female	22	All ages	465	Ovarian cancer	126	Occupational risks	3	Rate	2001	0.18442769144	0.33678538446	0.08257633669
4	YLLs (Years of Life Lost)	44636	Low-middle SDI	2	Female	22	All ages	465	Ovarian cancer	126	Occupational risks	1	Number	2002	1370.78352022304	2542.64021051043	605.349468293529
4	YLLs (Years of Life Lost)	44636	Low-middle SDI	2	Female	22	All ages	465	Ovarian cancer	126	Occupational risks	3	Rate	2002	0.19349189899	0.3589044335	0.08544764103
4	YLLs (Years of Life Lost)	44636	Low-middle SDI	2	Female	22	All ages	465	Ovarian cancer	126	Occupational risks	1	Number	2003	1423.61803664961	2568.87985734306	638.13682868898
4	YLLs (Years of Life Lost)	44636	Low-middle SDI	2	Female	22	All ages	465	Ovarian cancer	126	Occupational risks	3	Rate	2003	0.19748591564	0.35635793993	0.08852306775
4	YLLs (Years of Life Lost)	44636	Low-middle SDI	2	Female	22	All ages	465	Ovarian cancer	126	Occupational risks	1	Number	2004	1472.04493122157	2671.89245676533	653.818057478203
4	YLLs (Years of Life Lost)	44636	Low-middle SDI	2	Female	22	All ages	465	Ovarian cancer	126	Occupational risks	3	Rate	2004	0.20070098709	0.36429013959	0.08914261157
4	YLLs (Years of Life Lost)	44636	Low-middle SDI	2	Female	22	All ages	465	Ovarian cancer	126	Occupational risks	1	Number	2005	1556.87398353712	2855.96641523391	681.995878822049
4	YLLs (Years of Life Lost)	44636	Low-middle SDI	2	Female	22	All ages	465	Ovarian cancer	126	Occupational risks	3	Rate	2005	0.20864316313	0.38273994747	0.09139710658
4	YLLs (Years of Life Lost)	44636	Low-middle SDI	2	Female	22	All ages	465	Ovarian cancer	126	Occupational risks	1	Number	2006	1628.27284627008	2979.1089935528	708.230105933331
4	YLLs (Years of Life Lost)	44636	Low-middle SDI	2	Female	22	All ages	465	Ovarian cancer	126	Occupational risks	3	Rate	2006	0.21449786276	0.39244805531	0.09329753574
4	YLLs (Years of Life Lost)	44636	Low-middle SDI	2	Female	22	All ages	465	Ovarian cancer	126	Occupational risks	1	Number	2007	1711.76586014414	3143.98710979423	739.560248102072
4	YLLs (Years of Life Lost)	44636	Low-middle SDI	2	Female	22	All ages	465	Ovarian cancer	126	Occupational risks	3	Rate	2007	0.22166632625	0.40713282617	0.09576987545
4	YLLs (Years of Life Lost)	44636	Low-middle SDI	2	Female	22	All ages	465	Ovarian cancer	126	Occupational risks	1	Number	2008	1801.28069592539	3176.11771029523	767.292171711583
4	YLLs (Years of Life Lost)	44636	Low-middle SDI	2	Female	22	All ages	465	Ovarian cancer	126	Occupational risks	3	Rate	2008	0.22932186279	0.40435298697	0.09768431457
4	YLLs (Years of Life Lost)	44636	Low-middle SDI	2	Female	22	All ages	465	Ovarian cancer	126	Occupational risks	1	Number	2009	1864.26408337386	3342.47398048835	799.753250859996
4	YLLs (Years of Life Lost)	44636	Low-middle SDI	2	Female	22	All ages	465	Ovarian cancer	126	Occupational risks	3	Rate	2009	0.23334837409	0.41837466899	0.10010444466
4	YLLs (Years of Life Lost)	44636	Low-middle SDI	2	Female	22	All ages	465	Ovarian cancer	126	Occupational risks	1	Number	2010	1940.38574869816	3483.55231783179	824.397319816951
4	YLLs (Years of Life Lost)	44636	Low-middle SDI	2	Female	22	All ages	465	Ovarian cancer	126	Occupational risks	3	Rate	2010	0.23879906739	0.42871323151	0.10145679088
4	YLLs (Years of Life Lost)	44636	Low-middle SDI	2	Female	22	All ages	465	Ovarian cancer	126	Occupational risks	1	Number	2011	2035.01874248639	3632.13741015837	854.631679421756
4	YLLs (Years of Life Lost)	44636	Low-middle SDI	2	Female	22	All ages	465	Ovarian cancer	126	Occupational risks	3	Rate	2011	0.24627925294	0.43956356238	0.10342806538
4	YLLs (Years of Life Lost)	44636	Low-middle SDI	2	Female	22	All ages	465	Ovarian cancer	126	Occupational risks	1	Number	2012	2126.79685439931	3796.88077982533	918.163988756584
4	YLLs (Years of Life Lost)	44636	Low-middle SDI	2	Female	22	All ages	465	Ovarian cancer	126	Occupational risks	3	Rate	2012	0.25317626817	0.4519849202	0.10929926465
4	YLLs (Years of Life Lost)	44636	Low-middle SDI	2	Female	22	All ages	465	Ovarian cancer	126	Occupational risks	1	Number	2013	2215.92628255365	4020.31631815547	954.138864801605
4	YLLs (Years of Life Lost)	44636	Low-middle SDI	2	Female	22	All ages	465	Ovarian cancer	126	Occupational risks	3	Rate	2013	0.25955053096	0.47089799115	0.11175789146
4	YLLs (Years of Life Lost)	44636	Low-middle SDI	2	Female	22	All ages	465	Ovarian cancer	126	Occupational risks	1	Number	2014	2312.70953254226	4172.1097163898	1007.24334111419
4	YLLs (Years of Life Lost)	44636	Low-middle SDI	2	Female	22	All ages	465	Ovarian cancer	126	Occupational risks	3	Rate	2014	0.26662509326	0.48098956075	0.11612195392
4	YLLs (Years of Life Lost)	44636	Low-middle SDI	2	Female	22	All ages	465	Ovarian cancer	126	Occupational risks	1	Number	2015	2487.65498181838	4412.36525409913	1063.08081376235
4	YLLs (Years of Life Lost)	44636	Low-middle SDI	2	Female	22	All ages	465	Ovarian cancer	126	Occupational risks	3	Rate	2015	0.28237616849	0.50085192824	0.1206713508
4	YLLs (Years of Life Lost)	44636	Low-middle SDI	2	Female	22	All ages	465	Ovarian cancer	126	Occupational risks	1	Number	2016	2679.13890757984	4813.88565916801	1185.36195165782
4	YLLs (Years of Life Lost)	44636	Low-middle SDI	2	Female	22	All ages	465	Ovarian cancer	126	Occupational risks	3	Rate	2016	0.29953077013	0.53819787946	0.13252481134
4	YLLs (Years of Life Lost)	44636	Low-middle SDI	2	Female	22	All ages	465	Ovarian cancer	126	Occupational risks	1	Number	2017	2830.06052064306	5001.29196832989	1226.86060171572
4	YLLs (Years of Life Lost)	44636	Low-middle SDI	2	Female	22	All ages	465	Ovarian cancer	126	Occupational risks	3	Rate	2017	0.3117723403	0.55096507304	0.13515654461
4	YLLs (Years of Life Lost)	44636	Low-middle SDI	2	Female	22	All ages	465	Ovarian cancer	126	Occupational risks	1	Number	2018	3015.40654353111	5438.24391973218	1301.49967898451
4	YLLs (Years of Life Lost)	44636	Low-middle SDI	2	Female	22	All ages	465	Ovarian cancer	126	Occupational risks	3	Rate	2018	0.32760482733	0.59083076679	0.141399699
4	YLLs (Years of Life Lost)	44636	Low-middle SDI	2	Female	22	All ages	465	Ovarian cancer	126	Occupational risks	1	Number	2019	3187.51798535056	5587.91273333758	1356.69434137852
4	YLLs (Years of Life Lost)	44636	Low-middle SDI	2	Female	22	All ages	465	Ovarian cancer	126	Occupational risks	3	Rate	2019	0.34184065214	0.59926743681	0.14549667815
4	YLLs (Years of Life Lost)	44636	Low-middle SDI	2	Female	22	All ages	465	Ovarian cancer	126	Occupational risks	1	Number	2020	3307.05751937246	5805.2556360057	1406.09388914419
4	YLLs (Years of Life Lost)	44636	Low-middle SDI	2	Female	22	All ages	465	Ovarian cancer	126	Occupational risks	3	Rate	2020	0.35029097206	0.61490573655	0.14893662791
4	YLLs (Years of Life Lost)	44636	Low-middle SDI	2	Female	22	All ages	465	Ovarian cancer	126	Occupational risks	1	Number	2021	3377.34917182896	5838.52831125505	1455.67999442887
4	YLLs (Years of Life Lost)	44636	Low-middle SDI	2	Female	22	All ages	465	Ovarian cancer	126	Occupational risks	3	Rate	2021	0.35350655344	0.61111774812	0.15236577315
4	YLLs (Years of Life Lost)	44636	Low-middle SDI	2	Female	27	Age-standardized	465	Ovarian cancer	126	Occupational risks	3	Rate	1990	0.26347368824	0.51420111962	0.11602165208
4	YLLs (Years of Life Lost)	44636	Low-middle SDI	2	Female	27	Age-standardized	465	Ovarian cancer	126	Occupational risks	3	Rate	1991	0.26322196373	0.50370434886	0.11531914289
4	YLLs (Years of Life Lost)	44636	Low-middle SDI	2	Female	27	Age-standardized	465	Ovarian cancer	126	Occupational risks	3	Rate	1992	0.2696547388	0.50570899869	0.12068055836
4	YLLs (Years of Life Lost)	44636	Low-middle SDI	2	Female	27	Age-standardized	465	Ovarian cancer	126	Occupational risks	3	Rate	1993	0.27451343385	0.51931582728	0.12272177698
4	YLLs (Years of Life Lost)	44636	Low-middle SDI	2	Female	27	Age-standardized	465	Ovarian cancer	126	Occupational risks	3	Rate	1994	0.28080809451	0.53209205229	0.12546081109
4	YLLs (Years of Life Lost)	44636	Low-middle SDI	2	Female	27	Age-standardized	465	Ovarian cancer	126	Occupational risks	3	Rate	1995	0.29125384931	0.54510166601	0.13007664945
4	YLLs (Years of Life Lost)	44636	Low-middle SDI	2	Female	27	Age-standardized	465	Ovarian cancer	126	Occupational risks	3	Rate	1996	0.29789969447	0.55644591211	0.13289828394
4	YLLs (Years of Life Lost)	44636	Low-middle SDI	2	Female	27	Age-standardized	465	Ovarian cancer	126	Occupational risks	3	Rate	1997	0.31016471898	0.57208286513	0.1372968048
4	YLLs (Years of Life Lost)	44636	Low-middle SDI	2	Female	27	Age-standardized	465	Ovarian cancer	126	Occupational risks	3	Rate	1998	0.31680609426	0.58776155663	0.13938356682
4	YLLs (Years of Life Lost)	44636	Low-middle SDI	2	Female	27	Age-standardized	465	Ovarian cancer	126	Occupational risks	3	Rate	1999	0.32460414585	0.60408316718	0.14388713698
4	YLLs (Years of Life Lost)	44636	Low-middle SDI	2	Female	27	Age-standardized	465	Ovarian cancer	126	Occupational risks	3	Rate	2000	0.33429782947	0.61160204506	0.15120765712
4	YLLs (Years of Life Lost)	44636	Low-middle SDI	2	Female	27	Age-standardized	465	Ovarian cancer	126	Occupational risks	3	Rate	2001	0.3425093679	0.62326845079	0.15529423942
4	YLLs (Years of Life Lost)	44636	Low-middle SDI	2	Female	27	Age-standardized	465	Ovarian cancer	126	Occupational risks	3	Rate	2002	0.35458002606	0.64919915387	0.15897321281
4	YLLs (Years of Life Lost)	44636	Low-middle SDI	2	Female	27	Age-standardized	465	Ovarian cancer	126	Occupational risks	3	Rate	2003	0.35664502418	0.64379244144	0.16161808399
4	YLLs (Years of Life Lost)	44636	Low-middle SDI	2	Female	27	Age-standardized	465	Ovarian cancer	126	Occupational risks	3	Rate	2004	0.35793242336	0.6491580631	0.16085233876
4	YLLs (Years of Life Lost)	44636	Low-middle SDI	2	Female	27	Age-standardized	465	Ovarian cancer	126	Occupational risks	3	Rate	2005	0.36628639032	0.65985226959	0.1627155389
4	YLLs (Years of Life Lost)	44636	Low-middle SDI	2	Female	27	Age-standardized	465	Ovarian cancer	126	Occupational risks	3	Rate	2006	0.37044230058	0.6685680353	0.16304713622
4	YLLs (Years of Life Lost)	44636	Low-middle SDI	2	Female	27	Age-standardized	465	Ovarian cancer	126	Occupational risks	3	Rate	2007	0.3769668072	0.67902407054	0.165132183
4	YLLs (Years of Life Lost)	44636	Low-middle SDI	2	Female	27	Age-standardized	465	Ovarian cancer	126	Occupational risks	3	Rate	2008	0.38486772548	0.66677938008	0.1658278131
4	YLLs (Years of Life Lost)	44636	Low-middle SDI	2	Female	27	Age-standardized	465	Ovarian cancer	126	Occupational risks	3	Rate	2009	0.38631060436	0.68500321006	0.16769431424
4	YLLs (Years of Life Lost)	44636	Low-middle SDI	2	Female	27	Age-standardized	465	Ovarian cancer	126	Occupational risks	3	Rate	2010	0.3883801471	0.68754289849	0.16799546123
4	YLLs (Years of Life Lost)	44636	Low-middle SDI	2	Female	27	Age-standardized	465	Ovarian cancer	126	Occupational risks	3	Rate	2011	0.39345749328	0.70120431868	0.1672002151
4	YLLs (Years of Life Lost)	44636	Low-middle SDI	2	Female	27	Age-standardized	465	Ovarian cancer	126	Occupational risks	3	Rate	2012	0.39681934583	0.7031165778	0.17313676902
4	YLLs (Years of Life Lost)	44636	Low-middle SDI	2	Female	27	Age-standardized	465	Ovarian cancer	126	Occupational risks	3	Rate	2013	0.39998771084	0.71759768273	0.17382781236
4	YLLs (Years of Life Lost)	44636	Low-middle SDI	2	Female	27	Age-standardized	465	Ovarian cancer	126	Occupational risks	3	Rate	2014	0.40450584778	0.71299491497	0.17789507784
4	YLLs (Years of Life Lost)	44636	Low-middle SDI	2	Female	27	Age-standardized	465	Ovarian cancer	126	Occupational risks	3	Rate	2015	0.42111088509	0.74558595864	0.18161253874
4	YLLs (Years of Life Lost)	44636	Low-middle SDI	2	Female	27	Age-standardized	465	Ovarian cancer	126	Occupational risks	3	Rate	2016	0.43888710884	0.78255339217	0.19463493547
4	YLLs (Years of Life Lost)	44636	Low-middle SDI	2	Female	27	Age-standardized	465	Ovarian cancer	126	Occupational risks	3	Rate	2017	0.44849318007	0.7881797583	0.19687216652
4	YLLs (Years of Life Lost)	44636	Low-middle SDI	2	Female	27	Age-standardized	465	Ovarian cancer	126	Occupational risks	3	Rate	2018	0.46304046038	0.82629632934	0.20249220885
4	YLLs (Years of Life Lost)	44636	Low-middle SDI	2	Female	27	Age-standardized	465	Ovarian cancer	126	Occupational risks	3	Rate	2019	0.47475970034	0.82346819912	0.20204781264
4	YLLs (Years of Life Lost)	44636	Low-middle SDI	2	Female	27	Age-standardized	465	Ovarian cancer	126	Occupational risks	3	Rate	2020	0.47774615994	0.83277075029	0.20574997346
4	YLLs (Years of Life Lost)	44636	Low-middle SDI	2	Female	27	Age-standardized	465	Ovarian cancer	126	Occupational risks	3	Rate	2021	0.47374246192	0.81874331373	0.20579965817
