# Supplementary material for: Global burden and trends in ovarian cancer attributable to environmental risks and occupational risks in females aged 20–49 from 1990 to 2021, with projections to 2050: a cross-sectional study
Source: BMC Public Health. 2025 Jul 25;25:2547. doi: 10.1186/s12889-025-23303-0 (PMC12291373; doi:10.1186/s12889-025-23303-0)
Supplement: Supplementary file 19 — Supplementary Material 19. [file 12889_2025_23303_MOESM19_ESM.zip › Supplementary Material /Occupational factors influence ovarian cancer./IHME-GBD_2021_DATA-44eadda8-2.csv]

measure_id	measure_name	location_id	location_name	sex_id	sex_name	age_id	age_name	cause_id	cause_name	rei_id	rei_name	metric_id	metric_name	year	val	upper	lower
4	YLLs (Years of Life Lost)	44568	Western Pacific Region	2	Female	11	30-34 years	465	Ovarian cancer	126	Occupational risks	1	Number	1990	2.3539060452969074	7.831448984020874	0.0195300041715746
4	YLLs (Years of Life Lost)	44568	Western Pacific Region	2	Female	11	30-34 years	465	Ovarian cancer	126	Occupational risks	3	Rate	1990	0.00423786849	0.01409939489	3.516096e-05
4	YLLs (Years of Life Lost)	44568	Western Pacific Region	2	Female	11	30-34 years	465	Ovarian cancer	126	Occupational risks	1	Number	1991	2.30125973323787	7.634764077433623	0.0184234245117153
4	YLLs (Years of Life Lost)	44568	Western Pacific Region	2	Female	11	30-34 years	465	Ovarian cancer	126	Occupational risks	3	Rate	1991	0.00419038887	0.013902224910000002	3.354741e-05
4	YLLs (Years of Life Lost)	44568	Western Pacific Region	2	Female	11	30-34 years	465	Ovarian cancer	126	Occupational risks	1	Number	1992	2.268066568910589	7.568760890738854	0.0441736560694694
4	YLLs (Years of Life Lost)	44568	Western Pacific Region	2	Female	11	30-34 years	465	Ovarian cancer	126	Occupational risks	3	Rate	1992	0.00404616875	0.013502462509999999	7.880459e-05
4	YLLs (Years of Life Lost)	44568	Western Pacific Region	2	Female	11	30-34 years	465	Ovarian cancer	126	Occupational risks	1	Number	1993	2.297017925228245	7.303097074369289	0.0296409890766964
4	YLLs (Years of Life Lost)	44568	Western Pacific Region	2	Female	11	30-34 years	465	Ovarian cancer	126	Occupational risks	3	Rate	1993	0.0038666120499999995	0.01229343612	4.989522e-05
4	YLLs (Years of Life Lost)	44568	Western Pacific Region	2	Female	11	30-34 years	465	Ovarian cancer	126	Occupational risks	1	Number	1994	2.816117229149736	8.769850975693469	0.0383979712046504
4	YLLs (Years of Life Lost)	44568	Western Pacific Region	2	Female	11	30-34 years	465	Ovarian cancer	126	Occupational risks	3	Rate	1994	0.00440850692	0.013728813659999999	6.011032e-05
4	YLLs (Years of Life Lost)	44568	Western Pacific Region	2	Female	11	30-34 years	465	Ovarian cancer	126	Occupational risks	1	Number	1995	3.3392246952582343	11.25040688373822	0.0511998929669371
4	YLLs (Years of Life Lost)	44568	Western Pacific Region	2	Female	11	30-34 years	465	Ovarian cancer	126	Occupational risks	3	Rate	1995	0.00486529169	0.01639198199	7.459888e-05
4	YLLs (Years of Life Lost)	44568	Western Pacific Region	2	Female	11	30-34 years	465	Ovarian cancer	126	Occupational risks	1	Number	1996	3.446228526918976	11.996816677564285	0.0564365283871033
4	YLLs (Years of Life Lost)	44568	Western Pacific Region	2	Female	11	30-34 years	465	Ovarian cancer	126	Occupational risks	3	Rate	1996	0.00473442919	0.01648122828	7.753251e-05
4	YLLs (Years of Life Lost)	44568	Western Pacific Region	2	Female	11	30-34 years	465	Ovarian cancer	126	Occupational risks	1	Number	1997	3.39308566625026	10.62969447437931	0.0425190244564401
4	YLLs (Years of Life Lost)	44568	Western Pacific Region	2	Female	11	30-34 years	465	Ovarian cancer	126	Occupational risks	3	Rate	1997	0.00446514718	0.013988196869999999	5.595311e-05
4	YLLs (Years of Life Lost)	44568	Western Pacific Region	2	Female	11	30-34 years	465	Ovarian cancer	126	Occupational risks	1	Number	1998	3.5030193265424527	12.100436755299796	0.0368157912565029
4	YLLs (Years of Life Lost)	44568	Western Pacific Region	2	Female	11	30-34 years	465	Ovarian cancer	126	Occupational risks	3	Rate	1998	0.0045177431799999996	0.01560558495	4.748027e-05
4	YLLs (Years of Life Lost)	44568	Western Pacific Region	2	Female	11	30-34 years	465	Ovarian cancer	126	Occupational risks	1	Number	1999	3.4907216624740665	12.032771086564626	0.0261313984916386
4	YLLs (Years of Life Lost)	44568	Western Pacific Region	2	Female	11	30-34 years	465	Ovarian cancer	126	Occupational risks	3	Rate	1999	0.00447445047	0.01542375574	3.349555e-05
4	YLLs (Years of Life Lost)	44568	Western Pacific Region	2	Female	11	30-34 years	465	Ovarian cancer	126	Occupational risks	1	Number	2000	3.5259489532239754	13.023458669554092	0.0352526199874107
4	YLLs (Years of Life Lost)	44568	Western Pacific Region	2	Female	11	30-34 years	465	Ovarian cancer	126	Occupational risks	3	Rate	2000	0.00453040955	0.01673353821	4.529527e-05
4	YLLs (Years of Life Lost)	44568	Western Pacific Region	2	Female	11	30-34 years	465	Ovarian cancer	126	Occupational risks	1	Number	2001	3.2597440183413857	9.461445577121196	0.0458977502271636
4	YLLs (Years of Life Lost)	44568	Western Pacific Region	2	Female	11	30-34 years	465	Ovarian cancer	126	Occupational risks	3	Rate	2001	0.00420353205	0.012200801499999999	5.918645e-05
4	YLLs (Years of Life Lost)	44568	Western Pacific Region	2	Female	11	30-34 years	465	Ovarian cancer	126	Occupational risks	1	Number	2002	2.9014852395468376	8.277582628883636	0.0416998551124411
4	YLLs (Years of Life Lost)	44568	Western Pacific Region	2	Female	11	30-34 years	465	Ovarian cancer	126	Occupational risks	3	Rate	2002	0.0037638503800000002	0.01073780492	5.409368e-05
4	YLLs (Years of Life Lost)	44568	Western Pacific Region	2	Female	11	30-34 years	465	Ovarian cancer	126	Occupational risks	1	Number	2003	2.770971003859181	8.314963864201921	0.0436053350985633
4	YLLs (Years of Life Lost)	44568	Western Pacific Region	2	Female	11	30-34 years	465	Ovarian cancer	126	Occupational risks	3	Rate	2003	0.00361444532	0.0108460111	5.687865e-05
4	YLLs (Years of Life Lost)	44568	Western Pacific Region	2	Female	11	30-34 years	465	Ovarian cancer	126	Occupational risks	1	Number	2004	2.65786362409557	7.289131216583643	0.0337123268708248
4	YLLs (Years of Life Lost)	44568	Western Pacific Region	2	Female	11	30-34 years	465	Ovarian cancer	126	Occupational risks	3	Rate	2004	0.00349846068	0.00959444974	4.437446e-05
4	YLLs (Years of Life Lost)	44568	Western Pacific Region	2	Female	11	30-34 years	465	Ovarian cancer	126	Occupational risks	1	Number	2005	2.4146858711950867	6.951177084797735	0.0592028699537781
4	YLLs (Years of Life Lost)	44568	Western Pacific Region	2	Female	11	30-34 years	465	Ovarian cancer	126	Occupational risks	3	Rate	2005	0.00323256043	0.00930559965	7.925538e-05
4	YLLs (Years of Life Lost)	44568	Western Pacific Region	2	Female	11	30-34 years	465	Ovarian cancer	126	Occupational risks	1	Number	2006	2.331246027929076	6.66449854847998	0.0400667893522283
4	YLLs (Years of Life Lost)	44568	Western Pacific Region	2	Female	11	30-34 years	465	Ovarian cancer	126	Occupational risks	3	Rate	2006	0.00320777775	0.009170302009999999	5.513161e-05
4	YLLs (Years of Life Lost)	44568	Western Pacific Region	2	Female	11	30-34 years	465	Ovarian cancer	126	Occupational risks	1	Number	2007	2.20132686126822	6.130482590333751	0.0341830136585056
4	YLLs (Years of Life Lost)	44568	Western Pacific Region	2	Female	11	30-34 years	465	Ovarian cancer	126	Occupational risks	3	Rate	2007	0.00313586281	0.00873307491	4.869483e-05
4	YLLs (Years of Life Lost)	44568	Western Pacific Region	2	Female	11	30-34 years	465	Ovarian cancer	126	Occupational risks	1	Number	2008	2.628170639341604	8.031685546391243	0.0548874830943238
4	YLLs (Years of Life Lost)	44568	Western Pacific Region	2	Female	11	30-34 years	465	Ovarian cancer	126	Occupational risks	3	Rate	2008	0.00388238418	0.01186456026	8.108084000000001e-05
4	YLLs (Years of Life Lost)	44568	Western Pacific Region	2	Female	11	30-34 years	465	Ovarian cancer	126	Occupational risks	1	Number	2009	3.0349141108072546	7.820905725481947	0.0576102447168764
4	YLLs (Years of Life Lost)	44568	Western Pacific Region	2	Female	11	30-34 years	465	Ovarian cancer	126	Occupational risks	3	Rate	2009	0.0046191579	0.01190346651	8.768315e-05
4	YLLs (Years of Life Lost)	44568	Western Pacific Region	2	Female	11	30-34 years	465	Ovarian cancer	126	Occupational risks	1	Number	2010	3.4018200456439422	8.92901283558498	0.0578734067034851
4	YLLs (Years of Life Lost)	44568	Western Pacific Region	2	Female	11	30-34 years	465	Ovarian cancer	126	Occupational risks	3	Rate	2010	0.00527951158	0.01385753097	8.98176e-05
4	YLLs (Years of Life Lost)	44568	Western Pacific Region	2	Female	11	30-34 years	465	Ovarian cancer	126	Occupational risks	1	Number	2011	3.4707217726989037	10.647013871634986	0.0640013931873945
4	YLLs (Years of Life Lost)	44568	Western Pacific Region	2	Female	11	30-34 years	465	Ovarian cancer	126	Occupational risks	3	Rate	2011	0.00544967977	0.01671779529	0.00010049411
4	YLLs (Years of Life Lost)	44568	Western Pacific Region	2	Female	11	30-34 years	465	Ovarian cancer	126	Occupational risks	1	Number	2012	3.182708068626977	9.779930226788924	0.051842533513467
4	YLLs (Years of Life Lost)	44568	Western Pacific Region	2	Female	11	30-34 years	465	Ovarian cancer	126	Occupational risks	3	Rate	2012	0.00501751081	0.01541797256	8.172929e-05
4	YLLs (Years of Life Lost)	44568	Western Pacific Region	2	Female	11	30-34 years	465	Ovarian cancer	126	Occupational risks	1	Number	2013	2.8358961654025507	8.203646528433618	0.0570781824269809
4	YLLs (Years of Life Lost)	44568	Western Pacific Region	2	Female	11	30-34 years	465	Ovarian cancer	126	Occupational risks	3	Rate	2013	0.00443910354	0.01284138565	8.934599e-05
4	YLLs (Years of Life Lost)	44568	Western Pacific Region	2	Female	11	30-34 years	465	Ovarian cancer	126	Occupational risks	1	Number	2014	2.480678821564895	8.553546286585313	0.0616317536619835
4	YLLs (Years of Life Lost)	44568	Western Pacific Region	2	Female	11	30-34 years	465	Ovarian cancer	126	Occupational risks	3	Rate	2014	0.00380351691	0.01311478039	9.449729e-05
4	YLLs (Years of Life Lost)	44568	Western Pacific Region	2	Female	11	30-34 years	465	Ovarian cancer	126	Occupational risks	1	Number	2015	2.236691478984567	6.9986420287765325	0.0349754506129594
4	YLLs (Years of Life Lost)	44568	Western Pacific Region	2	Female	11	30-34 years	465	Ovarian cancer	126	Occupational risks	3	Rate	2015	0.0033123734999999997	0.01036446762	5.179603999999999e-05
4	YLLs (Years of Life Lost)	44568	Western Pacific Region	2	Female	11	30-34 years	465	Ovarian cancer	126	Occupational risks	1	Number	2016	2.2990313884647184	8.410599640170153	0.0479283867417864
4	YLLs (Years of Life Lost)	44568	Western Pacific Region	2	Female	11	30-34 years	465	Ovarian cancer	126	Occupational risks	3	Rate	2016	0.0032488893899999998	0.01188548711	6.773027e-05
4	YLLs (Years of Life Lost)	44568	Western Pacific Region	2	Female	11	30-34 years	465	Ovarian cancer	126	Occupational risks	1	Number	2017	2.457060146315375	8.214906705423926	0.0327797917326227
4	YLLs (Years of Life Lost)	44568	Western Pacific Region	2	Female	11	30-34 years	465	Ovarian cancer	126	Occupational risks	3	Rate	2017	0.00331311832	0.01107704178	4.420052e-05
4	YLLs (Years of Life Lost)	44568	Western Pacific Region	2	Female	11	30-34 years	465	Ovarian cancer	126	Occupational risks	1	Number	2018	2.6033507898827994	8.603055811903621	0.0201891259830594
4	YLLs (Years of Life Lost)	44568	Western Pacific Region	2	Female	11	30-34 years	465	Ovarian cancer	126	Occupational risks	3	Rate	2018	0.00338428473	0.01118373696	2.624531e-05
4	YLLs (Years of Life Lost)	44568	Western Pacific Region	2	Female	11	30-34 years	465	Ovarian cancer	126	Occupational risks	1	Number	2019	2.8162744900226566	10.211890305466817	0.0290742798068035
4	YLLs (Years of Life Lost)	44568	Western Pacific Region	2	Female	11	30-34 years	465	Ovarian cancer	126	Occupational risks	3	Rate	2019	0.00359042891	0.01301899594	3.706639e-05
4	YLLs (Years of Life Lost)	44568	Western Pacific Region	2	Female	11	30-34 years	465	Ovarian cancer	126	Occupational risks	1	Number	2020	2.964895341864418	10.016456559519202	0.0374108172319997
4	YLLs (Years of Life Lost)	44568	Western Pacific Region	2	Female	11	30-34 years	465	Ovarian cancer	126	Occupational risks	3	Rate	2020	0.00378641257	0.01279182993	4.7776660000000003e-05
4	YLLs (Years of Life Lost)	44568	Western Pacific Region	2	Female	11	30-34 years	465	Ovarian cancer	126	Occupational risks	1	Number	2021	3.001947505978724	9.251262405386967	0.036569049871017
4	YLLs (Years of Life Lost)	44568	Western Pacific Region	2	Female	11	30-34 years	465	Ovarian cancer	126	Occupational risks	3	Rate	2021	0.0039340072	0.01212364067	4.792319e-05
4	YLLs (Years of Life Lost)	44568	Western Pacific Region	2	Female	12	35-39 years	465	Ovarian cancer	126	Occupational risks	1	Number	1990	15.372336643596302	38.64272632144242	1.4596698842873543
4	YLLs (Years of Life Lost)	44568	Western Pacific Region	2	Female	12	35-39 years	465	Ovarian cancer	126	Occupational risks	3	Rate	1990	0.027348865050000004	0.06874912591	0.00259689308
4	YLLs (Years of Life Lost)	44568	Western Pacific Region	2	Female	12	35-39 years	465	Ovarian cancer	126	Occupational risks	1	Number	1991	15.76748364870981	42.37156918310024	1.4327243821452371
4	YLLs (Years of Life Lost)	44568	Western Pacific Region	2	Female	12	35-39 years	465	Ovarian cancer	126	Occupational risks	3	Rate	1991	0.02730080488	0.07336477832999999	0.0024807083799999997
4	YLLs (Years of Life Lost)	44568	Western Pacific Region	2	Female	12	35-39 years	465	Ovarian cancer	126	Occupational risks	1	Number	1992	16.254068814739888	44.01283706982577	1.913576367445747
4	YLLs (Years of Life Lost)	44568	Western Pacific Region	2	Female	12	35-39 years	465	Ovarian cancer	126	Occupational risks	3	Rate	1992	0.02788665513	0.07551160406	0.00328306991
4	YLLs (Years of Life Lost)	44568	Western Pacific Region	2	Female	12	35-39 years	465	Ovarian cancer	126	Occupational risks	1	Number	1993	16.424342328978344	40.324399239167576	2.015646213493354
4	YLLs (Years of Life Lost)	44568	Western Pacific Region	2	Female	12	35-39 years	465	Ovarian cancer	126	Occupational risks	3	Rate	1993	0.028575368809999998	0.0701571215	0.0035068578600000004
4	YLLs (Years of Life Lost)	44568	Western Pacific Region	2	Female	12	35-39 years	465	Ovarian cancer	126	Occupational risks	1	Number	1994	16.188657380247438	40.35321905080615	1.943201020165549
4	YLLs (Years of Life Lost)	44568	Western Pacific Region	2	Female	12	35-39 years	465	Ovarian cancer	126	Occupational risks	3	Rate	1994	0.0289827476	0.07224485238	0.00347893611
4	YLLs (Years of Life Lost)	44568	Western Pacific Region	2	Female	12	35-39 years	465	Ovarian cancer	126	Occupational risks	1	Number	1995	15.799899389153303	36.61016417667313	2.034367608530592
4	YLLs (Years of Life Lost)	44568	Western Pacific Region	2	Female	12	35-39 years	465	Ovarian cancer	126	Occupational risks	3	Rate	1995	0.02913756736	0.06751505806000001	0.00375170257
4	YLLs (Years of Life Lost)	44568	Western Pacific Region	2	Female	12	35-39 years	465	Ovarian cancer	126	Occupational risks	1	Number	1996	15.753721463942004	37.15889180631035	1.8627137605625723
4	YLLs (Years of Life Lost)	44568	Western Pacific Region	2	Female	12	35-39 years	465	Ovarian cancer	126	Occupational risks	3	Rate	1996	0.02934109433	0.06920793618	0.00346927932
4	YLLs (Years of Life Lost)	44568	Western Pacific Region	2	Female	12	35-39 years	465	Ovarian cancer	126	Occupational risks	1	Number	1997	15.709024640100369	36.963542133765486	1.8814192840805828
4	YLLs (Years of Life Lost)	44568	Western Pacific Region	2	Female	12	35-39 years	465	Ovarian cancer	126	Occupational risks	3	Rate	1997	0.02857813761	0.06724473465	0.00342271149
4	YLLs (Years of Life Lost)	44568	Western Pacific Region	2	Female	12	35-39 years	465	Ovarian cancer	126	Occupational risks	1	Number	1998	15.580478312203727	37.809134215978126	1.861225541689894
4	YLLs (Years of Life Lost)	44568	Western Pacific Region	2	Female	12	35-39 years	465	Ovarian cancer	126	Occupational risks	3	Rate	1998	0.02665253738	0.06467769108	0.00318388064
4	YLLs (Years of Life Lost)	44568	Western Pacific Region	2	Female	12	35-39 years	465	Ovarian cancer	126	Occupational risks	1	Number	1999	16.373136641874435	40.16672000228817	1.8244135584827
4	YLLs (Years of Life Lost)	44568	Western Pacific Region	2	Female	12	35-39 years	465	Ovarian cancer	126	Occupational risks	3	Rate	1999	0.02596933807	0.06370820409	0.00289369188
4	YLLs (Years of Life Lost)	44568	Western Pacific Region	2	Female	12	35-39 years	465	Ovarian cancer	126	Occupational risks	1	Number	2000	17.42000606803407	41.46697126355002	2.0462488803838106
4	YLLs (Years of Life Lost)	44568	Western Pacific Region	2	Female	12	35-39 years	465	Ovarian cancer	126	Occupational risks	3	Rate	2000	0.025654658709999997	0.06106892222	0.00301353607
4	YLLs (Years of Life Lost)	44568	Western Pacific Region	2	Female	12	35-39 years	465	Ovarian cancer	126	Occupational risks	1	Number	2001	18.021203905334172	40.94268938070556	2.33322825305621
4	YLLs (Years of Life Lost)	44568	Western Pacific Region	2	Female	12	35-39 years	465	Ovarian cancer	126	Occupational risks	3	Rate	2001	0.02498789804	0.05677044403	0.00323521503
4	YLLs (Years of Life Lost)	44568	Western Pacific Region	2	Female	12	35-39 years	465	Ovarian cancer	126	Occupational risks	1	Number	2002	18.1573192022711	44.5196271507347	2.393961689872653
4	YLLs (Years of Life Lost)	44568	Western Pacific Region	2	Female	12	35-39 years	465	Ovarian cancer	126	Occupational risks	3	Rate	2002	0.02408407459	0.05905133952	0.0031753779999999995
4	YLLs (Years of Life Lost)	44568	Western Pacific Region	2	Female	12	35-39 years	465	Ovarian cancer	126	Occupational risks	1	Number	2003	17.994418609119137	42.60450085320532	2.4053082457075328
4	YLLs (Years of Life Lost)	44568	Western Pacific Region	2	Female	12	35-39 years	465	Ovarian cancer	126	Occupational risks	3	Rate	2003	0.02335835872	0.05530443832	0.00312230442
4	YLLs (Years of Life Lost)	44568	Western Pacific Region	2	Female	12	35-39 years	465	Ovarian cancer	126	Occupational risks	1	Number	2004	18.04764706405468	40.22377036691519	2.261355110163239
4	YLLs (Years of Life Lost)	44568	Western Pacific Region	2	Female	12	35-39 years	465	Ovarian cancer	126	Occupational risks	3	Rate	2004	0.02324796018	0.051813990399999996	0.00291295
4	YLLs (Years of Life Lost)	44568	Western Pacific Region	2	Female	12	35-39 years	465	Ovarian cancer	126	Occupational risks	1	Number	2005	17.747344288694432	40.62182102864819	2.341061469082403
4	YLLs (Years of Life Lost)	44568	Western Pacific Region	2	Female	12	35-39 years	465	Ovarian cancer	126	Occupational risks	3	Rate	2005	0.02288199379	0.052374498480000004	0.0030183757699999997
4	YLLs (Years of Life Lost)	44568	Western Pacific Region	2	Female	12	35-39 years	465	Ovarian cancer	126	Occupational risks	1	Number	2006	17.898689815649654	47.9077572448696	2.426772763573777
4	YLLs (Years of Life Lost)	44568	Western Pacific Region	2	Female	12	35-39 years	465	Ovarian cancer	126	Occupational risks	3	Rate	2006	0.02313153486	0.06191402656	0.00313626189
4	YLLs (Years of Life Lost)	44568	Western Pacific Region	2	Female	12	35-39 years	465	Ovarian cancer	126	Occupational risks	1	Number	2007	17.722255201744037	37.57012971825617	2.645185385671206
4	YLLs (Years of Life Lost)	44568	Western Pacific Region	2	Female	12	35-39 years	465	Ovarian cancer	126	Occupational risks	3	Rate	2007	0.023021786	0.04880482063	0.00343618186
4	YLLs (Years of Life Lost)	44568	Western Pacific Region	2	Female	12	35-39 years	465	Ovarian cancer	126	Occupational risks	1	Number	2008	18.799605123730487	45.636353273385	2.949708156097633
4	YLLs (Years of Life Lost)	44568	Western Pacific Region	2	Female	12	35-39 years	465	Ovarian cancer	126	Occupational risks	3	Rate	2008	0.024547182440000002	0.059588692539999995	0.00385151836
4	YLLs (Years of Life Lost)	44568	Western Pacific Region	2	Female	12	35-39 years	465	Ovarian cancer	126	Occupational risks	1	Number	2009	19.095030015277352	45.27501165506805	2.873748238059152
4	YLLs (Years of Life Lost)	44568	Western Pacific Region	2	Female	12	35-39 years	465	Ovarian cancer	126	Occupational risks	3	Rate	2009	0.025166343619999997	0.05967031734	0.0037874638399999997
4	YLLs (Years of Life Lost)	44568	Western Pacific Region	2	Female	12	35-39 years	465	Ovarian cancer	126	Occupational risks	1	Number	2010	19.27329090113361	44.94570768701418	2.8383301313997804
4	YLLs (Years of Life Lost)	44568	Western Pacific Region	2	Female	12	35-39 years	465	Ovarian cancer	126	Occupational risks	3	Rate	2010	0.025859752139999997	0.060305469699999996	0.00380830207
4	YLLs (Years of Life Lost)	44568	Western Pacific Region	2	Female	12	35-39 years	465	Ovarian cancer	126	Occupational risks	1	Number	2011	19.28547757299216	48.51691233960197	2.861026257088239
4	YLLs (Years of Life Lost)	44568	Western Pacific Region	2	Female	12	35-39 years	465	Ovarian cancer	126	Occupational risks	3	Rate	2011	0.02664179962	0.06702337818	0.00395234642
4	YLLs (Years of Life Lost)	44568	Western Pacific Region	2	Female	12	35-39 years	465	Ovarian cancer	126	Occupational risks	1	Number	2012	18.704492563192677	49.10336465583778	2.563638025633388
4	YLLs (Years of Life Lost)	44568	Western Pacific Region	2	Female	12	35-39 years	465	Ovarian cancer	126	Occupational risks	3	Rate	2012	0.02680998829	0.07038205539	0.0036745773900000002
4	YLLs (Years of Life Lost)	44568	Western Pacific Region	2	Female	12	35-39 years	465	Ovarian cancer	126	Occupational risks	1	Number	2013	17.28256744753707	40.73475927307823	2.6806543704573693
4	YLLs (Years of Life Lost)	44568	Western Pacific Region	2	Female	12	35-39 years	465	Ovarian cancer	126	Occupational risks	3	Rate	2013	0.02576016784	0.06071633969	0.00399559306
4	YLLs (Years of Life Lost)	44568	Western Pacific Region	2	Female	12	35-39 years	465	Ovarian cancer	126	Occupational risks	1	Number	2014	16.233906761093866	41.47239345855334	2.9203472363029555
4	YLLs (Years of Life Lost)	44568	Western Pacific Region	2	Female	12	35-39 years	465	Ovarian cancer	126	Occupational risks	3	Rate	2014	0.02500762855	0.06388642155999999	0.004498668129999999
4	YLLs (Years of Life Lost)	44568	Western Pacific Region	2	Female	12	35-39 years	465	Ovarian cancer	126	Occupational risks	1	Number	2015	15.915150452640544	37.39035019468518	2.669120678404182
4	YLLs (Years of Life Lost)	44568	Western Pacific Region	2	Female	12	35-39 years	465	Ovarian cancer	126	Occupational risks	3	Rate	2015	0.025080229630000003	0.058922381649999994	0.0042061908100000005
4	YLLs (Years of Life Lost)	44568	Western Pacific Region	2	Female	12	35-39 years	465	Ovarian cancer	126	Occupational risks	1	Number	2016	15.688358314873277	39.64952679588004	2.589228493374585
4	YLLs (Years of Life Lost)	44568	Western Pacific Region	2	Female	12	35-39 years	465	Ovarian cancer	126	Occupational risks	3	Rate	2016	0.025095022350000003	0.06342319196	0.00414171742
4	YLLs (Years of Life Lost)	44568	Western Pacific Region	2	Female	12	35-39 years	465	Ovarian cancer	126	Occupational risks	1	Number	2017	15.775407145436889	38.997446472827775	2.919573945243078
4	YLLs (Years of Life Lost)	44568	Western Pacific Region	2	Female	12	35-39 years	465	Ovarian cancer	126	Occupational risks	3	Rate	2017	0.02541176399	0.06281891155000001	0.00470298632
4	YLLs (Years of Life Lost)	44568	Western Pacific Region	2	Female	12	35-39 years	465	Ovarian cancer	126	Occupational risks	1	Number	2018	15.920717605085892	41.30013394779508	2.7875588255740897
4	YLLs (Years of Life Lost)	44568	Western Pacific Region	2	Female	12	35-39 years	465	Ovarian cancer	126	Occupational risks	3	Rate	2018	0.02552788522	0.06622220839	0.00446967803
4	YLLs (Years of Life Lost)	44568	Western Pacific Region	2	Female	12	35-39 years	465	Ovarian cancer	126	Occupational risks	1	Number	2019	16.606112548860008	46.38868284699296	2.6605734515063544
4	YLLs (Years of Life Lost)	44568	Western Pacific Region	2	Female	12	35-39 years	465	Ovarian cancer	126	Occupational risks	3	Rate	2019	0.026135031259999997	0.07300743461999999	0.00418726358
4	YLLs (Years of Life Lost)	44568	Western Pacific Region	2	Female	12	35-39 years	465	Ovarian cancer	126	Occupational risks	1	Number	2020	17.3222146889858	42.3039915736383	3.154345667633483
4	YLLs (Years of Life Lost)	44568	Western Pacific Region	2	Female	12	35-39 years	465	Ovarian cancer	126	Occupational risks	3	Rate	2020	0.026370473569999997	0.06440148166	0.00480201813
4	YLLs (Years of Life Lost)	44568	Western Pacific Region	2	Female	12	35-39 years	465	Ovarian cancer	126	Occupational risks	1	Number	2021	18.013771899165864	44.36763862544922	2.8568598784797787
4	YLLs (Years of Life Lost)	44568	Western Pacific Region	2	Female	12	35-39 years	465	Ovarian cancer	126	Occupational risks	3	Rate	2021	0.02618689495	0.06449791295	0.0041530607800000004
4	YLLs (Years of Life Lost)	44568	Western Pacific Region	2	Female	13	40-44 years	465	Ovarian cancer	126	Occupational risks	1	Number	1990	78.27319475716449	168.18662439447422	27.69508006924227
4	YLLs (Years of Life Lost)	44568	Western Pacific Region	2	Female	13	40-44 years	465	Ovarian cancer	126	Occupational risks	3	Rate	1990	0.18205177265	0.39117699492	0.06441462414
4	YLLs (Years of Life Lost)	44568	Western Pacific Region	2	Female	13	40-44 years	465	Ovarian cancer	126	Occupational risks	1	Number	1991	83.17014214455396	178.04599731191257	29.78360013677742
4	YLLs (Years of Life Lost)	44568	Western Pacific Region	2	Female	13	40-44 years	465	Ovarian cancer	126	Occupational risks	3	Rate	1991	0.18187791797	0.38935409343	0.06513129644
4	YLLs (Years of Life Lost)	44568	Western Pacific Region	2	Female	13	40-44 years	465	Ovarian cancer	126	Occupational risks	1	Number	1992	87.07612151177216	182.03836339412223	29.83389034825767
4	YLLs (Years of Life Lost)	44568	Western Pacific Region	2	Female	13	40-44 years	465	Ovarian cancer	126	Occupational risks	3	Rate	1992	0.1818381265	0.38014457209	0.062301106579999994
4	YLLs (Years of Life Lost)	44568	Western Pacific Region	2	Female	13	40-44 years	465	Ovarian cancer	126	Occupational risks	1	Number	1993	90.52437421472992	185.7084453092927	29.398365600845292
4	YLLs (Years of Life Lost)	44568	Western Pacific Region	2	Female	13	40-44 years	465	Ovarian cancer	126	Occupational risks	3	Rate	1993	0.17886474718	0.36693646774	0.058087462920000006
4	YLLs (Years of Life Lost)	44568	Western Pacific Region	2	Female	13	40-44 years	465	Ovarian cancer	126	Occupational risks	1	Number	1994	89.95561751078097	193.55902691276677	26.61624515664945
4	YLLs (Years of Life Lost)	44568	Western Pacific Region	2	Female	13	40-44 years	465	Ovarian cancer	126	Occupational risks	3	Rate	1994	0.17213880779000001	0.37039399041	0.050932769249999996
4	YLLs (Years of Life Lost)	44568	Western Pacific Region	2	Female	13	40-44 years	465	Ovarian cancer	126	Occupational risks	1	Number	1995	91.6350125896196	188.45331028536572	27.71298105150199
4	YLLs (Years of Life Lost)	44568	Western Pacific Region	2	Female	13	40-44 years	465	Ovarian cancer	126	Occupational risks	3	Rate	1995	0.1662451747	0.34189391813000003	0.05027717295
4	YLLs (Years of Life Lost)	44568	Western Pacific Region	2	Female	13	40-44 years	465	Ovarian cancer	126	Occupational risks	1	Number	1996	93.5036858946264	198.34054596209276	26.74963827922506
4	YLLs (Years of Life Lost)	44568	Western Pacific Region	2	Female	13	40-44 years	465	Ovarian cancer	126	Occupational risks	3	Rate	1996	0.16607938568	0.35228852973	0.04751217506
4	YLLs (Years of Life Lost)	44568	Western Pacific Region	2	Female	13	40-44 years	465	Ovarian cancer	126	Occupational risks	1	Number	1997	90.92835649207096	184.88107872868312	24.551963808809617
4	YLLs (Years of Life Lost)	44568	Western Pacific Region	2	Female	13	40-44 years	465	Ovarian cancer	126	Occupational risks	3	Rate	1997	0.16071432544	0.32677416596000003	0.04339517895
4	YLLs (Years of Life Lost)	44568	Western Pacific Region	2	Female	13	40-44 years	465	Ovarian cancer	126	Occupational risks	1	Number	1998	87.37709649911305	171.44686552891187	22.959898969778088
4	YLLs (Years of Life Lost)	44568	Western Pacific Region	2	Female	13	40-44 years	465	Ovarian cancer	126	Occupational risks	3	Rate	1998	0.15698876716000001	0.30803532197	0.041251613730000004
4	YLLs (Years of Life Lost)	44568	Western Pacific Region	2	Female	13	40-44 years	465	Ovarian cancer	126	Occupational risks	1	Number	1999	87.15049184382612	186.4127837782098	24.241887205996093
4	YLLs (Years of Life Lost)	44568	Western Pacific Region	2	Female	13	40-44 years	465	Ovarian cancer	126	Occupational risks	3	Rate	1999	0.16122695872	0.34486054593	0.04484708767
4	YLLs (Years of Life Lost)	44568	Western Pacific Region	2	Female	13	40-44 years	465	Ovarian cancer	126	Occupational risks	1	Number	2000	85.02308705141253	174.80884209059843	21.339064427295195
4	YLLs (Years of Life Lost)	44568	Western Pacific Region	2	Female	13	40-44 years	465	Ovarian cancer	126	Occupational risks	3	Rate	2000	0.16183174827	0.33272869180000003	0.04061647515
4	YLLs (Years of Life Lost)	44568	Western Pacific Region	2	Female	13	40-44 years	465	Ovarian cancer	126	Occupational risks	1	Number	2001	83.6881410002177	171.23635051975447	21.51945380286081
4	YLLs (Years of Life Lost)	44568	Western Pacific Region	2	Female	13	40-44 years	465	Ovarian cancer	126	Occupational risks	3	Rate	2001	0.16041346643	0.32822591394	0.04124849876
4	YLLs (Years of Life Lost)	44568	Western Pacific Region	2	Female	13	40-44 years	465	Ovarian cancer	126	Occupational risks	1	Number	2002	83.48099067343547	166.16109842048667	22.50940450823856
4	YLLs (Years of Life Lost)	44568	Western Pacific Region	2	Female	13	40-44 years	465	Ovarian cancer	126	Occupational risks	3	Rate	2002	0.15574529899	0.30999644043999997	0.041994397850000004
4	YLLs (Years of Life Lost)	44568	Western Pacific Region	2	Female	13	40-44 years	465	Ovarian cancer	126	Occupational risks	1	Number	2003	86.2062776963708	176.76240657797496	23.1892855786792
4	YLLs (Years of Life Lost)	44568	Western Pacific Region	2	Female	13	40-44 years	465	Ovarian cancer	126	Occupational risks	3	Rate	2003	0.15070651985	0.30901748512	0.040539698740000005
4	YLLs (Years of Life Lost)	44568	Western Pacific Region	2	Female	13	40-44 years	465	Ovarian cancer	126	Occupational risks	1	Number	2004	90.11803505980993	184.19836788577925	24.04064627268635
4	YLLs (Years of Life Lost)	44568	Western Pacific Region	2	Female	13	40-44 years	465	Ovarian cancer	126	Occupational risks	3	Rate	2004	0.14560644085	0.2976148863	0.03884320089
4	YLLs (Years of Life Lost)	44568	Western Pacific Region	2	Female	13	40-44 years	465	Ovarian cancer	126	Occupational risks	1	Number	2005	94.25847950387872	195.06593097156056	26.984656171434786
4	YLLs (Years of Life Lost)	44568	Western Pacific Region	2	Female	13	40-44 years	465	Ovarian cancer	126	Occupational risks	3	Rate	2005	0.14102142488	0.29184085799	0.04037212019
4	YLLs (Years of Life Lost)	44568	Western Pacific Region	2	Female	13	40-44 years	465	Ovarian cancer	126	Occupational risks	1	Number	2006	101.88356921128624	208.7533010809868	27.363991841374816
4	YLLs (Years of Life Lost)	44568	Western Pacific Region	2	Female	13	40-44 years	465	Ovarian cancer	126	Occupational risks	3	Rate	2006	0.14321419419999998	0.29343726405	0.03846461281
4	YLLs (Years of Life Lost)	44568	Western Pacific Region	2	Female	13	40-44 years	465	Ovarian cancer	126	Occupational risks	1	Number	2007	106.57379094849732	204.4348829647528	27.92313975082749
4	YLLs (Years of Life Lost)	44568	Western Pacific Region	2	Female	13	40-44 years	465	Ovarian cancer	126	Occupational risks	3	Rate	2007	0.14304493583	0.27439555686	0.03747885571
4	YLLs (Years of Life Lost)	44568	Western Pacific Region	2	Female	13	40-44 years	465	Ovarian cancer	126	Occupational risks	1	Number	2008	114.69723236360127	232.21257357571116	31.155648314500414
4	YLLs (Years of Life Lost)	44568	Western Pacific Region	2	Female	13	40-44 years	465	Ovarian cancer	126	Occupational risks	3	Rate	2008	0.15043737847	0.30457100051999997	0.04086388102
4	YLLs (Years of Life Lost)	44568	Western Pacific Region	2	Female	13	40-44 years	465	Ovarian cancer	126	Occupational risks	1	Number	2009	115.56648462274666	227.6079305584939	33.33252655282165
4	YLLs (Years of Life Lost)	44568	Western Pacific Region	2	Female	13	40-44 years	465	Ovarian cancer	126	Occupational risks	3	Rate	2009	0.15028160506000002	0.29597928188	0.04334531423
4	YLLs (Years of Life Lost)	44568	Western Pacific Region	2	Female	13	40-44 years	465	Ovarian cancer	126	Occupational risks	1	Number	2010	116.63700023834714	230.8537687576366	34.82005152467339
4	YLLs (Years of Life Lost)	44568	Western Pacific Region	2	Female	13	40-44 years	465	Ovarian cancer	126	Occupational risks	3	Rate	2010	0.15177587923	0.3004023908	0.04531018394
4	YLLs (Years of Life Lost)	44568	Western Pacific Region	2	Female	13	40-44 years	465	Ovarian cancer	126	Occupational risks	1	Number	2011	119.7882135836256	233.63411514454083	33.12579895066212
4	YLLs (Years of Life Lost)	44568	Western Pacific Region	2	Female	13	40-44 years	465	Ovarian cancer	126	Occupational risks	3	Rate	2011	0.15628076744	0.30480894340000003	0.04321731769
4	YLLs (Years of Life Lost)	44568	Western Pacific Region	2	Female	13	40-44 years	465	Ovarian cancer	126	Occupational risks	1	Number	2012	118.7890925029066	235.20924181982303	37.64451980423956
4	YLLs (Years of Life Lost)	44568	Western Pacific Region	2	Female	13	40-44 years	465	Ovarian cancer	126	Occupational risks	3	Rate	2012	0.15591987029	0.30873031945	0.04941134343
4	YLLs (Years of Life Lost)	44568	Western Pacific Region	2	Female	13	40-44 years	465	Ovarian cancer	126	Occupational risks	1	Number	2013	113.53617362120356	237.3753408815197	34.94357118144329
4	YLLs (Years of Life Lost)	44568	Western Pacific Region	2	Female	13	40-44 years	465	Ovarian cancer	126	Occupational risks	3	Rate	2013	0.14999029016999998	0.31359165208	0.04616322898
4	YLLs (Years of Life Lost)	44568	Western Pacific Region	2	Female	13	40-44 years	465	Ovarian cancer	126	Occupational risks	1	Number	2014	110.26449039078834	226.64822029942684	33.02804488725763
4	YLLs (Years of Life Lost)	44568	Western Pacific Region	2	Female	13	40-44 years	465	Ovarian cancer	126	Occupational risks	3	Rate	2014	0.14725693737	0.30268604754	0.04410856768
4	YLLs (Years of Life Lost)	44568	Western Pacific Region	2	Female	13	40-44 years	465	Ovarian cancer	126	Occupational risks	1	Number	2015	106.11492686667783	211.2979382996062	27.869861405133584
4	YLLs (Years of Life Lost)	44568	Western Pacific Region	2	Female	13	40-44 years	465	Ovarian cancer	126	Occupational risks	3	Rate	2015	0.14451545156999998	0.28776174917999997	0.037955316229999994
4	YLLs (Years of Life Lost)	44568	Western Pacific Region	2	Female	13	40-44 years	465	Ovarian cancer	126	Occupational risks	1	Number	2016	101.53424129481296	202.0589726818778	28.996640075313373
4	YLLs (Years of Life Lost)	44568	Western Pacific Region	2	Female	13	40-44 years	465	Ovarian cancer	126	Occupational risks	3	Rate	2016	0.14262966491	0.28384122636	0.04073287006
4	YLLs (Years of Life Lost)	44568	Western Pacific Region	2	Female	13	40-44 years	465	Ovarian cancer	126	Occupational risks	1	Number	2017	96.68026755763908	202.91322064091344	24.809224770067477
4	YLLs (Years of Life Lost)	44568	Western Pacific Region	2	Female	13	40-44 years	465	Ovarian cancer	126	Occupational risks	3	Rate	2017	0.14115947721	0.29626649643999997	0.03622308137
4	YLLs (Years of Life Lost)	44568	Western Pacific Region	2	Female	13	40-44 years	465	Ovarian cancer	126	Occupational risks	1	Number	2018	93.44692570812944	198.96738963234776	24.60126457654713
4	YLLs (Years of Life Lost)	44568	Western Pacific Region	2	Female	13	40-44 years	465	Ovarian cancer	126	Occupational risks	3	Rate	2018	0.14211213639	0.30258545797999997	0.03741309027
4	YLLs (Years of Life Lost)	44568	Western Pacific Region	2	Female	13	40-44 years	465	Ovarian cancer	126	Occupational risks	1	Number	2019	91.97296595295036	204.5854371810784	25.942906299348685
4	YLLs (Years of Life Lost)	44568	Western Pacific Region	2	Female	13	40-44 years	465	Ovarian cancer	126	Occupational risks	3	Rate	2019	0.14475042624	0.32198406268999996	0.0408298972
4	YLLs (Years of Life Lost)	44568	Western Pacific Region	2	Female	13	40-44 years	465	Ovarian cancer	126	Occupational risks	1	Number	2020	90.88195134665276	188.3876550073936	26.10537157060643
4	YLLs (Years of Life Lost)	44568	Western Pacific Region	2	Female	13	40-44 years	465	Ovarian cancer	126	Occupational risks	3	Rate	2020	0.14645218529	0.30357825013	0.04206763453
4	YLLs (Years of Life Lost)	44568	Western Pacific Region	2	Female	13	40-44 years	465	Ovarian cancer	126	Occupational risks	1	Number	2021	91.11483962276488	191.44774224144444	25.35661805870157
4	YLLs (Years of Life Lost)	44568	Western Pacific Region	2	Female	13	40-44 years	465	Ovarian cancer	126	Occupational risks	3	Rate	2021	0.14908638991	0.31325580843	0.04148969215
4	YLLs (Years of Life Lost)	44568	Western Pacific Region	2	Female	14	45-49 years	465	Ovarian cancer	126	Occupational risks	1	Number	1990	114.50476859216592	246.73914388960287	38.2730102261658
4	YLLs (Years of Life Lost)	44568	Western Pacific Region	2	Female	14	45-49 years	465	Ovarian cancer	126	Occupational risks	3	Rate	1990	0.33968813812	0.7319726629600001	0.11354014110999999
4	YLLs (Years of Life Lost)	44568	Western Pacific Region	2	Female	14	45-49 years	465	Ovarian cancer	126	Occupational risks	1	Number	1991	116.2778725309546	257.7641690576337	39.21186661449318
4	YLLs (Years of Life Lost)	44568	Western Pacific Region	2	Female	14	45-49 years	465	Ovarian cancer	126	Occupational risks	3	Rate	1991	0.33576846374	0.74432974363	0.11322969647999999
4	YLLs (Years of Life Lost)	44568	Western Pacific Region	2	Female	14	45-49 years	465	Ovarian cancer	126	Occupational risks	1	Number	1992	118.00862090020163	246.6083131585453	39.14659990542897
4	YLLs (Years of Life Lost)	44568	Western Pacific Region	2	Female	14	45-49 years	465	Ovarian cancer	126	Occupational risks	3	Rate	1992	0.32570837665999997	0.68064852158	0.10804613603
4	YLLs (Years of Life Lost)	44568	Western Pacific Region	2	Female	14	45-49 years	465	Ovarian cancer	126	Occupational risks	1	Number	1993	121.20875823095857	242.33798083744932	39.27116105052373
4	YLLs (Years of Life Lost)	44568	Western Pacific Region	2	Female	14	45-49 years	465	Ovarian cancer	126	Occupational risks	3	Rate	1993	0.32125574472	0.64230068556	0.10408559805
4	YLLs (Years of Life Lost)	44568	Western Pacific Region	2	Female	14	45-49 years	465	Ovarian cancer	126	Occupational risks	1	Number	1994	135.0663658122069	272.40704732357574	42.25123395313573
4	YLLs (Years of Life Lost)	44568	Western Pacific Region	2	Female	14	45-49 years	465	Ovarian cancer	126	Occupational risks	3	Rate	1994	0.33264240542	0.6708860117100001	0.10405663919000001
4	YLLs (Years of Life Lost)	44568	Western Pacific Region	2	Female	14	45-49 years	465	Ovarian cancer	126	Occupational risks	1	Number	1995	146.47384920056973	301.8287957205888	50.76976476039128
4	YLLs (Years of Life Lost)	44568	Western Pacific Region	2	Female	14	45-49 years	465	Ovarian cancer	126	Occupational risks	3	Rate	1995	0.34566143742	0.7122812430600001	0.11981080555000001
4	YLLs (Years of Life Lost)	44568	Western Pacific Region	2	Female	14	45-49 years	465	Ovarian cancer	126	Occupational risks	1	Number	1996	156.63117452683346	318.78507049088785	51.74134181409893
4	YLLs (Years of Life Lost)	44568	Western Pacific Region	2	Female	14	45-49 years	465	Ovarian cancer	126	Occupational risks	3	Rate	1996	0.34884923995	0.70999869523	0.11523841164000001
4	YLLs (Years of Life Lost)	44568	Western Pacific Region	2	Female	14	45-49 years	465	Ovarian cancer	126	Occupational risks	1	Number	1997	159.19348668851032	321.42123612725067	53.068046839517805
4	YLLs (Years of Life Lost)	44568	Western Pacific Region	2	Female	14	45-49 years	465	Ovarian cancer	126	Occupational risks	3	Rate	1997	0.33981248005	0.68610186045	0.11327840719
4	YLLs (Years of Life Lost)	44568	Western Pacific Region	2	Female	14	45-49 years	465	Ovarian cancer	126	Occupational risks	1	Number	1998	162.7712163119484	322.90495745054056	52.61086764756794
4	YLLs (Years of Life Lost)	44568	Western Pacific Region	2	Female	14	45-49 years	465	Ovarian cancer	126	Occupational risks	3	Rate	1998	0.32977095474	0.65419844196	0.10658847705
4	YLLs (Years of Life Lost)	44568	Western Pacific Region	2	Female	14	45-49 years	465	Ovarian cancer	126	Occupational risks	1	Number	1999	164.12248979059353	342.0609372330282	51.74639199813859
4	YLLs (Years of Life Lost)	44568	Western Pacific Region	2	Female	14	45-49 years	465	Ovarian cancer	126	Occupational risks	3	Rate	1999	0.3227940023	0.67276105244	0.10177413832
4	YLLs (Years of Life Lost)	44568	Western Pacific Region	2	Female	14	45-49 years	465	Ovarian cancer	126	Occupational risks	1	Number	2000	168.677858302717	357.81064359853224	52.3954930591533
4	YLLs (Years of Life Lost)	44568	Western Pacific Region	2	Female	14	45-49 years	465	Ovarian cancer	126	Occupational risks	3	Rate	2000	0.31480327831	0.66778156158	0.09778564389
4	YLLs (Years of Life Lost)	44568	Western Pacific Region	2	Female	14	45-49 years	465	Ovarian cancer	126	Occupational risks	1	Number	2001	171.94400895560142	336.105183280303	55.72935828307824
4	YLLs (Years of Life Lost)	44568	Western Pacific Region	2	Female	14	45-49 years	465	Ovarian cancer	126	Occupational risks	3	Rate	2001	0.31395225638	0.61369384902	0.10175613495000001
4	YLLs (Years of Life Lost)	44568	Western Pacific Region	2	Female	14	45-49 years	465	Ovarian cancer	126	Occupational risks	1	Number	2002	174.61973977272353	322.5759508146559	55.42354140193511
4	YLLs (Years of Life Lost)	44568	Western Pacific Region	2	Female	14	45-49 years	465	Ovarian cancer	126	Occupational risks	3	Rate	2002	0.3166290099	0.58491041194	0.10049666242
4	YLLs (Years of Life Lost)	44568	Western Pacific Region	2	Female	14	45-49 years	465	Ovarian cancer	126	Occupational risks	1	Number	2003	179.0752206705652	359.06862535280186	57.72982436283098
4	YLLs (Years of Life Lost)	44568	Western Pacific Region	2	Female	14	45-49 years	465	Ovarian cancer	126	Occupational risks	3	Rate	2003	0.3291457083	0.65997906677	0.10610917501000001
4	YLLs (Years of Life Lost)	44568	Western Pacific Region	2	Female	14	45-49 years	465	Ovarian cancer	126	Occupational risks	1	Number	2004	176.2756768750139	328.42226197549775	56.1291343766362
4	YLLs (Years of Life Lost)	44568	Western Pacific Region	2	Female	14	45-49 years	465	Ovarian cancer	126	Occupational risks	3	Rate	2004	0.33255562076	0.61959012802	0.10589129172999999
4	YLLs (Years of Life Lost)	44568	Western Pacific Region	2	Female	14	45-49 years	465	Ovarian cancer	126	Occupational risks	1	Number	2005	170.00153612211608	325.8851084532447	59.70646521434999
4	YLLs (Years of Life Lost)	44568	Western Pacific Region	2	Female	14	45-49 years	465	Ovarian cancer	126	Occupational risks	3	Rate	2005	0.32897398752	0.6306279698799999	0.11553939094000001
4	YLLs (Years of Life Lost)	44568	Western Pacific Region	2	Female	14	45-49 years	465	Ovarian cancer	126	Occupational risks	1	Number	2006	168.26438711857622	324.3447412158179	58.26761497085971
4	YLLs (Years of Life Lost)	44568	Western Pacific Region	2	Female	14	45-49 years	465	Ovarian cancer	126	Occupational risks	3	Rate	2006	0.3270910609	0.6304974410699999	0.11326708119
4	YLLs (Years of Life Lost)	44568	Western Pacific Region	2	Female	14	45-49 years	465	Ovarian cancer	126	Occupational risks	1	Number	2007	169.39707041657783	301.3978250418184	58.62891806241007
4	YLLs (Years of Life Lost)	44568	Western Pacific Region	2	Female	14	45-49 years	465	Ovarian cancer	126	Occupational risks	3	Rate	2007	0.31980809894	0.5690149494	0.11068670068000001
4	YLLs (Years of Life Lost)	44568	Western Pacific Region	2	Female	14	45-49 years	465	Ovarian cancer	126	Occupational risks	1	Number	2008	196.36734303737396	362.858924239588	66.78284923363512
4	YLLs (Years of Life Lost)	44568	Western Pacific Region	2	Female	14	45-49 years	465	Ovarian cancer	126	Occupational risks	3	Rate	2008	0.34670522432	0.64066194908	0.1179114733
4	YLLs (Years of Life Lost)	44568	Western Pacific Region	2	Female	14	45-49 years	465	Ovarian cancer	126	Occupational risks	1	Number	2009	228.27838884613385	437.5749849382797	83.65630004361776
4	YLLs (Years of Life Lost)	44568	Western Pacific Region	2	Female	14	45-49 years	465	Ovarian cancer	126	Occupational risks	3	Rate	2009	0.37194924433	0.71297018439	0.13630680391
4	YLLs (Years of Life Lost)	44568	Western Pacific Region	2	Female	14	45-49 years	465	Ovarian cancer	126	Occupational risks	1	Number	2010	254.25740493960743	468.9876791200588	91.18974877074788
4	YLLs (Years of Life Lost)	44568	Western Pacific Region	2	Female	14	45-49 years	465	Ovarian cancer	126	Occupational risks	3	Rate	2010	0.38324448475	0.7069093679999999	0.1374511326
4	YLLs (Years of Life Lost)	44568	Western Pacific Region	2	Female	14	45-49 years	465	Ovarian cancer	126	Occupational risks	1	Number	2011	258.9574443784031	509.4030343313482	74.1120436120867
4	YLLs (Years of Life Lost)	44568	Western Pacific Region	2	Female	14	45-49 years	465	Ovarian cancer	126	Occupational risks	3	Rate	2011	0.36662492138999997	0.7211989903	0.10492581986999999
4	YLLs (Years of Life Lost)	44568	Western Pacific Region	2	Female	14	45-49 years	465	Ovarian cancer	126	Occupational risks	1	Number	2012	244.93796676138575	474.9773735069001	75.1707815060148
4	YLLs (Years of Life Lost)	44568	Western Pacific Region	2	Female	14	45-49 years	465	Ovarian cancer	126	Occupational risks	3	Rate	2012	0.33110912533	0.64207825667	0.10161647067000001
4	YLLs (Years of Life Lost)	44568	Western Pacific Region	2	Female	14	45-49 years	465	Ovarian cancer	126	Occupational risks	1	Number	2013	239.61061747058625	467.2601822593173	76.73961638259276
4	YLLs (Years of Life Lost)	44568	Western Pacific Region	2	Female	14	45-49 years	465	Ovarian cancer	126	Occupational risks	3	Rate	2013	0.31662210755	0.6174388482600001	0.1014039333
4	YLLs (Years of Life Lost)	44568	Western Pacific Region	2	Female	14	45-49 years	465	Ovarian cancer	126	Occupational risks	1	Number	2014	225.21336931859088	475.8232941639834	74.07270961278483
4	YLLs (Years of Life Lost)	44568	Western Pacific Region	2	Female	14	45-49 years	465	Ovarian cancer	126	Occupational risks	3	Rate	2014	0.29524495296	0.6237836880200001	0.09710610756
4	YLLs (Years of Life Lost)	44568	Western Pacific Region	2	Female	14	45-49 years	465	Ovarian cancer	126	Occupational risks	1	Number	2015	201.09534592289123	386.8092501957513	61.9880505180778
4	YLLs (Years of Life Lost)	44568	Western Pacific Region	2	Female	14	45-49 years	465	Ovarian cancer	126	Occupational risks	3	Rate	2015	0.26402284923	0.5078510389	0.08138558175
4	YLLs (Years of Life Lost)	44568	Western Pacific Region	2	Female	14	45-49 years	465	Ovarian cancer	126	Occupational risks	1	Number	2016	195.13399067550736	396.0832016117533	60.857117020394696
4	YLLs (Years of Life Lost)	44568	Western Pacific Region	2	Female	14	45-49 years	465	Ovarian cancer	126	Occupational risks	3	Rate	2016	0.25701450028	0.5216883321	0.08015600698
4	YLLs (Years of Life Lost)	44568	Western Pacific Region	2	Female	14	45-49 years	465	Ovarian cancer	126	Occupational risks	1	Number	2017	195.60784232253727	409.1685588625252	60.13456469417843
4	YLLs (Years of Life Lost)	44568	Western Pacific Region	2	Female	14	45-49 years	465	Ovarian cancer	126	Occupational risks	3	Rate	2017	0.25936673975	0.5425381409100001	0.07973558629
4	YLLs (Years of Life Lost)	44568	Western Pacific Region	2	Female	14	45-49 years	465	Ovarian cancer	126	Occupational risks	1	Number	2018	193.71035923680884	415.8418272067972	53.92787572028586
4	YLLs (Years of Life Lost)	44568	Western Pacific Region	2	Female	14	45-49 years	465	Ovarian cancer	126	Occupational risks	3	Rate	2018	0.25863781745	0.5552228751	0.07200331531000001
4	YLLs (Years of Life Lost)	44568	Western Pacific Region	2	Female	14	45-49 years	465	Ovarian cancer	126	Occupational risks	1	Number	2019	192.52077776874236	437.2453953526448	62.09920516389272
4	YLLs (Years of Life Lost)	44568	Western Pacific Region	2	Female	14	45-49 years	465	Ovarian cancer	126	Occupational risks	3	Rate	2019	0.25994406518	0.59037443578	0.08384715677
4	YLLs (Years of Life Lost)	44568	Western Pacific Region	2	Female	14	45-49 years	465	Ovarian cancer	126	Occupational risks	1	Number	2020	192.00545570832247	388.413702955616	62.96859598207212
4	YLLs (Years of Life Lost)	44568	Western Pacific Region	2	Female	14	45-49 years	465	Ovarian cancer	126	Occupational risks	3	Rate	2020	0.26443874341	0.53494121379	0.08672324614
4	YLLs (Years of Life Lost)	44568	Western Pacific Region	2	Female	14	45-49 years	465	Ovarian cancer	126	Occupational risks	1	Number	2021	185.54489478500565	385.3000014203275	49.13107079479917
4	YLLs (Years of Life Lost)	44568	Western Pacific Region	2	Female	14	45-49 years	465	Ovarian cancer	126	Occupational risks	3	Rate	2021	0.26364809041000004	0.54748803369	0.06981228457
4	YLLs (Years of Life Lost)	44575	World Bank High Income	2	Female	22	All ages	465	Ovarian cancer	126	Occupational risks	1	Number	1990	55232.581053844704	85824.50080451844	26689.744751612558
4	YLLs (Years of Life Lost)	44575	World Bank High Income	2	Female	22	All ages	465	Ovarian cancer	126	Occupational risks	3	Rate	1990	10.82576286506	16.82187716008	5.23127549169
4	YLLs (Years of Life Lost)	44575	World Bank High Income	2	Female	22	All ages	465	Ovarian cancer	126	Occupational risks	1	Number	1991	55424.52634544429	86655.65680312671	26947.174533396457
4	YLLs (Years of Life Lost)	44575	World Bank High Income	2	Female	22	All ages	465	Ovarian cancer	126	Occupational risks	3	Rate	1991	10.79133725483	16.872140896130002	5.2467033573199995
4	YLLs (Years of Life Lost)	44575	World Bank High Income	2	Female	22	All ages	465	Ovarian cancer	126	Occupational risks	1	Number	1992	55577.73974846052	87040.5668849177	27147.52657214361
4	YLLs (Years of Life Lost)	44575	World Bank High Income	2	Female	22	All ages	465	Ovarian cancer	126	Occupational risks	3	Rate	1992	10.75115951079	16.83744288135	5.25151598143
4	YLLs (Years of Life Lost)	44575	World Bank High Income	2	Female	22	All ages	465	Ovarian cancer	126	Occupational risks	1	Number	1993	56662.771329807285	88730.4921241453	27715.93752786635
4	YLLs (Years of Life Lost)	44575	World Bank High Income	2	Female	22	All ages	465	Ovarian cancer	126	Occupational risks	3	Rate	1993	10.89409504773	17.059497658629997	5.3287202634
4	YLLs (Years of Life Lost)	44575	World Bank High Income	2	Female	22	All ages	465	Ovarian cancer	126	Occupational risks	1	Number	1994	56456.65752265754	88465.02538567362	27574.026715076907
4	YLLs (Years of Life Lost)	44575	World Bank High Income	2	Female	22	All ages	465	Ovarian cancer	126	Occupational risks	3	Rate	1994	10.79146459519	16.90973626945	5.27066507477
4	YLLs (Years of Life Lost)	44575	World Bank High Income	2	Female	22	All ages	465	Ovarian cancer	126	Occupational risks	1	Number	1995	57014.20126565918	89524.3629893981	27812.95695244168
4	YLLs (Years of Life Lost)	44575	World Bank High Income	2	Female	22	All ages	465	Ovarian cancer	126	Occupational risks	3	Rate	1995	10.836801699779999	17.0160722676	5.2864635913099995
4	YLLs (Years of Life Lost)	44575	World Bank High Income	2	Female	22	All ages	465	Ovarian cancer	126	Occupational risks	1	Number	1996	56775.40677657077	89683.64236100379	27668.2005187423
4	YLLs (Years of Life Lost)	44575	World Bank High Income	2	Female	22	All ages	465	Ovarian cancer	126	Occupational risks	3	Rate	1996	10.731502243829999	16.95170961998	5.22975303582
4	YLLs (Years of Life Lost)	44575	World Bank High Income	2	Female	22	All ages	465	Ovarian cancer	126	Occupational risks	1	Number	1997	56358.36700268966	89593.65424818397	27506.473899388435
4	YLLs (Years of Life Lost)	44575	World Bank High Income	2	Female	22	All ages	465	Ovarian cancer	126	Occupational risks	3	Rate	1997	10.59282336177	16.83955381003	5.16997270889
4	YLLs (Years of Life Lost)	44575	World Bank High Income	2	Female	22	All ages	465	Ovarian cancer	126	Occupational risks	1	Number	1998	56252.43868958461	89648.90753561129	27449.656502275106
4	YLLs (Years of Life Lost)	44575	World Bank High Income	2	Female	22	All ages	465	Ovarian cancer	126	Occupational risks	3	Rate	1998	10.512707653049999	16.75398930769	5.12991473272
4	YLLs (Years of Life Lost)	44575	World Bank High Income	2	Female	22	All ages	465	Ovarian cancer	126	Occupational risks	1	Number	1999	57087.72115371576	90988.8814191674	27762.88830186069
4	YLLs (Years of Life Lost)	44575	World Bank High Income	2	Female	22	All ages	465	Ovarian cancer	126	Occupational risks	3	Rate	1999	10.60756938745	16.906803313119998	5.15867086838
4	YLLs (Years of Life Lost)	44575	World Bank High Income	2	Female	22	All ages	465	Ovarian cancer	126	Occupational risks	1	Number	2000	57778.79297689064	92091.61974012545	28016.95626651693
4	YLLs (Years of Life Lost)	44575	World Bank High Income	2	Female	22	All ages	465	Ovarian cancer	126	Occupational risks	3	Rate	2000	10.67243985865	17.01043276475	5.17506969895
4	YLLs (Years of Life Lost)	44575	World Bank High Income	2	Female	22	All ages	465	Ovarian cancer	126	Occupational risks	1	Number	2001	58472.44312107836	93267.22277750808	28347.778379896263
4	YLLs (Years of Life Lost)	44575	World Bank High Income	2	Female	22	All ages	465	Ovarian cancer	126	Occupational risks	3	Rate	2001	10.7345706519	17.122315042300002	5.20418189494
4	YLLs (Years of Life Lost)	44575	World Bank High Income	2	Female	22	All ages	465	Ovarian cancer	126	Occupational risks	1	Number	2002	59246.75774874844	94446.07481858524	28718.49032986289
4	YLLs (Years of Life Lost)	44575	World Bank High Income	2	Female	22	All ages	465	Ovarian cancer	126	Occupational risks	3	Rate	2002	10.80954032062	17.231637521929997	5.23967371319
4	YLLs (Years of Life Lost)	44575	World Bank High Income	2	Female	22	All ages	465	Ovarian cancer	126	Occupational risks	1	Number	2003	60488.72748840498	96184.27333188515	29284.186606290736
4	YLLs (Years of Life Lost)	44575	World Bank High Income	2	Female	22	All ages	465	Ovarian cancer	126	Occupational risks	3	Rate	2003	10.96735541687	17.43939995012	5.30958570201
4	YLLs (Years of Life Lost)	44575	World Bank High Income	2	Female	22	All ages	465	Ovarian cancer	126	Occupational risks	1	Number	2004	59865.89167968622	95371.68104568248	29086.88522570776
4	YLLs (Years of Life Lost)	44575	World Bank High Income	2	Female	22	All ages	465	Ovarian cancer	126	Occupational risks	3	Rate	2004	10.78398434609	17.17984459265	5.23958645148
4	YLLs (Years of Life Lost)	44575	World Bank High Income	2	Female	22	All ages	465	Ovarian cancer	126	Occupational risks	1	Number	2005	59958.48416360722	95674.33057859643	29085.71216689938
4	YLLs (Years of Life Lost)	44575	World Bank High Income	2	Female	22	All ages	465	Ovarian cancer	126	Occupational risks	3	Rate	2005	10.72851167028	17.119231522899998	5.20437443965
4	YLLs (Years of Life Lost)	44575	World Bank High Income	2	Female	22	All ages	465	Ovarian cancer	126	Occupational risks	1	Number	2006	60843.091354151125	97169.62180693555	29510.94180351471
4	YLLs (Years of Life Lost)	44575	World Bank High Income	2	Female	22	All ages	465	Ovarian cancer	126	Occupational risks	3	Rate	2006	10.811195137610001	17.26604811528	5.243792572529999
4	YLLs (Years of Life Lost)	44575	World Bank High Income	2	Female	22	All ages	465	Ovarian cancer	126	Occupational risks	1	Number	2007	61946.509384308265	98923.25497408124	30144.738093897133
4	YLLs (Years of Life Lost)	44575	World Bank High Income	2	Female	22	All ages	465	Ovarian cancer	126	Occupational risks	3	Rate	2007	10.92735092688	17.450040892940002	5.31752531377
4	YLLs (Years of Life Lost)	44575	World Bank High Income	2	Female	22	All ages	465	Ovarian cancer	126	Occupational risks	1	Number	2008	63847.42021896368	101460.071687211	31175.05078628222
4	YLLs (Years of Life Lost)	44575	World Bank High Income	2	Female	22	All ages	465	Ovarian cancer	126	Occupational risks	3	Rate	2008	11.179656469680001	17.76561594755	5.45873830173
4	YLLs (Years of Life Lost)	44575	World Bank High Income	2	Female	22	All ages	465	Ovarian cancer	126	Occupational risks	1	Number	2009	64684.32743680898	102879.99407274128	31552.16922548527
4	YLLs (Years of Life Lost)	44575	World Bank High Income	2	Female	22	All ages	465	Ovarian cancer	126	Occupational risks	3	Rate	2009	11.24641752884	17.887352540480002	5.48585543225
4	YLLs (Years of Life Lost)	44575	World Bank High Income	2	Female	22	All ages	465	Ovarian cancer	126	Occupational risks	1	Number	2010	63208.77141816676	100881.63320840328	31082.992799263506
4	YLLs (Years of Life Lost)	44575	World Bank High Income	2	Female	22	All ages	465	Ovarian cancer	126	Occupational risks	3	Rate	2010	10.91827587369	17.42564326509	5.36907588532
4	YLLs (Years of Life Lost)	44575	World Bank High Income	2	Female	22	All ages	465	Ovarian cancer	126	Occupational risks	1	Number	2011	64905.25542048295	103553.63964440436	31664.145753296238
4	YLLs (Years of Life Lost)	44575	World Bank High Income	2	Female	22	All ages	465	Ovarian cancer	126	Occupational risks	3	Rate	2011	11.1419664987	17.7765448462	5.43562842343
4	YLLs (Years of Life Lost)	44575	World Bank High Income	2	Female	22	All ages	465	Ovarian cancer	126	Occupational risks	1	Number	2012	65784.77395759603	104750.49106702456	31919.559276737826
4	YLLs (Years of Life Lost)	44575	World Bank High Income	2	Female	22	All ages	465	Ovarian cancer	126	Occupational risks	3	Rate	2012	11.22651888459	17.87622416841	5.4472412604
4	YLLs (Years of Life Lost)	44575	World Bank High Income	2	Female	22	All ages	465	Ovarian cancer	126	Occupational risks	1	Number	2013	66498.93332709472	105849.68299536388	32270.29358194973
4	YLLs (Years of Life Lost)	44575	World Bank High Income	2	Female	22	All ages	465	Ovarian cancer	126	Occupational risks	3	Rate	2013	11.28466127681	17.96236058382	5.4761680249
4	YLLs (Years of Life Lost)	44575	World Bank High Income	2	Female	22	All ages	465	Ovarian cancer	126	Occupational risks	1	Number	2014	66061.66623158212	105605.64899271449	32055.20179262689
4	YLLs (Years of Life Lost)	44575	World Bank High Income	2	Female	22	All ages	465	Ovarian cancer	126	Occupational risks	3	Rate	2014	11.148927786289999	17.8225864046	5.40981101973
4	YLLs (Years of Life Lost)	44575	World Bank High Income	2	Female	22	All ages	465	Ovarian cancer	126	Occupational risks	1	Number	2015	65106.99765365554	104338.8192646888	31663.83588931316
4	YLLs (Years of Life Lost)	44575	World Bank High Income	2	Female	22	All ages	465	Ovarian cancer	126	Occupational risks	3	Rate	2015	10.929620914200001	17.51553262009	5.31546124736
4	YLLs (Years of Life Lost)	44575	World Bank High Income	2	Female	22	All ages	465	Ovarian cancer	126	Occupational risks	1	Number	2016	65056.72855081693	104405.59281116432	31718.323979078144
4	YLLs (Years of Life Lost)	44575	World Bank High Income	2	Female	22	All ages	465	Ovarian cancer	126	Occupational risks	3	Rate	2016	10.8664821417	17.43895727695	5.2979393332699996
4	YLLs (Years of Life Lost)	44575	World Bank High Income	2	Female	22	All ages	465	Ovarian cancer	126	Occupational risks	1	Number	2017	64308.04569858462	103386.79504685622	31203.84740416636
4	YLLs (Years of Life Lost)	44575	World Bank High Income	2	Female	22	All ages	465	Ovarian cancer	126	Occupational risks	3	Rate	2017	10.69118220074	17.18800580845	5.187624881740001
4	YLLs (Years of Life Lost)	44575	World Bank High Income	2	Female	22	All ages	465	Ovarian cancer	126	Occupational risks	1	Number	2018	63945.31743777023	102825.3248941746	30708.311879272063
4	YLLs (Years of Life Lost)	44575	World Bank High Income	2	Female	22	All ages	465	Ovarian cancer	126	Occupational risks	3	Rate	2018	10.58558763199	17.021832576159998	5.08349226266
4	YLLs (Years of Life Lost)	44575	World Bank High Income	2	Female	22	All ages	465	Ovarian cancer	126	Occupational risks	1	Number	2019	62997.83772205268	101395.20458076175	29857.070189784023
4	YLLs (Years of Life Lost)	44575	World Bank High Income	2	Female	22	All ages	465	Ovarian cancer	126	Occupational risks	3	Rate	2019	10.38874720537	16.720719096339998	4.92362223388
4	YLLs (Years of Life Lost)	44575	World Bank High Income	2	Female	22	All ages	465	Ovarian cancer	126	Occupational risks	1	Number	2020	62375.66074727808	100385.31473440764	29716.694569318548
4	YLLs (Years of Life Lost)	44575	World Bank High Income	2	Female	22	All ages	465	Ovarian cancer	126	Occupational risks	3	Rate	2020	10.25400890146	16.50246103257	4.88516268983
4	YLLs (Years of Life Lost)	44575	World Bank High Income	2	Female	22	All ages	465	Ovarian cancer	126	Occupational risks	1	Number	2021	63117.08071968045	100939.21838747583	30175.534750090792
4	YLLs (Years of Life Lost)	44575	World Bank High Income	2	Female	22	All ages	465	Ovarian cancer	126	Occupational risks	3	Rate	2021	10.35144761639	16.55442583314	4.9489054896199995
4	YLLs (Years of Life Lost)	44575	World Bank High Income	2	Female	27	Age-standardized	465	Ovarian cancer	126	Occupational risks	3	Rate	1990	7.054319667000001	10.967992987019999	3.3944293127200003
4	YLLs (Years of Life Lost)	44575	World Bank High Income	2	Female	27	Age-standardized	465	Ovarian cancer	126	Occupational risks	3	Rate	1991	6.96547776067	10.89694670559	3.3790698364400003
4	YLLs (Years of Life Lost)	44575	World Bank High Income	2	Female	27	Age-standardized	465	Ovarian cancer	126	Occupational risks	3	Rate	1992	6.8786195101	10.77773874767	3.3536510821900003
4	YLLs (Years of Life Lost)	44575	World Bank High Income	2	Female	27	Age-standardized	465	Ovarian cancer	126	Occupational risks	3	Rate	1993	6.91302024232	10.847883487259999	3.37644360793
4	YLLs (Years of Life Lost)	44575	World Bank High Income	2	Female	27	Age-standardized	465	Ovarian cancer	126	Occupational risks	3	Rate	1994	6.784502552	10.63454245088	3.3116006962
4	YLLs (Years of Life Lost)	44575	World Bank High Income	2	Female	27	Age-standardized	465	Ovarian cancer	126	Occupational risks	3	Rate	1995	6.74391377727	10.597138767679999	3.2864965704799998
4	YLLs (Years of Life Lost)	44575	World Bank High Income	2	Female	27	Age-standardized	465	Ovarian cancer	126	Occupational risks	3	Rate	1996	6.609916061780001	10.43959733937	3.21588040943
4	YLLs (Years of Life Lost)	44575	World Bank High Income	2	Female	27	Age-standardized	465	Ovarian cancer	126	Occupational risks	3	Rate	1997	6.454315351029999	10.25024936389	3.14402251983
4	YLLs (Years of Life Lost)	44575	World Bank High Income	2	Female	27	Age-standardized	465	Ovarian cancer	126	Occupational risks	3	Rate	1998	6.3361486744699995	10.083052687	3.0905289843599997
4	YLLs (Years of Life Lost)	44575	World Bank High Income	2	Female	27	Age-standardized	465	Ovarian cancer	126	Occupational risks	3	Rate	1999	6.3154119491000005	10.05433191559	3.07084763009
4	YLLs (Years of Life Lost)	44575	World Bank High Income	2	Female	27	Age-standardized	465	Ovarian cancer	126	Occupational risks	3	Rate	2000	6.28740466228	10.00717194481	3.0491978960900004
4	YLLs (Years of Life Lost)	44575	World Bank High Income	2	Female	27	Age-standardized	465	Ovarian cancer	126	Occupational risks	3	Rate	2001	6.25545661439	9.95991151562	3.03301229824
4	YLLs (Years of Life Lost)	44575	World Bank High Income	2	Female	27	Age-standardized	465	Ovarian cancer	126	Occupational risks	3	Rate	2002	6.224037010370001	9.90400659266	3.01790357281
4	YLLs (Years of Life Lost)	44575	World Bank High Income	2	Female	27	Age-standardized	465	Ovarian cancer	126	Occupational risks	3	Rate	2003	6.24059705296	9.90553101301	3.02331939483
4	YLLs (Years of Life Lost)	44575	World Bank High Income	2	Female	27	Age-standardized	465	Ovarian cancer	126	Occupational risks	3	Rate	2004	6.05022705101	9.61797224825	2.9434412408
4	YLLs (Years of Life Lost)	44575	World Bank High Income	2	Female	27	Age-standardized	465	Ovarian cancer	126	Occupational risks	3	Rate	2005	5.94709115901	9.43897581662	2.89074145428
4	YLLs (Years of Life Lost)	44575	World Bank High Income	2	Female	27	Age-standardized	465	Ovarian cancer	126	Occupational risks	3	Rate	2006	5.9252326019299995	9.41035398269	2.8805165381199997
4	YLLs (Years of Life Lost)	44575	World Bank High Income	2	Female	27	Age-standardized	465	Ovarian cancer	126	Occupational risks	3	Rate	2007	5.90216175222	9.38139366784	2.87763306526
4	YLLs (Years of Life Lost)	44575	World Bank High Income	2	Female	27	Age-standardized	465	Ovarian cancer	126	Occupational risks	3	Rate	2008	5.93409389415	9.38705059224	2.90196921369
4	YLLs (Years of Life Lost)	44575	World Bank High Income	2	Female	27	Age-standardized	465	Ovarian cancer	126	Occupational risks	3	Rate	2009	5.883499673569999	9.33450286433	2.87401803424
4	YLLs (Years of Life Lost)	44575	World Bank High Income	2	Female	27	Age-standardized	465	Ovarian cancer	126	Occupational risks	3	Rate	2010	5.63557778389	8.95667454383	2.76104043619
4	YLLs (Years of Life Lost)	44575	World Bank High Income	2	Female	27	Age-standardized	465	Ovarian cancer	126	Occupational risks	3	Rate	2011	5.66784289244	8.993669721629999	2.7693244682500002
4	YLLs (Years of Life Lost)	44575	World Bank High Income	2	Female	27	Age-standardized	465	Ovarian cancer	126	Occupational risks	3	Rate	2012	5.6089107905699995	8.89031034562	2.72896885951
4	YLLs (Years of Life Lost)	44575	World Bank High Income	2	Female	27	Age-standardized	465	Ovarian cancer	126	Occupational risks	3	Rate	2013	5.545369336499999	8.79683623421	2.6928826841899998
4	YLLs (Years of Life Lost)	44575	World Bank High Income	2	Female	27	Age-standardized	465	Ovarian cancer	126	Occupational risks	3	Rate	2014	5.38899081951	8.600652943330001	2.6064815467
4	YLLs (Years of Life Lost)	44575	World Bank High Income	2	Female	27	Age-standardized	465	Ovarian cancer	126	Occupational risks	3	Rate	2015	5.19912503713	8.29607205057	2.5071879192
4	YLLs (Years of Life Lost)	44575	World Bank High Income	2	Female	27	Age-standardized	465	Ovarian cancer	126	Occupational risks	3	Rate	2016	5.09900733761	8.1466918284	2.4638543371
4	YLLs (Years of Life Lost)	44575	World Bank High Income	2	Female	27	Age-standardized	465	Ovarian cancer	126	Occupational risks	3	Rate	2017	4.9386362441500005	7.894787551049999	2.39270765708
4	YLLs (Years of Life Lost)	44575	World Bank High Income	2	Female	27	Age-standardized	465	Ovarian cancer	126	Occupational risks	3	Rate	2018	4.81270895386	7.68846054012	2.31899143411
4	YLLs (Years of Life Lost)	44575	World Bank High Income	2	Female	27	Age-standardized	465	Ovarian cancer	126	Occupational risks	3	Rate	2019	4.64443288773	7.41777215414	2.2224002027
4	YLLs (Years of Life Lost)	44575	World Bank High Income	2	Female	27	Age-standardized	465	Ovarian cancer	126	Occupational risks	3	Rate	2020	4.4979992651	7.195361718150001	2.1674456967399998
4	YLLs (Years of Life Lost)	44575	World Bank High Income	2	Female	27	Age-standardized	465	Ovarian cancer	126	Occupational risks	3	Rate	2021	4.49684247011	7.143317443100001	2.16148890478
4	YLLs (Years of Life Lost)	44576	World Bank Upper Middle Income	2	Female	9	20-24 years	465	Ovarian cancer	126	Occupational risks	1	Number	1990	0.3310149936751962	1.3055208977244137	0.0369727075219685
4	YLLs (Years of Life Lost)	44576	World Bank Upper Middle Income	2	Female	9	20-24 years	465	Ovarian cancer	126	Occupational risks	3	Rate	1990	0.00031794729	0.00125398195	3.551311e-05
4	YLLs (Years of Life Lost)	44576	World Bank Upper Middle Income	2	Female	9	20-24 years	465	Ovarian cancer	126	Occupational risks	1	Number	1991	0.3355991661058898	1.3104233111831087	0.0353771068050199
4	YLLs (Years of Life Lost)	44576	World Bank Upper Middle Income	2	Female	9	20-24 years	465	Ovarian cancer	126	Occupational risks	3	Rate	1991	0.00032336480000000003	0.00126265143	3.4087419999999996e-05
4	YLLs (Years of Life Lost)	44576	World Bank Upper Middle Income	2	Female	9	20-24 years	465	Ovarian cancer	126	Occupational risks	1	Number	1992	0.4210968961571533	1.499664378269238	0.048943987057809
4	YLLs (Years of Life Lost)	44576	World Bank Upper Middle Income	2	Female	9	20-24 years	465	Ovarian cancer	126	Occupational risks	3	Rate	1992	0.00040809951000000006	0.00145337642	4.74333e-05
4	YLLs (Years of Life Lost)	44576	World Bank Upper Middle Income	2	Female	9	20-24 years	465	Ovarian cancer	126	Occupational risks	1	Number	1993	0.4591220649746282	1.6672782894599063	0.0462110466901115
4	YLLs (Years of Life Lost)	44576	World Bank Upper Middle Income	2	Female	9	20-24 years	465	Ovarian cancer	126	Occupational risks	3	Rate	1993	0.00044781119999999996	0.00162620347	4.50726e-05
4	YLLs (Years of Life Lost)	44576	World Bank Upper Middle Income	2	Female	9	20-24 years	465	Ovarian cancer	126	Occupational risks	1	Number	1994	0.5347911442802712	1.971477014232668	0.0518714788577359
4	YLLs (Years of Life Lost)	44576	World Bank Upper Middle Income	2	Female	9	20-24 years	465	Ovarian cancer	126	Occupational risks	3	Rate	1994	0.0005259763500000001	0.00193898179	5.1016499999999995e-05
4	YLLs (Years of Life Lost)	44576	World Bank Upper Middle Income	2	Female	9	20-24 years	465	Ovarian cancer	126	Occupational risks	1	Number	1995	0.6042140340136701	2.2377423945024493	0.0454920180223235
4	YLLs (Years of Life Lost)	44576	World Bank Upper Middle Income	2	Female	9	20-24 years	465	Ovarian cancer	126	Occupational risks	3	Rate	1995	0.00060159566	0.00222804509	4.529488e-05
4	YLLs (Years of Life Lost)	44576	World Bank Upper Middle Income	2	Female	9	20-24 years	465	Ovarian cancer	126	Occupational risks	1	Number	1996	0.6928068450760522	2.437981194711337	0.0550193582159202
4	YLLs (Years of Life Lost)	44576	World Bank Upper Middle Income	2	Female	9	20-24 years	465	Ovarian cancer	126	Occupational risks	3	Rate	1996	0.0007019424700000001	0.00247012939	5.574487e-05
4	YLLs (Years of Life Lost)	44576	World Bank Upper Middle Income	2	Female	9	20-24 years	465	Ovarian cancer	126	Occupational risks	1	Number	1997	0.7303357194145682	2.4089475190097254	0.1022406643251071
4	YLLs (Years of Life Lost)	44576	World Bank Upper Middle Income	2	Female	9	20-24 years	465	Ovarian cancer	126	Occupational risks	3	Rate	1997	0.0007559878700000001	0.00249355887	0.00010583174
4	YLLs (Years of Life Lost)	44576	World Bank Upper Middle Income	2	Female	9	20-24 years	465	Ovarian cancer	126	Occupational risks	1	Number	1998	0.7180223771283808	2.521181858405896	0.1086769918617744
4	YLLs (Years of Life Lost)	44576	World Bank Upper Middle Income	2	Female	9	20-24 years	465	Ovarian cancer	126	Occupational risks	3	Rate	1998	0.0007593664000000001	0.00266635255	0.00011493465999999999
4	YLLs (Years of Life Lost)	44576	World Bank Upper Middle Income	2	Female	9	20-24 years	465	Ovarian cancer	126	Occupational risks	1	Number	1999	0.8308824780864488	2.735017691316552	0.1249095104171171
4	YLLs (Years of Life Lost)	44576	World Bank Upper Middle Income	2	Female	9	20-24 years	465	Ovarian cancer	126	Occupational risks	3	Rate	1999	0.0008934488999999999	0.00294096773	0.00013431534
4	YLLs (Years of Life Lost)	44576	World Bank Upper Middle Income	2	Female	9	20-24 years	465	Ovarian cancer	126	Occupational risks	1	Number	2000	0.931231547226042	3.2086741563441907	0.1515265357623196
4	YLLs (Years of Life Lost)	44576	World Bank Upper Middle Income	2	Female	9	20-24 years	465	Ovarian cancer	126	Occupational risks	3	Rate	2000	0.00101106678	0.00348375638	0.00016451703
4	YLLs (Years of Life Lost)	44576	World Bank Upper Middle Income	2	Female	9	20-24 years	465	Ovarian cancer	126	Occupational risks	1	Number	2001	0.8760344986831161	2.8202726955244364	0.1542266331063305
4	YLLs (Years of Life Lost)	44576	World Bank Upper Middle Income	2	Female	9	20-24 years	465	Ovarian cancer	126	Occupational risks	3	Rate	2001	0.00095507685	0.0030747386900000003	0.00016814211
4	YLLs (Years of Life Lost)	44576	World Bank Upper Middle Income	2	Female	9	20-24 years	465	Ovarian cancer	126	Occupational risks	1	Number	2002	0.8511505295384	2.7411536950266258	0.1433315195080025
4	YLLs (Years of Life Lost)	44576	World Bank Upper Middle Income	2	Female	9	20-24 years	465	Ovarian cancer	126	Occupational risks	3	Rate	2002	0.00092622546	0.0029829345700000003	0.00015597394000000002
4	YLLs (Years of Life Lost)	44576	World Bank Upper Middle Income	2	Female	9	20-24 years	465	Ovarian cancer	126	Occupational risks	1	Number	2003	0.8678064146929937	2.88395600646036	0.1497684166318553
4	YLLs (Years of Life Lost)	44576	World Bank Upper Middle Income	2	Female	9	20-24 years	465	Ovarian cancer	126	Occupational risks	3	Rate	2003	0.00093436695	0.00310515472	0.00016125562
4	YLLs (Years of Life Lost)	44576	World Bank Upper Middle Income	2	Female	9	20-24 years	465	Ovarian cancer	126	Occupational risks	1	Number	2004	0.8800379196406207	3.073037700549513	0.1577920079483858
4	YLLs (Years of Life Lost)	44576	World Bank Upper Middle Income	2	Female	9	20-24 years	465	Ovarian cancer	126	Occupational risks	3	Rate	2004	0.0009276534399999999	0.00323930815	0.00016632954
4	YLLs (Years of Life Lost)	44576	World Bank Upper Middle Income	2	Female	9	20-24 years	465	Ovarian cancer	126	Occupational risks	1	Number	2005	0.8678073593478998	3.269192464528889	0.169908531133239
4	YLLs (Years of Life Lost)	44576	World Bank Upper Middle Income	2	Female	9	20-24 years	465	Ovarian cancer	126	Occupational risks	3	Rate	2005	0.00088635708	0.0033390727199999995	0.00017354039
4	YLLs (Years of Life Lost)	44576	World Bank Upper Middle Income	2	Female	9	20-24 years	465	Ovarian cancer	126	Occupational risks	1	Number	2006	0.8379927381400252	3.0835450059203566	0.1636130330986082
4	YLLs (Years of Life Lost)	44576	World Bank Upper Middle Income	2	Female	9	20-24 years	465	Ovarian cancer	126	Occupational risks	3	Rate	2006	0.0008224770800000001	0.0030264523399999997	0.00016058368999999998
4	YLLs (Years of Life Lost)	44576	World Bank Upper Middle Income	2	Female	9	20-24 years	465	Ovarian cancer	126	Occupational risks	1	Number	2007	0.7270534068912162	2.3384464022520444	0.1428138904439564
4	YLLs (Years of Life Lost)	44576	World Bank Upper Middle Income	2	Female	9	20-24 years	465	Ovarian cancer	126	Occupational risks	3	Rate	2007	0.00068581425	0.00220580752	0.00013471335
4	YLLs (Years of Life Lost)	44576	World Bank Upper Middle Income	2	Female	9	20-24 years	465	Ovarian cancer	126	Occupational risks	1	Number	2008	0.7037145436287336	2.2636125825372053	0.1462696013561146
4	YLLs (Years of Life Lost)	44576	World Bank Upper Middle Income	2	Female	9	20-24 years	465	Ovarian cancer	126	Occupational risks	3	Rate	2008	0.00064230452	0.00206607722	0.00013350531
4	YLLs (Years of Life Lost)	44576	World Bank Upper Middle Income	2	Female	9	20-24 years	465	Ovarian cancer	126	Occupational risks	1	Number	2009	0.6987360934585206	2.269606453985598	0.1351682300151383
4	YLLs (Years of Life Lost)	44576	World Bank Upper Middle Income	2	Female	9	20-24 years	465	Ovarian cancer	126	Occupational risks	3	Rate	2009	0.0006243944500000001	0.00202813293	0.00012078708
4	YLLs (Years of Life Lost)	44576	World Bank Upper Middle Income	2	Female	9	20-24 years	465	Ovarian cancer	126	Occupational risks	1	Number	2010	0.6698400273191927	2.04000184698543	0.1251437888572988
4	YLLs (Years of Life Lost)	44576	World Bank Upper Middle Income	2	Female	9	20-24 years	465	Ovarian cancer	126	Occupational risks	3	Rate	2010	0.00059658581	0.0018169056699999999	0.00011145797
4	YLLs (Years of Life Lost)	44576	World Bank Upper Middle Income	2	Female	9	20-24 years	465	Ovarian cancer	126	Occupational risks	1	Number	2011	0.5766895191053923	1.887090595850712	0.092368307881834
4	YLLs (Years of Life Lost)	44576	World Bank Upper Middle Income	2	Female	9	20-24 years	465	Ovarian cancer	126	Occupational risks	3	Rate	2011	0.00052244147	0.0017095756800000002	8.36794e-05
4	YLLs (Years of Life Lost)	44576	World Bank Upper Middle Income	2	Female	9	20-24 years	465	Ovarian cancer	126	Occupational risks	1	Number	2012	0.4934501788728844	1.5421274053870777	0.0796928989282074
4	YLLs (Years of Life Lost)	44576	World Bank Upper Middle Income	2	Female	9	20-24 years	465	Ovarian cancer	126	Occupational risks	3	Rate	2012	0.00046100971	0.00144074467	7.445372000000001e-05
4	YLLs (Years of Life Lost)	44576	World Bank Upper Middle Income	2	Female	9	20-24 years	465	Ovarian cancer	126	Occupational risks	1	Number	2013	0.4328492672287296	1.152978830293546	0.0837002973596738
4	YLLs (Years of Life Lost)	44576	World Bank Upper Middle Income	2	Female	9	20-24 years	465	Ovarian cancer	126	Occupational risks	3	Rate	2013	0.0004208384	0.00112098554	8.137775e-05
4	YLLs (Years of Life Lost)	44576	World Bank Upper Middle Income	2	Female	9	20-24 years	465	Ovarian cancer	126	Occupational risks	1	Number	2014	0.3789303790624839	1.1236043099586066	0.0619122848584175
4	YLLs (Years of Life Lost)	44576	World Bank Upper Middle Income	2	Female	9	20-24 years	465	Ovarian cancer	126	Occupational risks	3	Rate	2014	0.00038552831999999997	0.00114316853	6.29903e-05
4	YLLs (Years of Life Lost)	44576	World Bank Upper Middle Income	2	Female	9	20-24 years	465	Ovarian cancer	126	Occupational risks	1	Number	2015	0.3568536611986324	1.107050178309662	0.0451217679406569
4	YLLs (Years of Life Lost)	44576	World Bank Upper Middle Income	2	Female	9	20-24 years	465	Ovarian cancer	126	Occupational risks	3	Rate	2015	0.00038029608	0.00117977447	4.8085909999999994e-05
4	YLLs (Years of Life Lost)	44576	World Bank Upper Middle Income	2	Female	9	20-24 years	465	Ovarian cancer	126	Occupational risks	1	Number	2016	0.3597403395889165	1.0989156417981325	0.0360980418438421
4	YLLs (Years of Life Lost)	44576	World Bank Upper Middle Income	2	Female	9	20-24 years	465	Ovarian cancer	126	Occupational risks	3	Rate	2016	0.00039944626	0.00122020718	4.008232e-05
4	YLLs (Years of Life Lost)	44576	World Bank Upper Middle Income	2	Female	9	20-24 years	465	Ovarian cancer	126	Occupational risks	1	Number	2017	0.333195653858033	1.0510057759363731	0.0460628095425501
4	YLLs (Years of Life Lost)	44576	World Bank Upper Middle Income	2	Female	9	20-24 years	465	Ovarian cancer	126	Occupational risks	3	Rate	2017	0.00038318598	0.00120869127	5.297375e-05
4	YLLs (Years of Life Lost)	44576	World Bank Upper Middle Income	2	Female	9	20-24 years	465	Ovarian cancer	126	Occupational risks	1	Number	2018	0.3638761309865276	1.1592938335805314	0.0374151070739596
4	YLLs (Years of Life Lost)	44576	World Bank Upper Middle Income	2	Female	9	20-24 years	465	Ovarian cancer	126	Occupational risks	3	Rate	2018	0.00043143523999999994	0.00137453426	4.436179e-05
4	YLLs (Years of Life Lost)	44576	World Bank Upper Middle Income	2	Female	9	20-24 years	465	Ovarian cancer	126	Occupational risks	1	Number	2019	0.3946288859342647	1.421630975801944	0.0317846115317247
4	YLLs (Years of Life Lost)	44576	World Bank Upper Middle Income	2	Female	9	20-24 years	465	Ovarian cancer	126	Occupational risks	3	Rate	2019	0.00048072945	0.00173180397	3.871941e-05
4	YLLs (Years of Life Lost)	44576	World Bank Upper Middle Income	2	Female	9	20-24 years	465	Ovarian cancer	126	Occupational risks	1	Number	2020	0.438672791877055	1.4928691722312084	0.0402424581719364
4	YLLs (Years of Life Lost)	44576	World Bank Upper Middle Income	2	Female	9	20-24 years	465	Ovarian cancer	126	Occupational risks	3	Rate	2020	0.00054677722	0.0018607647099999998	5.015962e-05
4	YLLs (Years of Life Lost)	44576	World Bank Upper Middle Income	2	Female	9	20-24 years	465	Ovarian cancer	126	Occupational risks	1	Number	2021	0.4833386011875923	1.530666680329631	0.0331789364501844
4	YLLs (Years of Life Lost)	44576	World Bank Upper Middle Income	2	Female	9	20-24 years	465	Ovarian cancer	126	Occupational risks	3	Rate	2021	0.0006140127299999999	0.0019444936399999999	4.214911e-05
4	YLLs (Years of Life Lost)	44576	World Bank Upper Middle Income	2	Female	10	25-29 years	465	Ovarian cancer	126	Occupational risks	1	Number	1990	5.7151153843732585	12.576955443281433	1.48124341547914
4	YLLs (Years of Life Lost)	44576	World Bank Upper Middle Income	2	Female	10	25-29 years	465	Ovarian cancer	126	Occupational risks	3	Rate	1990	0.00628345508	0.013827670870000001	0.00162854568
4	YLLs (Years of Life Lost)	44576	World Bank Upper Middle Income	2	Female	10	25-29 years	465	Ovarian cancer	126	Occupational risks	1	Number	1991	5.609593009174995	12.974481289669711	1.3745168135753691
4	YLLs (Years of Life Lost)	44576	World Bank Upper Middle Income	2	Female	10	25-29 years	465	Ovarian cancer	126	Occupational risks	3	Rate	1991	0.0058700375	0.013576865850000001	0.00143833345
4	YLLs (Years of Life Lost)	44576	World Bank Upper Middle Income	2	Female	10	25-29 years	465	Ovarian cancer	126	Occupational risks	1	Number	1992	6.088290384708953	14.070114234238616	1.6290281093168002
4	YLLs (Years of Life Lost)	44576	World Bank Upper Middle Income	2	Female	10	25-29 years	465	Ovarian cancer	126	Occupational risks	3	Rate	1992	0.00614997124	0.01421265945	0.0016455319
4	YLLs (Years of Life Lost)	44576	World Bank Upper Middle Income	2	Female	10	25-29 years	465	Ovarian cancer	126	Occupational risks	1	Number	1993	6.369751938484164	14.913797841171212	1.7996649699352891
4	YLLs (Years of Life Lost)	44576	World Bank Upper Middle Income	2	Female	10	25-29 years	465	Ovarian cancer	126	Occupational risks	3	Rate	1993	0.00631914826	0.01479531708	0.00178536776
4	YLLs (Years of Life Lost)	44576	World Bank Upper Middle Income	2	Female	10	25-29 years	465	Ovarian cancer	126	Occupational risks	1	Number	1994	6.841467122900011	15.024154675559911	2.060866701590389
4	YLLs (Years of Life Lost)	44576	World Bank Upper Middle Income	2	Female	10	25-29 years	465	Ovarian cancer	126	Occupational risks	3	Rate	1994	0.006744345	0.01481087034	0.00203161044
4	YLLs (Years of Life Lost)	44576	World Bank Upper Middle Income	2	Female	10	25-29 years	465	Ovarian cancer	126	Occupational risks	1	Number	1995	7.120395872596052	15.722936723336083	2.081034266787584
4	YLLs (Years of Life Lost)	44576	World Bank Upper Middle Income	2	Female	10	25-29 years	465	Ovarian cancer	126	Occupational risks	3	Rate	1995	0.0070237588900000005	0.015509547299999999	0.00205279077
4	YLLs (Years of Life Lost)	44576	World Bank Upper Middle Income	2	Female	10	25-29 years	465	Ovarian cancer	126	Occupational risks	1	Number	1996	6.967545263372701	16.855752600541347	1.9074823727761685
4	YLLs (Years of Life Lost)	44576	World Bank Upper Middle Income	2	Female	10	25-29 years	465	Ovarian cancer	126	Occupational risks	3	Rate	1996	0.006902788629999999	0.01669909459	0.00188975416
4	YLLs (Years of Life Lost)	44576	World Bank Upper Middle Income	2	Female	10	25-29 years	465	Ovarian cancer	126	Occupational risks	1	Number	1997	6.7919928486751004	15.90779645476198	1.71801379284353
4	YLLs (Years of Life Lost)	44576	World Bank Upper Middle Income	2	Female	10	25-29 years	465	Ovarian cancer	126	Occupational risks	3	Rate	1997	0.00675781955	0.01582775782	0.00170936976
4	YLLs (Years of Life Lost)	44576	World Bank Upper Middle Income	2	Female	10	25-29 years	465	Ovarian cancer	126	Occupational risks	1	Number	1998	7.474402534914675	18.071594856507527	2.0340689346542318
4	YLLs (Years of Life Lost)	44576	World Bank Upper Middle Income	2	Female	10	25-29 years	465	Ovarian cancer	126	Occupational risks	3	Rate	1998	0.007464520739999999	0.01804770267	0.00203137972
4	YLLs (Years of Life Lost)	44576	World Bank Upper Middle Income	2	Female	10	25-29 years	465	Ovarian cancer	126	Occupational risks	1	Number	1999	8.350881893348296	19.468430594328147	2.2148036892968856
4	YLLs (Years of Life Lost)	44576	World Bank Upper Middle Income	2	Female	10	25-29 years	465	Ovarian cancer	126	Occupational risks	3	Rate	1999	0.00838241357	0.01954194046	0.00222316646
4	YLLs (Years of Life Lost)	44576	World Bank Upper Middle Income	2	Female	10	25-29 years	465	Ovarian cancer	126	Occupational risks	1	Number	2000	9.163161491250612	20.59240211932064	2.4799596197008027
4	YLLs (Years of Life Lost)	44576	World Bank Upper Middle Income	2	Female	10	25-29 years	465	Ovarian cancer	126	Occupational risks	3	Rate	2000	0.00928398465	0.020863928389999998	0.00251265975
4	YLLs (Years of Life Lost)	44576	World Bank Upper Middle Income	2	Female	10	25-29 years	465	Ovarian cancer	126	Occupational risks	1	Number	2001	9.032342322400414	19.67228111113544	2.4498445423048247
4	YLLs (Years of Life Lost)	44576	World Bank Upper Middle Income	2	Female	10	25-29 years	465	Ovarian cancer	126	Occupational risks	3	Rate	2001	0.00929362266	0.02024134504	0.00252071168
4	YLLs (Years of Life Lost)	44576	World Bank Upper Middle Income	2	Female	10	25-29 years	465	Ovarian cancer	126	Occupational risks	1	Number	2002	9.28113212593196	19.128045615787013	2.572924140733158
4	YLLs (Years of Life Lost)	44576	World Bank Upper Middle Income	2	Female	10	25-29 years	465	Ovarian cancer	126	Occupational risks	3	Rate	2002	0.00974312458	0.02008019377	0.00270099812
4	YLLs (Years of Life Lost)	44576	World Bank Upper Middle Income	2	Female	10	25-29 years	465	Ovarian cancer	126	Occupational risks	1	Number	2003	9.15937743899211	18.705381518662254	2.671086160391682
4	YLLs (Years of Life Lost)	44576	World Bank Upper Middle Income	2	Female	10	25-29 years	465	Ovarian cancer	126	Occupational risks	3	Rate	2003	0.009814720170000001	0.02004372967	0.00286219925
4	YLLs (Years of Life Lost)	44576	World Bank Upper Middle Income	2	Female	10	25-29 years	465	Ovarian cancer	126	Occupational risks	1	Number	2004	9.174057974338748	19.497698276407	2.7875043693164843
4	YLLs (Years of Life Lost)	44576	World Bank Upper Middle Income	2	Female	10	25-29 years	465	Ovarian cancer	126	Occupational risks	3	Rate	2004	0.00998532182	0.02122188377	0.00303400396
4	YLLs (Years of Life Lost)	44576	World Bank Upper Middle Income	2	Female	10	25-29 years	465	Ovarian cancer	126	Occupational risks	1	Number	2005	9.101548042190046	19.723803874004847	2.8299820310056814
4	YLLs (Years of Life Lost)	44576	World Bank Upper Middle Income	2	Female	10	25-29 years	465	Ovarian cancer	126	Occupational risks	3	Rate	2005	0.00998786533	0.02164452641	0.00310556834
4	YLLs (Years of Life Lost)	44576	World Bank Upper Middle Income	2	Female	10	25-29 years	465	Ovarian cancer	126	Occupational risks	1	Number	2006	8.516232366880466	18.25381510584893	2.5037885822344164
4	YLLs (Years of Life Lost)	44576	World Bank Upper Middle Income	2	Female	10	25-29 years	465	Ovarian cancer	126	Occupational risks	3	Rate	2006	0.00937199377	0.02008806643	0.00275538407
4	YLLs (Years of Life Lost)	44576	World Bank Upper Middle Income	2	Female	10	25-29 years	465	Ovarian cancer	126	Occupational risks	1	Number	2007	7.811423785885901	16.821946552201034	2.3177049996167645
4	YLLs (Years of Life Lost)	44576	World Bank Upper Middle Income	2	Female	10	25-29 years	465	Ovarian cancer	126	Occupational risks	3	Rate	2007	0.00857295604	0.0184619107	0.0025436570400000002
4	YLLs (Years of Life Lost)	44576	World Bank Upper Middle Income	2	Female	10	25-29 years	465	Ovarian cancer	126	Occupational risks	1	Number	2008	7.750633173429579	16.200999197633177	2.1828986315386243
4	YLLs (Years of Life Lost)	44576	World Bank Upper Middle Income	2	Female	10	25-29 years	465	Ovarian cancer	126	Occupational risks	3	Rate	2008	0.008406215560000001	0.01757135043	0.00236753773
4	YLLs (Years of Life Lost)	44576	World Bank Upper Middle Income	2	Female	10	25-29 years	465	Ovarian cancer	126	Occupational risks	1	Number	2009	7.64635399953341	15.540569375043118	2.0181290310540145
4	YLLs (Years of Life Lost)	44576	World Bank Upper Middle Income	2	Female	10	25-29 years	465	Ovarian cancer	126	Occupational risks	3	Rate	2009	0.00810603878	0.016474839919999998	0.00213945525
4	YLLs (Years of Life Lost)	44576	World Bank Upper Middle Income	2	Female	10	25-29 years	465	Ovarian cancer	126	Occupational risks	1	Number	2010	7.570455917651461	16.547379774209002	2.004945755491697
4	YLLs (Years of Life Lost)	44576	World Bank Upper Middle Income	2	Female	10	25-29 years	465	Ovarian cancer	126	Occupational risks	3	Rate	2010	0.00777516763	0.016994835320000002	0.00205916123
4	YLLs (Years of Life Lost)	44576	World Bank Upper Middle Income	2	Female	10	25-29 years	465	Ovarian cancer	126	Occupational risks	1	Number	2011	7.139071663717912	15.601271969195052	1.8656033036375748
4	YLLs (Years of Life Lost)	44576	World Bank Upper Middle Income	2	Female	10	25-29 years	465	Ovarian cancer	126	Occupational risks	3	Rate	2011	0.007052343660000001	0.015411742130000001	0.00184293929
4	YLLs (Years of Life Lost)	44576	World Bank Upper Middle Income	2	Female	10	25-29 years	465	Ovarian cancer	126	Occupational risks	1	Number	2012	6.471810074125232	14.270840536581684	1.5346368419675382
4	YLLs (Years of Life Lost)	44576	World Bank Upper Middle Income	2	Female	10	25-29 years	465	Ovarian cancer	126	Occupational risks	3	Rate	2012	0.00614836763	0.013557624980000002	0.00145794011
4	YLLs (Years of Life Lost)	44576	World Bank Upper Middle Income	2	Female	10	25-29 years	465	Ovarian cancer	126	Occupational risks	1	Number	2013	5.967990675606661	13.461833532865969	1.4159718196954143
4	YLLs (Years of Life Lost)	44576	World Bank Upper Middle Income	2	Female	10	25-29 years	465	Ovarian cancer	126	Occupational risks	3	Rate	2013	0.0054971077	0.01239967567	0.0013042496199999999
4	YLLs (Years of Life Lost)	44576	World Bank Upper Middle Income	2	Female	10	25-29 years	465	Ovarian cancer	126	Occupational risks	1	Number	2014	5.682632328403082	12.524751417764984	1.3723578899081377
4	YLLs (Years of Life Lost)	44576	World Bank Upper Middle Income	2	Female	10	25-29 years	465	Ovarian cancer	126	Occupational risks	3	Rate	2014	0.00514674773	0.01134364011	0.00124294155
4	YLLs (Years of Life Lost)	44576	World Bank Upper Middle Income	2	Female	10	25-29 years	465	Ovarian cancer	126	Occupational risks	1	Number	2015	5.378146380175936	11.272818774892391	1.2823627913638944
4	YLLs (Years of Life Lost)	44576	World Bank Upper Middle Income	2	Female	10	25-29 years	465	Ovarian cancer	126	Occupational risks	3	Rate	2015	0.00487616571	0.01022064638	0.00116267075
4	YLLs (Years of Life Lost)	44576	World Bank Upper Middle Income	2	Female	10	25-29 years	465	Ovarian cancer	126	Occupational risks	1	Number	2016	5.402746284069708	11.86046040039005	1.3897111503409718
4	YLLs (Years of Life Lost)	44576	World Bank Upper Middle Income	2	Female	10	25-29 years	465	Ovarian cancer	126	Occupational risks	3	Rate	2016	0.00500289084	0.0109826717	0.0012868590899999999
4	YLLs (Years of Life Lost)	44576	World Bank Upper Middle Income	2	Female	10	25-29 years	465	Ovarian cancer	126	Occupational risks	1	Number	2017	5.114401400101418	11.154113278935808	1.2215397377141797
4	YLLs (Years of Life Lost)	44576	World Bank Upper Middle Income	2	Female	10	25-29 years	465	Ovarian cancer	126	Occupational risks	3	Rate	2017	0.00490824798	0.01070450864	0.00117230141
4	YLLs (Years of Life Lost)	44576	World Bank Upper Middle Income	2	Female	10	25-29 years	465	Ovarian cancer	126	Occupational risks	1	Number	2018	5.219675618306154	11.696321567732683	1.308185593023965
4	YLLs (Years of Life Lost)	44576	World Bank Upper Middle Income	2	Female	10	25-29 years	465	Ovarian cancer	126	Occupational risks	3	Rate	2018	0.00524186908	0.011746053	0.0013137478500000002
4	YLLs (Years of Life Lost)	44576	World Bank Upper Middle Income	2	Female	10	25-29 years	465	Ovarian cancer	126	Occupational risks	1	Number	2019	5.516515525814893	12.667487041108462	1.4530294841733546
4	YLLs (Years of Life Lost)	44576	World Bank Upper Middle Income	2	Female	10	25-29 years	465	Ovarian cancer	126	Occupational risks	3	Rate	2019	0.0058251229	0.01337613725	0.0015343155099999998
4	YLLs (Years of Life Lost)	44576	World Bank Upper Middle Income	2	Female	10	25-29 years	465	Ovarian cancer	126	Occupational risks	1	Number	2020	5.726817662669922	13.352666977903928	1.4478698121439797
4	YLLs (Years of Life Lost)	44576	World Bank Upper Middle Income	2	Female	10	25-29 years	465	Ovarian cancer	126	Occupational risks	3	Rate	2020	0.006350919609999999	0.01480782515	0.00160565699
4	YLLs (Years of Life Lost)	44576	World Bank Upper Middle Income	2	Female	10	25-29 years	465	Ovarian cancer	126	Occupational risks	1	Number	2021	5.967698938732997	14.025297229539747	1.5580459810873837
4	YLLs (Years of Life Lost)	44576	World Bank Upper Middle Income	2	Female	10	25-29 years	465	Ovarian cancer	126	Occupational risks	3	Rate	2021	0.00689376129	0.01620173071	0.00179982221
4	YLLs (Years of Life Lost)	44576	World Bank Upper Middle Income	2	Female	11	30-34 years	465	Ovarian cancer	126	Occupational risks	1	Number	1990	10.814494746776868	24.931421395113283	3.428374126732229
4	YLLs (Years of Life Lost)	44576	World Bank Upper Middle Income	2	Female	11	30-34 years	465	Ovarian cancer	126	Occupational risks	3	Rate	1990	0.01417437483	0.03267719114	0.00449351182
4	YLLs (Years of Life Lost)	44576	World Bank Upper Middle Income	2	Female	11	30-34 years	465	Ovarian cancer	126	Occupational risks	1	Number	1991	10.690004830050263	24.74006207982339	3.4590105057235
4	YLLs (Years of Life Lost)	44576	World Bank Upper Middle Income	2	Female	11	30-34 years	465	Ovarian cancer	126	Occupational risks	3	Rate	1991	0.014037332999999999	0.03248684124	0.00454211977
4	YLLs (Years of Life Lost)	44576	World Bank Upper Middle Income	2	Female	11	30-34 years	465	Ovarian cancer	126	Occupational risks	1	Number	1992	11.609719150235382	24.942693490544706	3.873741145364674
4	YLLs (Years of Life Lost)	44576	World Bank Upper Middle Income	2	Female	11	30-34 years	465	Ovarian cancer	126	Occupational risks	3	Rate	1992	0.01494024746	0.03209810749	0.00498501734
4	YLLs (Years of Life Lost)	44576	World Bank Upper Middle Income	2	Female	11	30-34 years	465	Ovarian cancer	126	Occupational risks	1	Number	1993	12.931031803115488	28.444108956720356	4.236400276516003
4	YLLs (Years of Life Lost)	44576	World Bank Upper Middle Income	2	Female	11	30-34 years	465	Ovarian cancer	126	Occupational risks	3	Rate	1993	0.01588687762	0.034946018599999996	0.00520477977
4	YLLs (Years of Life Lost)	44576	World Bank Upper Middle Income	2	Female	11	30-34 years	465	Ovarian cancer	126	Occupational risks	1	Number	1994	14.515199843562078	31.13684683614597	4.679492003961073
4	YLLs (Years of Life Lost)	44576	World Bank Upper Middle Income	2	Female	11	30-34 years	465	Ovarian cancer	126	Occupational risks	3	Rate	1994	0.01685607266	0.03615830014	0.00543415579
4	YLLs (Years of Life Lost)	44576	World Bank Upper Middle Income	2	Female	11	30-34 years	465	Ovarian cancer	126	Occupational risks	1	Number	1995	15.19377562649957	33.29326153885485	4.929094358746439
4	YLLs (Years of Life Lost)	44576	World Bank Upper Middle Income	2	Female	11	30-34 years	465	Ovarian cancer	126	Occupational risks	3	Rate	1995	0.01670631276	0.03660759865	0.0054197846499999995
4	YLLs (Years of Life Lost)	44576	World Bank Upper Middle Income	2	Female	11	30-34 years	465	Ovarian cancer	126	Occupational risks	1	Number	1996	15.293443259293491	34.82279857129549	4.963999973549615
4	YLLs (Years of Life Lost)	44576	World Bank Upper Middle Income	2	Female	11	30-34 years	465	Ovarian cancer	126	Occupational risks	3	Rate	1996	0.01605824045	0.03656422317	0.0052122405499999995
4	YLLs (Years of Life Lost)	44576	World Bank Upper Middle Income	2	Female	11	30-34 years	465	Ovarian cancer	126	Occupational risks	1	Number	1997	16.078981433031558	34.95993160572735	5.162782031274579
4	YLLs (Years of Life Lost)	44576	World Bank Upper Middle Income	2	Female	11	30-34 years	465	Ovarian cancer	126	Occupational risks	3	Rate	1997	0.016346373810000002	0.03554131292	0.00524863875
4	YLLs (Years of Life Lost)	44576	World Bank Upper Middle Income	2	Female	11	30-34 years	465	Ovarian cancer	126	Occupational risks	1	Number	1998	16.974593519840855	35.92997993381995	5.72840218528072
4	YLLs (Years of Life Lost)	44576	World Bank Upper Middle Income	2	Female	11	30-34 years	465	Ovarian cancer	126	Occupational risks	3	Rate	1998	0.01698891117	0.03596028599	0.0057332339500000004
4	YLLs (Years of Life Lost)	44576	World Bank Upper Middle Income	2	Female	11	30-34 years	465	Ovarian cancer	126	Occupational risks	1	Number	1999	18.22790005799568	38.68170670034247	5.99477677160422
4	YLLs (Years of Life Lost)	44576	World Bank Upper Middle Income	2	Female	11	30-34 years	465	Ovarian cancer	126	Occupational risks	3	Rate	1999	0.01815657327	0.038530343019999996	0.00597131888
4	YLLs (Years of Life Lost)	44576	World Bank Upper Middle Income	2	Female	11	30-34 years	465	Ovarian cancer	126	Occupational risks	1	Number	2000	19.42454162976662	40.25371580524994	7.10444223900147
4	YLLs (Years of Life Lost)	44576	World Bank Upper Middle Income	2	Female	11	30-34 years	465	Ovarian cancer	126	Occupational risks	3	Rate	2000	0.01936857439	0.0401377342	0.007083972460000001
4	YLLs (Years of Life Lost)	44576	World Bank Upper Middle Income	2	Female	11	30-34 years	465	Ovarian cancer	126	Occupational risks	1	Number	2001	18.86849116053602	39.49788855747214	6.934060189307788
4	YLLs (Years of Life Lost)	44576	World Bank Upper Middle Income	2	Female	11	30-34 years	465	Ovarian cancer	126	Occupational risks	3	Rate	2001	0.01887529488	0.03951213096	0.00693656052
4	YLLs (Years of Life Lost)	44576	World Bank Upper Middle Income	2	Female	11	30-34 years	465	Ovarian cancer	126	Occupational risks	1	Number	2002	19.003794108395542	40.442639197501386	6.8547186344459465
4	YLLs (Years of Life Lost)	44576	World Bank Upper Middle Income	2	Female	11	30-34 years	465	Ovarian cancer	126	Occupational risks	3	Rate	2002	0.01905715488	0.04055619813	0.0068739660099999995
4	YLLs (Years of Life Lost)	44576	World Bank Upper Middle Income	2	Female	11	30-34 years	465	Ovarian cancer	126	Occupational risks	1	Number	2003	19.720110471030605	42.18277207407444	7.369654952377076
4	YLLs (Years of Life Lost)	44576	World Bank Upper Middle Income	2	Female	11	30-34 years	465	Ovarian cancer	126	Occupational risks	3	Rate	2003	0.019810591239999998	0.04237631712	0.00740346876
4	YLLs (Years of Life Lost)	44576	World Bank Upper Middle Income	2	Female	11	30-34 years	465	Ovarian cancer	126	Occupational risks	1	Number	2004	19.80130284119561	44.22552648353414	7.343618734151303
4	YLLs (Years of Life Lost)	44576	World Bank Upper Middle Income	2	Female	11	30-34 years	465	Ovarian cancer	126	Occupational risks	3	Rate	2004	0.019956603790000003	0.0445723858	0.00740121449
4	YLLs (Years of Life Lost)	44576	World Bank Upper Middle Income	2	Female	11	30-34 years	465	Ovarian cancer	126	Occupational risks	1	Number	2005	19.41157854769062	42.83565002534306	7.652080880175392
4	YLLs (Years of Life Lost)	44576	World Bank Upper Middle Income	2	Female	11	30-34 years	465	Ovarian cancer	126	Occupational risks	3	Rate	2005	0.01971518993	0.04350563112	0.0077717650600000006
4	YLLs (Years of Life Lost)	44576	World Bank Upper Middle Income	2	Female	11	30-34 years	465	Ovarian cancer	126	Occupational risks	1	Number	2006	18.546116305551053	41.18515831556329	7.078384361900488
4	YLLs (Years of Life Lost)	44576	World Bank Upper Middle Income	2	Female	11	30-34 years	465	Ovarian cancer	126	Occupational risks	3	Rate	2006	0.019101721909999998	0.04241898563	0.007290439
4	YLLs (Years of Life Lost)	44576	World Bank Upper Middle Income	2	Female	11	30-34 years	465	Ovarian cancer	126	Occupational risks	1	Number	2007	17.52314668014898	38.452925710845925	6.309528032427077
4	YLLs (Years of Life Lost)	44576	World Bank Upper Middle Income	2	Female	11	30-34 years	465	Ovarian cancer	126	Occupational risks	3	Rate	2007	0.01839536138	0.04036692025	0.00662358482
4	YLLs (Years of Life Lost)	44576	World Bank Upper Middle Income	2	Female	11	30-34 years	465	Ovarian cancer	126	Occupational risks	1	Number	2008	17.594309995715903	36.74698242156096	6.333256410898731
4	YLLs (Years of Life Lost)	44576	World Bank Upper Middle Income	2	Female	11	30-34 years	465	Ovarian cancer	126	Occupational risks	3	Rate	2008	0.0188320643	0.03933212136	0.00677879906
4	YLLs (Years of Life Lost)	44576	World Bank Upper Middle Income	2	Female	11	30-34 years	465	Ovarian cancer	126	Occupational risks	1	Number	2009	17.796765152139198	37.27038019835618	6.476517118220322
4	YLLs (Years of Life Lost)	44576	World Bank Upper Middle Income	2	Female	11	30-34 years	465	Ovarian cancer	126	Occupational risks	3	Rate	2009	0.01932533442	0.04047154385	0.007032787029999999
4	YLLs (Years of Life Lost)	44576	World Bank Upper Middle Income	2	Female	11	30-34 years	465	Ovarian cancer	126	Occupational risks	1	Number	2010	18.15715685216783	39.65531958581967	6.790324497532263
4	YLLs (Years of Life Lost)	44576	World Bank Upper Middle Income	2	Female	11	30-34 years	465	Ovarian cancer	126	Occupational risks	3	Rate	2010	0.01988008732	0.04341820818	0.00743465759
4	YLLs (Years of Life Lost)	44576	World Bank Upper Middle Income	2	Female	11	30-34 years	465	Ovarian cancer	126	Occupational risks	1	Number	2011	17.11547961420413	35.86049595287186	6.11946756507054
4	YLLs (Years of Life Lost)	44576	World Bank Upper Middle Income	2	Female	11	30-34 years	465	Ovarian cancer	126	Occupational risks	3	Rate	2011	0.018821881840000002	0.039435764150000004	0.006729574510000001
4	YLLs (Years of Life Lost)	44576	World Bank Upper Middle Income	2	Female	11	30-34 years	465	Ovarian cancer	126	Occupational risks	1	Number	2012	16.003442912910806	34.560781566789274	5.453382109177602
4	YLLs (Years of Life Lost)	44576	World Bank Upper Middle Income	2	Female	11	30-34 years	465	Ovarian cancer	126	Occupational risks	3	Rate	2012	0.017572840870000002	0.03795002852	0.005988174949999999
4	YLLs (Years of Life Lost)	44576	World Bank Upper Middle Income	2	Female	11	30-34 years	465	Ovarian cancer	126	Occupational risks	1	Number	2013	14.958911079599384	31.38599166229934	4.861153724703739
4	YLLs (Years of Life Lost)	44576	World Bank Upper Middle Income	2	Female	11	30-34 years	465	Ovarian cancer	126	Occupational risks	3	Rate	2013	0.016256412	0.03410833908	0.00528279881
4	YLLs (Years of Life Lost)	44576	World Bank Upper Middle Income	2	Female	11	30-34 years	465	Ovarian cancer	126	Occupational risks	1	Number	2014	14.435353385499406	29.876691282721737	4.782525771854239
4	YLLs (Years of Life Lost)	44576	World Bank Upper Middle Income	2	Female	11	30-34 years	465	Ovarian cancer	126	Occupational risks	3	Rate	2014	0.01537043857	0.03181202675	0.0050923255300000005
4	YLLs (Years of Life Lost)	44576	World Bank Upper Middle Income	2	Female	11	30-34 years	465	Ovarian cancer	126	Occupational risks	1	Number	2015	13.717451202031754	29.161676357423158	4.226631427361415
4	YLLs (Years of Life Lost)	44576	World Bank Upper Middle Income	2	Female	11	30-34 years	465	Ovarian cancer	126	Occupational risks	3	Rate	2015	0.014177016570000001	0.030138657880000003	0.00436823305
4	YLLs (Years of Life Lost)	44576	World Bank Upper Middle Income	2	Female	11	30-34 years	465	Ovarian cancer	126	Occupational risks	1	Number	2016	13.522868534745758	28.962868330713796	4.418878213103312
4	YLLs (Years of Life Lost)	44576	World Bank Upper Middle Income	2	Female	11	30-34 years	465	Ovarian cancer	126	Occupational risks	3	Rate	2016	0.013461755139999998	0.02883197753	0.00439890814
4	YLLs (Years of Life Lost)	44576	World Bank Upper Middle Income	2	Female	11	30-34 years	465	Ovarian cancer	126	Occupational risks	1	Number	2017	13.3777191584146	27.50875991441892	4.511996093416545
4	YLLs (Years of Life Lost)	44576	World Bank Upper Middle Income	2	Female	11	30-34 years	465	Ovarian cancer	126	Occupational risks	3	Rate	2017	0.01283803336	0.02639899771	0.00432997252
4	YLLs (Years of Life Lost)	44576	World Bank Upper Middle Income	2	Female	11	30-34 years	465	Ovarian cancer	126	Occupational risks	1	Number	2018	13.497315960103789	28.762303096415543	4.064303042662137
4	YLLs (Years of Life Lost)	44576	World Bank Upper Middle Income	2	Female	11	30-34 years	465	Ovarian cancer	126	Occupational risks	3	Rate	2018	0.012599839989999998	0.026849813530000002	0.00379405566
4	YLLs (Years of Life Lost)	44576	World Bank Upper Middle Income	2	Female	11	30-34 years	465	Ovarian cancer	126	Occupational risks	1	Number	2019	13.95790364672149	31.145311074427603	4.148335148026833
4	YLLs (Years of Life Lost)	44576	World Bank Upper Middle Income	2	Female	11	30-34 years	465	Ovarian cancer	126	Occupational risks	3	Rate	2019	0.012855204050000001	0.02868477525	0.0038206091799999997
4	YLLs (Years of Life Lost)	44576	World Bank Upper Middle Income	2	Female	11	30-34 years	465	Ovarian cancer	126	Occupational risks	1	Number	2020	14.402218081915944	29.930237492044224	4.590306028668366
4	YLLs (Years of Life Lost)	44576	World Bank Upper Middle Income	2	Female	11	30-34 years	465	Ovarian cancer	126	Occupational risks	3	Rate	2020	0.01331484042	0.02767048336	0.00424373467
4	YLLs (Years of Life Lost)	44576	World Bank Upper Middle Income	2	Female	11	30-34 years	465	Ovarian cancer	126	Occupational risks	1	Number	2021	14.968701019522523	31.695344439442728	4.626085633563624
4	YLLs (Years of Life Lost)	44576	World Bank Upper Middle Income	2	Female	11	30-34 years	465	Ovarian cancer	126	Occupational risks	3	Rate	2021	0.014156420610000001	0.02997538843	0.0043750499100000005
4	YLLs (Years of Life Lost)	44576	World Bank Upper Middle Income	2	Female	12	35-39 years	465	Ovarian cancer	126	Occupational risks	1	Number	1990	88.29920974482258	154.04472916743302	38.65210122599792
4	YLLs (Years of Life Lost)	44576	World Bank Upper Middle Income	2	Female	12	35-39 years	465	Ovarian cancer	126	Occupational risks	3	Rate	1990	0.12015608469	0.2096214856	0.05259713152
4	YLLs (Years of Life Lost)	44576	World Bank Upper Middle Income	2	Female	12	35-39 years	465	Ovarian cancer	126	Occupational risks	1	Number	1991	89.03362361570423	157.1941630341909	39.02740750396107
4	YLLs (Years of Life Lost)	44576	World Bank Upper Middle Income	2	Female	12	35-39 years	465	Ovarian cancer	126	Occupational risks	3	Rate	1991	0.11738366984	0.20724785744	0.05145449698000001
4	YLLs (Years of Life Lost)	44576	World Bank Upper Middle Income	2	Female	12	35-39 years	465	Ovarian cancer	126	Occupational risks	1	Number	1992	95.0232370215856	169.2196237743616	41.20180045765106
4	YLLs (Years of Life Lost)	44576	World Bank Upper Middle Income	2	Female	12	35-39 years	465	Ovarian cancer	126	Occupational risks	3	Rate	1992	0.12310101834	0.21922119959999997	0.05337624514
4	YLLs (Years of Life Lost)	44576	World Bank Upper Middle Income	2	Female	12	35-39 years	465	Ovarian cancer	126	Occupational risks	1	Number	1993	110.27111876250646	196.25062641344323	47.49716537936976
4	YLLs (Years of Life Lost)	44576	World Bank Upper Middle Income	2	Female	12	35-39 years	465	Ovarian cancer	126	Occupational risks	3	Rate	1993	0.14311393533	0.25470131953999997	0.061643577490000004
4	YLLs (Years of Life Lost)	44576	World Bank Upper Middle Income	2	Female	12	35-39 years	465	Ovarian cancer	126	Occupational risks	1	Number	1994	116.08856659916944	213.59496761553171	49.8933203316491
4	YLLs (Years of Life Lost)	44576	World Bank Upper Middle Income	2	Female	12	35-39 years	465	Ovarian cancer	126	Occupational risks	3	Rate	1994	0.15269481093	0.28094793615	0.06562619676999999
4	YLLs (Years of Life Lost)	44576	World Bank Upper Middle Income	2	Female	12	35-39 years	465	Ovarian cancer	126	Occupational risks	1	Number	1995	113.30769996581267	199.01390989439332	49.58744691487928
4	YLLs (Years of Life Lost)	44576	World Bank Upper Middle Income	2	Female	12	35-39 years	465	Ovarian cancer	126	Occupational risks	3	Rate	1995	0.15120884197	0.26558356457	0.06617432378
4	YLLs (Years of Life Lost)	44576	World Bank Upper Middle Income	2	Female	12	35-39 years	465	Ovarian cancer	126	Occupational risks	1	Number	1996	109.66453631547698	193.8189288804458	46.90104414745817
4	YLLs (Years of Life Lost)	44576	World Bank Upper Middle Income	2	Female	12	35-39 years	465	Ovarian cancer	126	Occupational risks	3	Rate	1996	0.14650644373	0.25893258616000003	0.06265749545
4	YLLs (Years of Life Lost)	44576	World Bank Upper Middle Income	2	Female	12	35-39 years	465	Ovarian cancer	126	Occupational risks	1	Number	1997	105.6502984398466	183.46197990516544	44.61958947244851
4	YLLs (Years of Life Lost)	44576	World Bank Upper Middle Income	2	Female	12	35-39 years	465	Ovarian cancer	126	Occupational risks	3	Rate	1997	0.13810704425	0.23982319172	0.058327138769999995
4	YLLs (Years of Life Lost)	44576	World Bank Upper Middle Income	2	Female	12	35-39 years	465	Ovarian cancer	126	Occupational risks	1	Number	1998	101.34889500005394	180.65255860491115	42.561493277442615
4	YLLs (Years of Life Lost)	44576	World Bank Upper Middle Income	2	Female	12	35-39 years	465	Ovarian cancer	126	Occupational risks	3	Rate	1998	0.12627545437	0.22508369648999998	0.05302940799
4	YLLs (Years of Life Lost)	44576	World Bank Upper Middle Income	2	Female	12	35-39 years	465	Ovarian cancer	126	Occupational risks	1	Number	1999	103.43543664905502	179.64638487451788	43.03809028027817
4	YLLs (Years of Life Lost)	44576	World Bank Upper Middle Income	2	Female	12	35-39 years	465	Ovarian cancer	126	Occupational risks	3	Rate	1999	0.1216278196	0.21124286607	0.05060769549
4	YLLs (Years of Life Lost)	44576	World Bank Upper Middle Income	2	Female	12	35-39 years	465	Ovarian cancer	126	Occupational risks	1	Number	2000	105.1605516872225	188.77715823118228	45.69752950475901
4	YLLs (Years of Life Lost)	44576	World Bank Upper Middle Income	2	Female	12	35-39 years	465	Ovarian cancer	126	Occupational risks	3	Rate	2000	0.11694141907000001	0.20992537998	0.05081690675
4	YLLs (Years of Life Lost)	44576	World Bank Upper Middle Income	2	Female	12	35-39 years	465	Ovarian cancer	126	Occupational risks	1	Number	2001	102.5167629124103	180.82320666418653	45.522371490279816
4	YLLs (Years of Life Lost)	44576	World Bank Upper Middle Income	2	Female	12	35-39 years	465	Ovarian cancer	126	Occupational risks	3	Rate	2001	0.10878515283	0.19187964596	0.04830583798
4	YLLs (Years of Life Lost)	44576	World Bank Upper Middle Income	2	Female	12	35-39 years	465	Ovarian cancer	126	Occupational risks	1	Number	2002	100.08759072326012	181.80957492331677	45.551597051458735
4	YLLs (Years of Life Lost)	44576	World Bank Upper Middle Income	2	Female	12	35-39 years	465	Ovarian cancer	126	Occupational risks	3	Rate	2002	0.10277044236	0.18668298742	0.046772609320000005
4	YLLs (Years of Life Lost)	44576	World Bank Upper Middle Income	2	Female	12	35-39 years	465	Ovarian cancer	126	Occupational risks	1	Number	2003	97.19561218398267	175.68507697640592	43.324745999061946
4	YLLs (Years of Life Lost)	44576	World Bank Upper Middle Income	2	Female	12	35-39 years	465	Ovarian cancer	126	Occupational risks	3	Rate	2003	0.09818917532999999	0.17748098334	0.04376762475
4	YLLs (Years of Life Lost)	44576	World Bank Upper Middle Income	2	Female	12	35-39 years	465	Ovarian cancer	126	Occupational risks	1	Number	2004	95.31688704707928	173.84116765911605	43.1626872121459
4	YLLs (Years of Life Lost)	44576	World Bank Upper Middle Income	2	Female	12	35-39 years	465	Ovarian cancer	126	Occupational risks	3	Rate	2004	0.09576091894	0.17465100342	0.04336375977
4	YLLs (Years of Life Lost)	44576	World Bank Upper Middle Income	2	Female	12	35-39 years	465	Ovarian cancer	126	Occupational risks	1	Number	2005	96.2334813704864	177.72444610422173	42.98413269839606
4	YLLs (Years of Life Lost)	44576	World Bank Upper Middle Income	2	Female	12	35-39 years	465	Ovarian cancer	126	Occupational risks	3	Rate	2005	0.09669374998	0.17857447233999998	0.0431897186
4	YLLs (Years of Life Lost)	44576	World Bank Upper Middle Income	2	Female	12	35-39 years	465	Ovarian cancer	126	Occupational risks	1	Number	2006	92.2563942589466	167.49426962759685	41.17469026570476
4	YLLs (Years of Life Lost)	44576	World Bank Upper Middle Income	2	Female	12	35-39 years	465	Ovarian cancer	126	Occupational risks	3	Rate	2006	0.09292883761	0.16871511083000001	0.04147480655
4	YLLs (Years of Life Lost)	44576	World Bank Upper Middle Income	2	Female	12	35-39 years	465	Ovarian cancer	126	Occupational risks	1	Number	2007	88.07344605007835	160.43475236968595	38.854617222173474
4	YLLs (Years of Life Lost)	44576	World Bank Upper Middle Income	2	Female	12	35-39 years	465	Ovarian cancer	126	Occupational risks	3	Rate	2007	0.08888366427	0.16191064738	0.03921205434
4	YLLs (Years of Life Lost)	44576	World Bank Upper Middle Income	2	Female	12	35-39 years	465	Ovarian cancer	126	Occupational risks	1	Number	2008	90.67616757984018	164.07677979318777	39.32632530653625
4	YLLs (Years of Life Lost)	44576	World Bank Upper Middle Income	2	Female	12	35-39 years	465	Ovarian cancer	126	Occupational risks	3	Rate	2008	0.09161119738	0.16576869821999998	0.039731848470000004
4	YLLs (Years of Life Lost)	44576	World Bank Upper Middle Income	2	Female	12	35-39 years	465	Ovarian cancer	126	Occupational risks	1	Number	2009	90.49749591561584	162.71592801188075	39.829952694583696
4	YLLs (Years of Life Lost)	44576	World Bank Upper Middle Income	2	Female	12	35-39 years	465	Ovarian cancer	126	Occupational risks	3	Rate	2009	0.09166574093	0.16481645101999998	0.04034412321
4	YLLs (Years of Life Lost)	44576	World Bank Upper Middle Income	2	Female	12	35-39 years	465	Ovarian cancer	126	Occupational risks	1	Number	2010	90.58046219781257	167.87377467942213	39.790845670538985
4	YLLs (Years of Life Lost)	44576	World Bank Upper Middle Income	2	Female	12	35-39 years	465	Ovarian cancer	126	Occupational risks	3	Rate	2010	0.09250057413	0.17143233941	0.04063432644
4	YLLs (Years of Life Lost)	44576	World Bank Upper Middle Income	2	Female	12	35-39 years	465	Ovarian cancer	126	Occupational risks	1	Number	2011	88.1673569545051	158.23946065553298	39.26680811735649
4	YLLs (Years of Life Lost)	44576	World Bank Upper Middle Income	2	Female	12	35-39 years	465	Ovarian cancer	126	Occupational risks	3	Rate	2011	0.09143375271	0.16410186508000002	0.04072155214
4	YLLs (Years of Life Lost)	44576	World Bank Upper Middle Income	2	Female	12	35-39 years	465	Ovarian cancer	126	Occupational risks	1	Number	2012	86.52928028194198	156.9928706085613	38.91497572720294
4	YLLs (Years of Life Lost)	44576	World Bank Upper Middle Income	2	Female	12	35-39 years	465	Ovarian cancer	126	Occupational risks	3	Rate	2012	0.09158076350000001	0.16615793991	0.041186788759999995
4	YLLs (Years of Life Lost)	44576	World Bank Upper Middle Income	2	Female	12	35-39 years	465	Ovarian cancer	126	Occupational risks	1	Number	2013	84.28480392151977	150.2288205933753	36.90646599072202
4	YLLs (Years of Life Lost)	44576	World Bank Upper Middle Income	2	Female	12	35-39 years	465	Ovarian cancer	126	Occupational risks	3	Rate	2013	0.09108445209999999	0.16234848012	0.03988388271
4	YLLs (Years of Life Lost)	44576	World Bank Upper Middle Income	2	Female	12	35-39 years	465	Ovarian cancer	126	Occupational risks	1	Number	2014	86.21661273362041	154.6509856243706	38.10417098291636
4	YLLs (Years of Life Lost)	44576	World Bank Upper Middle Income	2	Female	12	35-39 years	465	Ovarian cancer	126	Occupational risks	3	Rate	2014	0.09471369472	0.16989262019	0.0418595292
4	YLLs (Years of Life Lost)	44576	World Bank Upper Middle Income	2	Female	12	35-39 years	465	Ovarian cancer	126	Occupational risks	1	Number	2015	85.40581072427462	153.4156288437315	38.16710388956416
4	YLLs (Years of Life Lost)	44576	World Bank Upper Middle Income	2	Female	12	35-39 years	465	Ovarian cancer	126	Occupational risks	3	Rate	2015	0.09472231041000001	0.17015098498	0.04233056547
4	YLLs (Years of Life Lost)	44576	World Bank Upper Middle Income	2	Female	12	35-39 years	465	Ovarian cancer	126	Occupational risks	1	Number	2016	85.51688030675321	153.23153270125562	37.64455064185295
4	YLLs (Years of Life Lost)	44576	World Bank Upper Middle Income	2	Female	12	35-39 years	465	Ovarian cancer	126	Occupational risks	3	Rate	2016	0.09531745929	0.17079248363000002	0.04195876779
4	YLLs (Years of Life Lost)	44576	World Bank Upper Middle Income	2	Female	12	35-39 years	465	Ovarian cancer	126	Occupational risks	1	Number	2017	84.24148384716383	152.421612693753	37.89118762282905
4	YLLs (Years of Life Lost)	44576	World Bank Upper Middle Income	2	Female	12	35-39 years	465	Ovarian cancer	126	Occupational risks	3	Rate	2017	0.09385228776	0.16981083906	0.04221405514
4	YLLs (Years of Life Lost)	44576	World Bank Upper Middle Income	2	Female	12	35-39 years	465	Ovarian cancer	126	Occupational risks	1	Number	2018	84.9994521801658	149.61155813572458	37.279509653478456
4	YLLs (Years of Life Lost)	44576	World Bank Upper Middle Income	2	Female	12	35-39 years	465	Ovarian cancer	126	Occupational risks	3	Rate	2018	0.09387742247	0.16523809376999998	0.04117325686
4	YLLs (Years of Life Lost)	44576	World Bank Upper Middle Income	2	Female	12	35-39 years	465	Ovarian cancer	126	Occupational risks	1	Number	2019	88.93498703751459	162.24219220945392	38.91261504856092
4	YLLs (Years of Life Lost)	44576	World Bank Upper Middle Income	2	Female	12	35-39 years	465	Ovarian cancer	126	Occupational risks	3	Rate	2019	0.09642445600999999	0.17590507006	0.04218955737
4	YLLs (Years of Life Lost)	44576	World Bank Upper Middle Income	2	Female	12	35-39 years	465	Ovarian cancer	126	Occupational risks	1	Number	2020	89.54760437750751	165.0148728516113	39.5797480832504
4	YLLs (Years of Life Lost)	44576	World Bank Upper Middle Income	2	Female	12	35-39 years	465	Ovarian cancer	126	Occupational risks	3	Rate	2020	0.0944000769	0.17395682214	0.04172452506
4	YLLs (Years of Life Lost)	44576	World Bank Upper Middle Income	2	Female	12	35-39 years	465	Ovarian cancer	126	Occupational risks	1	Number	2021	93.13582608212047	171.49755891312384	39.07653502708338
4	YLLs (Years of Life Lost)	44576	World Bank Upper Middle Income	2	Female	12	35-39 years	465	Ovarian cancer	126	Occupational risks	3	Rate	2021	0.09467123894	0.17432482279	0.039720740559999995
4	YLLs (Years of Life Lost)	44576	World Bank Upper Middle Income	2	Female	13	40-44 years	465	Ovarian cancer	126	Occupational risks	1	Number	1990	186.03470309921863	339.86924316815805	79.25939149443997
4	YLLs (Years of Life Lost)	44576	World Bank Upper Middle Income	2	Female	13	40-44 years	465	Ovarian cancer	126	Occupational risks	3	Rate	1990	0.33594152633999996	0.6137359879900001	0.1431266345
4	YLLs (Years of Life Lost)	44576	World Bank Upper Middle Income	2	Female	13	40-44 years	465	Ovarian cancer	126	Occupational risks	1	Number	1991	196.4198977930596	358.558310211051	84.24955564379397
4	YLLs (Years of Life Lost)	44576	World Bank Upper Middle Income	2	Female	13	40-44 years	465	Ovarian cancer	126	Occupational risks	3	Rate	1991	0.33330785221	0.60844294091	0.14296432671
4	YLLs (Years of Life Lost)	44576	World Bank Upper Middle Income	2	Female	13	40-44 years	465	Ovarian cancer	126	Occupational risks	1	Number	1992	212.80647167666424	385.3189047222799	90.66195093086375
4	YLLs (Years of Life Lost)	44576	World Bank Upper Middle Income	2	Female	13	40-44 years	465	Ovarian cancer	126	Occupational risks	3	Rate	1992	0.3435742205	0.62209406176	0.14637294099
4	YLLs (Years of Life Lost)	44576	World Bank Upper Middle Income	2	Female	13	40-44 years	465	Ovarian cancer	126	Occupational risks	1	Number	1993	236.3376640930809	417.24977660322605	101.493728402213
4	YLLs (Years of Life Lost)	44576	World Bank Upper Middle Income	2	Female	13	40-44 years	465	Ovarian cancer	126	Occupational risks	3	Rate	1993	0.35993923973	0.6354660732699999	0.15457365028
4	YLLs (Years of Life Lost)	44576	World Bank Upper Middle Income	2	Female	13	40-44 years	465	Ovarian cancer	126	Occupational risks	1	Number	1994	250.78955446443345	445.5334600039452	107.25772932565206
4	YLLs (Years of Life Lost)	44576	World Bank Upper Middle Income	2	Female	13	40-44 years	465	Ovarian cancer	126	Occupational risks	3	Rate	1994	0.36750196565	0.6528757653599999	0.15717331786
4	YLLs (Years of Life Lost)	44576	World Bank Upper Middle Income	2	Female	13	40-44 years	465	Ovarian cancer	126	Occupational risks	1	Number	1995	258.7647378883629	454.219437174079	114.15023551665354
4	YLLs (Years of Life Lost)	44576	World Bank Upper Middle Income	2	Female	13	40-44 years	465	Ovarian cancer	126	Occupational risks	3	Rate	1995	0.35979496448000003	0.6315615782899999	0.15871822517
4	YLLs (Years of Life Lost)	44576	World Bank Upper Middle Income	2	Female	13	40-44 years	465	Ovarian cancer	126	Occupational risks	1	Number	1996	260.2828924764812	457.2700941668603	109.83658905811104
4	YLLs (Years of Life Lost)	44576	World Bank Upper Middle Income	2	Female	13	40-44 years	465	Ovarian cancer	126	Occupational risks	3	Rate	1996	0.35230199438000004	0.6189310584800001	0.14866766315000002
4	YLLs (Years of Life Lost)	44576	World Bank Upper Middle Income	2	Female	13	40-44 years	465	Ovarian cancer	126	Occupational risks	1	Number	1997	264.5959681628512	474.7488624673806	111.02270132730769
4	YLLs (Years of Life Lost)	44576	World Bank Upper Middle Income	2	Female	13	40-44 years	465	Ovarian cancer	126	Occupational risks	3	Rate	1997	0.35312242988000003	0.63358664556	0.1481678135
4	YLLs (Years of Life Lost)	44576	World Bank Upper Middle Income	2	Female	13	40-44 years	465	Ovarian cancer	126	Occupational risks	1	Number	1998	267.8231400122182	475.0201047268384	111.87945457487618
4	YLLs (Years of Life Lost)	44576	World Bank Upper Middle Income	2	Female	13	40-44 years	465	Ovarian cancer	126	Occupational risks	3	Rate	1998	0.35881228035999996	0.6364014961	0.14988892379
4	YLLs (Years of Life Lost)	44576	World Bank Upper Middle Income	2	Female	13	40-44 years	465	Ovarian cancer	126	Occupational risks	1	Number	1999	273.5548083133753	485.8860989536252	114.07384259099356
4	YLLs (Years of Life Lost)	44576	World Bank Upper Middle Income	2	Female	13	40-44 years	465	Ovarian cancer	126	Occupational risks	3	Rate	1999	0.37166614418	0.66015075378	0.15498680315
4	YLLs (Years of Life Lost)	44576	World Bank Upper Middle Income	2	Female	13	40-44 years	465	Ovarian cancer	126	Occupational risks	1	Number	2000	281.88931795094464	496.90670196906615	122.42725426518078
4	YLLs (Years of Life Lost)	44576	World Bank Upper Middle Income	2	Female	13	40-44 years	465	Ovarian cancer	126	Occupational risks	3	Rate	2000	0.38829448701999997	0.68447479436	0.16864004723
4	YLLs (Years of Life Lost)	44576	World Bank Upper Middle Income	2	Female	13	40-44 years	465	Ovarian cancer	126	Occupational risks	1	Number	2001	281.64503273400027	495.26967110248495	128.35812904894777
4	YLLs (Years of Life Lost)	44576	World Bank Upper Middle Income	2	Female	13	40-44 years	465	Ovarian cancer	126	Occupational risks	3	Rate	2001	0.3875945612	0.68158074361	0.17664402678
4	YLLs (Years of Life Lost)	44576	World Bank Upper Middle Income	2	Female	13	40-44 years	465	Ovarian cancer	126	Occupational risks	1	Number	2002	289.1699396221519	497.1732827052296	130.6387483642432
4	YLLs (Years of Life Lost)	44576	World Bank Upper Middle Income	2	Female	13	40-44 years	465	Ovarian cancer	126	Occupational risks	3	Rate	2002	0.38838606785	0.66775674042	0.17546177121
4	YLLs (Years of Life Lost)	44576	World Bank Upper Middle Income	2	Female	13	40-44 years	465	Ovarian cancer	126	Occupational risks	1	Number	2003	289.6997677199651	500.0745966287813	130.80647934256922
4	YLLs (Years of Life Lost)	44576	World Bank Upper Middle Income	2	Female	13	40-44 years	465	Ovarian cancer	126	Occupational risks	3	Rate	2003	0.36990779508	0.63852826969	0.16702235123
4	YLLs (Years of Life Lost)	44576	World Bank Upper Middle Income	2	Female	13	40-44 years	465	Ovarian cancer	126	Occupational risks	1	Number	2004	291.02393433340643	498.001738026593	130.95972531857237
4	YLLs (Years of Life Lost)	44576	World Bank Upper Middle Income	2	Female	13	40-44 years	465	Ovarian cancer	126	Occupational risks	3	Rate	2004	0.34984350478000004	0.5986541066300001	0.15742832078
4	YLLs (Years of Life Lost)	44576	World Bank Upper Middle Income	2	Female	13	40-44 years	465	Ovarian cancer	126	Occupational risks	1	Number	2005	303.5232128945013	538.3698483908669	138.386865702202
4	YLLs (Years of Life Lost)	44576	World Bank Upper Middle Income	2	Female	13	40-44 years	465	Ovarian cancer	126	Occupational risks	3	Rate	2005	0.34428329051	0.6106674384099999	0.15697081298
4	YLLs (Years of Life Lost)	44576	World Bank Upper Middle Income	2	Female	13	40-44 years	465	Ovarian cancer	126	Occupational risks	1	Number	2006	304.8640650771651	532.4904823590384	135.86973710799185
4	YLLs (Years of Life Lost)	44576	World Bank Upper Middle Income	2	Female	13	40-44 years	465	Ovarian cancer	126	Occupational risks	3	Rate	2006	0.32934927577	0.57525754856	0.1467821388
4	YLLs (Years of Life Lost)	44576	World Bank Upper Middle Income	2	Female	13	40-44 years	465	Ovarian cancer	126	Occupational risks	1	Number	2007	302.69698617707235	531.0789972963009	131.25337383268004
4	YLLs (Years of Life Lost)	44576	World Bank Upper Middle Income	2	Female	13	40-44 years	465	Ovarian cancer	126	Occupational risks	3	Rate	2007	0.31593314644	0.55430171521	0.13699274611
4	YLLs (Years of Life Lost)	44576	World Bank Upper Middle Income	2	Female	13	40-44 years	465	Ovarian cancer	126	Occupational risks	1	Number	2008	308.33869841513393	529.0616324068776	132.3093997516999
4	YLLs (Years of Life Lost)	44576	World Bank Upper Middle Income	2	Female	13	40-44 years	465	Ovarian cancer	126	Occupational risks	3	Rate	2008	0.31620684837	0.54256216373	0.13568565516
4	YLLs (Years of Life Lost)	44576	World Bank Upper Middle Income	2	Female	13	40-44 years	465	Ovarian cancer	126	Occupational risks	1	Number	2009	305.6095577773566	532.7146526283036	133.58755373949913
4	YLLs (Years of Life Lost)	44576	World Bank Upper Middle Income	2	Female	13	40-44 years	465	Ovarian cancer	126	Occupational risks	3	Rate	2009	0.31133887887	0.5427015565600001	0.13609194527
4	YLLs (Years of Life Lost)	44576	World Bank Upper Middle Income	2	Female	13	40-44 years	465	Ovarian cancer	126	Occupational risks	1	Number	2010	307.99572254608705	547.7352117236456	133.27806288821904
4	YLLs (Years of Life Lost)	44576	World Bank Upper Middle Income	2	Female	13	40-44 years	465	Ovarian cancer	126	Occupational risks	3	Rate	2010	0.31366765632	0.55782209807	0.13573246174
4	YLLs (Years of Life Lost)	44576	World Bank Upper Middle Income	2	Female	13	40-44 years	465	Ovarian cancer	126	Occupational risks	1	Number	2011	302.36468199697435	534.6371259441406	126.17541583323784
4	YLLs (Years of Life Lost)	44576	World Bank Upper Middle Income	2	Female	13	40-44 years	465	Ovarian cancer	126	Occupational risks	3	Rate	2011	0.30874562656000004	0.54591982549	0.12883815517
4	YLLs (Years of Life Lost)	44576	World Bank Upper Middle Income	2	Female	13	40-44 years	465	Ovarian cancer	126	Occupational risks	1	Number	2012	301.95442782015704	527.5019524041164	129.16197227979077
4	YLLs (Years of Life Lost)	44576	World Bank Upper Middle Income	2	Female	13	40-44 years	465	Ovarian cancer	126	Occupational risks	3	Rate	2012	0.30894104009	0.53970727636	0.13215051802
4	YLLs (Years of Life Lost)	44576	World Bank Upper Middle Income	2	Female	13	40-44 years	465	Ovarian cancer	126	Occupational risks	1	Number	2013	292.1672944976336	517.4008312760417	129.22100209951597
4	YLLs (Years of Life Lost)	44576	World Bank Upper Middle Income	2	Female	13	40-44 years	465	Ovarian cancer	126	Occupational risks	3	Rate	2013	0.2993606492	0.53013958668	0.13240250982000001
4	YLLs (Years of Life Lost)	44576	World Bank Upper Middle Income	2	Female	13	40-44 years	465	Ovarian cancer	126	Occupational risks	1	Number	2014	293.93443487519903	523.3532362378304	133.60342637452473
4	YLLs (Years of Life Lost)	44576	World Bank Upper Middle Income	2	Female	13	40-44 years	465	Ovarian cancer	126	Occupational risks	3	Rate	2014	0.30221012376	0.53808818406	0.13736501488
4	YLLs (Years of Life Lost)	44576	World Bank Upper Middle Income	2	Female	13	40-44 years	465	Ovarian cancer	126	Occupational risks	1	Number	2015	289.84300690625	504.691834872441	134.5231389750873
4	YLLs (Years of Life Lost)	44576	World Bank Upper Middle Income	2	Female	13	40-44 years	465	Ovarian cancer	126	Occupational risks	3	Rate	2015	0.30064396381999997	0.52349910167	0.13953612391
4	YLLs (Years of Life Lost)	44576	World Bank Upper Middle Income	2	Female	13	40-44 years	465	Ovarian cancer	126	Occupational risks	1	Number	2016	282.31133653884694	495.87238535266346	122.47015835822825
4	YLLs (Years of Life Lost)	44576	World Bank Upper Middle Income	2	Female	13	40-44 years	465	Ovarian cancer	126	Occupational risks	3	Rate	2016	0.29745921565	0.5224792338	0.12904149614
4	YLLs (Years of Life Lost)	44576	World Bank Upper Middle Income	2	Female	13	40-44 years	465	Ovarian cancer	126	Occupational risks	1	Number	2017	277.3588619158197	498.87302514192015	120.71547445516094
4	YLLs (Years of Life Lost)	44576	World Bank Upper Middle Income	2	Female	13	40-44 years	465	Ovarian cancer	126	Occupational risks	3	Rate	2017	0.29841861411	0.53675226294	0.12988135421
4	YLLs (Years of Life Lost)	44576	World Bank Upper Middle Income	2	Female	13	40-44 years	465	Ovarian cancer	126	Occupational risks	1	Number	2018	272.296410995149	482.2768270272395	114.9860176433678
4	YLLs (Years of Life Lost)	44576	World Bank Upper Middle Income	2	Female	13	40-44 years	465	Ovarian cancer	126	Occupational risks	3	Rate	2018	0.2994263674	0.53032795354	0.1264425243
4	YLLs (Years of Life Lost)	44576	World Bank Upper Middle Income	2	Female	13	40-44 years	465	Ovarian cancer	126	Occupational risks	1	Number	2019	274.5034021094217	488.9029898976325	114.50393654188568
4	YLLs (Years of Life Lost)	44576	World Bank Upper Middle Income	2	Female	13	40-44 years	465	Ovarian cancer	126	Occupational risks	3	Rate	2019	0.3071490985	0.54704645352	0.12812147541
4	YLLs (Years of Life Lost)	44576	World Bank Upper Middle Income	2	Female	13	40-44 years	465	Ovarian cancer	126	Occupational risks	1	Number	2020	276.7434765660517	504.745432615127	116.8166958039981
4	YLLs (Years of Life Lost)	44576	World Bank Upper Middle Income	2	Female	13	40-44 years	465	Ovarian cancer	126	Occupational risks	3	Rate	2020	0.31282354769	0.57055096246	0.13204652071
4	YLLs (Years of Life Lost)	44576	World Bank Upper Middle Income	2	Female	13	40-44 years	465	Ovarian cancer	126	Occupational risks	1	Number	2021	281.47218509986453	534.7376847185154	117.15225463951673
4	YLLs (Years of Life Lost)	44576	World Bank Upper Middle Income	2	Female	13	40-44 years	465	Ovarian cancer	126	Occupational risks	3	Rate	2021	0.31984622210999997	0.60764024771	0.13312401026
4	YLLs (Years of Life Lost)	44576	World Bank Upper Middle Income	2	Female	14	45-49 years	465	Ovarian cancer	126	Occupational risks	1	Number	1990	383.95335625275607	672.9065394447244	165.12907036184492
4	YLLs (Years of Life Lost)	44576	World Bank Upper Middle Income	2	Female	14	45-49 years	465	Ovarian cancer	126	Occupational risks	3	Rate	1990	0.8904258326000001	1.5605368618	0.38295065681
4	YLLs (Years of Life Lost)	44576	World Bank Upper Middle Income	2	Female	14	45-49 years	465	Ovarian cancer	126	Occupational risks	1	Number	1991	381.44134288407895	669.7549216797939	167.67574491576283
4	YLLs (Years of Life Lost)	44576	World Bank Upper Middle Income	2	Female	14	45-49 years	465	Ovarian cancer	126	Occupational risks	3	Rate	1991	0.86651723382	1.52147687423	0.38090764248
4	YLLs (Years of Life Lost)	44576	World Bank Upper Middle Income	2	Female	14	45-49 years	465	Ovarian cancer	126	Occupational risks	1	Number	1992	401.8989244704752	738.3254037706712	175.996914928134
4	YLLs (Years of Life Lost)	44576	World Bank Upper Middle Income	2	Female	14	45-49 years	465	Ovarian cancer	126	Occupational risks	3	Rate	1992	0.87735275074	1.61177794838	0.38420450523999994
4	YLLs (Years of Life Lost)	44576	World Bank Upper Middle Income	2	Female	14	45-49 years	465	Ovarian cancer	126	Occupational risks	1	Number	1993	451.13531993827206	807.7738816220326	195.84487978840932
4	YLLs (Years of Life Lost)	44576	World Bank Upper Middle Income	2	Female	14	45-49 years	465	Ovarian cancer	126	Occupational risks	3	Rate	1993	0.9417078096099999	1.6861614223	0.40881005015
4	YLLs (Years of Life Lost)	44576	World Bank Upper Middle Income	2	Female	14	45-49 years	465	Ovarian cancer	126	Occupational risks	1	Number	1994	514.9995203526673	932.7831961973848	223.3291563739189
4	YLLs (Years of Life Lost)	44576	World Bank Upper Middle Income	2	Female	14	45-49 years	465	Ovarian cancer	126	Occupational risks	3	Rate	1994	0.9947305190900001	1.8016869458699998	0.43136414475999996
4	YLLs (Years of Life Lost)	44576	World Bank Upper Middle Income	2	Female	14	45-49 years	465	Ovarian cancer	126	Occupational risks	1	Number	1995	559.2451972721678	1001.5652064739452	248.4442310892349
4	YLLs (Years of Life Lost)	44576	World Bank Upper Middle Income	2	Female	14	45-49 years	465	Ovarian cancer	126	Occupational risks	3	Rate	1995	1.0262767135300002	1.8379827909100002	0.45592260821999997
4	YLLs (Years of Life Lost)	44576	World Bank Upper Middle Income	2	Female	14	45-49 years	465	Ovarian cancer	126	Occupational risks	1	Number	1996	573.80471604749	994.196856821507	249.3969860989933
4	YLLs (Years of Life Lost)	44576	World Bank Upper Middle Income	2	Female	14	45-49 years	465	Ovarian cancer	126	Occupational risks	3	Rate	1996	0.99237120964	1.7194217994899998	0.43132163584
4	YLLs (Years of Life Lost)	44576	World Bank Upper Middle Income	2	Female	14	45-49 years	465	Ovarian cancer	126	Occupational risks	1	Number	1997	588.6549918974408	1018.9098015787052	254.8929064312079
4	YLLs (Years of Life Lost)	44576	World Bank Upper Middle Income	2	Female	14	45-49 years	465	Ovarian cancer	126	Occupational risks	3	Rate	1997	0.97156757603	1.68169766627	0.42069749965000003
4	YLLs (Years of Life Lost)	44576	World Bank Upper Middle Income	2	Female	14	45-49 years	465	Ovarian cancer	126	Occupational risks	1	Number	1998	598.3441528763798	1025.844229443578	261.7890330156798
4	YLLs (Years of Life Lost)	44576	World Bank Upper Middle Income	2	Female	14	45-49 years	465	Ovarian cancer	126	Occupational risks	3	Rate	1998	0.93395444191	1.60123863532	0.4086260876
4	YLLs (Years of Life Lost)	44576	World Bank Upper Middle Income	2	Female	14	45-49 years	465	Ovarian cancer	126	Occupational risks	1	Number	1999	605.5659620804505	1059.4728875374012	264.5422565822528
4	YLLs (Years of Life Lost)	44576	World Bank Upper Middle Income	2	Female	14	45-49 years	465	Ovarian cancer	126	Occupational risks	3	Rate	1999	0.91127426259	1.59432734794	0.39809131438
4	YLLs (Years of Life Lost)	44576	World Bank Upper Middle Income	2	Female	14	45-49 years	465	Ovarian cancer	126	Occupational risks	1	Number	2000	634.9208262971725	1109.6360205849123	272.6241547114422
4	YLLs (Years of Life Lost)	44576	World Bank Upper Middle Income	2	Female	14	45-49 years	465	Ovarian cancer	126	Occupational risks	3	Rate	2000	0.90736075257	1.58577279719	0.38960520421
4	YLLs (Years of Life Lost)	44576	World Bank Upper Middle Income	2	Female	14	45-49 years	465	Ovarian cancer	126	Occupational risks	1	Number	2001	646.7720906855776	1123.5655733271292	286.1648723499056
4	YLLs (Years of Life Lost)	44576	World Bank Upper Middle Income	2	Female	14	45-49 years	465	Ovarian cancer	126	Occupational risks	3	Rate	2001	0.89956734186	1.56271878573	0.39801435043
4	YLLs (Years of Life Lost)	44576	World Bank Upper Middle Income	2	Female	14	45-49 years	465	Ovarian cancer	126	Occupational risks	1	Number	2002	671.9927982081379	1148.8457578627826	299.0045602730568
4	YLLs (Years of Life Lost)	44576	World Bank Upper Middle Income	2	Female	14	45-49 years	465	Ovarian cancer	126	Occupational risks	3	Rate	2002	0.92053907391	1.5737630118	0.40959573041
4	YLLs (Years of Life Lost)	44576	World Bank Upper Middle Income	2	Female	14	45-49 years	465	Ovarian cancer	126	Occupational risks	1	Number	2003	681.9293106406063	1177.184693890717	303.2970197560107
4	YLLs (Years of Life Lost)	44576	World Bank Upper Middle Income	2	Female	14	45-49 years	465	Ovarian cancer	126	Occupational risks	3	Rate	2003	0.9362547032299999	1.6162154772100001	0.41641157931000006
4	YLLs (Years of Life Lost)	44576	World Bank Upper Middle Income	2	Female	14	45-49 years	465	Ovarian cancer	126	Occupational risks	1	Number	2004	675.9996539716807	1141.7982494256364	298.43218875538406
4	YLLs (Years of Life Lost)	44576	World Bank Upper Middle Income	2	Female	14	45-49 years	465	Ovarian cancer	126	Occupational risks	3	Rate	2004	0.93961206209	1.5870531905199998	0.41480862101
4	YLLs (Years of Life Lost)	44576	World Bank Upper Middle Income	2	Female	14	45-49 years	465	Ovarian cancer	126	Occupational risks	1	Number	2005	703.9207038401153	1185.8726710537594	321.9907503951523
4	YLLs (Years of Life Lost)	44576	World Bank Upper Middle Income	2	Female	14	45-49 years	465	Ovarian cancer	126	Occupational risks	3	Rate	2005	0.99037942386	1.6684605046	0.45302405814
4	YLLs (Years of Life Lost)	44576	World Bank Upper Middle Income	2	Female	14	45-49 years	465	Ovarian cancer	126	Occupational risks	1	Number	2006	677.4069199316991	1155.572950934708	313.5183428272584
4	YLLs (Years of Life Lost)	44576	World Bank Upper Middle Income	2	Female	14	45-49 years	465	Ovarian cancer	126	Occupational risks	3	Rate	2006	0.95086393671	1.62205701323	0.4400800714
4	YLLs (Years of Life Lost)	44576	World Bank Upper Middle Income	2	Female	14	45-49 years	465	Ovarian cancer	126	Occupational risks	1	Number	2007	665.6745447752177	1106.1295495878644	307.0084430474409
4	YLLs (Years of Life Lost)	44576	World Bank Upper Middle Income	2	Female	14	45-49 years	465	Ovarian cancer	126	Occupational risks	3	Rate	2007	0.91052544129	1.5129902505200001	0.41993343486
4	YLLs (Years of Life Lost)	44576	World Bank Upper Middle Income	2	Female	14	45-49 years	465	Ovarian cancer	126	Occupational risks	1	Number	2008	711.1086554311676	1190.6211997535152	324.9569502663121
4	YLLs (Years of Life Lost)	44576	World Bank Upper Middle Income	2	Female	14	45-49 years	465	Ovarian cancer	126	Occupational risks	3	Rate	2008	0.92291882826	1.54525853987	0.42174832986
4	YLLs (Years of Life Lost)	44576	World Bank Upper Middle Income	2	Female	14	45-49 years	465	Ovarian cancer	126	Occupational risks	1	Number	2009	747.6721223464618	1241.108001437068	343.6040309941468
4	YLLs (Years of Life Lost)	44576	World Bank Upper Middle Income	2	Female	14	45-49 years	465	Ovarian cancer	126	Occupational risks	3	Rate	2009	0.91174205975	1.51345801425	0.41900485198
4	YLLs (Years of Life Lost)	44576	World Bank Upper Middle Income	2	Female	14	45-49 years	465	Ovarian cancer	126	Occupational risks	1	Number	2010	785.3607305031602	1332.755410874513	364.1615404470885
4	YLLs (Years of Life Lost)	44576	World Bank Upper Middle Income	2	Female	14	45-49 years	465	Ovarian cancer	126	Occupational risks	3	Rate	2010	0.90234496424	1.5312773950299998	0.41840560577
4	YLLs (Years of Life Lost)	44576	World Bank Upper Middle Income	2	Female	14	45-49 years	465	Ovarian cancer	126	Occupational risks	1	Number	2011	762.8743693003717	1278.9344955922386	341.3458015647119
4	YLLs (Years of Life Lost)	44576	World Bank Upper Middle Income	2	Female	14	45-49 years	465	Ovarian cancer	126	Occupational risks	3	Rate	2011	0.8340928942699999	1.39833007628	0.37321231258
4	YLLs (Years of Life Lost)	44576	World Bank Upper Middle Income	2	Female	14	45-49 years	465	Ovarian cancer	126	Occupational risks	1	Number	2012	733.7519736121814	1239.0820660552529	336.55625541951804
4	YLLs (Years of Life Lost)	44576	World Bank Upper Middle Income	2	Female	14	45-49 years	465	Ovarian cancer	126	Occupational risks	3	Rate	2012	0.77459635568	1.3080557017499999	0.35529069536
4	YLLs (Years of Life Lost)	44576	World Bank Upper Middle Income	2	Female	14	45-49 years	465	Ovarian cancer	126	Occupational risks	1	Number	2013	712.2954799567065	1237.260841510492	331.0850312443566
4	YLLs (Years of Life Lost)	44576	World Bank Upper Middle Income	2	Female	14	45-49 years	465	Ovarian cancer	126	Occupational risks	3	Rate	2013	0.73868164324	1.28309374022	0.34334969379
4	YLLs (Years of Life Lost)	44576	World Bank Upper Middle Income	2	Female	14	45-49 years	465	Ovarian cancer	126	Occupational risks	1	Number	2014	689.9347321269674	1228.6537144712593	321.705025191358
4	YLLs (Years of Life Lost)	44576	World Bank Upper Middle Income	2	Female	14	45-49 years	465	Ovarian cancer	126	Occupational risks	3	Rate	2014	0.71098016497	1.2661319686299999	0.33151815851
4	YLLs (Years of Life Lost)	44576	World Bank Upper Middle Income	2	Female	14	45-49 years	465	Ovarian cancer	126	Occupational risks	1	Number	2015	660.3490621322464	1141.595006876627	301.33319491106033
4	YLLs (Years of Life Lost)	44576	World Bank Upper Middle Income	2	Female	14	45-49 years	465	Ovarian cancer	126	Occupational risks	3	Rate	2015	0.68035979364	1.1761890609599999	0.31046457406
4	YLLs (Years of Life Lost)	44576	World Bank Upper Middle Income	2	Female	14	45-49 years	465	Ovarian cancer	126	Occupational risks	1	Number	2016	651.273833194889	1156.3828926789306	286.83744484150304
4	YLLs (Years of Life Lost)	44576	World Bank Upper Middle Income	2	Female	14	45-49 years	465	Ovarian cancer	126	Occupational risks	3	Rate	2016	0.67262467127	1.1942928203199998	0.29624089317
4	YLLs (Years of Life Lost)	44576	World Bank Upper Middle Income	2	Female	14	45-49 years	465	Ovarian cancer	126	Occupational risks	1	Number	2017	644.0744895105314	1114.5290566844646	294.807832477634
4	YLLs (Years of Life Lost)	44576	World Bank Upper Middle Income	2	Female	14	45-49 years	465	Ovarian cancer	126	Occupational risks	3	Rate	2017	0.6664437587500001	1.1532376237000002	0.30504676584
4	YLLs (Years of Life Lost)	44576	World Bank Upper Middle Income	2	Female	14	45-49 years	465	Ovarian cancer	126	Occupational risks	1	Number	2018	646.1653151083898	1115.960514063304	279.1685033043542
4	YLLs (Years of Life Lost)	44576	World Bank Upper Middle Income	2	Female	14	45-49 years	465	Ovarian cancer	126	Occupational risks	3	Rate	2018	0.66965492778	1.1565282753100001	0.28931692796
4	YLLs (Years of Life Lost)	44576	World Bank Upper Middle Income	2	Female	14	45-49 years	465	Ovarian cancer	126	Occupational risks	1	Number	2019	657.8667209537274	1156.447460786405	296.35113679018895
4	YLLs (Years of Life Lost)	44576	World Bank Upper Middle Income	2	Female	14	45-49 years	465	Ovarian cancer	126	Occupational risks	3	Rate	2019	0.68435535563	1.2030111694199999	0.30828354916
4	YLLs (Years of Life Lost)	44576	World Bank Upper Middle Income	2	Female	14	45-49 years	465	Ovarian cancer	126	Occupational risks	1	Number	2020	669.8893836688796	1180.38219328505	305.3855227646284
4	YLLs (Years of Life Lost)	44576	World Bank Upper Middle Income	2	Female	14	45-49 years	465	Ovarian cancer	126	Occupational risks	3	Rate	2020	0.70343831524	1.23949726869	0.32067962692
4	YLLs (Years of Life Lost)	44576	World Bank Upper Middle Income	2	Female	14	45-49 years	465	Ovarian cancer	126	Occupational risks	1	Number	2021	679.2638891166702	1205.126287880732	304.9705410285218
4	YLLs (Years of Life Lost)	44576	World Bank Upper Middle Income	2	Female	14	45-49 years	465	Ovarian cancer	126	Occupational risks	3	Rate	2021	0.72500706781	1.28628223923	0.32550795244999997
4	YLLs (Years of Life Lost)	44577	World Bank Lower Middle Income	2	Female	22	All ages	465	Ovarian cancer	126	Occupational risks	1	Number	1990	2267.4831078439147	3882.9429345698886	1022.7969242013804
4	YLLs (Years of Life Lost)	44577	World Bank Lower Middle Income	2	Female	22	All ages	465	Ovarian cancer	126	Occupational risks	3	Rate	1990	0.24009983932	0.41115806837	0.10830218593999999
4	YLLs (Years of Life Lost)	44577	World Bank Lower Middle Income	2	Female	22	All ages	465	Ovarian cancer	126	Occupational risks	1	Number	1991	2393.0557900849194	4078.21949075054	1066.4185577346134
4	YLLs (Years of Life Lost)	44577	World Bank Lower Middle Income	2	Female	22	All ages	465	Ovarian cancer	126	Occupational risks	3	Rate	1991	0.24845181272	0.42340886048000004	0.11071769612999999
4	YLLs (Years of Life Lost)	44577	World Bank Lower Middle Income	2	Female	22	All ages	465	Ovarian cancer	126	Occupational risks	1	Number	1992	2538.357750564526	4247.603908772666	1122.981945163693
4	YLLs (Years of Life Lost)	44577	World Bank Lower Middle Income	2	Female	22	All ages	465	Ovarian cancer	126	Occupational risks	3	Rate	1992	0.25846852276	0.43251267766	0.11434774486999999
4	YLLs (Years of Life Lost)	44577	World Bank Lower Middle Income	2	Female	22	All ages	465	Ovarian cancer	126	Occupational risks	1	Number	1993	2709.635858493193	4631.493249871796	1197.7636629552185
4	YLLs (Years of Life Lost)	44577	World Bank Lower Middle Income	2	Female	22	All ages	465	Ovarian cancer	126	Occupational risks	3	Rate	1993	0.27073405193	0.46275699005000004	0.11967490344
4	YLLs (Years of Life Lost)	44577	World Bank Lower Middle Income	2	Female	22	All ages	465	Ovarian cancer	126	Occupational risks	1	Number	1994	2866.4593593536165	4860.358991147143	1242.2223621551575
4	YLLs (Years of Life Lost)	44577	World Bank Lower Middle Income	2	Female	22	All ages	465	Ovarian cancer	126	Occupational risks	3	Rate	1994	0.28110685488000003	0.47664385163999995	0.1218217939
4	YLLs (Years of Life Lost)	44577	World Bank Lower Middle Income	2	Female	22	All ages	465	Ovarian cancer	126	Occupational risks	1	Number	1995	3134.0088418438418	5387.166493021659	1346.0042297262344
4	YLLs (Years of Life Lost)	44577	World Bank Lower Middle Income	2	Female	22	All ages	465	Ovarian cancer	126	Occupational risks	3	Rate	1995	0.30163531179	0.51849236131	0.12954730698
4	YLLs (Years of Life Lost)	44577	World Bank Lower Middle Income	2	Female	22	All ages	465	Ovarian cancer	126	Occupational risks	1	Number	1996	3122.675268165724	5415.256652497967	1367.6089429528963
4	YLLs (Years of Life Lost)	44577	World Bank Lower Middle Income	2	Female	22	All ages	465	Ovarian cancer	126	Occupational risks	3	Rate	1996	0.29492773701	0.5114554837499999	0.12916674839
4	YLLs (Years of Life Lost)	44577	World Bank Lower Middle Income	2	Female	22	All ages	465	Ovarian cancer	126	Occupational risks	1	Number	1997	3132.2263699127097	5429.226032347748	1391.514744483206
4	YLLs (Years of Life Lost)	44577	World Bank Lower Middle Income	2	Female	22	All ages	465	Ovarian cancer	126	Occupational risks	3	Rate	1997	0.29028581988	0.50316520711	0.12896162371
4	YLLs (Years of Life Lost)	44577	World Bank Lower Middle Income	2	Female	22	All ages	465	Ovarian cancer	126	Occupational risks	1	Number	1998	3059.556290954583	5395.534815888944	1357.2570970681395
4	YLLs (Years of Life Lost)	44577	World Bank Lower Middle Income	2	Female	22	All ages	465	Ovarian cancer	126	Occupational risks	3	Rate	1998	0.27822988367	0.49065906340000004	0.12342622534
4	YLLs (Years of Life Lost)	44577	World Bank Lower Middle Income	2	Female	22	All ages	465	Ovarian cancer	126	Occupational risks	1	Number	1999	3198.8893023764567	5682.700198556327	1426.2551888119792
4	YLLs (Years of Life Lost)	44577	World Bank Lower Middle Income	2	Female	22	All ages	465	Ovarian cancer	126	Occupational risks	3	Rate	1999	0.28545090086	0.5070922241	0.12727099628
4	YLLs (Years of Life Lost)	44577	World Bank Lower Middle Income	2	Female	22	All ages	465	Ovarian cancer	126	Occupational risks	1	Number	2000	3345.859964908016	5986.81147829049	1473.7409770912143
4	YLLs (Years of Life Lost)	44577	World Bank Lower Middle Income	2	Female	22	All ages	465	Ovarian cancer	126	Occupational risks	3	Rate	2000	0.29298140454000005	0.52423725261	0.12904864695999999
4	YLLs (Years of Life Lost)	44577	World Bank Lower Middle Income	2	Female	22	All ages	465	Ovarian cancer	126	Occupational risks	1	Number	2001	3394.85757472684	6037.376028150076	1518.5581470353154
4	YLLs (Years of Life Lost)	44577	World Bank Lower Middle Income	2	Female	22	All ages	465	Ovarian cancer	126	Occupational risks	3	Rate	2001	0.29171485176	0.51878236841	0.13048734888
4	YLLs (Years of Life Lost)	44577	World Bank Lower Middle Income	2	Female	22	All ages	465	Ovarian cancer	126	Occupational risks	1	Number	2002	3520.973537817457	6163.812915494862	1544.5135377217568
4	YLLs (Years of Life Lost)	44577	World Bank Lower Middle Income	2	Female	22	All ages	465	Ovarian cancer	126	Occupational risks	3	Rate	2002	0.29691827771	0.51978485363	0.13024644877
4	YLLs (Years of Life Lost)	44577	World Bank Lower Middle Income	2	Female	22	All ages	465	Ovarian cancer	126	Occupational risks	1	Number	2003	3595.9306718980542	6218.9727423809945	1588.3826473621878
4	YLLs (Years of Life Lost)	44577	World Bank Lower Middle Income	2	Female	22	All ages	465	Ovarian cancer	126	Occupational risks	3	Rate	2003	0.29762815143	0.51473221538	0.13146732633
4	YLLs (Years of Life Lost)	44577	World Bank Lower Middle Income	2	Female	22	All ages	465	Ovarian cancer	126	Occupational risks	1	Number	2004	3735.129421319361	6507.325502956205	1613.943779146017
4	YLLs (Years of Life Lost)	44577	World Bank Lower Middle Income	2	Female	22	All ages	465	Ovarian cancer	126	Occupational risks	3	Rate	2004	0.30344079636	0.52865317639	0.13111630961
4	YLLs (Years of Life Lost)	44577	World Bank Lower Middle Income	2	Female	22	All ages	465	Ovarian cancer	126	Occupational risks	1	Number	2005	3946.2974789798136	6890.625301597055	1711.3466215040874
4	YLLs (Years of Life Lost)	44577	World Bank Lower Middle Income	2	Female	22	All ages	465	Ovarian cancer	126	Occupational risks	3	Rate	2005	0.31465888511	0.54942550243	0.13645459392
4	YLLs (Years of Life Lost)	44577	World Bank Lower Middle Income	2	Female	22	All ages	465	Ovarian cancer	126	Occupational risks	1	Number	2006	3830.643861569351	6576.574308482901	1637.0325037499088
4	YLLs (Years of Life Lost)	44577	World Bank Lower Middle Income	2	Female	22	All ages	465	Ovarian cancer	126	Occupational risks	3	Rate	2006	0.29977573003	0.51466474975	0.12810969425
4	YLLs (Years of Life Lost)	44577	World Bank Lower Middle Income	2	Female	22	All ages	465	Ovarian cancer	126	Occupational risks	1	Number	2007	3941.876664693182	6939.026588182084	1714.595993443823
4	YLLs (Years of Life Lost)	44577	World Bank Lower Middle Income	2	Female	22	All ages	465	Ovarian cancer	126	Occupational risks	3	Rate	2007	0.30277511919	0.53298587982	0.13169793234
4	YLLs (Years of Life Lost)	44577	World Bank Lower Middle Income	2	Female	22	All ages	465	Ovarian cancer	126	Occupational risks	1	Number	2008	4013.53834691894	6878.395196174478	1801.5513250615495
4	YLLs (Years of Life Lost)	44577	World Bank Lower Middle Income	2	Female	22	All ages	465	Ovarian cancer	126	Occupational risks	3	Rate	2008	0.30260006088	0.51859546994	0.13582766464999999
4	YLLs (Years of Life Lost)	44577	World Bank Lower Middle Income	2	Female	22	All ages	465	Ovarian cancer	126	Occupational risks	1	Number	2009	3799.4329348971246	6569.4849512169	1724.838026228096
4	YLLs (Years of Life Lost)	44577	World Bank Lower Middle Income	2	Female	22	All ages	465	Ovarian cancer	126	Occupational risks	3	Rate	2009	0.28119585033	0.48620726796	0.12765518006999999
4	YLLs (Years of Life Lost)	44577	World Bank Lower Middle Income	2	Female	22	All ages	465	Ovarian cancer	126	Occupational risks	1	Number	2010	3775.551768738675	6477.652075241793	1688.109110247779
4	YLLs (Years of Life Lost)	44577	World Bank Lower Middle Income	2	Female	22	All ages	465	Ovarian cancer	126	Occupational risks	3	Rate	2010	0.27433158001999997	0.47066618007000005	0.12265800281000001
4	YLLs (Years of Life Lost)	44577	World Bank Lower Middle Income	2	Female	22	All ages	465	Ovarian cancer	126	Occupational risks	1	Number	2011	3768.035773606791	6531.940342102807	1701.5113566749403
4	YLLs (Years of Life Lost)	44577	World Bank Lower Middle Income	2	Female	22	All ages	465	Ovarian cancer	126	Occupational risks	3	Rate	2011	0.26886062939	0.46607349214000005	0.12140792756999999
4	YLLs (Years of Life Lost)	44577	World Bank Lower Middle Income	2	Female	22	All ages	465	Ovarian cancer	126	Occupational risks	1	Number	2012	3872.2912344495535	6624.378604192329	1773.1480095681238
4	YLLs (Years of Life Lost)	44577	World Bank Lower Middle Income	2	Female	22	All ages	465	Ovarian cancer	126	Occupational risks	3	Rate	2012	0.27142245562	0.46432589877	0.12428615457999999
4	YLLs (Years of Life Lost)	44577	World Bank Lower Middle Income	2	Female	22	All ages	465	Ovarian cancer	126	Occupational risks	1	Number	2013	4024.044070772713	7076.461624275291	1830.080788202646
4	YLLs (Years of Life Lost)	44577	World Bank Lower Middle Income	2	Female	22	All ages	465	Ovarian cancer	126	Occupational risks	3	Rate	2013	0.27719116442	0.48745307036999996	0.1260627905
4	YLLs (Years of Life Lost)	44577	World Bank Lower Middle Income	2	Female	22	All ages	465	Ovarian cancer	126	Occupational risks	1	Number	2014	3967.41788032148	6886.709663661284	1774.4247658747363
4	YLLs (Years of Life Lost)	44577	World Bank Lower Middle Income	2	Female	22	All ages	465	Ovarian cancer	126	Occupational risks	3	Rate	2014	0.26867610199	0.46637242756	0.12016519151
4	YLLs (Years of Life Lost)	44577	World Bank Lower Middle Income	2	Female	22	All ages	465	Ovarian cancer	126	Occupational risks	1	Number	2015	4267.553238163405	7284.995928643393	1850.556302080035
4	YLLs (Years of Life Lost)	44577	World Bank Lower Middle Income	2	Female	22	All ages	465	Ovarian cancer	126	Occupational risks	3	Rate	2015	0.2842368809	0.48521117478	0.12325478369
4	YLLs (Years of Life Lost)	44577	World Bank Lower Middle Income	2	Female	22	All ages	465	Ovarian cancer	126	Occupational risks	1	Number	2016	4436.209710351352	7727.732046590957	1880.8804750532845
4	YLLs (Years of Life Lost)	44577	World Bank Lower Middle Income	2	Female	22	All ages	465	Ovarian cancer	126	Occupational risks	3	Rate	2016	0.29073393681	0.5064489975	0.1232664416
4	YLLs (Years of Life Lost)	44577	World Bank Lower Middle Income	2	Female	22	All ages	465	Ovarian cancer	126	Occupational risks	1	Number	2017	4636.965996426634	8180.879063386434	2003.3709851225835
4	YLLs (Years of Life Lost)	44577	World Bank Lower Middle Income	2	Female	22	All ages	465	Ovarian cancer	126	Occupational risks	3	Rate	2017	0.29916076669999997	0.52780159586	0.12925046256
4	YLLs (Years of Life Lost)	44577	World Bank Lower Middle Income	2	Female	22	All ages	465	Ovarian cancer	126	Occupational risks	1	Number	2018	4934.911997084739	8700.51624765176	2156.60126093966
4	YLLs (Years of Life Lost)	44577	World Bank Lower Middle Income	2	Female	22	All ages	465	Ovarian cancer	126	Occupational risks	3	Rate	2018	0.31357566414	0.55285082334	0.13703540673
4	YLLs (Years of Life Lost)	44577	World Bank Lower Middle Income	2	Female	22	All ages	465	Ovarian cancer	126	Occupational risks	1	Number	2019	5180.568043449378	8983.178576446637	2188.8481525808643
4	YLLs (Years of Life Lost)	44577	World Bank Lower Middle Income	2	Female	22	All ages	465	Ovarian cancer	126	Occupational risks	3	Rate	2019	0.32438800815	0.562493414	0.13705757484
4	YLLs (Years of Life Lost)	44577	World Bank Lower Middle Income	2	Female	22	All ages	465	Ovarian cancer	126	Occupational risks	1	Number	2020	5222.347739870328	9201.430615475874	2215.2968051519747
4	YLLs (Years of Life Lost)	44577	World Bank Lower Middle Income	2	Female	22	All ages	465	Ovarian cancer	126	Occupational risks	3	Rate	2020	0.32250246697999996	0.56822797351	0.13680411959
4	YLLs (Years of Life Lost)	44577	World Bank Lower Middle Income	2	Female	22	All ages	465	Ovarian cancer	126	Occupational risks	1	Number	2021	5401.779863174044	9510.49122288903	2377.2387883787646
4	YLLs (Years of Life Lost)	44577	World Bank Lower Middle Income	2	Female	22	All ages	465	Ovarian cancer	126	Occupational risks	3	Rate	2021	0.32931290317	0.57979546641	0.14492545545000002
4	YLLs (Years of Life Lost)	44577	World Bank Lower Middle Income	2	Female	27	Age-standardized	465	Ovarian cancer	126	Occupational risks	3	Rate	1990	0.43519026871	0.7376993163800001	0.19613377623000003
4	YLLs (Years of Life Lost)	44577	World Bank Lower Middle Income	2	Female	27	Age-standardized	465	Ovarian cancer	126	Occupational risks	3	Rate	1991	0.44700567296	0.75638033149	0.19872762428000001
4	YLLs (Years of Life Lost)	44577	World Bank Lower Middle Income	2	Female	27	Age-standardized	465	Ovarian cancer	126	Occupational risks	3	Rate	1992	0.46155092433000006	0.76544577035	0.20367116721000003
4	YLLs (Years of Life Lost)	44577	World Bank Lower Middle Income	2	Female	27	Age-standardized	465	Ovarian cancer	126	Occupational risks	3	Rate	1993	0.47955024094000004	0.8210714370400001	0.21125793365999998
4	YLLs (Years of Life Lost)	44577	World Bank Lower Middle Income	2	Female	27	Age-standardized	465	Ovarian cancer	126	Occupational risks	3	Rate	1994	0.49466162867	0.8417972116100001	0.21586186460999998
4	YLLs (Years of Life Lost)	44577	World Bank Lower Middle Income	2	Female	27	Age-standardized	465	Ovarian cancer	126	Occupational risks	3	Rate	1995	0.52647993151	0.90382150475	0.22762290351000003
4	YLLs (Years of Life Lost)	44577	World Bank Lower Middle Income	2	Female	27	Age-standardized	465	Ovarian cancer	126	Occupational risks	3	Rate	1996	0.5114859522	0.88605641397	0.22448393344
4	YLLs (Years of Life Lost)	44577	World Bank Lower Middle Income	2	Female	27	Age-standardized	465	Ovarian cancer	126	Occupational risks	3	Rate	1997	0.49997260359999995	0.8666970876599999	0.22308576423
4	YLLs (Years of Life Lost)	44577	World Bank Lower Middle Income	2	Female	27	Age-standardized	465	Ovarian cancer	126	Occupational risks	3	Rate	1998	0.47639048359999997	0.8357210380900001	0.21137739275
4	YLLs (Years of Life Lost)	44577	World Bank Lower Middle Income	2	Female	27	Age-standardized	465	Ovarian cancer	126	Occupational risks	3	Rate	1999	0.48430310624999995	0.8566260522	0.21606807529
4	YLLs (Years of Life Lost)	44577	World Bank Lower Middle Income	2	Female	27	Age-standardized	465	Ovarian cancer	126	Occupational risks	3	Rate	2000	0.49283555629000003	0.87594308064	0.21757447121999998
4	YLLs (Years of Life Lost)	44577	World Bank Lower Middle Income	2	Female	27	Age-standardized	465	Ovarian cancer	126	Occupational risks	3	Rate	2001	0.48643231012	0.86160170933	0.2177007042
4	YLLs (Years of Life Lost)	44577	World Bank Lower Middle Income	2	Female	27	Age-standardized	465	Ovarian cancer	126	Occupational risks	3	Rate	2002	0.49076269723	0.86150573256	0.21568111004
4	YLLs (Years of Life Lost)	44577	World Bank Lower Middle Income	2	Female	27	Age-standardized	465	Ovarian cancer	126	Occupational risks	3	Rate	2003	0.48736156462	0.84081059606	0.21569455422
4	YLLs (Years of Life Lost)	44577	World Bank Lower Middle Income	2	Female	27	Age-standardized	465	Ovarian cancer	126	Occupational risks	3	Rate	2004	0.49132697415	0.85663173165	0.21270922619000002
4	YLLs (Years of Life Lost)	44577	World Bank Lower Middle Income	2	Female	27	Age-standardized	465	Ovarian cancer	126	Occupational risks	3	Rate	2005	0.50426958732	0.87844697922	0.21843334545
4	YLLs (Years of Life Lost)	44577	World Bank Lower Middle Income	2	Female	27	Age-standardized	465	Ovarian cancer	126	Occupational risks	3	Rate	2006	0.47572736207	0.81698180816	0.20319391370999998
4	YLLs (Years of Life Lost)	44577	World Bank Lower Middle Income	2	Female	27	Age-standardized	465	Ovarian cancer	126	Occupational risks	3	Rate	2007	0.47503475543	0.83855406136	0.2070422486
4	YLLs (Years of Life Lost)	44577	World Bank Lower Middle Income	2	Female	27	Age-standardized	465	Ovarian cancer	126	Occupational risks	3	Rate	2008	0.46889277217	0.8051485856799999	0.21039753316
4	YLLs (Years of Life Lost)	44577	World Bank Lower Middle Income	2	Female	27	Age-standardized	465	Ovarian cancer	126	Occupational risks	3	Rate	2009	0.43077193083	0.7465905594100001	0.19559987846
4	YLLs (Years of Life Lost)	44577	World Bank Lower Middle Income	2	Female	27	Age-standardized	465	Ovarian cancer	126	Occupational risks	3	Rate	2010	0.41507045631000006	0.71029031542	0.18584017455000001
4	YLLs (Years of Life Lost)	44577	World Bank Lower Middle Income	2	Female	27	Age-standardized	465	Ovarian cancer	126	Occupational risks	3	Rate	2011	0.40154120808	0.69361589918	0.18126312467
4	YLLs (Years of Life Lost)	44577	World Bank Lower Middle Income	2	Female	27	Age-standardized	465	Ovarian cancer	126	Occupational risks	3	Rate	2012	0.39998701186999996	0.68110181211	0.1834778583
4	YLLs (Years of Life Lost)	44577	World Bank Lower Middle Income	2	Female	27	Age-standardized	465	Ovarian cancer	126	Occupational risks	3	Rate	2013	0.40303970117999993	0.70936440008	0.1830246844
4	YLLs (Years of Life Lost)	44577	World Bank Lower Middle Income	2	Female	27	Age-standardized	465	Ovarian cancer	126	Occupational risks	3	Rate	2014	0.38511717228	0.67058902789	0.17045556229
4	YLLs (Years of Life Lost)	44577	World Bank Lower Middle Income	2	Female	27	Age-standardized	465	Ovarian cancer	126	Occupational risks	3	Rate	2015	0.40041099914	0.68497023508	0.1725658913
4	YLLs (Years of Life Lost)	44577	World Bank Lower Middle Income	2	Female	27	Age-standardized	465	Ovarian cancer	126	Occupational risks	3	Rate	2016	0.4024508416	0.70427897488	0.1685599363
4	YLLs (Years of Life Lost)	44577	World Bank Lower Middle Income	2	Female	27	Age-standardized	465	Ovarian cancer	126	Occupational risks	3	Rate	2017	0.40704975395	0.71619475799	0.17427649402
4	YLLs (Years of Life Lost)	44577	World Bank Lower Middle Income	2	Female	27	Age-standardized	465	Ovarian cancer	126	Occupational risks	3	Rate	2018	0.41903356377	0.73236133441	0.18097104668
4	YLLs (Years of Life Lost)	44577	World Bank Lower Middle Income	2	Female	27	Age-standardized	465	Ovarian cancer	126	Occupational risks	3	Rate	2019	0.42535029401999996	0.73271485265	0.17910678633000002
4	YLLs (Years of Life Lost)	44577	World Bank Lower Middle Income	2	Female	27	Age-standardized	465	Ovarian cancer	126	Occupational risks	3	Rate	2020	0.41566965457	0.7319163027400001	0.17589559698
4	YLLs (Years of Life Lost)	44577	World Bank Lower Middle Income	2	Female	27	Age-standardized	465	Ovarian cancer	126	Occupational risks	3	Rate	2021	0.41734706140000005	0.73118948244	0.18371194883
4	YLLs (Years of Life Lost)	44566	European Region	2	Female	22	All ages	465	Ovarian cancer	126	Occupational risks	1	Number	1990	47353.316217860855	72944.96985310651	23034.76055091409
4	YLLs (Years of Life Lost)	44566	European Region	2	Female	22	All ages	465	Ovarian cancer	126	Occupational risks	3	Rate	1990	10.6859765876	16.46111196199	5.19813461038
4	YLLs (Years of Life Lost)	44566	European Region	2	Female	22	All ages	465	Ovarian cancer	126	Occupational risks	1	Number	1991	47636.57720996098	73658.22246813079	23252.096648132385
4	YLLs (Years of Life Lost)	44566	European Region	2	Female	22	All ages	465	Ovarian cancer	126	Occupational risks	3	Rate	1991	10.70771899349	16.55684757266	5.22659123514
4	YLLs (Years of Life Lost)	44566	European Region	2	Female	22	All ages	465	Ovarian cancer	126	Occupational risks	1	Number	1992	48092.17650945509	74744.3579325743	23492.56553071002
4	YLLs (Years of Life Lost)	44566	European Region	2	Female	22	All ages	465	Ovarian cancer	126	Occupational risks	3	Rate	1992	10.7724443874	16.74242044217	5.262235441710001
4	YLLs (Years of Life Lost)	44566	European Region	2	Female	22	All ages	465	Ovarian cancer	126	Occupational risks	1	Number	1993	49679.82242615218	77113.31821617535	24312.41884295945
4	YLLs (Years of Life Lost)	44566	European Region	2	Female	22	All ages	465	Ovarian cancer	126	Occupational risks	3	Rate	1993	11.09668167944	17.224335830959998	5.4305180570800005
4	YLLs (Years of Life Lost)	44566	European Region	2	Female	22	All ages	465	Ovarian cancer	126	Occupational risks	1	Number	1994	49594.88347374854	77097.77312507437	24366.561641367807
4	YLLs (Years of Life Lost)	44566	European Region	2	Female	22	All ages	465	Ovarian cancer	126	Occupational risks	3	Rate	1994	11.05612400561	17.18730805525	5.43200645365
4	YLLs (Years of Life Lost)	44566	European Region	2	Female	22	All ages	465	Ovarian cancer	126	Occupational risks	1	Number	1995	49947.63092678581	77741.11774761631	24583.466094523625
4	YLLs (Years of Life Lost)	44566	European Region	2	Female	22	All ages	465	Ovarian cancer	126	Occupational risks	3	Rate	1995	11.11777462251	17.304288711650003	5.47199998094
4	YLLs (Years of Life Lost)	44566	European Region	2	Female	22	All ages	465	Ovarian cancer	126	Occupational risks	1	Number	1996	49226.58735850089	76783.27543604725	24382.14147388669
4	YLLs (Years of Life Lost)	44566	European Region	2	Female	22	All ages	465	Ovarian cancer	126	Occupational risks	3	Rate	1996	10.94116932784	17.06595689793	5.41920845535
4	YLLs (Years of Life Lost)	44566	European Region	2	Female	22	All ages	465	Ovarian cancer	126	Occupational risks	1	Number	1997	48486.28663591662	75940.2997415697	24132.134641232304
4	YLLs (Years of Life Lost)	44566	European Region	2	Female	22	All ages	465	Ovarian cancer	126	Occupational risks	3	Rate	1997	10.76086148024	16.85390041154	5.35579389791
4	YLLs (Years of Life Lost)	44566	European Region	2	Female	22	All ages	465	Ovarian cancer	126	Occupational risks	1	Number	1998	47979.202302836806	75628.61577570326	24002.19693780528
4	YLLs (Years of Life Lost)	44566	European Region	2	Female	22	All ages	465	Ovarian cancer	126	Occupational risks	3	Rate	1998	10.63068341864	16.75692452382	5.31813253975
4	YLLs (Years of Life Lost)	44566	European Region	2	Female	22	All ages	465	Ovarian cancer	126	Occupational risks	1	Number	1999	48060.72017602247	75736.82506370876	23898.508302979164
4	YLLs (Years of Life Lost)	44566	European Region	2	Female	22	All ages	465	Ovarian cancer	126	Occupational risks	3	Rate	1999	10.629564721909999	16.750674582029998	5.2856207695899995
4	YLLs (Years of Life Lost)	44566	European Region	2	Female	22	All ages	465	Ovarian cancer	126	Occupational risks	1	Number	2000	48693.76288276277	76659.62899238715	24133.02826286731
4	YLLs (Years of Life Lost)	44566	European Region	2	Female	22	All ages	465	Ovarian cancer	126	Occupational risks	3	Rate	2000	10.74913607451	16.92259407935	5.32736000116
4	YLLs (Years of Life Lost)	44566	European Region	2	Female	22	All ages	465	Ovarian cancer	126	Occupational risks	1	Number	2001	48957.328626214	77130.88213433899	24160.685177070933
4	YLLs (Years of Life Lost)	44566	European Region	2	Female	22	All ages	465	Ovarian cancer	126	Occupational risks	3	Rate	2001	10.78443315769	16.99056844221	5.3221714020699995
4	YLLs (Years of Life Lost)	44566	European Region	2	Female	22	All ages	465	Ovarian cancer	126	Occupational risks	1	Number	2002	49593.86432722986	78247.89805355111	24390.18555422036
4	YLLs (Years of Life Lost)	44566	European Region	2	Female	22	All ages	465	Ovarian cancer	126	Occupational risks	3	Rate	2002	10.90109690766	17.19946471351	5.3611425511899995
4	YLLs (Years of Life Lost)	44566	European Region	2	Female	22	All ages	465	Ovarian cancer	126	Occupational risks	1	Number	2003	50403.72900892082	79608.51646944339	24753.207240004864
4	YLLs (Years of Life Lost)	44566	European Region	2	Female	22	All ages	465	Ovarian cancer	126	Occupational risks	3	Rate	2003	11.05485863307	17.46023385298	5.42902702109
4	YLLs (Years of Life Lost)	44566	European Region	2	Female	22	All ages	465	Ovarian cancer	126	Occupational risks	1	Number	2004	49371.090134460406	77860.100046989	24322.234478432136
4	YLLs (Years of Life Lost)	44566	European Region	2	Female	22	All ages	465	Ovarian cancer	126	Occupational risks	3	Rate	2004	10.80079871043	17.03327323524	5.3209187416
4	YLLs (Years of Life Lost)	44566	European Region	2	Female	22	All ages	465	Ovarian cancer	126	Occupational risks	1	Number	2005	49945.30584917037	78948.64725101528	24529.520917666665
4	YLLs (Years of Life Lost)	44566	European Region	2	Female	22	All ages	465	Ovarian cancer	126	Occupational risks	3	Rate	2005	10.89607444352	17.22344718962	5.35136348529
4	YLLs (Years of Life Lost)	44566	European Region	2	Female	22	All ages	465	Ovarian cancer	126	Occupational risks	1	Number	2006	50723.63813774634	80154.25871044313	24952.40151063029
4	YLLs (Years of Life Lost)	44566	European Region	2	Female	22	All ages	465	Ovarian cancer	126	Occupational risks	3	Rate	2006	11.03465255619	17.43712454866	5.4282597073300005
4	YLLs (Years of Life Lost)	44566	European Region	2	Female	22	All ages	465	Ovarian cancer	126	Occupational risks	1	Number	2007	51925.34170261362	82014.25997849865	25656.95584218836
4	YLLs (Years of Life Lost)	44566	European Region	2	Female	22	All ages	465	Ovarian cancer	126	Occupational risks	3	Rate	2007	11.26149952497	17.78714437891	5.5644466951
4	YLLs (Years of Life Lost)	44566	European Region	2	Female	22	All ages	465	Ovarian cancer	126	Occupational risks	1	Number	2008	53882.403993953936	84540.09694992675	26663.271640974588
4	YLLs (Years of Life Lost)	44566	European Region	2	Female	22	All ages	465	Ovarian cancer	126	Occupational risks	3	Rate	2008	11.647350354179999	18.27439117718	5.7635970812699995
4	YLLs (Years of Life Lost)	44566	European Region	2	Female	22	All ages	465	Ovarian cancer	126	Occupational risks	1	Number	2009	54547.56635295724	85436.46199847126	26941.10544378217
4	YLLs (Years of Life Lost)	44566	European Region	2	Female	22	All ages	465	Ovarian cancer	126	Occupational risks	3	Rate	2009	11.75139999267	18.40591810103	5.80402990422
4	YLLs (Years of Life Lost)	44566	European Region	2	Female	22	All ages	465	Ovarian cancer	126	Occupational risks	1	Number	2010	54335.43142467493	85198.95580906891	26841.267012704677
4	YLLs (Years of Life Lost)	44566	European Region	2	Female	22	All ages	465	Ovarian cancer	126	Occupational risks	3	Rate	2010	11.66714620886	18.29429983721	5.76347658346
4	YLLs (Years of Life Lost)	44566	European Region	2	Female	22	All ages	465	Ovarian cancer	126	Occupational risks	1	Number	2011	54960.32635120687	86051.05745587454	27166.843737942567
4	YLLs (Years of Life Lost)	44566	European Region	2	Female	22	All ages	465	Ovarian cancer	126	Occupational risks	3	Rate	2011	11.763697169050001	18.41835098502	5.81478575528
4	YLLs (Years of Life Lost)	44566	European Region	2	Female	22	All ages	465	Ovarian cancer	126	Occupational risks	1	Number	2012	55558.84310522314	86846.06231185977	27436.13174137765
4	YLLs (Years of Life Lost)	44566	European Region	2	Female	22	All ages	465	Ovarian cancer	126	Occupational risks	3	Rate	2012	11.85434738062	18.52996451589	5.85392744458
4	YLLs (Years of Life Lost)	44566	European Region	2	Female	22	All ages	465	Ovarian cancer	126	Occupational risks	1	Number	2013	56009.55082225672	87998.2493148961	27615.90889206413
4	YLLs (Years of Life Lost)	44566	European Region	2	Female	22	All ages	465	Ovarian cancer	126	Occupational risks	3	Rate	2013	11.91210265602	18.71545413238	5.87334725654
4	YLLs (Years of Life Lost)	44566	European Region	2	Female	22	All ages	465	Ovarian cancer	126	Occupational risks	1	Number	2014	55572.30479477802	87634.7234145968	27337.816070348003
4	YLLs (Years of Life Lost)	44566	European Region	2	Female	22	All ages	465	Ovarian cancer	126	Occupational risks	3	Rate	2014	11.77854576441	18.57417294644	5.79424803187
4	YLLs (Years of Life Lost)	44566	European Region	2	Female	22	All ages	465	Ovarian cancer	126	Occupational risks	1	Number	2015	55766.61067814062	87903.06434364337	27203.31446644457
4	YLLs (Years of Life Lost)	44566	European Region	2	Female	22	All ages	465	Ovarian cancer	126	Occupational risks	3	Rate	2015	11.77769458507	18.564790514280002	5.74523582465
4	YLLs (Years of Life Lost)	44566	European Region	2	Female	22	All ages	465	Ovarian cancer	126	Occupational risks	1	Number	2016	55443.38989165122	87618.5491741327	27077.462583935518
4	YLLs (Years of Life Lost)	44566	European Region	2	Female	22	All ages	465	Ovarian cancer	126	Occupational risks	3	Rate	2016	11.66941781487	18.44146724513	5.69911444585
4	YLLs (Years of Life Lost)	44566	European Region	2	Female	22	All ages	465	Ovarian cancer	126	Occupational risks	1	Number	2017	54382.73307179534	85743.46197025945	26758.242702847943
4	YLLs (Years of Life Lost)	44566	European Region	2	Female	22	All ages	465	Ovarian cancer	126	Occupational risks	3	Rate	2017	11.410356286359999	17.99033250159	5.61430192252
4	YLLs (Years of Life Lost)	44566	European Region	2	Female	22	All ages	465	Ovarian cancer	126	Occupational risks	1	Number	2018	54413.59401571559	85847.6599506717	26763.18684227704
4	YLLs (Years of Life Lost)	44566	European Region	2	Female	22	All ages	465	Ovarian cancer	126	Occupational risks	3	Rate	2018	11.38654056629	17.96440540698	5.6004408121800004
4	YLLs (Years of Life Lost)	44566	European Region	2	Female	22	All ages	465	Ovarian cancer	126	Occupational risks	1	Number	2019	53592.51448109725	85038.94402522304	26262.095527399582
4	YLLs (Years of Life Lost)	44566	European Region	2	Female	22	All ages	465	Ovarian cancer	126	Occupational risks	3	Rate	2019	11.19160251307	17.75848864113	5.48425348482
4	YLLs (Years of Life Lost)	44566	European Region	2	Female	22	All ages	465	Ovarian cancer	126	Occupational risks	1	Number	2020	53089.4834426461	83302.9386921727	26470.23692593157
4	YLLs (Years of Life Lost)	44566	European Region	2	Female	22	All ages	465	Ovarian cancer	126	Occupational risks	3	Rate	2020	11.07499807	17.37782749831	5.52195658833
4	YLLs (Years of Life Lost)	44566	European Region	2	Female	22	All ages	465	Ovarian cancer	126	Occupational risks	1	Number	2021	53479.58229894372	83735.90495993829	26662.40716802534
4	YLLs (Years of Life Lost)	44566	European Region	2	Female	22	All ages	465	Ovarian cancer	126	Occupational risks	3	Rate	2021	11.157347564870001	17.46966889297	5.56252930374
4	YLLs (Years of Life Lost)	44566	European Region	2	Female	27	Age-standardized	465	Ovarian cancer	126	Occupational risks	3	Rate	1990	7.06291840327	10.92320221906	3.41922829417
4	YLLs (Years of Life Lost)	44566	European Region	2	Female	27	Age-standardized	465	Ovarian cancer	126	Occupational risks	3	Rate	1991	7.0282243716699995	10.92386252585	3.41593969621
4	YLLs (Years of Life Lost)	44566	European Region	2	Female	27	Age-standardized	465	Ovarian cancer	126	Occupational risks	3	Rate	1992	7.02881961848	10.96885762903	3.4251216701400002
4	YLLs (Years of Life Lost)	44566	European Region	2	Female	27	Age-standardized	465	Ovarian cancer	126	Occupational risks	3	Rate	1993	7.21243355208	11.26211120845	3.5152195874000003
4	YLLs (Years of Life Lost)	44566	European Region	2	Female	27	Age-standardized	465	Ovarian cancer	126	Occupational risks	3	Rate	1994	7.141257798839999	11.1366701043	3.4988571598699996
4	YLLs (Years of Life Lost)	44566	European Region	2	Female	27	Age-standardized	465	Ovarian cancer	126	Occupational risks	3	Rate	1995	7.12940122242	11.12884160584	3.49792746774
4	YLLs (Years of Life Lost)	44566	European Region	2	Female	27	Age-standardized	465	Ovarian cancer	126	Occupational risks	3	Rate	1996	6.9482333033399994	10.86340040718	3.43367103079
4	YLLs (Years of Life Lost)	44566	European Region	2	Female	27	Age-standardized	465	Ovarian cancer	126	Occupational risks	3	Rate	1997	6.76946616431	10.61657414921	3.36270258618
4	YLLs (Years of Life Lost)	44566	European Region	2	Female	27	Age-standardized	465	Ovarian cancer	126	Occupational risks	3	Rate	1998	6.62464050129	10.44666041955	3.31100981295
4	YLLs (Years of Life Lost)	44566	European Region	2	Female	27	Age-standardized	465	Ovarian cancer	126	Occupational risks	3	Rate	1999	6.55413203006	10.35851620423	3.25572370301
4	YLLs (Years of Life Lost)	44566	European Region	2	Female	27	Age-standardized	465	Ovarian cancer	126	Occupational risks	3	Rate	2000	6.58432014469	10.3723627854	3.2595595049900004
4	YLLs (Years of Life Lost)	44566	European Region	2	Female	27	Age-standardized	465	Ovarian cancer	126	Occupational risks	3	Rate	2001	6.54937447254	10.31825146146	3.22665849367
4	YLLs (Years of Life Lost)	44566	European Region	2	Female	27	Age-standardized	465	Ovarian cancer	126	Occupational risks	3	Rate	2002	6.55922909886	10.33144720492	3.21944825015
4	YLLs (Years of Life Lost)	44566	European Region	2	Female	27	Age-standardized	465	Ovarian cancer	126	Occupational risks	3	Rate	2003	6.59155275066	10.38718549525	3.2312402897
4	YLLs (Years of Life Lost)	44566	European Region	2	Female	27	Age-standardized	465	Ovarian cancer	126	Occupational risks	3	Rate	2004	6.37530127053	10.04382638031	3.13367593437
4	YLLs (Years of Life Lost)	44566	European Region	2	Female	27	Age-standardized	465	Ovarian cancer	126	Occupational risks	3	Rate	2005	6.386338799410001	10.06802327606	3.13083172433
4	YLLs (Years of Life Lost)	44566	European Region	2	Female	27	Age-standardized	465	Ovarian cancer	126	Occupational risks	3	Rate	2006	6.392526494909999	10.07952401615	3.14067941397
4	YLLs (Years of Life Lost)	44566	European Region	2	Female	27	Age-standardized	465	Ovarian cancer	126	Occupational risks	3	Rate	2007	6.43057925307	10.128672807960001	3.17090303233
4	YLLs (Years of Life Lost)	44566	European Region	2	Female	27	Age-standardized	465	Ovarian cancer	126	Occupational risks	3	Rate	2008	6.56068955593	10.27556656113	3.23582866123
4	YLLs (Years of Life Lost)	44566	European Region	2	Female	27	Age-standardized	465	Ovarian cancer	126	Occupational risks	3	Rate	2009	6.53318019368	10.21135616752	3.21656354984
4	YLLs (Years of Life Lost)	44566	European Region	2	Female	27	Age-standardized	465	Ovarian cancer	126	Occupational risks	3	Rate	2010	6.42919894529	10.07548176812	3.17675785777
4	YLLs (Years of Life Lost)	44566	European Region	2	Female	27	Age-standardized	465	Ovarian cancer	126	Occupational risks	3	Rate	2011	6.39485501937	10.00987192111	3.16661633528
4	YLLs (Years of Life Lost)	44566	European Region	2	Female	27	Age-standardized	465	Ovarian cancer	126	Occupational risks	3	Rate	2012	6.347321266020001	9.92060885204	3.1418737567100004
4	YLLs (Years of Life Lost)	44566	European Region	2	Female	27	Age-standardized	465	Ovarian cancer	126	Occupational risks	3	Rate	2013	6.29843075193	9.87596899973	3.11178663424
4	YLLs (Years of Life Lost)	44566	European Region	2	Female	27	Age-standardized	465	Ovarian cancer	126	Occupational risks	3	Rate	2014	6.1515999166599995	9.68594432839	3.03067119907
4	YLLs (Years of Life Lost)	44566	European Region	2	Female	27	Age-standardized	465	Ovarian cancer	126	Occupational risks	3	Rate	2015	6.08034150942	9.5901643575	2.96435780936
4	YLLs (Years of Life Lost)	44566	European Region	2	Female	27	Age-standardized	465	Ovarian cancer	126	Occupational risks	3	Rate	2016	5.95769772626	9.384380508520001	2.90095118831
4	YLLs (Years of Life Lost)	44566	European Region	2	Female	27	Age-standardized	465	Ovarian cancer	126	Occupational risks	3	Rate	2017	5.7527315768100005	9.0537656341	2.82392267548
4	YLLs (Years of Life Lost)	44566	European Region	2	Female	27	Age-standardized	465	Ovarian cancer	126	Occupational risks	3	Rate	2018	5.67031298219	8.938875077230001	2.78536581517
4	YLLs (Years of Life Lost)	44566	European Region	2	Female	27	Age-standardized	465	Ovarian cancer	126	Occupational risks	3	Rate	2019	5.50324905527	8.70490294527	2.69017925225
4	YLLs (Years of Life Lost)	44566	European Region	2	Female	27	Age-standardized	465	Ovarian cancer	126	Occupational risks	3	Rate	2020	5.36175077355	8.38214701705	2.6689004763699997
4	YLLs (Years of Life Lost)	44566	European Region	2	Female	27	Age-standardized	465	Ovarian cancer	126	Occupational risks	3	Rate	2021	5.37038829718	8.36210836281	2.6803345222500004
4	YLLs (Years of Life Lost)	44578	World Bank Low Income	2	Female	9	20-24 years	465	Ovarian cancer	126	Occupational risks	1	Number	1990	0.0	0.0	0.0
4	YLLs (Years of Life Lost)	44578	World Bank Low Income	2	Female	9	20-24 years	465	Ovarian cancer	126	Occupational risks	3	Rate	1990	0.0	0.0	0.0
4	YLLs (Years of Life Lost)	44578	World Bank Low Income	2	Female	9	20-24 years	465	Ovarian cancer	126	Occupational risks	1	Number	1991	0.0	0.0	0.0
4	YLLs (Years of Life Lost)	44578	World Bank Low Income	2	Female	9	20-24 years	465	Ovarian cancer	126	Occupational risks	3	Rate	1991	0.0	0.0	0.0
4	YLLs (Years of Life Lost)	44578	World Bank Low Income	2	Female	9	20-24 years	465	Ovarian cancer	126	Occupational risks	1	Number	1992	0.0	0.0	0.0
4	YLLs (Years of Life Lost)	44578	World Bank Low Income	2	Female	9	20-24 years	465	Ovarian cancer	126	Occupational risks	3	Rate	1992	0.0	0.0	0.0
4	YLLs (Years of Life Lost)	44578	World Bank Low Income	2	Female	9	20-24 years	465	Ovarian cancer	126	Occupational risks	1	Number	1993	2.29939692e-08	0.0	0.0
4	YLLs (Years of Life Lost)	44578	World Bank Low Income	2	Female	9	20-24 years	465	Ovarian cancer	126	Occupational risks	3	Rate	1993	1.4e-10	0.0	0.0
4	YLLs (Years of Life Lost)	44578	World Bank Low Income	2	Female	9	20-24 years	465	Ovarian cancer	126	Occupational risks	1	Number	1994	3.866527e-08	0.0	0.0
4	YLLs (Years of Life Lost)	44578	World Bank Low Income	2	Female	9	20-24 years	465	Ovarian cancer	126	Occupational risks	3	Rate	1994	2.2999999999999998e-10	0.0	0.0
4	YLLs (Years of Life Lost)	44578	World Bank Low Income	2	Female	9	20-24 years	465	Ovarian cancer	126	Occupational risks	1	Number	1995	1.69900743e-08	0.0	0.0
4	YLLs (Years of Life Lost)	44578	World Bank Low Income	2	Female	9	20-24 years	465	Ovarian cancer	126	Occupational risks	3	Rate	1995	1e-10	0.0	0.0
4	YLLs (Years of Life Lost)	44578	World Bank Low Income	2	Female	9	20-24 years	465	Ovarian cancer	126	Occupational risks	1	Number	1996	6.9167502e-08	0.0	0.0
4	YLLs (Years of Life Lost)	44578	World Bank Low Income	2	Female	9	20-24 years	465	Ovarian cancer	126	Occupational risks	3	Rate	1996	3.9000000000000005e-10	0.0	0.0
4	YLLs (Years of Life Lost)	44578	World Bank Low Income	2	Female	9	20-24 years	465	Ovarian cancer	126	Occupational risks	1	Number	1997	8.81561563e-08	0.0	0.0
4	YLLs (Years of Life Lost)	44578	World Bank Low Income	2	Female	9	20-24 years	465	Ovarian cancer	126	Occupational risks	3	Rate	1997	4.9e-10	0.0	0.0
4	YLLs (Years of Life Lost)	44578	World Bank Low Income	2	Female	9	20-24 years	465	Ovarian cancer	126	Occupational risks	1	Number	1998	1.2363018e-07	0.0	0.0
4	YLLs (Years of Life Lost)	44578	World Bank Low Income	2	Female	9	20-24 years	465	Ovarian cancer	126	Occupational risks	3	Rate	1998	6.6e-10	0.0	0.0
4	YLLs (Years of Life Lost)	44578	World Bank Low Income	2	Female	9	20-24 years	465	Ovarian cancer	126	Occupational risks	1	Number	1999	1.839078258e-07	0.0	0.0
4	YLLs (Years of Life Lost)	44578	World Bank Low Income	2	Female	9	20-24 years	465	Ovarian cancer	126	Occupational risks	3	Rate	1999	9.6e-10	0.0	0.0
4	YLLs (Years of Life Lost)	44578	World Bank Low Income	2	Female	9	20-24 years	465	Ovarian cancer	126	Occupational risks	1	Number	2000	1.909750451e-07	0.0	0.0
4	YLLs (Years of Life Lost)	44578	World Bank Low Income	2	Female	9	20-24 years	465	Ovarian cancer	126	Occupational risks	3	Rate	2000	9.700000000000002e-10	0.0	0.0
4	YLLs (Years of Life Lost)	44578	World Bank Low Income	2	Female	9	20-24 years	465	Ovarian cancer	126	Occupational risks	1	Number	2001	2.329185202e-07	0.0	0.0
4	YLLs (Years of Life Lost)	44578	World Bank Low Income	2	Female	9	20-24 years	465	Ovarian cancer	126	Occupational risks	3	Rate	2001	1.15e-09	0.0	0.0
4	YLLs (Years of Life Lost)	44578	World Bank Low Income	2	Female	9	20-24 years	465	Ovarian cancer	126	Occupational risks	1	Number	2002	2.593484796e-07	0.0	0.0
4	YLLs (Years of Life Lost)	44578	World Bank Low Income	2	Female	9	20-24 years	465	Ovarian cancer	126	Occupational risks	3	Rate	2002	1.2399999999999999e-09	0.0	0.0
4	YLLs (Years of Life Lost)	44578	World Bank Low Income	2	Female	9	20-24 years	465	Ovarian cancer	126	Occupational risks	1	Number	2003	3.382830205e-07	0.0	0.0
4	YLLs (Years of Life Lost)	44578	World Bank Low Income	2	Female	9	20-24 years	465	Ovarian cancer	126	Occupational risks	3	Rate	2003	1.57e-09	0.0	0.0
4	YLLs (Years of Life Lost)	44578	World Bank Low Income	2	Female	9	20-24 years	465	Ovarian cancer	126	Occupational risks	1	Number	2004	3.458020842e-07	0.0	0.0
4	YLLs (Years of Life Lost)	44578	World Bank Low Income	2	Female	9	20-24 years	465	Ovarian cancer	126	Occupational risks	3	Rate	2004	1.5600000000000002e-09	0.0	0.0
4	YLLs (Years of Life Lost)	44578	World Bank Low Income	2	Female	9	20-24 years	465	Ovarian cancer	126	Occupational risks	1	Number	2005	3.791357027e-07	0.0	0.0
4	YLLs (Years of Life Lost)	44578	World Bank Low Income	2	Female	9	20-24 years	465	Ovarian cancer	126	Occupational risks	3	Rate	2005	1.66e-09	0.0	0.0
4	YLLs (Years of Life Lost)	44578	World Bank Low Income	2	Female	9	20-24 years	465	Ovarian cancer	126	Occupational risks	1	Number	2006	3.677603696e-07	0.0	0.0
4	YLLs (Years of Life Lost)	44578	World Bank Low Income	2	Female	9	20-24 years	465	Ovarian cancer	126	Occupational risks	3	Rate	2006	1.57e-09	0.0	0.0
4	YLLs (Years of Life Lost)	44578	World Bank Low Income	2	Female	9	20-24 years	465	Ovarian cancer	126	Occupational risks	1	Number	2007	8.1758029674e-06	0.0	0.0
4	YLLs (Years of Life Lost)	44578	World Bank Low Income	2	Female	9	20-24 years	465	Ovarian cancer	126	Occupational risks	3	Rate	2007	3.397e-08	0.0	0.0
4	YLLs (Years of Life Lost)	44578	World Bank Low Income	2	Female	9	20-24 years	465	Ovarian cancer	126	Occupational risks	1	Number	2008	3.07929540584e-05	0.0	0.0
4	YLLs (Years of Life Lost)	44578	World Bank Low Income	2	Female	9	20-24 years	465	Ovarian cancer	126	Occupational risks	3	Rate	2008	1.2467e-07	0.0	0.0
4	YLLs (Years of Life Lost)	44578	World Bank Low Income	2	Female	9	20-24 years	465	Ovarian cancer	126	Occupational risks	1	Number	2009	7.39068675956e-05	0.0	0.0
4	YLLs (Years of Life Lost)	44578	World Bank Low Income	2	Female	9	20-24 years	465	Ovarian cancer	126	Occupational risks	3	Rate	2009	2.9189e-07	0.0	0.0
4	YLLs (Years of Life Lost)	44578	World Bank Low Income	2	Female	9	20-24 years	465	Ovarian cancer	126	Occupational risks	1	Number	2010	2.21163100713e-05	0.0	0.0
4	YLLs (Years of Life Lost)	44578	World Bank Low Income	2	Female	9	20-24 years	465	Ovarian cancer	126	Occupational risks	3	Rate	2010	8.519e-08	0.0	0.0
4	YLLs (Years of Life Lost)	44578	World Bank Low Income	2	Female	9	20-24 years	465	Ovarian cancer	126	Occupational risks	1	Number	2011	1.88582725867e-05	0.0	0.0
4	YLLs (Years of Life Lost)	44578	World Bank Low Income	2	Female	9	20-24 years	465	Ovarian cancer	126	Occupational risks	3	Rate	2011	7.083e-08	0.0	0.0
4	YLLs (Years of Life Lost)	44578	World Bank Low Income	2	Female	9	20-24 years	465	Ovarian cancer	126	Occupational risks	1	Number	2012	3.421053513e-07	0.0	0.0
4	YLLs (Years of Life Lost)	44578	World Bank Low Income	2	Female	9	20-24 years	465	Ovarian cancer	126	Occupational risks	3	Rate	2012	1.25e-09	0.0	0.0
4	YLLs (Years of Life Lost)	44578	World Bank Low Income	2	Female	9	20-24 years	465	Ovarian cancer	126	Occupational risks	1	Number	2013	4.268242416e-07	0.0	0.0
4	YLLs (Years of Life Lost)	44578	World Bank Low Income	2	Female	9	20-24 years	465	Ovarian cancer	126	Occupational risks	3	Rate	2013	1.5299999999999999e-09	0.0	0.0
4	YLLs (Years of Life Lost)	44578	World Bank Low Income	2	Female	9	20-24 years	465	Ovarian cancer	126	Occupational risks	1	Number	2014	7.7306695261e-06	0.0	0.0
4	YLLs (Years of Life Lost)	44578	World Bank Low Income	2	Female	9	20-24 years	465	Ovarian cancer	126	Occupational risks	3	Rate	2014	2.71e-08	0.0	0.0
4	YLLs (Years of Life Lost)	44578	World Bank Low Income	2	Female	9	20-24 years	465	Ovarian cancer	126	Occupational risks	1	Number	2015	4.77231241777e-05	0.0	0.0
4	YLLs (Years of Life Lost)	44578	World Bank Low Income	2	Female	9	20-24 years	465	Ovarian cancer	126	Occupational risks	3	Rate	2015	1.635e-07	0.0	0.0
4	YLLs (Years of Life Lost)	44578	World Bank Low Income	2	Female	9	20-24 years	465	Ovarian cancer	126	Occupational risks	1	Number	2016	5.50201187223e-05	0.0	0.0
4	YLLs (Years of Life Lost)	44578	World Bank Low Income	2	Female	9	20-24 years	465	Ovarian cancer	126	Occupational risks	3	Rate	2016	1.8373e-07	0.0	0.0
4	YLLs (Years of Life Lost)	44578	World Bank Low Income	2	Female	9	20-24 years	465	Ovarian cancer	126	Occupational risks	1	Number	2017	8.29160060606e-05	0.0	0.0
4	YLLs (Years of Life Lost)	44578	World Bank Low Income	2	Female	9	20-24 years	465	Ovarian cancer	126	Occupational risks	3	Rate	2017	2.6958999999999997e-07	0.0	0.0
4	YLLs (Years of Life Lost)	44578	World Bank Low Income	2	Female	9	20-24 years	465	Ovarian cancer	126	Occupational risks	1	Number	2018	8.83836055763e-05	0.0	0.0
4	YLLs (Years of Life Lost)	44578	World Bank Low Income	2	Female	9	20-24 years	465	Ovarian cancer	126	Occupational risks	3	Rate	2018	2.7941e-07	0.0	0.0
4	YLLs (Years of Life Lost)	44578	World Bank Low Income	2	Female	9	20-24 years	465	Ovarian cancer	126	Occupational risks	1	Number	2019	0.000101013391483	0.0	0.0
4	YLLs (Years of Life Lost)	44578	World Bank Low Income	2	Female	9	20-24 years	465	Ovarian cancer	126	Occupational risks	3	Rate	2019	3.0967e-07	0.0	0.0
4	YLLs (Years of Life Lost)	44578	World Bank Low Income	2	Female	9	20-24 years	465	Ovarian cancer	126	Occupational risks	1	Number	2020	0.0001263973321153	0.0	0.0
4	YLLs (Years of Life Lost)	44578	World Bank Low Income	2	Female	9	20-24 years	465	Ovarian cancer	126	Occupational risks	3	Rate	2020	3.7518e-07	0.0	0.0
4	YLLs (Years of Life Lost)	44578	World Bank Low Income	2	Female	9	20-24 years	465	Ovarian cancer	126	Occupational risks	1	Number	2021	0.000116147849955	0.0	0.0
4	YLLs (Years of Life Lost)	44578	World Bank Low Income	2	Female	9	20-24 years	465	Ovarian cancer	126	Occupational risks	3	Rate	2021	3.3411e-07	0.0	0.0
4	YLLs (Years of Life Lost)	44578	World Bank Low Income	2	Female	10	25-29 years	465	Ovarian cancer	126	Occupational risks	1	Number	1990	0.0025964522166332	0.0304208919608922	0.0
4	YLLs (Years of Life Lost)	44578	World Bank Low Income	2	Female	10	25-29 years	465	Ovarian cancer	126	Occupational risks	3	Rate	1990	2.056771e-05	0.00024097814	0.0
4	YLLs (Years of Life Lost)	44578	World Bank Low Income	2	Female	10	25-29 years	465	Ovarian cancer	126	Occupational risks	1	Number	1991	0.0027430229467355	0.0270623377835119	0.0
4	YLLs (Years of Life Lost)	44578	World Bank Low Income	2	Female	10	25-29 years	465	Ovarian cancer	126	Occupational risks	3	Rate	1991	2.122422e-05	0.00020939566999999998	0.0
4	YLLs (Years of Life Lost)	44578	World Bank Low Income	2	Female	10	25-29 years	465	Ovarian cancer	126	Occupational risks	1	Number	1992	0.0029045520402851	0.0294965426981375	0.0
4	YLLs (Years of Life Lost)	44578	World Bank Low Income	2	Female	10	25-29 years	465	Ovarian cancer	126	Occupational risks	3	Rate	1992	2.192513e-05	0.00022265588	0.0
4	YLLs (Years of Life Lost)	44578	World Bank Low Income	2	Female	10	25-29 years	465	Ovarian cancer	126	Occupational risks	1	Number	1993	0.0029501340806584	0.0311947753560745	0.0
4	YLLs (Years of Life Lost)	44578	World Bank Low Income	2	Female	10	25-29 years	465	Ovarian cancer	126	Occupational risks	3	Rate	1993	2.1706329999999998e-05	0.00022952318	0.0
4	YLLs (Years of Life Lost)	44578	World Bank Low Income	2	Female	10	25-29 years	465	Ovarian cancer	126	Occupational risks	1	Number	1994	0.0029693339258343	0.0321458534662506	0.0
4	YLLs (Years of Life Lost)	44578	World Bank Low Income	2	Female	10	25-29 years	465	Ovarian cancer	126	Occupational risks	3	Rate	1994	2.131637e-05	0.00023076993	0.0
4	YLLs (Years of Life Lost)	44578	World Bank Low Income	2	Female	10	25-29 years	465	Ovarian cancer	126	Occupational risks	1	Number	1995	0.0019585879713258	0.0041386492591401	0.0
4	YLLs (Years of Life Lost)	44578	World Bank Low Income	2	Female	10	25-29 years	465	Ovarian cancer	126	Occupational risks	3	Rate	1995	1.3707939999999999e-05	2.896595e-05	0.0
4	YLLs (Years of Life Lost)	44578	World Bank Low Income	2	Female	10	25-29 years	465	Ovarian cancer	126	Occupational risks	1	Number	1996	0.0023981270209145	0.0196042474312812	0.0
4	YLLs (Years of Life Lost)	44578	World Bank Low Income	2	Female	10	25-29 years	465	Ovarian cancer	126	Occupational risks	3	Rate	1996	1.629939e-05	0.00013324454	0.0
4	YLLs (Years of Life Lost)	44578	World Bank Low Income	2	Female	10	25-29 years	465	Ovarian cancer	126	Occupational risks	1	Number	1997	0.0024070515392488	0.0125507257617566	0.0
4	YLLs (Years of Life Lost)	44578	World Bank Low Income	2	Female	10	25-29 years	465	Ovarian cancer	126	Occupational risks	3	Rate	1997	1.586007e-05	8.269679000000001e-05	0.0
4	YLLs (Years of Life Lost)	44578	World Bank Low Income	2	Female	10	25-29 years	465	Ovarian cancer	126	Occupational risks	1	Number	1998	0.0025010427909649	0.0086992045062243	0.0
4	YLLs (Years of Life Lost)	44578	World Bank Low Income	2	Female	10	25-29 years	465	Ovarian cancer	126	Occupational risks	3	Rate	1998	1.598483e-05	5.5598939999999997e-05	0.0
4	YLLs (Years of Life Lost)	44578	World Bank Low Income	2	Female	10	25-29 years	465	Ovarian cancer	126	Occupational risks	1	Number	1999	0.0023944129361029	0.0048607112317552	0.0
4	YLLs (Years of Life Lost)	44578	World Bank Low Income	2	Female	10	25-29 years	465	Ovarian cancer	126	Occupational risks	3	Rate	1999	1.4869999999999998e-05	3.018643e-05	0.0
4	YLLs (Years of Life Lost)	44578	World Bank Low Income	2	Female	10	25-29 years	465	Ovarian cancer	126	Occupational risks	1	Number	2000	0.0022128753585042	0.0081684374083231	0.0
4	YLLs (Years of Life Lost)	44578	World Bank Low Income	2	Female	10	25-29 years	465	Ovarian cancer	126	Occupational risks	3	Rate	2000	1.3375530000000001e-05	4.9373400000000004e-05	0.0
4	YLLs (Years of Life Lost)	44578	World Bank Low Income	2	Female	10	25-29 years	465	Ovarian cancer	126	Occupational risks	1	Number	2001	0.00224462893375	0.0081778440328714	0.0
4	YLLs (Years of Life Lost)	44578	World Bank Low Income	2	Female	10	25-29 years	465	Ovarian cancer	126	Occupational risks	3	Rate	2001	1.3230069999999999e-05	4.820103e-05	0.0
4	YLLs (Years of Life Lost)	44578	World Bank Low Income	2	Female	10	25-29 years	465	Ovarian cancer	126	Occupational risks	1	Number	2002	0.0025286769444793	0.013127139548916	0.0
4	YLLs (Years of Life Lost)	44578	World Bank Low Income	2	Female	10	25-29 years	465	Ovarian cancer	126	Occupational risks	3	Rate	2002	1.4520969999999998e-05	7.538282000000001e-05	0.0
4	YLLs (Years of Life Lost)	44578	World Bank Low Income	2	Female	10	25-29 years	465	Ovarian cancer	126	Occupational risks	1	Number	2003	0.003317863043136	0.0324832930470484	0.0
4	YLLs (Years of Life Lost)	44578	World Bank Low Income	2	Female	10	25-29 years	465	Ovarian cancer	126	Occupational risks	3	Rate	2003	1.851981e-05	0.00018131682	0.0
4	YLLs (Years of Life Lost)	44578	World Bank Low Income	2	Female	10	25-29 years	465	Ovarian cancer	126	Occupational risks	1	Number	2004	0.003881620634875	0.0384537710836958	0.0
4	YLLs (Years of Life Lost)	44578	World Bank Low Income	2	Female	10	25-29 years	465	Ovarian cancer	126	Occupational risks	3	Rate	2004	2.103787e-05	0.00020841439	0.0
4	YLLs (Years of Life Lost)	44578	World Bank Low Income	2	Female	10	25-29 years	465	Ovarian cancer	126	Occupational risks	1	Number	2005	0.004952896000878	0.050379387725875	0.0
4	YLLs (Years of Life Lost)	44578	World Bank Low Income	2	Female	10	25-29 years	465	Ovarian cancer	126	Occupational risks	3	Rate	2005	2.60538e-05	0.00026501154	0.0
4	YLLs (Years of Life Lost)	44578	World Bank Low Income	2	Female	10	25-29 years	465	Ovarian cancer	126	Occupational risks	1	Number	2006	0.0059167179617819	0.0531037424642133	0.0
4	YLLs (Years of Life Lost)	44578	World Bank Low Income	2	Female	10	25-29 years	465	Ovarian cancer	126	Occupational risks	3	Rate	2006	3.01796e-05	0.00027086804	0.0
4	YLLs (Years of Life Lost)	44578	World Bank Low Income	2	Female	10	25-29 years	465	Ovarian cancer	126	Occupational risks	1	Number	2007	0.0064556183679023	0.0592700825150872	0.0
4	YLLs (Years of Life Lost)	44578	World Bank Low Income	2	Female	10	25-29 years	465	Ovarian cancer	126	Occupational risks	3	Rate	2007	3.191113e-05	0.00029298126	0.0
4	YLLs (Years of Life Lost)	44578	World Bank Low Income	2	Female	10	25-29 years	465	Ovarian cancer	126	Occupational risks	1	Number	2008	0.0069457895805734	0.0591577625861089	0.0
4	YLLs (Years of Life Lost)	44578	World Bank Low Income	2	Female	10	25-29 years	465	Ovarian cancer	126	Occupational risks	3	Rate	2008	3.330779e-05	0.00028368469	0.0
4	YLLs (Years of Life Lost)	44578	World Bank Low Income	2	Female	10	25-29 years	465	Ovarian cancer	126	Occupational risks	1	Number	2009	0.0073825663313564	0.064982110054459	0.0
4	YLLs (Years of Life Lost)	44578	World Bank Low Income	2	Female	10	25-29 years	465	Ovarian cancer	126	Occupational risks	3	Rate	2009	3.441933e-05	0.00030296245	0.0
4	YLLs (Years of Life Lost)	44578	World Bank Low Income	2	Female	10	25-29 years	465	Ovarian cancer	126	Occupational risks	1	Number	2010	0.0075461236527051	0.0775097265846366	0.0
4	YLLs (Years of Life Lost)	44578	World Bank Low Income	2	Female	10	25-29 years	465	Ovarian cancer	126	Occupational risks	3	Rate	2010	3.424595e-05	0.00035175595	0.0
4	YLLs (Years of Life Lost)	44578	World Bank Low Income	2	Female	10	25-29 years	465	Ovarian cancer	126	Occupational risks	1	Number	2011	0.0077719558235713	0.0887580924122466	0.0
4	YLLs (Years of Life Lost)	44578	World Bank Low Income	2	Female	10	25-29 years	465	Ovarian cancer	126	Occupational risks	3	Rate	2011	3.436141e-05	0.00039241771000000003	0.0
4	YLLs (Years of Life Lost)	44578	World Bank Low Income	2	Female	10	25-29 years	465	Ovarian cancer	126	Occupational risks	1	Number	2012	0.0078913342437252	0.0907638693585188	0.0
4	YLLs (Years of Life Lost)	44578	World Bank Low Income	2	Female	10	25-29 years	465	Ovarian cancer	126	Occupational risks	3	Rate	2012	3.405971e-05	0.00039174507000000003	0.0
4	YLLs (Years of Life Lost)	44578	World Bank Low Income	2	Female	10	25-29 years	465	Ovarian cancer	126	Occupational risks	1	Number	2013	0.0079667952045605	0.0905832319980545	0.0
4	YLLs (Years of Life Lost)	44578	World Bank Low Income	2	Female	10	25-29 years	465	Ovarian cancer	126	Occupational risks	3	Rate	2013	3.367889e-05	0.00038293226000000004	0.0
4	YLLs (Years of Life Lost)	44578	World Bank Low Income	2	Female	10	25-29 years	465	Ovarian cancer	126	Occupational risks	1	Number	2014	0.009260055595937	0.1031750166751808	0.0
4	YLLs (Years of Life Lost)	44578	World Bank Low Income	2	Female	10	25-29 years	465	Ovarian cancer	126	Occupational risks	3	Rate	2014	3.84178e-05	0.00042804895	0.0
4	YLLs (Years of Life Lost)	44578	World Bank Low Income	2	Female	10	25-29 years	465	Ovarian cancer	126	Occupational risks	1	Number	2015	0.0097496808715252	0.1135617141718814	0.0
4	YLLs (Years of Life Lost)	44578	World Bank Low Income	2	Female	10	25-29 years	465	Ovarian cancer	126	Occupational risks	3	Rate	2015	3.965218e-05	0.00046185810000000003	0.0
4	YLLs (Years of Life Lost)	44578	World Bank Low Income	2	Female	10	25-29 years	465	Ovarian cancer	126	Occupational risks	1	Number	2016	0.0097952967160787	0.1206151714228087	0.0
4	YLLs (Years of Life Lost)	44578	World Bank Low Income	2	Female	10	25-29 years	465	Ovarian cancer	126	Occupational risks	3	Rate	2016	3.8978470000000004e-05	0.00047996449000000004	0.0
4	YLLs (Years of Life Lost)	44578	World Bank Low Income	2	Female	10	25-29 years	465	Ovarian cancer	126	Occupational risks	1	Number	2017	0.009804020892107	0.1277542757086639	0.0
4	YLLs (Years of Life Lost)	44578	World Bank Low Income	2	Female	10	25-29 years	465	Ovarian cancer	126	Occupational risks	3	Rate	2017	3.809227e-05	0.00049637284	0.0
4	YLLs (Years of Life Lost)	44578	World Bank Low Income	2	Female	10	25-29 years	465	Ovarian cancer	126	Occupational risks	1	Number	2018	0.0091890137345259	0.1029743241463525	0.0
4	YLLs (Years of Life Lost)	44578	World Bank Low Income	2	Female	10	25-29 years	465	Ovarian cancer	126	Occupational risks	3	Rate	2018	3.4771099999999996e-05	0.0003896534	0.0
4	YLLs (Years of Life Lost)	44578	World Bank Low Income	2	Female	10	25-29 years	465	Ovarian cancer	126	Occupational risks	1	Number	2019	0.0087108965864104	0.1000300139107301	0.0
4	YLLs (Years of Life Lost)	44578	World Bank Low Income	2	Female	10	25-29 years	465	Ovarian cancer	126	Occupational risks	3	Rate	2019	3.2026e-05	0.00036776484	0.0
4	YLLs (Years of Life Lost)	44578	World Bank Low Income	2	Female	10	25-29 years	465	Ovarian cancer	126	Occupational risks	1	Number	2020	0.0088196403393669	0.1099811720937533	0.0
4	YLLs (Years of Life Lost)	44578	World Bank Low Income	2	Female	10	25-29 years	465	Ovarian cancer	126	Occupational risks	3	Rate	2020	3.146283e-05	0.00039234240000000003	0.0
4	YLLs (Years of Life Lost)	44578	World Bank Low Income	2	Female	10	25-29 years	465	Ovarian cancer	126	Occupational risks	1	Number	2021	0.0090030652540162	0.1092842623739996	0.0
4	YLLs (Years of Life Lost)	44578	World Bank Low Income	2	Female	10	25-29 years	465	Ovarian cancer	126	Occupational risks	3	Rate	2021	3.1124299999999996e-05	0.00037780417	0.0
4	YLLs (Years of Life Lost)	44578	World Bank Low Income	2	Female	11	30-34 years	465	Ovarian cancer	126	Occupational risks	1	Number	1990	0.0086003105148559	0.1112613771171768	0.0
4	YLLs (Years of Life Lost)	44578	World Bank Low Income	2	Female	11	30-34 years	465	Ovarian cancer	126	Occupational risks	3	Rate	1990	8.427128e-05	0.00109020932	0.0
4	YLLs (Years of Life Lost)	44578	World Bank Low Income	2	Female	11	30-34 years	465	Ovarian cancer	126	Occupational risks	1	Number	1991	0.0093685297539285	0.1130461970491508	0.0
4	YLLs (Years of Life Lost)	44578	World Bank Low Income	2	Female	11	30-34 years	465	Ovarian cancer	126	Occupational risks	3	Rate	1991	8.930536e-05	0.00107761111	0.0
4	YLLs (Years of Life Lost)	44578	World Bank Low Income	2	Female	11	30-34 years	465	Ovarian cancer	126	Occupational risks	1	Number	1992	0.0100746128407205	0.1222744227424463	0.0
4	YLLs (Years of Life Lost)	44578	World Bank Low Income	2	Female	11	30-34 years	465	Ovarian cancer	126	Occupational risks	3	Rate	1992	9.333698e-05	0.00113282025	0.0
4	YLLs (Years of Life Lost)	44578	World Bank Low Income	2	Female	11	30-34 years	465	Ovarian cancer	126	Occupational risks	1	Number	1993	0.0109825122740313	0.1346697980950008	0.0
4	YLLs (Years of Life Lost)	44578	World Bank Low Income	2	Female	11	30-34 years	465	Ovarian cancer	126	Occupational risks	3	Rate	1993	9.874987999999999e-05	0.00121089109	0.0
4	YLLs (Years of Life Lost)	44578	World Bank Low Income	2	Female	11	30-34 years	465	Ovarian cancer	126	Occupational risks	1	Number	1994	0.011334869933073	0.1464594328356336	0.0
4	YLLs (Years of Life Lost)	44578	World Bank Low Income	2	Female	11	30-34 years	465	Ovarian cancer	126	Occupational risks	3	Rate	1994	9.908155e-05	0.0012802465300000001	0.0
4	YLLs (Years of Life Lost)	44578	World Bank Low Income	2	Female	11	30-34 years	465	Ovarian cancer	126	Occupational risks	1	Number	1995	0.0088206634571458	0.1216232578388143	0.0
4	YLLs (Years of Life Lost)	44578	World Bank Low Income	2	Female	11	30-34 years	465	Ovarian cancer	126	Occupational risks	3	Rate	1995	7.507825e-05	0.00103521247	0.0
4	YLLs (Years of Life Lost)	44578	World Bank Low Income	2	Female	11	30-34 years	465	Ovarian cancer	126	Occupational risks	1	Number	1996	0.0102355663420734	0.1121108355424982	0.0
4	YLLs (Years of Life Lost)	44578	World Bank Low Income	2	Female	11	30-34 years	465	Ovarian cancer	126	Occupational risks	3	Rate	1996	8.468718000000001e-05	0.0009275843	0.0
4	YLLs (Years of Life Lost)	44578	World Bank Low Income	2	Female	11	30-34 years	465	Ovarian cancer	126	Occupational risks	1	Number	1997	0.0104319405594559	0.1099921592847095	0.0
4	YLLs (Years of Life Lost)	44578	World Bank Low Income	2	Female	11	30-34 years	465	Ovarian cancer	126	Occupational risks	3	Rate	1997	8.387138e-05	0.0008843219500000001	0.0
4	YLLs (Years of Life Lost)	44578	World Bank Low Income	2	Female	11	30-34 years	465	Ovarian cancer	126	Occupational risks	1	Number	1998	0.0100746658612366	0.1003715009762347	0.0
4	YLLs (Years of Life Lost)	44578	World Bank Low Income	2	Female	11	30-34 years	465	Ovarian cancer	126	Occupational risks	3	Rate	1998	7.882487000000001e-05	0.0007853134500000001	0.0
4	YLLs (Years of Life Lost)	44578	World Bank Low Income	2	Female	11	30-34 years	465	Ovarian cancer	126	Occupational risks	1	Number	1999	0.0101680691086315	0.1209103895025709	0.0
4	YLLs (Years of Life Lost)	44578	World Bank Low Income	2	Female	11	30-34 years	465	Ovarian cancer	126	Occupational risks	3	Rate	1999	7.743692e-05	0.0009208166800000001	0.0
4	YLLs (Years of Life Lost)	44578	World Bank Low Income	2	Female	11	30-34 years	465	Ovarian cancer	126	Occupational risks	1	Number	2000	0.0101060573004431	0.1326492475454395	0.0
4	YLLs (Years of Life Lost)	44578	World Bank Low Income	2	Female	11	30-34 years	465	Ovarian cancer	126	Occupational risks	3	Rate	2000	7.490594e-05	0.0009831941799999999	0.0
4	YLLs (Years of Life Lost)	44578	World Bank Low Income	2	Female	11	30-34 years	465	Ovarian cancer	126	Occupational risks	1	Number	2001	0.0105915914665425	0.1248212034676406	0.0
4	YLLs (Years of Life Lost)	44578	World Bank Low Income	2	Female	11	30-34 years	465	Ovarian cancer	126	Occupational risks	3	Rate	2001	7.636075999999999e-05	0.0008999065199999999	0.0
4	YLLs (Years of Life Lost)	44578	World Bank Low Income	2	Female	11	30-34 years	465	Ovarian cancer	126	Occupational risks	1	Number	2002	0.0114019063573083	0.128530174703872	0.0
4	YLLs (Years of Life Lost)	44578	World Bank Low Income	2	Female	11	30-34 years	465	Ovarian cancer	126	Occupational risks	3	Rate	2002	7.977628e-05	0.0008992934400000001	0.0
4	YLLs (Years of Life Lost)	44578	World Bank Low Income	2	Female	11	30-34 years	465	Ovarian cancer	126	Occupational risks	1	Number	2003	0.0145971128406365	0.1762683571193789	0.0
4	YLLs (Years of Life Lost)	44578	World Bank Low Income	2	Female	11	30-34 years	465	Ovarian cancer	126	Occupational risks	3	Rate	2003	9.895293e-05	0.00119491234	0.0
4	YLLs (Years of Life Lost)	44578	World Bank Low Income	2	Female	11	30-34 years	465	Ovarian cancer	126	Occupational risks	1	Number	2004	0.0155228816985705	0.1646885785894615	0.0
4	YLLs (Years of Life Lost)	44578	World Bank Low Income	2	Female	11	30-34 years	465	Ovarian cancer	126	Occupational risks	3	Rate	2004	0.00010210591	0.00108328317	0.0
4	YLLs (Years of Life Lost)	44578	World Bank Low Income	2	Female	11	30-34 years	465	Ovarian cancer	126	Occupational risks	1	Number	2005	0.0170291819183925	0.1869592968061945	0.0
4	YLLs (Years of Life Lost)	44578	World Bank Low Income	2	Female	11	30-34 years	465	Ovarian cancer	126	Occupational risks	3	Rate	2005	0.00010883628	0.00119488733	0.0
4	YLLs (Years of Life Lost)	44578	World Bank Low Income	2	Female	11	30-34 years	465	Ovarian cancer	126	Occupational risks	1	Number	2006	0.0182749314172992	0.1950132166641298	0.0
4	YLLs (Years of Life Lost)	44578	World Bank Low Income	2	Female	11	30-34 years	465	Ovarian cancer	126	Occupational risks	3	Rate	2006	0.00011355825999999999	0.00121178905	0.0
4	YLLs (Years of Life Lost)	44578	World Bank Low Income	2	Female	11	30-34 years	465	Ovarian cancer	126	Occupational risks	1	Number	2007	0.0185616863019327	0.1672168670514328	0.0
4	YLLs (Years of Life Lost)	44578	World Bank Low Income	2	Female	11	30-34 years	465	Ovarian cancer	126	Occupational risks	3	Rate	2007	0.0001121837	0.0010106305	0.0
4	YLLs (Years of Life Lost)	44578	World Bank Low Income	2	Female	11	30-34 years	465	Ovarian cancer	126	Occupational risks	1	Number	2008	0.0183233577593871	0.1858069794106707	0.0
4	YLLs (Years of Life Lost)	44578	World Bank Low Income	2	Female	11	30-34 years	465	Ovarian cancer	126	Occupational risks	3	Rate	2008	0.0001076504	0.00109162288	0.0
4	YLLs (Years of Life Lost)	44578	World Bank Low Income	2	Female	11	30-34 years	465	Ovarian cancer	126	Occupational risks	1	Number	2009	0.0194049621265385	0.2026002852668398	0.0
4	YLLs (Years of Life Lost)	44578	World Bank Low Income	2	Female	11	30-34 years	465	Ovarian cancer	126	Occupational risks	3	Rate	2009	0.00011066046999999999	0.00115536651	0.0
4	YLLs (Years of Life Lost)	44578	World Bank Low Income	2	Female	11	30-34 years	465	Ovarian cancer	126	Occupational risks	1	Number	2010	0.0203886858333587	0.2363398737924426	0.0
4	YLLs (Years of Life Lost)	44578	World Bank Low Income	2	Female	11	30-34 years	465	Ovarian cancer	126	Occupational risks	3	Rate	2010	0.00011270057999999999	0.00130639316	0.0
4	YLLs (Years of Life Lost)	44578	World Bank Low Income	2	Female	11	30-34 years	465	Ovarian cancer	126	Occupational risks	1	Number	2011	0.0228116083474886	0.2580606331997783	0.0
4	YLLs (Years of Life Lost)	44578	World Bank Low Income	2	Female	11	30-34 years	465	Ovarian cancer	126	Occupational risks	3	Rate	2011	0.00012213047	0.00138162399	0.0
4	YLLs (Years of Life Lost)	44578	World Bank Low Income	2	Female	11	30-34 years	465	Ovarian cancer	126	Occupational risks	1	Number	2012	0.0254539852445382	0.2800769948849202	0.0
4	YLLs (Years of Life Lost)	44578	World Bank Low Income	2	Female	11	30-34 years	465	Ovarian cancer	126	Occupational risks	3	Rate	2012	0.00013209571	0.0014534844200000002	0.0
4	YLLs (Years of Life Lost)	44578	World Bank Low Income	2	Female	11	30-34 years	465	Ovarian cancer	126	Occupational risks	1	Number	2013	0.0273986178319809	0.2682017669445026	0.0
4	YLLs (Years of Life Lost)	44578	World Bank Low Income	2	Female	11	30-34 years	465	Ovarian cancer	126	Occupational risks	3	Rate	2013	0.00013820952	0.00135291637	0.0
4	YLLs (Years of Life Lost)	44578	World Bank Low Income	2	Female	11	30-34 years	465	Ovarian cancer	126	Occupational risks	1	Number	2014	0.029703303722396	0.2713074807166628	0.0
4	YLLs (Years of Life Lost)	44578	World Bank Low Income	2	Female	11	30-34 years	465	Ovarian cancer	126	Occupational risks	3	Rate	2014	0.00014613085	0.0013347468899999998	0.0
4	YLLs (Years of Life Lost)	44578	World Bank Low Income	2	Female	11	30-34 years	465	Ovarian cancer	126	Occupational risks	1	Number	2015	0.0303161188515849	0.2779805739648781	0.0
4	YLLs (Years of Life Lost)	44578	World Bank Low Income	2	Female	11	30-34 years	465	Ovarian cancer	126	Occupational risks	3	Rate	2015	0.00014564291	0.00133545792	0.0
4	YLLs (Years of Life Lost)	44578	World Bank Low Income	2	Female	11	30-34 years	465	Ovarian cancer	126	Occupational risks	1	Number	2016	0.0291130921414701	0.2831311100544054	0.0
4	YLLs (Years of Life Lost)	44578	World Bank Low Income	2	Female	11	30-34 years	465	Ovarian cancer	126	Occupational risks	3	Rate	2016	0.0001365739	0.00132821065	0.0
4	YLLs (Years of Life Lost)	44578	World Bank Low Income	2	Female	11	30-34 years	465	Ovarian cancer	126	Occupational risks	1	Number	2017	0.028667477174421	0.295804445014993	0.0
4	YLLs (Years of Life Lost)	44578	World Bank Low Income	2	Female	11	30-34 years	465	Ovarian cancer	126	Occupational risks	3	Rate	2017	0.00013134754	0.00135530537	0.0
4	YLLs (Years of Life Lost)	44578	World Bank Low Income	2	Female	11	30-34 years	465	Ovarian cancer	126	Occupational risks	1	Number	2018	0.0277936029450098	0.2710648818421163	0.0
4	YLLs (Years of Life Lost)	44578	World Bank Low Income	2	Female	11	30-34 years	465	Ovarian cancer	126	Occupational risks	3	Rate	2018	0.00012430470000000002	0.00121231632	0.0
4	YLLs (Years of Life Lost)	44578	World Bank Low Income	2	Female	11	30-34 years	465	Ovarian cancer	126	Occupational risks	1	Number	2019	0.0269815775405784	0.2617826013946592	0.0
4	YLLs (Years of Life Lost)	44578	World Bank Low Income	2	Female	11	30-34 years	465	Ovarian cancer	126	Occupational risks	3	Rate	2019	0.00011759993000000001	0.0011409864999999998	0.0
4	YLLs (Years of Life Lost)	44578	World Bank Low Income	2	Female	11	30-34 years	465	Ovarian cancer	126	Occupational risks	1	Number	2020	0.0271362244797971	0.2578378278949643	0.0
4	YLLs (Years of Life Lost)	44578	World Bank Low Income	2	Female	11	30-34 years	465	Ovarian cancer	126	Occupational risks	3	Rate	2020	0.00011514859	0.00109409706	0.0
4	YLLs (Years of Life Lost)	44578	World Bank Low Income	2	Female	11	30-34 years	465	Ovarian cancer	126	Occupational risks	1	Number	2021	0.0277262442291763	0.2628391557212273	0.0
4	YLLs (Years of Life Lost)	44578	World Bank Low Income	2	Female	11	30-34 years	465	Ovarian cancer	126	Occupational risks	3	Rate	2021	0.00011452054	0.0010856314200000002	0.0
4	YLLs (Years of Life Lost)	44578	World Bank Low Income	2	Female	12	35-39 years	465	Ovarian cancer	126	Occupational risks	1	Number	1990	0.0757484312012749	0.5008120864275893	0.0
4	YLLs (Years of Life Lost)	44578	World Bank Low Income	2	Female	12	35-39 years	465	Ovarian cancer	126	Occupational risks	3	Rate	1990	0.0008959306899999999	0.00592346154	0.0
4	YLLs (Years of Life Lost)	44578	World Bank Low Income	2	Female	12	35-39 years	465	Ovarian cancer	126	Occupational risks	1	Number	1991	0.0803211073427134	0.5486410433011568	0.0
4	YLLs (Years of Life Lost)	44578	World Bank Low Income	2	Female	12	35-39 years	465	Ovarian cancer	126	Occupational risks	3	Rate	1991	0.00093076744	0.00635769645	0.0
4	YLLs (Years of Life Lost)	44578	World Bank Low Income	2	Female	12	35-39 years	465	Ovarian cancer	126	Occupational risks	1	Number	1992	0.0845042691310335	0.5728165474002038	0.0
4	YLLs (Years of Life Lost)	44578	World Bank Low Income	2	Female	12	35-39 years	465	Ovarian cancer	126	Occupational risks	3	Rate	1992	0.00095668157	0.0064849154	0.0
4	YLLs (Years of Life Lost)	44578	World Bank Low Income	2	Female	12	35-39 years	465	Ovarian cancer	126	Occupational risks	1	Number	1993	0.0901187813171357	0.5696424238704325	0.0
4	YLLs (Years of Life Lost)	44578	World Bank Low Income	2	Female	12	35-39 years	465	Ovarian cancer	126	Occupational risks	3	Rate	1993	0.0009940069400000001	0.00628313557	0.0
4	YLLs (Years of Life Lost)	44578	World Bank Low Income	2	Female	12	35-39 years	465	Ovarian cancer	126	Occupational risks	1	Number	1994	0.0941339966800918	0.5775409024832292	0.0
4	YLLs (Years of Life Lost)	44578	World Bank Low Income	2	Female	12	35-39 years	465	Ovarian cancer	126	Occupational risks	3	Rate	1994	0.00101271234	0.00621330041	0.0
4	YLLs (Years of Life Lost)	44578	World Bank Low Income	2	Female	12	35-39 years	465	Ovarian cancer	126	Occupational risks	1	Number	1995	0.0845512480022783	0.5256767262638262	0.0
4	YLLs (Years of Life Lost)	44578	World Bank Low Income	2	Female	12	35-39 years	465	Ovarian cancer	126	Occupational risks	3	Rate	1995	0.0008872447500000001	0.005516227449999999	0.0
4	YLLs (Years of Life Lost)	44578	World Bank Low Income	2	Female	12	35-39 years	465	Ovarian cancer	126	Occupational risks	1	Number	1996	0.0935723129728218	0.621715391345264	0.0
4	YLLs (Years of Life Lost)	44578	World Bank Low Income	2	Female	12	35-39 years	465	Ovarian cancer	126	Occupational risks	3	Rate	1996	0.0009539739199999999	0.0063384162299999994	0.0
4	YLLs (Years of Life Lost)	44578	World Bank Low Income	2	Female	12	35-39 years	465	Ovarian cancer	126	Occupational risks	1	Number	1997	0.0974492451668364	0.638408932156461	0.0
4	YLLs (Years of Life Lost)	44578	World Bank Low Income	2	Female	12	35-39 years	465	Ovarian cancer	126	Occupational risks	3	Rate	1997	0.0009631131699999999	0.00630954146	0.0
4	YLLs (Years of Life Lost)	44578	World Bank Low Income	2	Female	12	35-39 years	465	Ovarian cancer	126	Occupational risks	1	Number	1998	0.1002131068083464	0.6653089383114307	0.0
4	YLLs (Years of Life Lost)	44578	World Bank Low Income	2	Female	12	35-39 years	465	Ovarian cancer	126	Occupational risks	3	Rate	1998	0.0009598092900000001	0.0063721175699999995	0.0
4	YLLs (Years of Life Lost)	44578	World Bank Low Income	2	Female	12	35-39 years	465	Ovarian cancer	126	Occupational risks	1	Number	1999	0.1058666999061069	0.6851365604332562	0.0
4	YLLs (Years of Life Lost)	44578	World Bank Low Income	2	Female	12	35-39 years	465	Ovarian cancer	126	Occupational risks	3	Rate	1999	0.00098310758	0.00636236841	0.0
4	YLLs (Years of Life Lost)	44578	World Bank Low Income	2	Female	12	35-39 years	465	Ovarian cancer	126	Occupational risks	1	Number	2000	0.1111435941491426	0.6994803933082561	0.0
4	YLLs (Years of Life Lost)	44578	World Bank Low Income	2	Female	12	35-39 years	465	Ovarian cancer	126	Occupational risks	3	Rate	2000	0.00100221852	0.00630744589	0.0
4	YLLs (Years of Life Lost)	44578	World Bank Low Income	2	Female	12	35-39 years	465	Ovarian cancer	126	Occupational risks	1	Number	2001	0.1219013586758154	0.7727003735380058	0.0
4	YLLs (Years of Life Lost)	44578	World Bank Low Income	2	Female	12	35-39 years	465	Ovarian cancer	126	Occupational risks	3	Rate	2001	0.00106876364	0.00677460919	0.0
4	YLLs (Years of Life Lost)	44578	World Bank Low Income	2	Female	12	35-39 years	465	Ovarian cancer	126	Occupational risks	1	Number	2002	0.1342827209912217	0.8642373159092376	0.0
4	YLLs (Years of Life Lost)	44578	World Bank Low Income	2	Female	12	35-39 years	465	Ovarian cancer	126	Occupational risks	3	Rate	2002	0.00114456134	0.007366343290000001	0.0
4	YLLs (Years of Life Lost)	44578	World Bank Low Income	2	Female	12	35-39 years	465	Ovarian cancer	126	Occupational risks	1	Number	2003	0.1629026068524185	0.9400254504358172	0.0
4	YLLs (Years of Life Lost)	44578	World Bank Low Income	2	Female	12	35-39 years	465	Ovarian cancer	126	Occupational risks	3	Rate	2003	0.00134931415	0.0077861838300000005	0.0
4	YLLs (Years of Life Lost)	44578	World Bank Low Income	2	Female	12	35-39 years	465	Ovarian cancer	126	Occupational risks	1	Number	2004	0.182144190153853	1.0308794623298612	0.0
4	YLLs (Years of Life Lost)	44578	World Bank Low Income	2	Female	12	35-39 years	465	Ovarian cancer	126	Occupational risks	3	Rate	2004	0.00146466489	0.0082895477	0.0
4	YLLs (Years of Life Lost)	44578	World Bank Low Income	2	Female	12	35-39 years	465	Ovarian cancer	126	Occupational risks	1	Number	2005	0.2037597688714221	1.0863649185868014	0.0
4	YLLs (Years of Life Lost)	44578	World Bank Low Income	2	Female	12	35-39 years	465	Ovarian cancer	126	Occupational risks	3	Rate	2005	0.0015895440999999998	0.00847480813	0.0
4	YLLs (Years of Life Lost)	44578	World Bank Low Income	2	Female	12	35-39 years	465	Ovarian cancer	126	Occupational risks	1	Number	2006	0.221446330509301	1.131193026725914	0.0
4	YLLs (Years of Life Lost)	44578	World Bank Low Income	2	Female	12	35-39 years	465	Ovarian cancer	126	Occupational risks	3	Rate	2006	0.00167354546	0.008548811600000001	0.0
4	YLLs (Years of Life Lost)	44578	World Bank Low Income	2	Female	12	35-39 years	465	Ovarian cancer	126	Occupational risks	1	Number	2007	0.2301243892238169	1.1574410567345466	0.0
4	YLLs (Years of Life Lost)	44578	World Bank Low Income	2	Female	12	35-39 years	465	Ovarian cancer	126	Occupational risks	3	Rate	2007	0.0016824468700000002	0.0084620891	0.0
4	YLLs (Years of Life Lost)	44578	World Bank Low Income	2	Female	12	35-39 years	465	Ovarian cancer	126	Occupational risks	1	Number	2008	0.2357164050621079	1.1961012215980875	0.0
4	YLLs (Years of Life Lost)	44578	World Bank Low Income	2	Female	12	35-39 years	465	Ovarian cancer	126	Occupational risks	3	Rate	2008	0.0016679889500000001	0.00846391503	0.0
4	YLLs (Years of Life Lost)	44578	World Bank Low Income	2	Female	12	35-39 years	465	Ovarian cancer	126	Occupational risks	1	Number	2009	0.2339909894915324	1.1341604902720013	0.0
4	YLLs (Years of Life Lost)	44578	World Bank Low Income	2	Female	12	35-39 years	465	Ovarian cancer	126	Occupational risks	3	Rate	2009	0.00160584518	0.007783573889999999	0.0
4	YLLs (Years of Life Lost)	44578	World Bank Low Income	2	Female	12	35-39 years	465	Ovarian cancer	126	Occupational risks	1	Number	2010	0.2276621210925059	1.147247602441145	0.0
4	YLLs (Years of Life Lost)	44578	World Bank Low Income	2	Female	12	35-39 years	465	Ovarian cancer	126	Occupational risks	3	Rate	2010	0.00151654515	0.00764225852	0.0
4	YLLs (Years of Life Lost)	44578	World Bank Low Income	2	Female	12	35-39 years	465	Ovarian cancer	126	Occupational risks	1	Number	2011	0.2194853349564305	1.176168260421491	0.0
4	YLLs (Years of Life Lost)	44578	World Bank Low Income	2	Female	12	35-39 years	465	Ovarian cancer	126	Occupational risks	3	Rate	2011	0.00142059431	0.007612617669999999	0.0
4	YLLs (Years of Life Lost)	44578	World Bank Low Income	2	Female	12	35-39 years	465	Ovarian cancer	126	Occupational risks	1	Number	2012	0.2108303408785702	1.1443227084319596	0.0
4	YLLs (Years of Life Lost)	44578	World Bank Low Income	2	Female	12	35-39 years	465	Ovarian cancer	126	Occupational risks	3	Rate	2012	0.00132745916	0.00720504295	0.0
4	YLLs (Years of Life Lost)	44578	World Bank Low Income	2	Female	12	35-39 years	465	Ovarian cancer	126	Occupational risks	1	Number	2013	0.2019452711438607	1.1023898581759923	0.0
4	YLLs (Years of Life Lost)	44578	World Bank Low Income	2	Female	12	35-39 years	465	Ovarian cancer	126	Occupational risks	3	Rate	2013	0.00123748305	0.0067552399299999994	0.0
4	YLLs (Years of Life Lost)	44578	World Bank Low Income	2	Female	12	35-39 years	465	Ovarian cancer	126	Occupational risks	1	Number	2014	0.2022082574378731	1.0558312157794072	0.0
4	YLLs (Years of Life Lost)	44578	World Bank Low Income	2	Female	12	35-39 years	465	Ovarian cancer	126	Occupational risks	3	Rate	2014	0.00120523077	0.00629311725	0.0
4	YLLs (Years of Life Lost)	44578	World Bank Low Income	2	Female	12	35-39 years	465	Ovarian cancer	126	Occupational risks	1	Number	2015	0.203154229438698	0.9896680052670974	0.0
4	YLLs (Years of Life Lost)	44578	World Bank Low Income	2	Female	12	35-39 years	465	Ovarian cancer	126	Occupational risks	3	Rate	2015	0.00117635397	0.00573062099	0.0
4	YLLs (Years of Life Lost)	44578	World Bank Low Income	2	Female	12	35-39 years	465	Ovarian cancer	126	Occupational risks	1	Number	2016	0.2074455337684645	0.9633048480921416	0.0
4	YLLs (Years of Life Lost)	44578	World Bank Low Income	2	Female	12	35-39 years	465	Ovarian cancer	126	Occupational risks	3	Rate	2016	0.0011655537	0.00541242566	0.0
4	YLLs (Years of Life Lost)	44578	World Bank Low Income	2	Female	12	35-39 years	465	Ovarian cancer	126	Occupational risks	1	Number	2017	0.2084641698868891	1.1031379250915083	0.0
4	YLLs (Years of Life Lost)	44578	World Bank Low Income	2	Female	12	35-39 years	465	Ovarian cancer	126	Occupational risks	3	Rate	2017	0.0011361922099999999	0.00601243234	0.0
4	YLLs (Years of Life Lost)	44578	World Bank Low Income	2	Female	12	35-39 years	465	Ovarian cancer	126	Occupational risks	1	Number	2018	0.2088622503940202	1.0303583444814262	0.0
4	YLLs (Years of Life Lost)	44578	World Bank Low Income	2	Female	12	35-39 years	465	Ovarian cancer	126	Occupational risks	3	Rate	2018	0.0011047191	0.00544979544	0.0
4	YLLs (Years of Life Lost)	44578	World Bank Low Income	2	Female	12	35-39 years	465	Ovarian cancer	126	Occupational risks	1	Number	2019	0.2118846369703589	0.9922209515584558	0.0
4	YLLs (Years of Life Lost)	44578	World Bank Low Income	2	Female	12	35-39 years	465	Ovarian cancer	126	Occupational risks	3	Rate	2019	0.0010880536999999999	0.00509517674	0.0
4	YLLs (Years of Life Lost)	44578	World Bank Low Income	2	Female	12	35-39 years	465	Ovarian cancer	126	Occupational risks	1	Number	2020	0.2158633184039804	1.0129616009198723	0.0
4	YLLs (Years of Life Lost)	44578	World Bank Low Income	2	Female	12	35-39 years	465	Ovarian cancer	126	Occupational risks	3	Rate	2020	0.00107674475	0.00505273935	0.0
4	YLLs (Years of Life Lost)	44578	World Bank Low Income	2	Female	12	35-39 years	465	Ovarian cancer	126	Occupational risks	1	Number	2021	0.2207216433490124	1.1185919317969426	0.0
4	YLLs (Years of Life Lost)	44578	World Bank Low Income	2	Female	12	35-39 years	465	Ovarian cancer	126	Occupational risks	3	Rate	2021	0.00107045008	0.00542491802	0.0
4	YLLs (Years of Life Lost)	44578	World Bank Low Income	2	Female	13	40-44 years	465	Ovarian cancer	126	Occupational risks	1	Number	1990	0.8127451245795845	2.7380965997085407	0.0
4	YLLs (Years of Life Lost)	44578	World Bank Low Income	2	Female	13	40-44 years	465	Ovarian cancer	126	Occupational risks	3	Rate	1990	0.01251806053	0.04217270326	0.0
4	YLLs (Years of Life Lost)	44578	World Bank Low Income	2	Female	13	40-44 years	465	Ovarian cancer	126	Occupational risks	1	Number	1991	0.7980280310273336	2.673894434468997	0.0
4	YLLs (Years of Life Lost)	44578	World Bank Low Income	2	Female	13	40-44 years	465	Ovarian cancer	126	Occupational risks	3	Rate	1991	0.011900370090000001	0.039873703840000004	0.0
4	YLLs (Years of Life Lost)	44578	World Bank Low Income	2	Female	13	40-44 years	465	Ovarian cancer	126	Occupational risks	1	Number	1992	0.7938472484231252	2.5742572925720224	0.0
4	YLLs (Years of Life Lost)	44578	World Bank Low Income	2	Female	13	40-44 years	465	Ovarian cancer	126	Occupational risks	3	Rate	1992	0.011441355339999999	0.03710158659	0.0
4	YLLs (Years of Life Lost)	44578	World Bank Low Income	2	Female	13	40-44 years	465	Ovarian cancer	126	Occupational risks	1	Number	1993	0.8284764600228612	2.7250822842161577	0.0
4	YLLs (Years of Life Lost)	44578	World Bank Low Income	2	Female	13	40-44 years	465	Ovarian cancer	126	Occupational risks	3	Rate	1993	0.01151456648	0.037874511390000004	0.0
4	YLLs (Years of Life Lost)	44578	World Bank Low Income	2	Female	13	40-44 years	465	Ovarian cancer	126	Occupational risks	1	Number	1994	0.8505118834807411	2.866428648910471	0.0
4	YLLs (Years of Life Lost)	44578	World Bank Low Income	2	Female	13	40-44 years	465	Ovarian cancer	126	Occupational risks	3	Rate	1994	0.01143040333	0.03852319552	0.0
4	YLLs (Years of Life Lost)	44578	World Bank Low Income	2	Female	13	40-44 years	465	Ovarian cancer	126	Occupational risks	1	Number	1995	0.8762901381840495	3.0040375798643417	0.0
4	YLLs (Years of Life Lost)	44578	World Bank Low Income	2	Female	13	40-44 years	465	Ovarian cancer	126	Occupational risks	3	Rate	1995	0.011223222279999999	0.03847467867	0.0
4	YLLs (Years of Life Lost)	44578	World Bank Low Income	2	Female	13	40-44 years	465	Ovarian cancer	126	Occupational risks	1	Number	1996	0.9132817566868956	3.200143781528623	0.0
4	YLLs (Years of Life Lost)	44578	World Bank Low Income	2	Female	13	40-44 years	465	Ovarian cancer	126	Occupational risks	3	Rate	1996	0.011462141490000001	0.04016340032	0.0
4	YLLs (Years of Life Lost)	44578	World Bank Low Income	2	Female	13	40-44 years	465	Ovarian cancer	126	Occupational risks	1	Number	1997	0.947063332487758	3.0773504727574528	0.0
4	YLLs (Years of Life Lost)	44578	World Bank Low Income	2	Female	13	40-44 years	465	Ovarian cancer	126	Occupational risks	3	Rate	1997	0.01160261303	0.037701076029999996	0.0
4	YLLs (Years of Life Lost)	44578	World Bank Low Income	2	Female	13	40-44 years	465	Ovarian cancer	126	Occupational risks	1	Number	1998	0.9844261540893076	3.211906705974081	0.0
4	YLLs (Years of Life Lost)	44578	World Bank Low Income	2	Female	13	40-44 years	465	Ovarian cancer	126	Occupational risks	3	Rate	1998	0.01175827172	0.03836394596	0.0
4	YLLs (Years of Life Lost)	44578	World Bank Low Income	2	Female	13	40-44 years	465	Ovarian cancer	126	Occupational risks	1	Number	1999	1.0372215344051463	3.2410659393142307	0.0
4	YLLs (Years of Life Lost)	44578	World Bank Low Income	2	Female	13	40-44 years	465	Ovarian cancer	126	Occupational risks	3	Rate	1999	0.012077422769999999	0.03773901937	0.0
4	YLLs (Years of Life Lost)	44578	World Bank Low Income	2	Female	13	40-44 years	465	Ovarian cancer	126	Occupational risks	1	Number	2000	1.0981167166262598	3.268577546578487	0.0
4	YLLs (Years of Life Lost)	44578	World Bank Low Income	2	Female	13	40-44 years	465	Ovarian cancer	126	Occupational risks	3	Rate	2000	0.01245448765	0.03707115835	0.0
4	YLLs (Years of Life Lost)	44578	World Bank Low Income	2	Female	13	40-44 years	465	Ovarian cancer	126	Occupational risks	1	Number	2001	1.1712304122651835	3.43069198375724	0.0
4	YLLs (Years of Life Lost)	44578	World Bank Low Income	2	Female	13	40-44 years	465	Ovarian cancer	126	Occupational risks	3	Rate	2001	0.01292558255	0.03786077615	0.0
4	YLLs (Years of Life Lost)	44578	World Bank Low Income	2	Female	13	40-44 years	465	Ovarian cancer	126	Occupational risks	1	Number	2002	1.251847069231184	3.650591511161312	0.0
4	YLLs (Years of Life Lost)	44578	World Bank Low Income	2	Female	13	40-44 years	465	Ovarian cancer	126	Occupational risks	3	Rate	2002	0.01342334957	0.03914469044	0.0
4	YLLs (Years of Life Lost)	44578	World Bank Low Income	2	Female	13	40-44 years	465	Ovarian cancer	126	Occupational risks	1	Number	2003	1.35683418292804	3.870265809582913	0.0
4	YLLs (Years of Life Lost)	44578	World Bank Low Income	2	Female	13	40-44 years	465	Ovarian cancer	126	Occupational risks	3	Rate	2003	0.014104777130000001	0.04023279878	0.0
4	YLLs (Years of Life Lost)	44578	World Bank Low Income	2	Female	13	40-44 years	465	Ovarian cancer	126	Occupational risks	1	Number	2004	1.4585381642263195	4.055342212351023	0.0
4	YLLs (Years of Life Lost)	44578	World Bank Low Income	2	Female	13	40-44 years	465	Ovarian cancer	126	Occupational risks	3	Rate	2004	0.01467941709	0.040814879740000004	0.0
4	YLLs (Years of Life Lost)	44578	World Bank Low Income	2	Female	13	40-44 years	465	Ovarian cancer	126	Occupational risks	1	Number	2005	1.5830684025647273	4.614302725462723	0.0
4	YLLs (Years of Life Lost)	44578	World Bank Low Income	2	Female	13	40-44 years	465	Ovarian cancer	126	Occupational risks	3	Rate	2005	0.015433577200000001	0.04498554657	0.0
4	YLLs (Years of Life Lost)	44578	World Bank Low Income	2	Female	13	40-44 years	465	Ovarian cancer	126	Occupational risks	1	Number	2006	1.7101251068380046	5.223334047132465	0.0
4	YLLs (Years of Life Lost)	44578	World Bank Low Income	2	Female	13	40-44 years	465	Ovarian cancer	126	Occupational risks	3	Rate	2006	0.016155912640000002	0.04934593861000001	0.0
4	YLLs (Years of Life Lost)	44578	World Bank Low Income	2	Female	13	40-44 years	465	Ovarian cancer	126	Occupational risks	1	Number	2007	1.8280334392577104	5.4303887268951385	0.0
4	YLLs (Years of Life Lost)	44578	World Bank Low Income	2	Female	13	40-44 years	465	Ovarian cancer	126	Occupational risks	3	Rate	2007	0.01672974453	0.04969767739	0.0
4	YLLs (Years of Life Lost)	44578	World Bank Low Income	2	Female	13	40-44 years	465	Ovarian cancer	126	Occupational risks	1	Number	2008	1.94635968481419	5.753952059683488	0.0
4	YLLs (Years of Life Lost)	44578	World Bank Low Income	2	Female	13	40-44 years	465	Ovarian cancer	126	Occupational risks	3	Rate	2008	0.017258277500000002	0.051020015540000005	0.0
4	YLLs (Years of Life Lost)	44578	World Bank Low Income	2	Female	13	40-44 years	465	Ovarian cancer	126	Occupational risks	1	Number	2009	2.057354874177437	6.0422774917640005	0.0
4	YLLs (Years of Life Lost)	44578	World Bank Low Income	2	Female	13	40-44 years	465	Ovarian cancer	126	Occupational risks	3	Rate	2009	0.01766101514	0.05186890975	0.0
4	YLLs (Years of Life Lost)	44578	World Bank Low Income	2	Female	13	40-44 years	465	Ovarian cancer	126	Occupational risks	1	Number	2010	2.146065776654374	6.497228255345375	0.0
4	YLLs (Years of Life Lost)	44578	World Bank Low Income	2	Female	13	40-44 years	465	Ovarian cancer	126	Occupational risks	3	Rate	2010	0.01782012246	0.05395053798	0.0
4	YLLs (Years of Life Lost)	44578	World Bank Low Income	2	Female	13	40-44 years	465	Ovarian cancer	126	Occupational risks	1	Number	2011	2.213765213716148	6.7902814219776815	0.0
4	YLLs (Years of Life Lost)	44578	World Bank Low Income	2	Female	13	40-44 years	465	Ovarian cancer	126	Occupational risks	3	Rate	2011	0.017763736630000002	0.05448670441	0.0
4	YLLs (Years of Life Lost)	44578	World Bank Low Income	2	Female	13	40-44 years	465	Ovarian cancer	126	Occupational risks	1	Number	2012	2.255844461774516	7.097157203899874	0.0
4	YLLs (Years of Life Lost)	44578	World Bank Low Income	2	Female	13	40-44 years	465	Ovarian cancer	126	Occupational risks	3	Rate	2012	0.01748237694	0.0550016544	0.0
4	YLLs (Years of Life Lost)	44578	World Bank Low Income	2	Female	13	40-44 years	465	Ovarian cancer	126	Occupational risks	1	Number	2013	2.240710226081936	7.033988761726728	0.0
4	YLLs (Years of Life Lost)	44578	World Bank Low Income	2	Female	13	40-44 years	465	Ovarian cancer	126	Occupational risks	3	Rate	2013	0.01679458657	0.05272120054	0.0
4	YLLs (Years of Life Lost)	44578	World Bank Low Income	2	Female	13	40-44 years	465	Ovarian cancer	126	Occupational risks	1	Number	2014	2.209237495538196	7.129767243361876	0.0
4	YLLs (Years of Life Lost)	44578	World Bank Low Income	2	Female	13	40-44 years	465	Ovarian cancer	126	Occupational risks	3	Rate	2014	0.01606220154	0.05183678016	0.0
4	YLLs (Years of Life Lost)	44578	World Bank Low Income	2	Female	13	40-44 years	465	Ovarian cancer	126	Occupational risks	1	Number	2015	2.131881217931694	6.815037389445062	0.0
4	YLLs (Years of Life Lost)	44578	World Bank Low Income	2	Female	13	40-44 years	465	Ovarian cancer	126	Occupational risks	3	Rate	2015	0.0150545009	0.048125095160000006	0.0
4	YLLs (Years of Life Lost)	44578	World Bank Low Income	2	Female	13	40-44 years	465	Ovarian cancer	126	Occupational risks	1	Number	2016	2.0539472849350413	6.357189547861747	0.0
4	YLLs (Years of Life Lost)	44578	World Bank Low Income	2	Female	13	40-44 years	465	Ovarian cancer	126	Occupational risks	3	Rate	2016	0.014100701609999999	0.043643200359999995	0.0
4	YLLs (Years of Life Lost)	44578	World Bank Low Income	2	Female	13	40-44 years	465	Ovarian cancer	126	Occupational risks	1	Number	2017	1.9632309432546204	5.959998517631386	0.0
4	YLLs (Years of Life Lost)	44578	World Bank Low Income	2	Female	13	40-44 years	465	Ovarian cancer	126	Occupational risks	3	Rate	2017	0.013111483430000001	0.03980398845	0.0
4	YLLs (Years of Life Lost)	44578	World Bank Low Income	2	Female	13	40-44 years	465	Ovarian cancer	126	Occupational risks	1	Number	2018	1.8826343733271131	5.651599160008317	0.0
4	YLLs (Years of Life Lost)	44578	World Bank Low Income	2	Female	13	40-44 years	465	Ovarian cancer	126	Occupational risks	3	Rate	2018	0.01221822969	0.03667867623	0.0
4	YLLs (Years of Life Lost)	44578	World Bank Low Income	2	Female	13	40-44 years	465	Ovarian cancer	126	Occupational risks	1	Number	2019	1.8522061762097424	5.440359824169658	0.0
4	YLLs (Years of Life Lost)	44578	World Bank Low Income	2	Female	13	40-44 years	465	Ovarian cancer	126	Occupational risks	3	Rate	2019	0.011651666460000001	0.0342236512	0.0
4	YLLs (Years of Life Lost)	44578	World Bank Low Income	2	Female	13	40-44 years	465	Ovarian cancer	126	Occupational risks	1	Number	2020	1.8597853038757208	5.353941272443546	0.0
4	YLLs (Years of Life Lost)	44578	World Bank Low Income	2	Female	13	40-44 years	465	Ovarian cancer	126	Occupational risks	3	Rate	2020	0.01132065382	0.0325898455	0.0
4	YLLs (Years of Life Lost)	44578	World Bank Low Income	2	Female	13	40-44 years	465	Ovarian cancer	126	Occupational risks	1	Number	2021	1.8960526485049016	5.152286416334993	0.0186950255765772
4	YLLs (Years of Life Lost)	44578	World Bank Low Income	2	Female	13	40-44 years	465	Ovarian cancer	126	Occupational risks	3	Rate	2021	0.01116323697	0.03033470314	0.0001100692
4	YLLs (Years of Life Lost)	44578	World Bank Low Income	2	Female	14	45-49 years	465	Ovarian cancer	126	Occupational risks	1	Number	1990	2.711866979184822	7.864307534508754	0.2609682951419614
4	YLLs (Years of Life Lost)	44578	World Bank Low Income	2	Female	14	45-49 years	465	Ovarian cancer	126	Occupational risks	3	Rate	1990	0.04850840266	0.14067245902	0.00466805903
4	YLLs (Years of Life Lost)	44578	World Bank Low Income	2	Female	14	45-49 years	465	Ovarian cancer	126	Occupational risks	1	Number	1991	2.766137767535208	7.943076627278421	0.2810997345765272
4	YLLs (Years of Life Lost)	44578	World Bank Low Income	2	Female	14	45-49 years	465	Ovarian cancer	126	Occupational risks	3	Rate	1991	0.04860670729	0.13957612852999998	0.0049394982
4	YLLs (Years of Life Lost)	44578	World Bank Low Income	2	Female	14	45-49 years	465	Ovarian cancer	126	Occupational risks	1	Number	1992	2.7789599849775235	7.9228544379104	0.2888908889115947
4	YLLs (Years of Life Lost)	44578	World Bank Low Income	2	Female	14	45-49 years	465	Ovarian cancer	126	Occupational risks	3	Rate	1992	0.0481934173	0.13740011811	0.00501001786
4	YLLs (Years of Life Lost)	44578	World Bank Low Income	2	Female	14	45-49 years	465	Ovarian cancer	126	Occupational risks	1	Number	1993	2.729047912611801	7.581360096768988	0.2714808813863698
4	YLLs (Years of Life Lost)	44578	World Bank Low Income	2	Female	14	45-49 years	465	Ovarian cancer	126	Occupational risks	3	Rate	1993	0.046622505189999996	0.12951842978	0.00463792473
4	YLLs (Years of Life Lost)	44578	World Bank Low Income	2	Female	14	45-49 years	465	Ovarian cancer	126	Occupational risks	1	Number	1994	2.651734095137116	7.487806025463111	0.2674564173818572
4	YLLs (Years of Life Lost)	44578	World Bank Low Income	2	Female	14	45-49 years	465	Ovarian cancer	126	Occupational risks	3	Rate	1994	0.04471589087	0.12626602256	0.0045100871899999995
4	YLLs (Years of Life Lost)	44578	World Bank Low Income	2	Female	14	45-49 years	465	Ovarian cancer	126	Occupational risks	1	Number	1995	2.519741520067859	7.392158333220164	0.2671073935198446
4	YLLs (Years of Life Lost)	44578	World Bank Low Income	2	Female	14	45-49 years	465	Ovarian cancer	126	Occupational risks	3	Rate	1995	0.0429833262	0.12610005844	0.00455648491
4	YLLs (Years of Life Lost)	44578	World Bank Low Income	2	Female	14	45-49 years	465	Ovarian cancer	126	Occupational risks	1	Number	1996	2.4679680200891867	7.254578656278104	0.275271012054721
4	YLLs (Years of Life Lost)	44578	World Bank Low Income	2	Female	14	45-49 years	465	Ovarian cancer	126	Occupational risks	3	Rate	1996	0.04073600486	0.1197432661	0.00454359262
4	YLLs (Years of Life Lost)	44578	World Bank Low Income	2	Female	14	45-49 years	465	Ovarian cancer	126	Occupational risks	1	Number	1997	2.4580908094564307	7.209562898392612	0.3834582263676309
4	YLLs (Years of Life Lost)	44578	World Bank Low Income	2	Female	14	45-49 years	465	Ovarian cancer	126	Occupational risks	3	Rate	1997	0.03915912573	0.11485343783999999	0.00610876085
4	YLLs (Years of Life Lost)	44578	World Bank Low Income	2	Female	14	45-49 years	465	Ovarian cancer	126	Occupational risks	1	Number	1998	2.5579616652292207	7.759038000017085	0.4063092876783729
4	YLLs (Years of Life Lost)	44578	World Bank Low Income	2	Female	14	45-49 years	465	Ovarian cancer	126	Occupational risks	3	Rate	1998	0.03930853234	0.11923415439999999	0.0062438081
4	YLLs (Years of Life Lost)	44578	World Bank Low Income	2	Female	14	45-49 years	465	Ovarian cancer	126	Occupational risks	1	Number	1999	2.679936793663486	7.953897330760185	0.4372241170996925
4	YLLs (Years of Life Lost)	44578	World Bank Low Income	2	Female	14	45-49 years	465	Ovarian cancer	126	Occupational risks	3	Rate	1999	0.03980136476	0.11812814750999999	0.00649348022
4	YLLs (Years of Life Lost)	44578	World Bank Low Income	2	Female	14	45-49 years	465	Ovarian cancer	126	Occupational risks	1	Number	2000	2.902722417834779	8.586728052390031	0.5320871496181984
4	YLLs (Years of Life Lost)	44578	World Bank Low Income	2	Female	14	45-49 years	465	Ovarian cancer	126	Occupational risks	3	Rate	2000	0.04101719805	0.12133558586000001	0.0075187086
4	YLLs (Years of Life Lost)	44578	World Bank Low Income	2	Female	14	45-49 years	465	Ovarian cancer	126	Occupational risks	1	Number	2001	3.057155552440212	8.924196737664952	0.5879631249757397
4	YLLs (Years of Life Lost)	44578	World Bank Low Income	2	Female	14	45-49 years	465	Ovarian cancer	126	Occupational risks	3	Rate	2001	0.04234977985	0.12362398993	0.00814486161
4	YLLs (Years of Life Lost)	44578	World Bank Low Income	2	Female	14	45-49 years	465	Ovarian cancer	126	Occupational risks	1	Number	2002	3.265941253080629	9.228354182279285	0.6604618470865684
4	YLLs (Years of Life Lost)	44578	World Bank Low Income	2	Female	14	45-49 years	465	Ovarian cancer	126	Occupational risks	3	Rate	2002	0.044219745680000005	0.12494881058	0.00894243119
4	YLLs (Years of Life Lost)	44578	World Bank Low Income	2	Female	14	45-49 years	465	Ovarian cancer	126	Occupational risks	1	Number	2003	3.516098146914074	9.495738425368645	0.6795571283358675
4	YLLs (Years of Life Lost)	44578	World Bank Low Income	2	Female	14	45-49 years	465	Ovarian cancer	126	Occupational risks	3	Rate	2003	0.046410226660000005	0.12533761977	0.00896971559
4	YLLs (Years of Life Lost)	44578	World Bank Low Income	2	Female	14	45-49 years	465	Ovarian cancer	126	Occupational risks	1	Number	2004	3.782244800114953	9.922557419003487	0.7485422311744787
4	YLLs (Years of Life Lost)	44578	World Bank Low Income	2	Female	14	45-49 years	465	Ovarian cancer	126	Occupational risks	3	Rate	2004	0.04860521398	0.12751369941000001	0.00961943429
4	YLLs (Years of Life Lost)	44578	World Bank Low Income	2	Female	14	45-49 years	465	Ovarian cancer	126	Occupational risks	1	Number	2005	4.079034194837623	10.787776664815452	0.7553530500446737
4	YLLs (Years of Life Lost)	44578	World Bank Low Income	2	Female	14	45-49 years	465	Ovarian cancer	126	Occupational risks	3	Rate	2005	0.05096403618	0.13478402337	0.00943748896
4	YLLs (Years of Life Lost)	44578	World Bank Low Income	2	Female	14	45-49 years	465	Ovarian cancer	126	Occupational risks	1	Number	2006	4.381278430745149	11.838666700111226	0.733037337610295
4	YLLs (Years of Life Lost)	44578	World Bank Low Income	2	Female	14	45-49 years	465	Ovarian cancer	126	Occupational risks	3	Rate	2006	0.05314525947	0.14360397851	0.00889180182
4	YLLs (Years of Life Lost)	44578	World Bank Low Income	2	Female	14	45-49 years	465	Ovarian cancer	126	Occupational risks	1	Number	2007	4.656266585252499	12.07126460248842	0.7274376598293733
4	YLLs (Years of Life Lost)	44578	World Bank Low Income	2	Female	14	45-49 years	465	Ovarian cancer	126	Occupational risks	3	Rate	2007	0.05473312342	0.14189437035	0.00855082811
4	YLLs (Years of Life Lost)	44578	World Bank Low Income	2	Female	14	45-49 years	465	Ovarian cancer	126	Occupational risks	1	Number	2008	4.949856028353208	13.165257135022747	0.7911138127184949
4	YLLs (Years of Life Lost)	44578	World Bank Low Income	2	Female	14	45-49 years	465	Ovarian cancer	126	Occupational risks	3	Rate	2008	0.056241628860000004	0.1495872812	0.00898885325
4	YLLs (Years of Life Lost)	44578	World Bank Low Income	2	Female	14	45-49 years	465	Ovarian cancer	126	Occupational risks	1	Number	2009	5.248638036529962	13.635870436666732	0.8158084018311311
4	YLLs (Years of Life Lost)	44578	World Bank Low Income	2	Female	14	45-49 years	465	Ovarian cancer	126	Occupational risks	3	Rate	2009	0.05755629433	0.14953025278	0.00894611291
4	YLLs (Years of Life Lost)	44578	World Bank Low Income	2	Female	14	45-49 years	465	Ovarian cancer	126	Occupational risks	1	Number	2010	5.550473213247831	14.402746784075994	0.8039313593173136
4	YLLs (Years of Life Lost)	44578	World Bank Low Income	2	Female	14	45-49 years	465	Ovarian cancer	126	Occupational risks	3	Rate	2010	0.058755343200000004	0.15246237533999998	0.00851013258
4	YLLs (Years of Life Lost)	44578	World Bank Low Income	2	Female	14	45-49 years	465	Ovarian cancer	126	Occupational risks	1	Number	2011	5.845983847845861	15.374866564957518	0.8438814677276031
4	YLLs (Years of Life Lost)	44578	World Bank Low Income	2	Female	14	45-49 years	465	Ovarian cancer	126	Occupational risks	3	Rate	2011	0.05976558006	0.15718275016	0.00862730153
4	YLLs (Years of Life Lost)	44578	World Bank Low Income	2	Female	14	45-49 years	465	Ovarian cancer	126	Occupational risks	1	Number	2012	6.14776671849845	16.597101564711114	0.7560999617016329
4	YLLs (Years of Life Lost)	44578	World Bank Low Income	2	Female	14	45-49 years	465	Ovarian cancer	126	Occupational risks	3	Rate	2012	0.060716837559999993	0.1639170069	0.007467426899999999
4	YLLs (Years of Life Lost)	44578	World Bank Low Income	2	Female	14	45-49 years	465	Ovarian cancer	126	Occupational risks	1	Number	2013	6.400854968177598	17.363597383627493	0.771853510159386
4	YLLs (Years of Life Lost)	44578	World Bank Low Income	2	Female	14	45-49 years	465	Ovarian cancer	126	Occupational risks	3	Rate	2013	0.061118671799999996	0.16579660294999998	0.0073700562800000004
4	YLLs (Years of Life Lost)	44578	World Bank Low Income	2	Female	14	45-49 years	465	Ovarian cancer	126	Occupational risks	1	Number	2014	6.709070826111079	17.4891654860647	0.7912185585712379
4	YLLs (Years of Life Lost)	44578	World Bank Low Income	2	Female	14	45-49 years	465	Ovarian cancer	126	Occupational risks	3	Rate	2014	0.061923463879999995	0.16142171328	0.007302798720000001
4	YLLs (Years of Life Lost)	44578	World Bank Low Income	2	Female	14	45-49 years	465	Ovarian cancer	126	Occupational risks	1	Number	2015	6.958310442774145	18.18639059235491	0.8254160648946134
4	YLLs (Years of Life Lost)	44578	World Bank Low Income	2	Female	14	45-49 years	465	Ovarian cancer	126	Occupational risks	3	Rate	2015	0.062046763580000004	0.16216676256	0.00736017685
4	YLLs (Years of Life Lost)	44578	World Bank Low Income	2	Female	14	45-49 years	465	Ovarian cancer	126	Occupational risks	1	Number	2016	7.1824376951463575	19.27415928958886	0.8193112193077667
4	YLLs (Years of Life Lost)	44578	World Bank Low Income	2	Female	14	45-49 years	465	Ovarian cancer	126	Occupational risks	3	Rate	2016	0.06181167657	0.16587238911	0.007050948749999999
4	YLLs (Years of Life Lost)	44578	World Bank Low Income	2	Female	14	45-49 years	465	Ovarian cancer	126	Occupational risks	1	Number	2017	7.2844865578039375	19.805110296099343	0.8029197104338084
4	YLLs (Years of Life Lost)	44578	World Bank Low Income	2	Female	14	45-49 years	465	Ovarian cancer	126	Occupational risks	3	Rate	2017	0.06045457068000001	0.16436428712	0.00666349866
4	YLLs (Years of Life Lost)	44578	World Bank Low Income	2	Female	14	45-49 years	465	Ovarian cancer	126	Occupational risks	1	Number	2018	7.224417563935384	19.61831439739903	0.8741987118149834
4	YLLs (Years of Life Lost)	44578	World Bank Low Income	2	Female	14	45-49 years	465	Ovarian cancer	126	Occupational risks	3	Rate	2018	0.05785594464	0.15711108910000002	0.00700092316
4	YLLs (Years of Life Lost)	44578	World Bank Low Income	2	Female	14	45-49 years	465	Ovarian cancer	126	Occupational risks	1	Number	2019	7.060623134297841	19.280959376707564	0.9193213896613106
4	YLLs (Years of Life Lost)	44578	World Bank Low Income	2	Female	14	45-49 years	465	Ovarian cancer	126	Occupational risks	3	Rate	2019	0.054671356569999996	0.14929506717	0.00711842943
4	YLLs (Years of Life Lost)	44578	World Bank Low Income	2	Female	14	45-49 years	465	Ovarian cancer	126	Occupational risks	1	Number	2020	6.767528031416865	18.41808363958594	0.8909786224085172
4	YLLs (Years of Life Lost)	44578	World Bank Low Income	2	Female	14	45-49 years	465	Ovarian cancer	126	Occupational risks	3	Rate	2020	0.05073149663	0.1380676879	0.00667905309
4	YLLs (Years of Life Lost)	44578	World Bank Low Income	2	Female	14	45-49 years	465	Ovarian cancer	126	Occupational risks	1	Number	2021	6.454182118838271	17.374178895457007	0.8741052153220074
4	YLLs (Years of Life Lost)	44578	World Bank Low Income	2	Female	14	45-49 years	465	Ovarian cancer	126	Occupational risks	3	Rate	2021	0.04692732613	0.12632487654000002	0.0063554792500000006
4	YLLs (Years of Life Lost)	44635	High SDI	2	Female	9	20-24 years	465	Ovarian cancer	126	Occupational risks	1	Number	1990	0.0083458942811256	0.0263164895998971	0.0018949349717346
4	YLLs (Years of Life Lost)	44635	High SDI	2	Female	9	20-24 years	465	Ovarian cancer	126	Occupational risks	3	Rate	1990	2.48551e-05	7.837374e-05	5.64335e-06
4	YLLs (Years of Life Lost)	44635	High SDI	2	Female	9	20-24 years	465	Ovarian cancer	126	Occupational risks	1	Number	1991	0.0079245291584448	0.0255714824489847	0.0018617180713492
4	YLLs (Years of Life Lost)	44635	High SDI	2	Female	9	20-24 years	465	Ovarian cancer	126	Occupational risks	3	Rate	1991	2.346948e-05	7.573314e-05	5.51371e-06
4	YLLs (Years of Life Lost)	44635	High SDI	2	Female	9	20-24 years	465	Ovarian cancer	126	Occupational risks	1	Number	1992	0.0062559291130061	0.0199038572426922	0.001244126615368
4	YLLs (Years of Life Lost)	44635	High SDI	2	Female	9	20-24 years	465	Ovarian cancer	126	Occupational risks	3	Rate	1992	1.855231e-05	5.9026e-05	3.68953e-06
4	YLLs (Years of Life Lost)	44635	High SDI	2	Female	9	20-24 years	465	Ovarian cancer	126	Occupational risks	1	Number	1993	0.0048859525040804	0.0116878154351235	0.0009354645865625
4	YLLs (Years of Life Lost)	44635	High SDI	2	Female	9	20-24 years	465	Ovarian cancer	126	Occupational risks	3	Rate	1993	1.4575829999999999e-05	3.4867220000000005e-05	2.79069e-06
4	YLLs (Years of Life Lost)	44635	High SDI	2	Female	9	20-24 years	465	Ovarian cancer	126	Occupational risks	1	Number	1994	0.0052636033574857	0.0185965942913961	0.0008265984311681
4	YLLs (Years of Life Lost)	44635	High SDI	2	Female	9	20-24 years	465	Ovarian cancer	126	Occupational risks	3	Rate	1994	1.588616e-05	5.6126649999999996e-05	2.49477e-06
4	YLLs (Years of Life Lost)	44635	High SDI	2	Female	9	20-24 years	465	Ovarian cancer	126	Occupational risks	1	Number	1995	0.0057095285028895	0.026586080614325	0.0009350174446947
4	YLLs (Years of Life Lost)	44635	High SDI	2	Female	9	20-24 years	465	Ovarian cancer	126	Occupational risks	3	Rate	1995	1.751945e-05	8.157829999999999e-05	2.86906e-06
4	YLLs (Years of Life Lost)	44635	High SDI	2	Female	9	20-24 years	465	Ovarian cancer	126	Occupational risks	1	Number	1996	0.0051986796454066	0.0209062037733173	0.0009368193496412
4	YLLs (Years of Life Lost)	44635	High SDI	2	Female	9	20-24 years	465	Ovarian cancer	126	Occupational risks	3	Rate	1996	1.626137e-05	6.53942e-05	2.9303500000000002e-06
4	YLLs (Years of Life Lost)	44635	High SDI	2	Female	9	20-24 years	465	Ovarian cancer	126	Occupational risks	1	Number	1997	0.0050736466418758	0.0159163360272734	0.0007919674813456
4	YLLs (Years of Life Lost)	44635	High SDI	2	Female	9	20-24 years	465	Ovarian cancer	126	Occupational risks	3	Rate	1997	1.608375e-05	5.045571e-05	2.51058e-06
4	YLLs (Years of Life Lost)	44635	High SDI	2	Female	9	20-24 years	465	Ovarian cancer	126	Occupational risks	1	Number	1998	0.0049011040975775	0.0207854474492988	0.00053000040312
4	YLLs (Years of Life Lost)	44635	High SDI	2	Female	9	20-24 years	465	Ovarian cancer	126	Occupational risks	3	Rate	1998	1.562932e-05	6.628352e-05	1.6901400000000002e-06
4	YLLs (Years of Life Lost)	44635	High SDI	2	Female	9	20-24 years	465	Ovarian cancer	126	Occupational risks	1	Number	1999	0.0040988682688107	0.0182230542352395	0.0002998316221395
4	YLLs (Years of Life Lost)	44635	High SDI	2	Female	9	20-24 years	465	Ovarian cancer	126	Occupational risks	3	Rate	1999	1.30396e-05	5.797244e-05	9.5385e-07
4	YLLs (Years of Life Lost)	44635	High SDI	2	Female	9	20-24 years	465	Ovarian cancer	126	Occupational risks	1	Number	2000	0.004488893370172	0.0172932124182217	0.0002561807129628
4	YLLs (Years of Life Lost)	44635	High SDI	2	Female	9	20-24 years	465	Ovarian cancer	126	Occupational risks	3	Rate	2000	1.412636e-05	5.442104e-05	8.0619e-07
4	YLLs (Years of Life Lost)	44635	High SDI	2	Female	9	20-24 years	465	Ovarian cancer	126	Occupational risks	1	Number	2001	0.0038271346991516	0.0123376672839331	9.92824684784e-05
4	YLLs (Years of Life Lost)	44635	High SDI	2	Female	9	20-24 years	465	Ovarian cancer	126	Occupational risks	3	Rate	2001	1.187345e-05	3.827684e-05	3.0802000000000003e-07
4	YLLs (Years of Life Lost)	44635	High SDI	2	Female	9	20-24 years	465	Ovarian cancer	126	Occupational risks	1	Number	2002	0.0032629322302233	0.0082476860432423	0.0
4	YLLs (Years of Life Lost)	44635	High SDI	2	Female	9	20-24 years	465	Ovarian cancer	126	Occupational risks	3	Rate	2002	9.97648e-06	2.521748e-05	0.0
4	YLLs (Years of Life Lost)	44635	High SDI	2	Female	9	20-24 years	465	Ovarian cancer	126	Occupational risks	1	Number	2003	0.0031371909299317	0.006966431769872	0.0
4	YLLs (Years of Life Lost)	44635	High SDI	2	Female	9	20-24 years	465	Ovarian cancer	126	Occupational risks	3	Rate	2003	9.464530000000001e-06	2.1016889999999998e-05	0.0
4	YLLs (Years of Life Lost)	44635	High SDI	2	Female	9	20-24 years	465	Ovarian cancer	126	Occupational risks	1	Number	2004	0.0031181901796718	0.0087753172423283	0.0
4	YLLs (Years of Life Lost)	44635	High SDI	2	Female	9	20-24 years	465	Ovarian cancer	126	Occupational risks	3	Rate	2004	9.31533e-06	2.621553e-05	0.0
4	YLLs (Years of Life Lost)	44635	High SDI	2	Female	9	20-24 years	465	Ovarian cancer	126	Occupational risks	1	Number	2005	0.0021785300701948	0.0048648379293881	0.0
4	YLLs (Years of Life Lost)	44635	High SDI	2	Female	9	20-24 years	465	Ovarian cancer	126	Occupational risks	3	Rate	2005	6.47332e-06	1.445546e-05	0.0
4	YLLs (Years of Life Lost)	44635	High SDI	2	Female	9	20-24 years	465	Ovarian cancer	126	Occupational risks	1	Number	2006	0.0024259253210978	0.0066109184329068	0.0
4	YLLs (Years of Life Lost)	44635	High SDI	2	Female	9	20-24 years	465	Ovarian cancer	126	Occupational risks	3	Rate	2006	7.16648e-06	1.952945e-05	0.0
4	YLLs (Years of Life Lost)	44635	High SDI	2	Female	9	20-24 years	465	Ovarian cancer	126	Occupational risks	1	Number	2007	0.0026930336906435	0.0130813822411363	0.0
4	YLLs (Years of Life Lost)	44635	High SDI	2	Female	9	20-24 years	465	Ovarian cancer	126	Occupational risks	3	Rate	2007	7.90269e-06	3.838724e-05	0.0
4	YLLs (Years of Life Lost)	44635	High SDI	2	Female	9	20-24 years	465	Ovarian cancer	126	Occupational risks	1	Number	2008	0.0031557301993744	0.013878787876589	0.0
4	YLLs (Years of Life Lost)	44635	High SDI	2	Female	9	20-24 years	465	Ovarian cancer	126	Occupational risks	3	Rate	2008	9.19193e-06	4.042579e-05	0.0
4	YLLs (Years of Life Lost)	44635	High SDI	2	Female	9	20-24 years	465	Ovarian cancer	126	Occupational risks	1	Number	2009	0.0030414594475541	0.0167060591700107	0.0
4	YLLs (Years of Life Lost)	44635	High SDI	2	Female	9	20-24 years	465	Ovarian cancer	126	Occupational risks	3	Rate	2009	8.80174e-06	4.8345980000000006e-05	0.0
4	YLLs (Years of Life Lost)	44635	High SDI	2	Female	9	20-24 years	465	Ovarian cancer	126	Occupational risks	1	Number	2010	0.0040012810632722	0.0208113339999348	0.0
4	YLLs (Years of Life Lost)	44635	High SDI	2	Female	9	20-24 years	465	Ovarian cancer	126	Occupational risks	3	Rate	2010	1.152113e-05	5.992335e-05	0.0
4	YLLs (Years of Life Lost)	44635	High SDI	2	Female	9	20-24 years	465	Ovarian cancer	126	Occupational risks	1	Number	2011	0.0036693573167222	0.0235503168800434	0.0
4	YLLs (Years of Life Lost)	44635	High SDI	2	Female	9	20-24 years	465	Ovarian cancer	126	Occupational risks	3	Rate	2011	1.054829e-05	6.770003000000001e-05	0.0
4	YLLs (Years of Life Lost)	44635	High SDI	2	Female	9	20-24 years	465	Ovarian cancer	126	Occupational risks	1	Number	2012	0.0057586584840008	0.0335112914581848	0.0
4	YLLs (Years of Life Lost)	44635	High SDI	2	Female	9	20-24 years	465	Ovarian cancer	126	Occupational risks	3	Rate	2012	1.6584630000000003e-05	9.651076000000001e-05	0.0
4	YLLs (Years of Life Lost)	44635	High SDI	2	Female	9	20-24 years	465	Ovarian cancer	126	Occupational risks	1	Number	2013	0.007520305940569	0.0379518932140442	0.0
4	YLLs (Years of Life Lost)	44635	High SDI	2	Female	9	20-24 years	465	Ovarian cancer	126	Occupational risks	3	Rate	2013	2.181463e-05	0.00011008947	0.0
4	YLLs (Years of Life Lost)	44635	High SDI	2	Female	9	20-24 years	465	Ovarian cancer	126	Occupational risks	1	Number	2014	0.0077628556727657	0.0412720252441475	0.0
4	YLLs (Years of Life Lost)	44635	High SDI	2	Female	9	20-24 years	465	Ovarian cancer	126	Occupational risks	3	Rate	2014	2.276132e-05	0.00012101292	0.0
4	YLLs (Years of Life Lost)	44635	High SDI	2	Female	9	20-24 years	465	Ovarian cancer	126	Occupational risks	1	Number	2015	0.0096421545399299	0.041815218661944	0.0
4	YLLs (Years of Life Lost)	44635	High SDI	2	Female	9	20-24 years	465	Ovarian cancer	126	Occupational risks	3	Rate	2015	2.869256e-05	0.00012443129999999998	0.0
4	YLLs (Years of Life Lost)	44635	High SDI	2	Female	9	20-24 years	465	Ovarian cancer	126	Occupational risks	1	Number	2016	0.0073974271905939	0.0321625197314586	0.0
4	YLLs (Years of Life Lost)	44635	High SDI	2	Female	9	20-24 years	465	Ovarian cancer	126	Occupational risks	3	Rate	2016	2.231918e-05	9.703927000000001e-05	0.0
4	YLLs (Years of Life Lost)	44635	High SDI	2	Female	9	20-24 years	465	Ovarian cancer	126	Occupational risks	1	Number	2017	0.0071026261124667	0.0339581736160573	0.0
4	YLLs (Years of Life Lost)	44635	High SDI	2	Female	9	20-24 years	465	Ovarian cancer	126	Occupational risks	3	Rate	2017	2.168521e-05	0.00010367856999999999	0.0
4	YLLs (Years of Life Lost)	44635	High SDI	2	Female	9	20-24 years	465	Ovarian cancer	126	Occupational risks	1	Number	2018	0.0065574736047945	0.031923573896914	0.0
4	YLLs (Years of Life Lost)	44635	High SDI	2	Female	9	20-24 years	465	Ovarian cancer	126	Occupational risks	3	Rate	2018	2.023645e-05	9.851655e-05	0.0
4	YLLs (Years of Life Lost)	44635	High SDI	2	Female	9	20-24 years	465	Ovarian cancer	126	Occupational risks	1	Number	2019	0.0058112599576157	0.0336275625925377	0.0
4	YLLs (Years of Life Lost)	44635	High SDI	2	Female	9	20-24 years	465	Ovarian cancer	126	Occupational risks	3	Rate	2019	1.810828e-05	0.00010478577000000001	0.0
4	YLLs (Years of Life Lost)	44635	High SDI	2	Female	9	20-24 years	465	Ovarian cancer	126	Occupational risks	1	Number	2020	0.0076062663828582	0.0356227270415617	0.0
4	YLLs (Years of Life Lost)	44635	High SDI	2	Female	9	20-24 years	465	Ovarian cancer	126	Occupational risks	3	Rate	2020	2.3887989999999998e-05	0.00011187558000000001	0.0
4	YLLs (Years of Life Lost)	44635	High SDI	2	Female	9	20-24 years	465	Ovarian cancer	126	Occupational risks	1	Number	2021	0.0059726495698234	0.0275109001634369	0.0
4	YLLs (Years of Life Lost)	44635	High SDI	2	Female	9	20-24 years	465	Ovarian cancer	126	Occupational risks	3	Rate	2021	1.894657e-05	8.727069e-05	0.0
4	YLLs (Years of Life Lost)	44635	High SDI	2	Female	10	25-29 years	465	Ovarian cancer	126	Occupational risks	1	Number	1990	0.1242251352188841	0.5894154286596877	0.0025425756125589
4	YLLs (Years of Life Lost)	44635	High SDI	2	Female	10	25-29 years	465	Ovarian cancer	126	Occupational risks	3	Rate	1990	0.00034655161999999997	0.00164429584	7.093040000000001e-06
4	YLLs (Years of Life Lost)	44635	High SDI	2	Female	10	25-29 years	465	Ovarian cancer	126	Occupational risks	1	Number	1991	0.1205797598281004	0.5179158405602586	0.0026464520244885
4	YLLs (Years of Life Lost)	44635	High SDI	2	Female	10	25-29 years	465	Ovarian cancer	126	Occupational risks	3	Rate	1991	0.00033994843	0.00146015118	7.4611e-06
4	YLLs (Years of Life Lost)	44635	High SDI	2	Female	10	25-29 years	465	Ovarian cancer	126	Occupational risks	1	Number	1992	0.1146283368929357	0.5032863140316043	0.0019996160349301
4	YLLs (Years of Life Lost)	44635	High SDI	2	Female	10	25-29 years	465	Ovarian cancer	126	Occupational risks	3	Rate	1992	0.00032585801	0.00143070974	5.68438e-06
4	YLLs (Years of Life Lost)	44635	High SDI	2	Female	10	25-29 years	465	Ovarian cancer	126	Occupational risks	1	Number	1993	0.1170847829377912	0.4345253968257245	0.0022563540885288
4	YLLs (Years of Life Lost)	44635	High SDI	2	Female	10	25-29 years	465	Ovarian cancer	126	Occupational risks	3	Rate	1993	0.00033648703	0.00124877167	6.48448e-06
4	YLLs (Years of Life Lost)	44635	High SDI	2	Female	10	25-29 years	465	Ovarian cancer	126	Occupational risks	1	Number	1994	0.1352148235708039	0.5306552801126768	0.0021536568666704
4	YLLs (Years of Life Lost)	44635	High SDI	2	Female	10	25-29 years	465	Ovarian cancer	126	Occupational risks	3	Rate	1994	0.00039193611000000006	0.00153816689	6.24263e-06
4	YLLs (Years of Life Lost)	44635	High SDI	2	Female	10	25-29 years	465	Ovarian cancer	126	Occupational risks	1	Number	1995	0.1450753167401796	0.5411950982202642	0.0028215066514328
4	YLLs (Years of Life Lost)	44635	High SDI	2	Female	10	25-29 years	465	Ovarian cancer	126	Occupational risks	3	Rate	1995	0.00042257419999999996	0.0015763886600000001	8.21846e-06
4	YLLs (Years of Life Lost)	44635	High SDI	2	Female	10	25-29 years	465	Ovarian cancer	126	Occupational risks	1	Number	1996	0.1254159142662524	0.4553958395546199	0.0019843050651188
4	YLLs (Years of Life Lost)	44635	High SDI	2	Female	10	25-29 years	465	Ovarian cancer	126	Occupational risks	3	Rate	1996	0.00036295893	0.00131793471	5.74266e-06
4	YLLs (Years of Life Lost)	44635	High SDI	2	Female	10	25-29 years	465	Ovarian cancer	126	Occupational risks	1	Number	1997	0.1215288903853018	0.5012115477289293	0.001258533924773
4	YLLs (Years of Life Lost)	44635	High SDI	2	Female	10	25-29 years	465	Ovarian cancer	126	Occupational risks	3	Rate	1997	0.00035175924	0.00145073155	3.6427600000000003e-06
4	YLLs (Years of Life Lost)	44635	High SDI	2	Female	10	25-29 years	465	Ovarian cancer	126	Occupational risks	1	Number	1998	0.1359357541658369	0.4913665211194554	0.0012170456045864
4	YLLs (Years of Life Lost)	44635	High SDI	2	Female	10	25-29 years	465	Ovarian cancer	126	Occupational risks	3	Rate	1998	0.00039500195	0.00142781225	3.53649e-06
4	YLLs (Years of Life Lost)	44635	High SDI	2	Female	10	25-29 years	465	Ovarian cancer	126	Occupational risks	1	Number	1999	0.1136614937522133	0.4137873632795573	0.0006992392017704
4	YLLs (Years of Life Lost)	44635	High SDI	2	Female	10	25-29 years	465	Ovarian cancer	126	Occupational risks	3	Rate	1999	0.00033328247	0.00121332275	2.05034e-06
4	YLLs (Years of Life Lost)	44635	High SDI	2	Female	10	25-29 years	465	Ovarian cancer	126	Occupational risks	1	Number	2000	0.1037306543117486	0.388919473018972	0.000479978866174
4	YLLs (Years of Life Lost)	44635	High SDI	2	Female	10	25-29 years	465	Ovarian cancer	126	Occupational risks	3	Rate	2000	0.00030832383	0.0011560048899999999	1.4266699999999998e-06
4	YLLs (Years of Life Lost)	44635	High SDI	2	Female	10	25-29 years	465	Ovarian cancer	126	Occupational risks	1	Number	2001	0.0908015415149002	0.3151310243778671	0.0001941759186569
4	YLLs (Years of Life Lost)	44635	High SDI	2	Female	10	25-29 years	465	Ovarian cancer	126	Occupational risks	3	Rate	2001	0.00027435739	0.00095217025	5.867e-07
4	YLLs (Years of Life Lost)	44635	High SDI	2	Female	10	25-29 years	465	Ovarian cancer	126	Occupational risks	1	Number	2002	0.0716246917526013	0.2749301909278144	6.46306083307e-05
4	YLLs (Years of Life Lost)	44635	High SDI	2	Female	10	25-29 years	465	Ovarian cancer	126	Occupational risks	3	Rate	2002	0.00021876859	0.00083973959	1.9741e-07
4	YLLs (Years of Life Lost)	44635	High SDI	2	Female	10	25-29 years	465	Ovarian cancer	126	Occupational risks	1	Number	2003	0.0613503976710329	0.2658259441852935	0.0004516323385218
4	YLLs (Years of Life Lost)	44635	High SDI	2	Female	10	25-29 years	465	Ovarian cancer	126	Occupational risks	3	Rate	2003	0.00018803673000000002	0.0008147468400000001	1.38424e-06
4	YLLs (Years of Life Lost)	44635	High SDI	2	Female	10	25-29 years	465	Ovarian cancer	126	Occupational risks	1	Number	2004	0.0578899463941077	0.2559805501984764	0.0006508577334781
4	YLLs (Years of Life Lost)	44635	High SDI	2	Female	10	25-29 years	465	Ovarian cancer	126	Occupational risks	3	Rate	2004	0.00017649575999999998	0.00078043746	1.98435e-06
4	YLLs (Years of Life Lost)	44635	High SDI	2	Female	10	25-29 years	465	Ovarian cancer	126	Occupational risks	1	Number	2005	0.0627059717682306	0.2827252627734048	0.0011267399150944
4	YLLs (Years of Life Lost)	44635	High SDI	2	Female	10	25-29 years	465	Ovarian cancer	126	Occupational risks	3	Rate	2005	0.00018856606000000001	0.0008501963800000001	3.38827e-06
4	YLLs (Years of Life Lost)	44635	High SDI	2	Female	10	25-29 years	465	Ovarian cancer	126	Occupational risks	1	Number	2006	0.076535865479099	0.2842704587570481	0.0017250844159766
4	YLLs (Years of Life Lost)	44635	High SDI	2	Female	10	25-29 years	465	Ovarian cancer	126	Occupational risks	3	Rate	2006	0.00022614339	0.0008399445699999999	5.09717e-06
4	YLLs (Years of Life Lost)	44635	High SDI	2	Female	10	25-29 years	465	Ovarian cancer	126	Occupational risks	1	Number	2007	0.0855471119180384	0.3074994165790676	0.0017308399596407
4	YLLs (Years of Life Lost)	44635	High SDI	2	Female	10	25-29 years	465	Ovarian cancer	126	Occupational risks	3	Rate	2007	0.00024797998	0.00089136496	5.01728e-06
4	YLLs (Years of Life Lost)	44635	High SDI	2	Female	10	25-29 years	465	Ovarian cancer	126	Occupational risks	1	Number	2008	0.1158838005091381	0.4145647864949395	0.0031197249719542
4	YLLs (Years of Life Lost)	44635	High SDI	2	Female	10	25-29 years	465	Ovarian cancer	126	Occupational risks	3	Rate	2008	0.00032967556	0.00117938726	8.87524e-06
4	YLLs (Years of Life Lost)	44635	High SDI	2	Female	10	25-29 years	465	Ovarian cancer	126	Occupational risks	1	Number	2009	0.1540117010862715	0.5413263951233201	0.0030453596366154
4	YLLs (Years of Life Lost)	44635	High SDI	2	Female	10	25-29 years	465	Ovarian cancer	126	Occupational risks	3	Rate	2009	0.00043209045	0.0015187285299999998	8.54397e-06
4	YLLs (Years of Life Lost)	44635	High SDI	2	Female	10	25-29 years	465	Ovarian cancer	126	Occupational risks	1	Number	2010	0.1736589040619475	0.6520008515090393	0.0041092682790584
4	YLLs (Years of Life Lost)	44635	High SDI	2	Female	10	25-29 years	465	Ovarian cancer	126	Occupational risks	3	Rate	2010	0.00048394228000000003	0.0018169571199999999	1.1451460000000001e-05
4	YLLs (Years of Life Lost)	44635	High SDI	2	Female	10	25-29 years	465	Ovarian cancer	126	Occupational risks	1	Number	2011	0.1722298942625528	0.6818041059503246	0.0042013034844394
4	YLLs (Years of Life Lost)	44635	High SDI	2	Female	10	25-29 years	465	Ovarian cancer	126	Occupational risks	3	Rate	2011	0.0004774074	0.00188990607	1.164567e-05
4	YLLs (Years of Life Lost)	44635	High SDI	2	Female	10	25-29 years	465	Ovarian cancer	126	Occupational risks	1	Number	2012	0.2039825719515716	0.8030985106162043	0.0044294039990601
4	YLLs (Years of Life Lost)	44635	High SDI	2	Female	10	25-29 years	465	Ovarian cancer	126	Occupational risks	3	Rate	2012	0.0005631436	0.00221714915	1.222845e-05
4	YLLs (Years of Life Lost)	44635	High SDI	2	Female	10	25-29 years	465	Ovarian cancer	126	Occupational risks	1	Number	2013	0.2069187733008758	0.8322974262423408	0.0066062820529595
4	YLLs (Years of Life Lost)	44635	High SDI	2	Female	10	25-29 years	465	Ovarian cancer	126	Occupational risks	3	Rate	2013	0.0005691453	0.00228929525	1.817106e-05
4	YLLs (Years of Life Lost)	44635	High SDI	2	Female	10	25-29 years	465	Ovarian cancer	126	Occupational risks	1	Number	2014	0.1833104909038062	0.7701935011224156	0.0089434258935304
4	YLLs (Years of Life Lost)	44635	High SDI	2	Female	10	25-29 years	465	Ovarian cancer	126	Occupational risks	3	Rate	2014	0.00050253828	0.00211145427	2.451804e-05
4	YLLs (Years of Life Lost)	44635	High SDI	2	Female	10	25-29 years	465	Ovarian cancer	126	Occupational risks	1	Number	2015	0.1479085838871806	0.544382828127785	0.0077909499531784
4	YLLs (Years of Life Lost)	44635	High SDI	2	Female	10	25-29 years	465	Ovarian cancer	126	Occupational risks	3	Rate	2015	0.00040430648000000003	0.00148806444	2.129648e-05
4	YLLs (Years of Life Lost)	44635	High SDI	2	Female	10	25-29 years	465	Ovarian cancer	126	Occupational risks	1	Number	2016	0.1354417737147754	0.589467994060876	0.008028695063926
4	YLLs (Years of Life Lost)	44635	High SDI	2	Female	10	25-29 years	465	Ovarian cancer	126	Occupational risks	3	Rate	2016	0.00037036689	0.00161190617	2.1954549999999998e-05
4	YLLs (Years of Life Lost)	44635	High SDI	2	Female	10	25-29 years	465	Ovarian cancer	126	Occupational risks	1	Number	2017	0.1194670468741304	0.4663562909318817	0.0065496173902061
4	YLLs (Years of Life Lost)	44635	High SDI	2	Female	10	25-29 years	465	Ovarian cancer	126	Occupational risks	3	Rate	2017	0.00032787805	0.00127991772	1.797547e-05
4	YLLs (Years of Life Lost)	44635	High SDI	2	Female	10	25-29 years	465	Ovarian cancer	126	Occupational risks	1	Number	2018	0.1119405747052928	0.4302379670037175	0.00712161429987
4	YLLs (Years of Life Lost)	44635	High SDI	2	Female	10	25-29 years	465	Ovarian cancer	126	Occupational risks	3	Rate	2018	0.00030994706	0.0011912659399999999	1.971871e-05
4	YLLs (Years of Life Lost)	44635	High SDI	2	Female	10	25-29 years	465	Ovarian cancer	126	Occupational risks	1	Number	2019	0.0995498732296431	0.4381964092392366	0.0051674788115629
4	YLLs (Years of Life Lost)	44635	High SDI	2	Female	10	25-29 years	465	Ovarian cancer	126	Occupational risks	3	Rate	2019	0.00027905675	0.00122834579	1.44854e-05
4	YLLs (Years of Life Lost)	44635	High SDI	2	Female	10	25-29 years	465	Ovarian cancer	126	Occupational risks	1	Number	2020	0.0873167236754185	0.3729616031791056	0.0034470676730693
4	YLLs (Years of Life Lost)	44635	High SDI	2	Female	10	25-29 years	465	Ovarian cancer	126	Occupational risks	3	Rate	2020	0.00024876986	0.00106258689	9.82087e-06
4	YLLs (Years of Life Lost)	44635	High SDI	2	Female	10	25-29 years	465	Ovarian cancer	126	Occupational risks	1	Number	2021	0.0815052385269448	0.3489356020682639	0.0036063709511147
4	YLLs (Years of Life Lost)	44635	High SDI	2	Female	10	25-29 years	465	Ovarian cancer	126	Occupational risks	3	Rate	2021	0.0002358427	0.00100967637	1.043536e-05
4	YLLs (Years of Life Lost)	44635	High SDI	2	Female	11	30-34 years	465	Ovarian cancer	126	Occupational risks	1	Number	1990	0.4080298783860684	1.67699500214853	0.0154279713482942
4	YLLs (Years of Life Lost)	44635	High SDI	2	Female	11	30-34 years	465	Ovarian cancer	126	Occupational risks	3	Rate	1990	0.00114987904	0.004725980869999999	4.347795e-05
4	YLLs (Years of Life Lost)	44635	High SDI	2	Female	11	30-34 years	465	Ovarian cancer	126	Occupational risks	1	Number	1991	0.4182634644484059	1.5496708382798672	0.0164859710956139
4	YLLs (Years of Life Lost)	44635	High SDI	2	Female	11	30-34 years	465	Ovarian cancer	126	Occupational risks	3	Rate	1991	0.00116788509	0.00432702741	4.6032520000000005e-05
4	YLLs (Years of Life Lost)	44635	High SDI	2	Female	11	30-34 years	465	Ovarian cancer	126	Occupational risks	1	Number	1992	0.4016613704004322	1.4099934031638268	0.0143323550528915
4	YLLs (Years of Life Lost)	44635	High SDI	2	Female	11	30-34 years	465	Ovarian cancer	126	Occupational risks	3	Rate	1992	0.00111382699	0.00390998194	3.974433e-05
4	YLLs (Years of Life Lost)	44635	High SDI	2	Female	11	30-34 years	465	Ovarian cancer	126	Occupational risks	1	Number	1993	0.4330734857740024	1.5706034118494816	0.0144692029936223
4	YLLs (Years of Life Lost)	44635	High SDI	2	Female	11	30-34 years	465	Ovarian cancer	126	Occupational risks	3	Rate	1993	0.00119427475	0.00433120951	3.990132e-05
4	YLLs (Years of Life Lost)	44635	High SDI	2	Female	11	30-34 years	465	Ovarian cancer	126	Occupational risks	1	Number	1994	0.4735860369505729	1.8464719009870552	0.0144823044848941
4	YLLs (Years of Life Lost)	44635	High SDI	2	Female	11	30-34 years	465	Ovarian cancer	126	Occupational risks	3	Rate	1994	0.00130089134	0.00507206531	3.9781380000000004e-05
4	YLLs (Years of Life Lost)	44635	High SDI	2	Female	11	30-34 years	465	Ovarian cancer	126	Occupational risks	1	Number	1995	0.5226140023767598	1.888584912475053	0.0179702063591961
4	YLLs (Years of Life Lost)	44635	High SDI	2	Female	11	30-34 years	465	Ovarian cancer	126	Occupational risks	3	Rate	1995	0.00143632479	0.00519048728	4.938837e-05
4	YLLs (Years of Life Lost)	44635	High SDI	2	Female	11	30-34 years	465	Ovarian cancer	126	Occupational risks	1	Number	1996	0.4884374964977477	1.6739124107161616	0.0195465559427092
4	YLLs (Years of Life Lost)	44635	High SDI	2	Female	11	30-34 years	465	Ovarian cancer	126	Occupational risks	3	Rate	1996	0.0013550262099999999	0.0046437777699999995	5.422617e-05
4	YLLs (Years of Life Lost)	44635	High SDI	2	Female	11	30-34 years	465	Ovarian cancer	126	Occupational risks	1	Number	1997	0.4384039626477914	1.5439361106678655	0.0155188236416818
4	YLLs (Years of Life Lost)	44635	High SDI	2	Female	11	30-34 years	465	Ovarian cancer	126	Occupational risks	3	Rate	1997	0.001224871	0.00431365299	4.335854e-05
4	YLLs (Years of Life Lost)	44635	High SDI	2	Female	11	30-34 years	465	Ovarian cancer	126	Occupational risks	1	Number	1998	0.4391487803109763	1.5108715783442588	0.0242862370245277
4	YLLs (Years of Life Lost)	44635	High SDI	2	Female	11	30-34 years	465	Ovarian cancer	126	Occupational risks	3	Rate	1998	0.0012386861699999999	0.00426164392	6.850304e-05
4	YLLs (Years of Life Lost)	44635	High SDI	2	Female	11	30-34 years	465	Ovarian cancer	126	Occupational risks	1	Number	1999	0.4509735784178401	1.4361453349600306	0.0310602005461706
4	YLLs (Years of Life Lost)	44635	High SDI	2	Female	11	30-34 years	465	Ovarian cancer	126	Occupational risks	3	Rate	1999	0.0012811247200000002	0.00407979841	8.823575e-05
4	YLLs (Years of Life Lost)	44635	High SDI	2	Female	11	30-34 years	465	Ovarian cancer	126	Occupational risks	1	Number	2000	0.4661774098247749	1.4523509941883106	0.0272802705012676
4	YLLs (Years of Life Lost)	44635	High SDI	2	Female	11	30-34 years	465	Ovarian cancer	126	Occupational risks	3	Rate	2000	0.0013287718599999999	0.0041397182400000005	7.775849999999999e-05
4	YLLs (Years of Life Lost)	44635	High SDI	2	Female	11	30-34 years	465	Ovarian cancer	126	Occupational risks	1	Number	2001	0.4726546948820906	1.4287340765060967	0.0289336075943357
4	YLLs (Years of Life Lost)	44635	High SDI	2	Female	11	30-34 years	465	Ovarian cancer	126	Occupational risks	3	Rate	2001	0.00133594372	0.00403827221	8.177994e-05
4	YLLs (Years of Life Lost)	44635	High SDI	2	Female	11	30-34 years	465	Ovarian cancer	126	Occupational risks	1	Number	2002	0.4526751449589491	1.3401838406416116	0.043115437415833
4	YLLs (Years of Life Lost)	44635	High SDI	2	Female	11	30-34 years	465	Ovarian cancer	126	Occupational risks	3	Rate	2002	0.00127700526	0.00378068432	0.00012162948
4	YLLs (Years of Life Lost)	44635	High SDI	2	Female	11	30-34 years	465	Ovarian cancer	126	Occupational risks	1	Number	2003	0.4531382666437021	1.3755225244687836	0.0372489869774985
4	YLLs (Years of Life Lost)	44635	High SDI	2	Female	11	30-34 years	465	Ovarian cancer	126	Occupational risks	3	Rate	2003	0.00128062392	0.00388739415	0.00010527017
4	YLLs (Years of Life Lost)	44635	High SDI	2	Female	11	30-34 years	465	Ovarian cancer	126	Occupational risks	1	Number	2004	0.4309179892921022	1.286095276077334	0.0361570334495621
4	YLLs (Years of Life Lost)	44635	High SDI	2	Female	11	30-34 years	465	Ovarian cancer	126	Occupational risks	3	Rate	2004	0.00122586758	0.0036586602199999998	0.00010285886
4	YLLs (Years of Life Lost)	44635	High SDI	2	Female	11	30-34 years	465	Ovarian cancer	126	Occupational risks	1	Number	2005	0.4007904400773049	1.3119531036761458	0.0270717480243165
4	YLLs (Years of Life Lost)	44635	High SDI	2	Female	11	30-34 years	465	Ovarian cancer	126	Occupational risks	3	Rate	2005	0.00115237201	0.00377219087	7.7838e-05
4	YLLs (Years of Life Lost)	44635	High SDI	2	Female	11	30-34 years	465	Ovarian cancer	126	Occupational risks	1	Number	2006	0.4270679789029582	1.317893903776576	0.0317566672086791
4	YLLs (Years of Life Lost)	44635	High SDI	2	Female	11	30-34 years	465	Ovarian cancer	126	Occupational risks	3	Rate	2006	0.0012437790299999999	0.0038381917800000003	9.24871e-05
4	YLLs (Years of Life Lost)	44635	High SDI	2	Female	11	30-34 years	465	Ovarian cancer	126	Occupational risks	1	Number	2007	0.4343226444044734	1.3132003602206337	0.0335347303657481
4	YLLs (Years of Life Lost)	44635	High SDI	2	Female	11	30-34 years	465	Ovarian cancer	126	Occupational risks	3	Rate	2007	0.00127318982	0.00384956517	9.830498e-05
4	YLLs (Years of Life Lost)	44635	High SDI	2	Female	11	30-34 years	465	Ovarian cancer	126	Occupational risks	1	Number	2008	0.4956758419331971	1.4782818874153092	0.0380023925599526
4	YLLs (Years of Life Lost)	44635	High SDI	2	Female	11	30-34 years	465	Ovarian cancer	126	Occupational risks	3	Rate	2008	0.0014515513899999999	0.00432904319	0.0001112873
4	YLLs (Years of Life Lost)	44635	High SDI	2	Female	11	30-34 years	465	Ovarian cancer	126	Occupational risks	1	Number	2009	0.541404856496664	1.5566056133069766	0.0381402797167062
4	YLLs (Years of Life Lost)	44635	High SDI	2	Female	11	30-34 years	465	Ovarian cancer	126	Occupational risks	3	Rate	2009	0.00157134707	0.00451781628	0.00011069648999999999
4	YLLs (Years of Life Lost)	44635	High SDI	2	Female	11	30-34 years	465	Ovarian cancer	126	Occupational risks	1	Number	2010	0.5762581630872964	1.728636371411056	0.0508616066757422
4	YLLs (Years of Life Lost)	44635	High SDI	2	Female	11	30-34 years	465	Ovarian cancer	126	Occupational risks	3	Rate	2010	0.00164567942	0.004936643819999999	0.0001452507
4	YLLs (Years of Life Lost)	44635	High SDI	2	Female	11	30-34 years	465	Ovarian cancer	126	Occupational risks	1	Number	2011	0.6195821586861339	1.7870404196292968	0.0466636662398169
4	YLLs (Years of Life Lost)	44635	High SDI	2	Female	11	30-34 years	465	Ovarian cancer	126	Occupational risks	3	Rate	2011	0.0017379556000000002	0.00501272812	0.00013089367000000001
4	YLLs (Years of Life Lost)	44635	High SDI	2	Female	11	30-34 years	465	Ovarian cancer	126	Occupational risks	1	Number	2012	0.640603451929993	1.974533178728194	0.0446304660489226
4	YLLs (Years of Life Lost)	44635	High SDI	2	Female	11	30-34 years	465	Ovarian cancer	126	Occupational risks	3	Rate	2012	0.00176616976	0.00544386825	0.00012304801
4	YLLs (Years of Life Lost)	44635	High SDI	2	Female	11	30-34 years	465	Ovarian cancer	126	Occupational risks	1	Number	2013	0.6711647464125504	1.9796268804188843	0.0652817175982739
4	YLLs (Years of Life Lost)	44635	High SDI	2	Female	11	30-34 years	465	Ovarian cancer	126	Occupational risks	3	Rate	2013	0.00182324407	0.0053777302700000005	0.00017734022
4	YLLs (Years of Life Lost)	44635	High SDI	2	Female	11	30-34 years	465	Ovarian cancer	126	Occupational risks	1	Number	2014	0.6582316788296732	2.102288276379822	0.0727247474967836
4	YLLs (Years of Life Lost)	44635	High SDI	2	Female	11	30-34 years	465	Ovarian cancer	126	Occupational risks	3	Rate	2014	0.0017708599000000002	0.00565584753	0.00019565351
4	YLLs (Years of Life Lost)	44635	High SDI	2	Female	11	30-34 years	465	Ovarian cancer	126	Occupational risks	1	Number	2015	0.647816624411643	1.918351014845292	0.0762607161673437
4	YLLs (Years of Life Lost)	44635	High SDI	2	Female	11	30-34 years	465	Ovarian cancer	126	Occupational risks	3	Rate	2015	0.00173620306	0.0051413421300000005	0.00020438514000000003
4	YLLs (Years of Life Lost)	44635	High SDI	2	Female	11	30-34 years	465	Ovarian cancer	126	Occupational risks	1	Number	2016	0.6526226127821746	2.0247312554475005	0.0722709093042799
4	YLLs (Years of Life Lost)	44635	High SDI	2	Female	11	30-34 years	465	Ovarian cancer	126	Occupational risks	3	Rate	2016	0.0017451655900000002	0.00541429494	0.00019325825
4	YLLs (Years of Life Lost)	44635	High SDI	2	Female	11	30-34 years	465	Ovarian cancer	126	Occupational risks	1	Number	2017	0.6113566020791881	2.0049278124752794	0.0775683276504914
4	YLLs (Years of Life Lost)	44635	High SDI	2	Female	11	30-34 years	465	Ovarian cancer	126	Occupational risks	3	Rate	2017	0.00163345299	0.00535686589	0.00020725092
4	YLLs (Years of Life Lost)	44635	High SDI	2	Female	11	30-34 years	465	Ovarian cancer	126	Occupational risks	1	Number	2018	0.576678110840937	1.816228315910332	0.0657602139577858
4	YLLs (Years of Life Lost)	44635	High SDI	2	Female	11	30-34 years	465	Ovarian cancer	126	Occupational risks	3	Rate	2018	0.0015397819199999998	0.00484949138	0.00017558563
4	YLLs (Years of Life Lost)	44635	High SDI	2	Female	11	30-34 years	465	Ovarian cancer	126	Occupational risks	1	Number	2019	0.548763144184763	1.9625480720385349	0.058753343341072
4	YLLs (Years of Life Lost)	44635	High SDI	2	Female	11	30-34 years	465	Ovarian cancer	126	Occupational risks	3	Rate	2019	0.00146439796	0.0052371436	0.00015678581
4	YLLs (Years of Life Lost)	44635	High SDI	2	Female	11	30-34 years	465	Ovarian cancer	126	Occupational risks	1	Number	2020	0.5036290388153464	1.6044645045747523	0.0427514992333805
4	YLLs (Years of Life Lost)	44635	High SDI	2	Female	11	30-34 years	465	Ovarian cancer	126	Occupational risks	3	Rate	2020	0.0013428615800000002	0.00427809672	0.00011399133000000001
4	YLLs (Years of Life Lost)	44635	High SDI	2	Female	11	30-34 years	465	Ovarian cancer	126	Occupational risks	1	Number	2021	0.5073291804132347	1.6447267633321134	0.0538074172115369
4	YLLs (Years of Life Lost)	44635	High SDI	2	Female	11	30-34 years	465	Ovarian cancer	126	Occupational risks	3	Rate	2021	0.00135529189	0.0043937643	0.00014374248000000001
4	YLLs (Years of Life Lost)	44635	High SDI	2	Female	12	35-39 years	465	Ovarian cancer	126	Occupational risks	1	Number	1990	9.523953580623765	20.77861679632239	3.0494448024617014
4	YLLs (Years of Life Lost)	44635	High SDI	2	Female	12	35-39 years	465	Ovarian cancer	126	Occupational risks	3	Rate	1990	0.02848142468	0.06213854406	0.00911937797
4	YLLs (Years of Life Lost)	44635	High SDI	2	Female	12	35-39 years	465	Ovarian cancer	126	Occupational risks	1	Number	1991	9.728879231516	21.35588240127924	2.974856518147332
4	YLLs (Years of Life Lost)	44635	High SDI	2	Female	12	35-39 years	465	Ovarian cancer	126	Occupational risks	3	Rate	1991	0.02869896497	0.06299715583	0.008775451
4	YLLs (Years of Life Lost)	44635	High SDI	2	Female	12	35-39 years	465	Ovarian cancer	126	Occupational risks	1	Number	1992	9.784163301841346	20.96738549103998	2.971525200230204
4	YLLs (Years of Life Lost)	44635	High SDI	2	Female	12	35-39 years	465	Ovarian cancer	126	Occupational risks	3	Rate	1992	0.028486256169999998	0.061045824340000006	0.008651493789999999
4	YLLs (Years of Life Lost)	44635	High SDI	2	Female	12	35-39 years	465	Ovarian cancer	126	Occupational risks	1	Number	1993	10.617605133118929	22.444977597586508	3.3462037441925
4	YLLs (Years of Life Lost)	44635	High SDI	2	Female	12	35-39 years	465	Ovarian cancer	126	Occupational risks	3	Rate	1993	0.030446514669999997	0.06436209778	0.009595406879999999
4	YLLs (Years of Life Lost)	44635	High SDI	2	Female	12	35-39 years	465	Ovarian cancer	126	Occupational risks	1	Number	1994	10.75259344831938	22.961382451483612	3.57904037172304
4	YLLs (Years of Life Lost)	44635	High SDI	2	Female	12	35-39 years	465	Ovarian cancer	126	Occupational risks	3	Rate	1994	0.03042979182	0.06498061061999999	0.0101286684
4	YLLs (Years of Life Lost)	44635	High SDI	2	Female	12	35-39 years	465	Ovarian cancer	126	Occupational risks	1	Number	1995	11.26042191670534	23.710883948212462	3.735075396104187
4	YLLs (Years of Life Lost)	44635	High SDI	2	Female	12	35-39 years	465	Ovarian cancer	126	Occupational risks	3	Rate	1995	0.031541531069999997	0.06641647963	0.0104623075
4	YLLs (Years of Life Lost)	44635	High SDI	2	Female	12	35-39 years	465	Ovarian cancer	126	Occupational risks	1	Number	1996	10.726660093048295	23.045543452472373	3.441752038232617
4	YLLs (Years of Life Lost)	44635	High SDI	2	Female	12	35-39 years	465	Ovarian cancer	126	Occupational risks	3	Rate	1996	0.02976216662	0.06394211227	0.00954947735
4	YLLs (Years of Life Lost)	44635	High SDI	2	Female	12	35-39 years	465	Ovarian cancer	126	Occupational risks	1	Number	1997	10.283721510481614	21.979763910091663	3.270218980813397
4	YLLs (Years of Life Lost)	44635	High SDI	2	Female	12	35-39 years	465	Ovarian cancer	126	Occupational risks	3	Rate	1997	0.02831766589	0.060524354929999996	0.00900500547
4	YLLs (Years of Life Lost)	44635	High SDI	2	Female	12	35-39 years	465	Ovarian cancer	126	Occupational risks	1	Number	1998	10.031738003022326	21.28093591391474	3.3298814653592617
4	YLLs (Years of Life Lost)	44635	High SDI	2	Female	12	35-39 years	465	Ovarian cancer	126	Occupational risks	3	Rate	1998	0.02743746323	0.05820475939	0.00910744482
4	YLLs (Years of Life Lost)	44635	High SDI	2	Female	12	35-39 years	465	Ovarian cancer	126	Occupational risks	1	Number	1999	9.851310412497233	21.308213614332114	3.225925577834882
4	YLLs (Years of Life Lost)	44635	High SDI	2	Female	12	35-39 years	465	Ovarian cancer	126	Occupational risks	3	Rate	1999	0.026797780150000002	0.05796313383	0.00877524317
4	YLLs (Years of Life Lost)	44635	High SDI	2	Female	12	35-39 years	465	Ovarian cancer	126	Occupational risks	1	Number	2000	10.014310742505211	21.43367686768916	3.245465201639421
4	YLLs (Years of Life Lost)	44635	High SDI	2	Female	12	35-39 years	465	Ovarian cancer	126	Occupational risks	3	Rate	2000	0.027195528240000003	0.05820671832	0.00881360114
4	YLLs (Years of Life Lost)	44635	High SDI	2	Female	12	35-39 years	465	Ovarian cancer	126	Occupational risks	1	Number	2001	10.057537053754684	21.12896687261581	3.28504795720061
4	YLLs (Years of Life Lost)	44635	High SDI	2	Female	12	35-39 years	465	Ovarian cancer	126	Occupational risks	3	Rate	2001	0.027510120040000002	0.05779351464	0.00898550641
4	YLLs (Years of Life Lost)	44635	High SDI	2	Female	12	35-39 years	465	Ovarian cancer	126	Occupational risks	1	Number	2002	8.95801527206702	18.952121485748048	3.0960070505685406
4	YLLs (Years of Life Lost)	44635	High SDI	2	Female	12	35-39 years	465	Ovarian cancer	126	Occupational risks	3	Rate	2002	0.02462334792	0.052094651219999996	0.00851015057
4	YLLs (Years of Life Lost)	44635	High SDI	2	Female	12	35-39 years	465	Ovarian cancer	126	Occupational risks	1	Number	2003	8.716229781425268	18.21944821003705	2.9423211940463
4	YLLs (Years of Life Lost)	44635	High SDI	2	Female	12	35-39 years	465	Ovarian cancer	126	Occupational risks	3	Rate	2003	0.02413803876	0.05045550177	0.00814823207
4	YLLs (Years of Life Lost)	44635	High SDI	2	Female	12	35-39 years	465	Ovarian cancer	126	Occupational risks	1	Number	2004	7.873913975808962	16.908004654926454	2.5885787144050054
4	YLLs (Years of Life Lost)	44635	High SDI	2	Female	12	35-39 years	465	Ovarian cancer	126	Occupational risks	3	Rate	2004	0.021915487629999997	0.047060098439999996	0.00720479865
4	YLLs (Years of Life Lost)	44635	High SDI	2	Female	12	35-39 years	465	Ovarian cancer	126	Occupational risks	1	Number	2005	7.927541920993596	17.277251443633098	2.638959503940645
4	YLLs (Years of Life Lost)	44635	High SDI	2	Female	12	35-39 years	465	Ovarian cancer	126	Occupational risks	3	Rate	2005	0.02209679741	0.04815766712	0.0073556916
4	YLLs (Years of Life Lost)	44635	High SDI	2	Female	12	35-39 years	465	Ovarian cancer	126	Occupational risks	1	Number	2006	7.953442637549157	16.549899137975725	2.665050704723105
4	YLLs (Years of Life Lost)	44635	High SDI	2	Female	12	35-39 years	465	Ovarian cancer	126	Occupational risks	3	Rate	2006	0.02194234907	0.04565867643	0.00735247307
4	YLLs (Years of Life Lost)	44635	High SDI	2	Female	12	35-39 years	465	Ovarian cancer	126	Occupational risks	1	Number	2007	8.249430806213574	16.323473542156403	3.0001106823957144
4	YLLs (Years of Life Lost)	44635	High SDI	2	Female	12	35-39 years	465	Ovarian cancer	126	Occupational risks	3	Rate	2007	0.02267613851	0.044870168110000004	0.00824674174
4	YLLs (Years of Life Lost)	44635	High SDI	2	Female	12	35-39 years	465	Ovarian cancer	126	Occupational risks	1	Number	2008	8.17760913534865	16.427832151846545	3.047769970466507
4	YLLs (Years of Life Lost)	44635	High SDI	2	Female	12	35-39 years	465	Ovarian cancer	126	Occupational risks	3	Rate	2008	0.02247997015	0.04515955339	0.00837821628
4	YLLs (Years of Life Lost)	44635	High SDI	2	Female	12	35-39 years	465	Ovarian cancer	126	Occupational risks	1	Number	2009	7.731190671809069	15.310379477866732	2.8351259670130022
4	YLLs (Years of Life Lost)	44635	High SDI	2	Female	12	35-39 years	465	Ovarian cancer	126	Occupational risks	3	Rate	2009	0.021359259869999998	0.042298578309999994	0.0078327123
4	YLLs (Years of Life Lost)	44635	High SDI	2	Female	12	35-39 years	465	Ovarian cancer	126	Occupational risks	1	Number	2010	7.596926271686593	15.515278365419814	2.768666062192133
4	YLLs (Years of Life Lost)	44635	High SDI	2	Female	12	35-39 years	465	Ovarian cancer	126	Occupational risks	3	Rate	2010	0.021183099299999997	0.04326245518	0.00772008652
4	YLLs (Years of Life Lost)	44635	High SDI	2	Female	12	35-39 years	465	Ovarian cancer	126	Occupational risks	1	Number	2011	7.654807056422539	15.15694376684814	2.889910377723128
4	YLLs (Years of Life Lost)	44635	High SDI	2	Female	12	35-39 years	465	Ovarian cancer	126	Occupational risks	3	Rate	2011	0.02160348263	0.042776097289999995	0.00815593759
4	YLLs (Years of Life Lost)	44635	High SDI	2	Female	12	35-39 years	465	Ovarian cancer	126	Occupational risks	1	Number	2012	7.639157244339024	15.161998365271309	2.708430362673968
4	YLLs (Years of Life Lost)	44635	High SDI	2	Female	12	35-39 years	465	Ovarian cancer	126	Occupational risks	3	Rate	2012	0.02170309907	0.04307574017	0.00769474048
4	YLLs (Years of Life Lost)	44635	High SDI	2	Female	12	35-39 years	465	Ovarian cancer	126	Occupational risks	1	Number	2013	7.90773405684779	15.72667213010304	2.94266120350032
4	YLLs (Years of Life Lost)	44635	High SDI	2	Female	12	35-39 years	465	Ovarian cancer	126	Occupational risks	3	Rate	2013	0.02247350824	0.04469466135	0.00836294194
4	YLLs (Years of Life Lost)	44635	High SDI	2	Female	12	35-39 years	465	Ovarian cancer	126	Occupational risks	1	Number	2014	7.8706796964846655	15.611449757393927	2.880129769665304
4	YLLs (Years of Life Lost)	44635	High SDI	2	Female	12	35-39 years	465	Ovarian cancer	126	Occupational risks	3	Rate	2014	0.02220862987	0.04405069482	0.00812683764
4	YLLs (Years of Life Lost)	44635	High SDI	2	Female	12	35-39 years	465	Ovarian cancer	126	Occupational risks	1	Number	2015	7.82765048282676	15.40483270982627	2.913457869797839
4	YLLs (Years of Life Lost)	44635	High SDI	2	Female	12	35-39 years	465	Ovarian cancer	126	Occupational risks	3	Rate	2015	0.02177163585	0.04284662541	0.00810342055
4	YLLs (Years of Life Lost)	44635	High SDI	2	Female	12	35-39 years	465	Ovarian cancer	126	Occupational risks	1	Number	2016	7.655520413594886	15.57123650329602	2.784008796105466
4	YLLs (Years of Life Lost)	44635	High SDI	2	Female	12	35-39 years	465	Ovarian cancer	126	Occupational risks	3	Rate	2016	0.02095757869	0.04262746314	0.0076214392
4	YLLs (Years of Life Lost)	44635	High SDI	2	Female	12	35-39 years	465	Ovarian cancer	126	Occupational risks	1	Number	2017	7.69916122450323	16.07164786583931	2.702400457606988
4	YLLs (Years of Life Lost)	44635	High SDI	2	Female	12	35-39 years	465	Ovarian cancer	126	Occupational risks	3	Rate	2017	0.02076131234	0.0433382925	0.00728720679
4	YLLs (Years of Life Lost)	44635	High SDI	2	Female	12	35-39 years	465	Ovarian cancer	126	Occupational risks	1	Number	2018	7.256952609775722	14.621670594297402	2.40881006429833
4	YLLs (Years of Life Lost)	44635	High SDI	2	Female	12	35-39 years	465	Ovarian cancer	126	Occupational risks	3	Rate	2018	0.01932022032	0.03892734492	0.00641298678
4	YLLs (Years of Life Lost)	44635	High SDI	2	Female	12	35-39 years	465	Ovarian cancer	126	Occupational risks	1	Number	2019	6.925457808716423	14.531044734534728	2.2637344863426563
4	YLLs (Years of Life Lost)	44635	High SDI	2	Female	12	35-39 years	465	Ovarian cancer	126	Occupational risks	3	Rate	2019	0.0182979991	0.038392991599999995	0.00598109363
4	YLLs (Years of Life Lost)	44635	High SDI	2	Female	12	35-39 years	465	Ovarian cancer	126	Occupational risks	1	Number	2020	6.488495961487804	13.85637682877105	2.016924533715432
4	YLLs (Years of Life Lost)	44635	High SDI	2	Female	12	35-39 years	465	Ovarian cancer	126	Occupational risks	3	Rate	2020	0.017112355250000003	0.03654394549	0.0053193111799999995
4	YLLs (Years of Life Lost)	44635	High SDI	2	Female	12	35-39 years	465	Ovarian cancer	126	Occupational risks	1	Number	2021	6.4593458658030025	13.89530852234148	1.9575884614295889
4	YLLs (Years of Life Lost)	44635	High SDI	2	Female	12	35-39 years	465	Ovarian cancer	126	Occupational risks	3	Rate	2021	0.01702861801	0.03663186736	0.00516074334
4	YLLs (Years of Life Lost)	44635	High SDI	2	Female	13	40-44 years	465	Ovarian cancer	126	Occupational risks	1	Number	1990	110.60586631066664	191.3710040901312	51.12996593351292
4	YLLs (Years of Life Lost)	44635	High SDI	2	Female	13	40-44 years	465	Ovarian cancer	126	Occupational risks	3	Rate	1990	0.35424421416	0.6129156908100001	0.16375708818
4	YLLs (Years of Life Lost)	44635	High SDI	2	Female	13	40-44 years	465	Ovarian cancer	126	Occupational risks	1	Number	1991	114.85935044268598	200.3899173823743	53.34671705844732
4	YLLs (Years of Life Lost)	44635	High SDI	2	Female	13	40-44 years	465	Ovarian cancer	126	Occupational risks	3	Rate	1991	0.35216693619	0.61440973656	0.16356482802
4	YLLs (Years of Life Lost)	44635	High SDI	2	Female	13	40-44 years	465	Ovarian cancer	126	Occupational risks	1	Number	1992	113.92013960461225	199.02449303053965	52.03172641596622
4	YLLs (Years of Life Lost)	44635	High SDI	2	Female	13	40-44 years	465	Ovarian cancer	126	Occupational risks	3	Rate	1992	0.3469913743	0.60621223425	0.15848435859999999
4	YLLs (Years of Life Lost)	44635	High SDI	2	Female	13	40-44 years	465	Ovarian cancer	126	Occupational risks	1	Number	1993	114.20332976889074	196.8142663799327	51.58676040912627
4	YLLs (Years of Life Lost)	44635	High SDI	2	Female	13	40-44 years	465	Ovarian cancer	126	Occupational risks	3	Rate	1993	0.34704273337999997	0.59808204465	0.15676259506
4	YLLs (Years of Life Lost)	44635	High SDI	2	Female	13	40-44 years	465	Ovarian cancer	126	Occupational risks	1	Number	1994	111.12864740442616	195.3626570850533	50.29788579077604
4	YLLs (Years of Life Lost)	44635	High SDI	2	Female	13	40-44 years	465	Ovarian cancer	126	Occupational risks	3	Rate	1994	0.33631949454	0.59124511651	0.15222141113999998
4	YLLs (Years of Life Lost)	44635	High SDI	2	Female	13	40-44 years	465	Ovarian cancer	126	Occupational risks	1	Number	1995	112.05009042482058	198.93156145305196	51.31616972830808
4	YLLs (Years of Life Lost)	44635	High SDI	2	Female	13	40-44 years	465	Ovarian cancer	126	Occupational risks	3	Rate	1995	0.33534670761	0.59536805299	0.1535804969
4	YLLs (Years of Life Lost)	44635	High SDI	2	Female	13	40-44 years	465	Ovarian cancer	126	Occupational risks	1	Number	1996	109.29481940160856	195.95896840820555	49.88625085374768
4	YLLs (Years of Life Lost)	44635	High SDI	2	Female	13	40-44 years	465	Ovarian cancer	126	Occupational risks	3	Rate	1996	0.32270854004	0.57859679853	0.14729626957
4	YLLs (Years of Life Lost)	44635	High SDI	2	Female	13	40-44 years	465	Ovarian cancer	126	Occupational risks	1	Number	1997	106.76602128049988	191.08615412257765	48.67872757144869
4	YLLs (Years of Life Lost)	44635	High SDI	2	Female	13	40-44 years	465	Ovarian cancer	126	Occupational risks	3	Rate	1997	0.31128916881	0.55713465177	0.14192868164
4	YLLs (Years of Life Lost)	44635	High SDI	2	Female	13	40-44 years	465	Ovarian cancer	126	Occupational risks	1	Number	1998	106.81535443094388	191.0997950885419	48.90384958222939
4	YLLs (Years of Life Lost)	44635	High SDI	2	Female	13	40-44 years	465	Ovarian cancer	126	Occupational risks	3	Rate	1998	0.30683874556	0.54895498605	0.14048163711
4	YLLs (Years of Life Lost)	44635	High SDI	2	Female	13	40-44 years	465	Ovarian cancer	126	Occupational risks	1	Number	1999	107.17694232165124	189.02627926962063	48.578894136459816
4	YLLs (Years of Life Lost)	44635	High SDI	2	Female	13	40-44 years	465	Ovarian cancer	126	Occupational risks	3	Rate	1999	0.3038364367	0.53587152136	0.137716544
4	YLLs (Years of Life Lost)	44635	High SDI	2	Female	13	40-44 years	465	Ovarian cancer	126	Occupational risks	1	Number	2000	111.1079102951185	193.461328588442	50.3135914645718
4	YLLs (Years of Life Lost)	44635	High SDI	2	Female	13	40-44 years	465	Ovarian cancer	126	Occupational risks	3	Rate	2000	0.31160894242	0.54257415012	0.14110755015999998
4	YLLs (Years of Life Lost)	44635	High SDI	2	Female	13	40-44 years	465	Ovarian cancer	126	Occupational risks	1	Number	2001	109.06868119960356	190.5694302914249	48.872500842287394
4	YLLs (Years of Life Lost)	44635	High SDI	2	Female	13	40-44 years	465	Ovarian cancer	126	Occupational risks	3	Rate	2001	0.30266715864	0.5288329092799999	0.13562189258
4	YLLs (Years of Life Lost)	44635	High SDI	2	Female	13	40-44 years	465	Ovarian cancer	126	Occupational risks	1	Number	2002	105.5316669484331	183.89590092815052	47.99100358731414
4	YLLs (Years of Life Lost)	44635	High SDI	2	Female	13	40-44 years	465	Ovarian cancer	126	Occupational risks	3	Rate	2002	0.29018326079	0.50566350102	0.13196215233
4	YLLs (Years of Life Lost)	44635	High SDI	2	Female	13	40-44 years	465	Ovarian cancer	126	Occupational risks	1	Number	2003	107.21356807123236	183.62360632098057	47.98618969231485
4	YLLs (Years of Life Lost)	44635	High SDI	2	Female	13	40-44 years	465	Ovarian cancer	126	Occupational risks	3	Rate	2003	0.2923281955	0.50066757831	0.13083900195
4	YLLs (Years of Life Lost)	44635	High SDI	2	Female	13	40-44 years	465	Ovarian cancer	126	Occupational risks	1	Number	2004	103.40097660763972	178.23842221531828	46.13458259663018
4	YLLs (Years of Life Lost)	44635	High SDI	2	Female	13	40-44 years	465	Ovarian cancer	126	Occupational risks	3	Rate	2004	0.27986944954	0.48242763995000004	0.12486980936
4	YLLs (Years of Life Lost)	44635	High SDI	2	Female	13	40-44 years	465	Ovarian cancer	126	Occupational risks	1	Number	2005	101.67407033536716	175.79602154003695	46.12629558562415
4	YLLs (Years of Life Lost)	44635	High SDI	2	Female	13	40-44 years	465	Ovarian cancer	126	Occupational risks	3	Rate	2005	0.27416352222	0.47403292009	0.12437928002
4	YLLs (Years of Life Lost)	44635	High SDI	2	Female	13	40-44 years	465	Ovarian cancer	126	Occupational risks	1	Number	2006	99.45230721173375	173.11634166976393	44.41950240118271
4	YLLs (Years of Life Lost)	44635	High SDI	2	Female	13	40-44 years	465	Ovarian cancer	126	Occupational risks	3	Rate	2006	0.26961723337	0.4693219333	0.12042217703000001
4	YLLs (Years of Life Lost)	44635	High SDI	2	Female	13	40-44 years	465	Ovarian cancer	126	Occupational risks	1	Number	2007	96.1520513521317	168.26827187953882	42.65508919017533
4	YLLs (Years of Life Lost)	44635	High SDI	2	Female	13	40-44 years	465	Ovarian cancer	126	Occupational risks	3	Rate	2007	0.26141487157000004	0.45748195763	0.11596918115999999
4	YLLs (Years of Life Lost)	44635	High SDI	2	Female	13	40-44 years	465	Ovarian cancer	126	Occupational risks	1	Number	2008	95.87573365329156	165.46168407518178	42.70091952552503
4	YLLs (Years of Life Lost)	44635	High SDI	2	Female	13	40-44 years	465	Ovarian cancer	126	Occupational risks	3	Rate	2008	0.26204555354000003	0.45223642042	0.11670926173999999
4	YLLs (Years of Life Lost)	44635	High SDI	2	Female	13	40-44 years	465	Ovarian cancer	126	Occupational risks	1	Number	2009	93.53163932681184	161.4926159704599	42.12869909082331
4	YLLs (Years of Life Lost)	44635	High SDI	2	Female	13	40-44 years	465	Ovarian cancer	126	Occupational risks	3	Rate	2009	0.2565364061	0.44293819301	0.11554961654
4	YLLs (Years of Life Lost)	44635	High SDI	2	Female	13	40-44 years	465	Ovarian cancer	126	Occupational risks	1	Number	2010	89.22115875244037	154.7195883799043	40.56866308723356
4	YLLs (Years of Life Lost)	44635	High SDI	2	Female	13	40-44 years	465	Ovarian cancer	126	Occupational risks	3	Rate	2010	0.24490041899	0.42468504725	0.11135567759000001
4	YLLs (Years of Life Lost)	44635	High SDI	2	Female	13	40-44 years	465	Ovarian cancer	126	Occupational risks	1	Number	2011	90.26776405636257	157.27559430426442	41.596998735485805
4	YLLs (Years of Life Lost)	44635	High SDI	2	Female	13	40-44 years	465	Ovarian cancer	126	Occupational risks	3	Rate	2011	0.24522124049000002	0.42725458792	0.11300232965
4	YLLs (Years of Life Lost)	44635	High SDI	2	Female	13	40-44 years	465	Ovarian cancer	126	Occupational risks	1	Number	2012	88.44637281155187	150.6325828105952	41.207016841222654
4	YLLs (Years of Life Lost)	44635	High SDI	2	Female	13	40-44 years	465	Ovarian cancer	126	Occupational risks	3	Rate	2012	0.23955697998999997	0.40798831517	0.11160919543999999
4	YLLs (Years of Life Lost)	44635	High SDI	2	Female	13	40-44 years	465	Ovarian cancer	126	Occupational risks	1	Number	2013	85.6693276523924	147.2835683776354	39.80062764670616
4	YLLs (Years of Life Lost)	44635	High SDI	2	Female	13	40-44 years	465	Ovarian cancer	126	Occupational risks	3	Rate	2013	0.23226532357	0.39931287666000004	0.10790683098000001
4	YLLs (Years of Life Lost)	44635	High SDI	2	Female	13	40-44 years	465	Ovarian cancer	126	Occupational risks	1	Number	2014	83.2046947048379	142.79771464584798	38.4511708444393
4	YLLs (Years of Life Lost)	44635	High SDI	2	Female	13	40-44 years	465	Ovarian cancer	126	Occupational risks	3	Rate	2014	0.22691573807999998	0.38943774663	0.10486398445999999
4	YLLs (Years of Life Lost)	44635	High SDI	2	Female	13	40-44 years	465	Ovarian cancer	126	Occupational risks	1	Number	2015	78.18217765038689	136.35158241969276	35.73537671925203
4	YLLs (Years of Life Lost)	44635	High SDI	2	Female	13	40-44 years	465	Ovarian cancer	126	Occupational risks	3	Rate	2015	0.21536738160000002	0.37560584988	0.09843975629
4	YLLs (Years of Life Lost)	44635	High SDI	2	Female	13	40-44 years	465	Ovarian cancer	126	Occupational risks	1	Number	2016	75.6251378691278	131.66715055111803	34.36300045950036
4	YLLs (Years of Life Lost)	44635	High SDI	2	Female	13	40-44 years	465	Ovarian cancer	126	Occupational risks	3	Rate	2016	0.2110715939	0.36748621046	0.09590796768
4	YLLs (Years of Life Lost)	44635	High SDI	2	Female	13	40-44 years	465	Ovarian cancer	126	Occupational risks	1	Number	2017	72.97404293342697	129.03497790690537	33.13697087955443
4	YLLs (Years of Life Lost)	44635	High SDI	2	Female	13	40-44 years	465	Ovarian cancer	126	Occupational risks	3	Rate	2017	0.20523461246	0.36290224058	0.09319551313
4	YLLs (Years of Life Lost)	44635	High SDI	2	Female	13	40-44 years	465	Ovarian cancer	126	Occupational risks	1	Number	2018	69.76964934116714	118.36046005238912	31.634551110517968
4	YLLs (Years of Life Lost)	44635	High SDI	2	Female	13	40-44 years	465	Ovarian cancer	126	Occupational risks	3	Rate	2018	0.19652868426	0.33340034961	0.08910890001
4	YLLs (Years of Life Lost)	44635	High SDI	2	Female	13	40-44 years	465	Ovarian cancer	126	Occupational risks	1	Number	2019	67.7189090894004	115.9718581386684	29.845358621291325
4	YLLs (Years of Life Lost)	44635	High SDI	2	Female	13	40-44 years	465	Ovarian cancer	126	Occupational risks	3	Rate	2019	0.18964693742	0.32477941566	0.08358198522
4	YLLs (Years of Life Lost)	44635	High SDI	2	Female	13	40-44 years	465	Ovarian cancer	126	Occupational risks	1	Number	2020	65.4376795127481	111.7717612889846	29.35190413106977
4	YLLs (Years of Life Lost)	44635	High SDI	2	Female	13	40-44 years	465	Ovarian cancer	126	Occupational risks	3	Rate	2020	0.18088210861	0.30895826403000004	0.08113420816
4	YLLs (Years of Life Lost)	44635	High SDI	2	Female	13	40-44 years	465	Ovarian cancer	126	Occupational risks	1	Number	2021	66.01789003867783	115.17189614748796	29.335476744275734
4	YLLs (Years of Life Lost)	44635	High SDI	2	Female	13	40-44 years	465	Ovarian cancer	126	Occupational risks	3	Rate	2021	0.17982864107	0.31372110743	0.07990802060999999
4	YLLs (Years of Life Lost)	44635	High SDI	2	Female	14	45-49 years	465	Ovarian cancer	126	Occupational risks	1	Number	1990	318.9052511319034	553.9735306969833	150.68911269630945
4	YLLs (Years of Life Lost)	44635	High SDI	2	Female	14	45-49 years	465	Ovarian cancer	126	Occupational risks	3	Rate	1990	1.26215905652	2.19250923702	0.59639541097
4	YLLs (Years of Life Lost)	44635	High SDI	2	Female	14	45-49 years	465	Ovarian cancer	126	Occupational risks	1	Number	1991	318.9397015434752	552.5476158455601	149.88034363337397
4	YLLs (Years of Life Lost)	44635	High SDI	2	Female	14	45-49 years	465	Ovarian cancer	126	Occupational risks	3	Rate	1991	1.25842263195	2.18015637954	0.5913745313000001
4	YLLs (Years of Life Lost)	44635	High SDI	2	Female	14	45-49 years	465	Ovarian cancer	126	Occupational risks	1	Number	1992	323.2403038381779	558.734336850931	151.88762664264124
4	YLLs (Years of Life Lost)	44635	High SDI	2	Female	14	45-49 years	465	Ovarian cancer	126	Occupational risks	3	Rate	1992	1.2101419950899999	2.09178087354	0.5686345215999999
4	YLLs (Years of Life Lost)	44635	High SDI	2	Female	14	45-49 years	465	Ovarian cancer	126	Occupational risks	1	Number	1993	338.66071253071533	579.6768287782191	159.11098672905786
4	YLLs (Years of Life Lost)	44635	High SDI	2	Female	14	45-49 years	465	Ovarian cancer	126	Occupational risks	3	Rate	1993	1.20742392884	2.0667164751200002	0.5672769400500001
4	YLLs (Years of Life Lost)	44635	High SDI	2	Female	14	45-49 years	465	Ovarian cancer	126	Occupational risks	1	Number	1994	348.80273461816245	586.7567275515567	164.00966588099416
4	YLLs (Years of Life Lost)	44635	High SDI	2	Female	14	45-49 years	465	Ovarian cancer	126	Occupational risks	3	Rate	1994	1.18732543075	1.99732145175	0.55828933624
4	YLLs (Years of Life Lost)	44635	High SDI	2	Female	14	45-49 years	465	Ovarian cancer	126	Occupational risks	1	Number	1995	367.92336763940494	622.0507650674245	171.6965146738907
4	YLLs (Years of Life Lost)	44635	High SDI	2	Female	14	45-49 years	465	Ovarian cancer	126	Occupational risks	3	Rate	1995	1.1897355169400001	2.0114946579499997	0.55520649029
4	YLLs (Years of Life Lost)	44635	High SDI	2	Female	14	45-49 years	465	Ovarian cancer	126	Occupational risks	1	Number	1996	369.70391891605215	616.1580488198658	172.6885835443157
4	YLLs (Years of Life Lost)	44635	High SDI	2	Female	14	45-49 years	465	Ovarian cancer	126	Occupational risks	3	Rate	1996	1.1439445591900002	1.90652738986	0.53433614163
4	YLLs (Years of Life Lost)	44635	High SDI	2	Female	14	45-49 years	465	Ovarian cancer	126	Occupational risks	1	Number	1997	358.01252450982986	593.5392661108314	168.65574521646323
4	YLLs (Years of Life Lost)	44635	High SDI	2	Female	14	45-49 years	465	Ovarian cancer	126	Occupational risks	3	Rate	1997	1.09991415182	1.8235178765	0.51815740581
4	YLLs (Years of Life Lost)	44635	High SDI	2	Female	14	45-49 years	465	Ovarian cancer	126	Occupational risks	1	Number	1998	349.8338700173844	582.9889427015074	166.50170589598025
4	YLLs (Years of Life Lost)	44635	High SDI	2	Female	14	45-49 years	465	Ovarian cancer	126	Occupational risks	3	Rate	1998	1.0715833718	1.78576550324	0.51001482334
4	YLLs (Years of Life Lost)	44635	High SDI	2	Female	14	45-49 years	465	Ovarian cancer	126	Occupational risks	1	Number	1999	353.6078838226377	592.2552598466661	170.28143933797082
4	YLLs (Years of Life Lost)	44635	High SDI	2	Female	14	45-49 years	465	Ovarian cancer	126	Occupational risks	3	Rate	1999	1.07793414019	1.80542401203	0.51908394948
4	YLLs (Years of Life Lost)	44635	High SDI	2	Female	14	45-49 years	465	Ovarian cancer	126	Occupational risks	1	Number	2000	361.9359915115784	604.9489127114749	174.66300049821933
4	YLLs (Years of Life Lost)	44635	High SDI	2	Female	14	45-49 years	465	Ovarian cancer	126	Occupational risks	3	Rate	2000	1.0899062994500002	1.82169678141	0.5259667703400001
4	YLLs (Years of Life Lost)	44635	High SDI	2	Female	14	45-49 years	465	Ovarian cancer	126	Occupational risks	1	Number	2001	364.1729998913076	604.0337841515018	176.9625690469983
4	YLLs (Years of Life Lost)	44635	High SDI	2	Female	14	45-49 years	465	Ovarian cancer	126	Occupational risks	3	Rate	2001	1.08075837748	1.79259465336	0.52517286854
4	YLLs (Years of Life Lost)	44635	High SDI	2	Female	14	45-49 years	465	Ovarian cancer	126	Occupational risks	1	Number	2002	359.83886106237	601.9798454569353	174.1701416878615
4	YLLs (Years of Life Lost)	44635	High SDI	2	Female	14	45-49 years	465	Ovarian cancer	126	Occupational risks	3	Rate	2002	1.0535207236000002	1.76245067169	0.50992784148
4	YLLs (Years of Life Lost)	44635	High SDI	2	Female	14	45-49 years	465	Ovarian cancer	126	Occupational risks	1	Number	2003	362.36687998195015	609.3342874551208	173.68757850069778
4	YLLs (Years of Life Lost)	44635	High SDI	2	Female	14	45-49 years	465	Ovarian cancer	126	Occupational risks	3	Rate	2003	1.04447980383	1.75633423524	0.50063396503
4	YLLs (Years of Life Lost)	44635	High SDI	2	Female	14	45-49 years	465	Ovarian cancer	126	Occupational risks	1	Number	2004	351.8193068996727	595.2147773906485	167.21345462289918
4	YLLs (Years of Life Lost)	44635	High SDI	2	Female	14	45-49 years	465	Ovarian cancer	126	Occupational risks	3	Rate	2004	0.99984205267	1.69155231999	0.47520713169
4	YLLs (Years of Life Lost)	44635	High SDI	2	Female	14	45-49 years	465	Ovarian cancer	126	Occupational risks	1	Number	2005	349.81224550480994	583.6875092491098	164.74153632499582
4	YLLs (Years of Life Lost)	44635	High SDI	2	Female	14	45-49 years	465	Ovarian cancer	126	Occupational risks	3	Rate	2005	0.98256956634	1.63948972688	0.46273400084000005
4	YLLs (Years of Life Lost)	44635	High SDI	2	Female	14	45-49 years	465	Ovarian cancer	126	Occupational risks	1	Number	2006	344.60985482171446	576.6466507454375	161.96818740082995
4	YLLs (Years of Life Lost)	44635	High SDI	2	Female	14	45-49 years	465	Ovarian cancer	126	Occupational risks	3	Rate	2006	0.95683252743	1.6010983567200001	0.44971560721
4	YLLs (Years of Life Lost)	44635	High SDI	2	Female	14	45-49 years	465	Ovarian cancer	126	Occupational risks	1	Number	2007	339.36462151100807	565.4636835828459	159.1714281006399
4	YLLs (Years of Life Lost)	44635	High SDI	2	Female	14	45-49 years	465	Ovarian cancer	126	Occupational risks	3	Rate	2007	0.93275017133	1.55418778007	0.43748572308
4	YLLs (Years of Life Lost)	44635	High SDI	2	Female	14	45-49 years	465	Ovarian cancer	126	Occupational risks	1	Number	2008	330.2707048224902	544.0289552963394	154.26660383101594
4	YLLs (Years of Life Lost)	44635	High SDI	2	Female	14	45-49 years	465	Ovarian cancer	126	Occupational risks	3	Rate	2008	0.8990485620499999	1.4809319834699999	0.4199378459
4	YLLs (Years of Life Lost)	44635	High SDI	2	Female	14	45-49 years	465	Ovarian cancer	126	Occupational risks	1	Number	2009	328.121204272942	536.7247968411523	151.6543318294939
4	YLLs (Years of Life Lost)	44635	High SDI	2	Female	14	45-49 years	465	Ovarian cancer	126	Occupational risks	3	Rate	2009	0.88569066397	1.44876995298	0.40935734753999997
4	YLLs (Years of Life Lost)	44635	High SDI	2	Female	14	45-49 years	465	Ovarian cancer	126	Occupational risks	1	Number	2010	311.96670499288547	510.528644740634	141.8155016965182
4	YLLs (Years of Life Lost)	44635	High SDI	2	Female	14	45-49 years	465	Ovarian cancer	126	Occupational risks	3	Rate	2010	0.8380016412300001	1.37137660956	0.38094329065000004
4	YLLs (Years of Life Lost)	44635	High SDI	2	Female	14	45-49 years	465	Ovarian cancer	126	Occupational risks	1	Number	2011	311.6319427573291	515.0240244043962	139.76991895694442
4	YLLs (Years of Life Lost)	44635	High SDI	2	Female	14	45-49 years	465	Ovarian cancer	126	Occupational risks	3	Rate	2011	0.84097542015	1.38985285488	0.37718555189999997
4	YLLs (Years of Life Lost)	44635	High SDI	2	Female	14	45-49 years	465	Ovarian cancer	126	Occupational risks	1	Number	2012	297.71273617201985	503.06128025124553	132.78964433406165
4	YLLs (Years of Life Lost)	44635	High SDI	2	Female	14	45-49 years	465	Ovarian cancer	126	Occupational risks	3	Rate	2012	0.8050888900600001	1.36040215463	0.35909604924
4	YLLs (Years of Life Lost)	44635	High SDI	2	Female	14	45-49 years	465	Ovarian cancer	126	Occupational risks	1	Number	2013	287.2203150693303	488.8460647607249	128.71638119716883
4	YLLs (Years of Life Lost)	44635	High SDI	2	Female	14	45-49 years	465	Ovarian cancer	126	Occupational risks	3	Rate	2013	0.7804019568	1.3282362197100002	0.34973332487000003
4	YLLs (Years of Life Lost)	44635	High SDI	2	Female	14	45-49 years	465	Ovarian cancer	126	Occupational risks	1	Number	2014	273.0078294687457	463.45733195547183	120.98991553767694
4	YLLs (Years of Life Lost)	44635	High SDI	2	Female	14	45-49 years	465	Ovarian cancer	126	Occupational risks	3	Rate	2014	0.74424042537	1.2634204760699999	0.32982785285
4	YLLs (Years of Life Lost)	44635	High SDI	2	Female	14	45-49 years	465	Ovarian cancer	126	Occupational risks	1	Number	2015	255.0899925173512	429.4928520026226	114.30783652329248
4	YLLs (Years of Life Lost)	44635	High SDI	2	Female	14	45-49 years	465	Ovarian cancer	126	Occupational risks	3	Rate	2015	0.6960501109	1.17193365494	0.31190554166
4	YLLs (Years of Life Lost)	44635	High SDI	2	Female	14	45-49 years	465	Ovarian cancer	126	Occupational risks	1	Number	2016	250.8151615683872	421.3261554082917	111.46239158941476
4	YLLs (Years of Life Lost)	44635	High SDI	2	Female	14	45-49 years	465	Ovarian cancer	126	Occupational risks	3	Rate	2016	0.67747208366	1.13803610044	0.30106895535
4	YLLs (Years of Life Lost)	44635	High SDI	2	Female	14	45-49 years	465	Ovarian cancer	126	Occupational risks	1	Number	2017	237.4146953007896	401.9472530348569	106.18210411324247
4	YLLs (Years of Life Lost)	44635	High SDI	2	Female	14	45-49 years	465	Ovarian cancer	126	Occupational risks	3	Rate	2017	0.63971260837	1.0830446925000001	0.28610710343
4	YLLs (Years of Life Lost)	44635	High SDI	2	Female	14	45-49 years	465	Ovarian cancer	126	Occupational risks	1	Number	2018	231.80143911595653	389.8973613394144	103.6866860922978
4	YLLs (Years of Life Lost)	44635	High SDI	2	Female	14	45-49 years	465	Ovarian cancer	126	Occupational risks	3	Rate	2018	0.62563785261	1.05234268094	0.27985294603
4	YLLs (Years of Life Lost)	44635	High SDI	2	Female	14	45-49 years	465	Ovarian cancer	126	Occupational risks	1	Number	2019	222.01788631658096	372.7278881483213	98.49069902519298
4	YLLs (Years of Life Lost)	44635	High SDI	2	Female	14	45-49 years	465	Ovarian cancer	126	Occupational risks	3	Rate	2019	0.6032365646500001	1.01272512105	0.26760542547
4	YLLs (Years of Life Lost)	44635	High SDI	2	Female	14	45-49 years	465	Ovarian cancer	126	Occupational risks	1	Number	2020	208.41930731118305	344.254717608489	92.11465302502113
4	YLLs (Years of Life Lost)	44635	High SDI	2	Female	14	45-49 years	465	Ovarian cancer	126	Occupational risks	3	Rate	2020	0.5724454906800001	0.94553169417	0.25300255734
4	YLLs (Years of Life Lost)	44635	High SDI	2	Female	14	45-49 years	465	Ovarian cancer	126	Occupational risks	1	Number	2021	204.34359548165932	341.3125951734802	88.27144848810295
4	YLLs (Years of Life Lost)	44635	High SDI	2	Female	14	45-49 years	465	Ovarian cancer	126	Occupational risks	3	Rate	2021	0.5691062592	0.9505711877	0.24584002119
4	YLLs (Years of Life Lost)	44568	Western Pacific Region	2	Female	22	All ages	465	Ovarian cancer	126	Occupational risks	1	Number	1990	6453.530386492518	11390.458753727178	2854.220918271729
4	YLLs (Years of Life Lost)	44568	Western Pacific Region	2	Female	22	All ages	465	Ovarian cancer	126	Occupational risks	3	Rate	1990	0.85589128239	1.51064514551	0.37853742923
4	YLLs (Years of Life Lost)	44568	Western Pacific Region	2	Female	22	All ages	465	Ovarian cancer	126	Occupational risks	1	Number	1991	6563.562999873926	11441.073131175886	3044.5266129249185
4	YLLs (Years of Life Lost)	44568	Western Pacific Region	2	Female	22	All ages	465	Ovarian cancer	126	Occupational risks	3	Rate	1991	0.8592585496	1.49779013391	0.3985694236
4	YLLs (Years of Life Lost)	44568	Western Pacific Region	2	Female	22	All ages	465	Ovarian cancer	126	Occupational risks	1	Number	1992	6714.9168917432535	11320.018018682273	3011.468553711312
4	YLLs (Years of Life Lost)	44568	Western Pacific Region	2	Female	22	All ages	465	Ovarian cancer	126	Occupational risks	3	Rate	1992	0.86936381554	1.46557496026	0.38988744528999997
4	YLLs (Years of Life Lost)	44568	Western Pacific Region	2	Female	22	All ages	465	Ovarian cancer	126	Occupational risks	1	Number	1993	6902.526162678778	11751.687549977669	3262.6118561301537
4	YLLs (Years of Life Lost)	44568	Western Pacific Region	2	Female	22	All ages	465	Ovarian cancer	126	Occupational risks	3	Rate	1993	0.88508174614	1.50686920871	0.41835092408
4	YLLs (Years of Life Lost)	44568	Western Pacific Region	2	Female	22	All ages	465	Ovarian cancer	126	Occupational risks	1	Number	1994	7068.849922064499	11844.462341626551	3229.487580329168
4	YLLs (Years of Life Lost)	44568	Western Pacific Region	2	Female	22	All ages	465	Ovarian cancer	126	Occupational risks	3	Rate	1994	0.8987002820500001	1.50584915008	0.41058183882
4	YLLs (Years of Life Lost)	44568	Western Pacific Region	2	Female	22	All ages	465	Ovarian cancer	126	Occupational risks	1	Number	1995	7227.630554211022	12263.189094923251	3531.7375751838717
4	YLLs (Years of Life Lost)	44568	Western Pacific Region	2	Female	22	All ages	465	Ovarian cancer	126	Occupational risks	3	Rate	1995	0.9118583047	1.5471586067499998	0.44557399743000004
4	YLLs (Years of Life Lost)	44568	Western Pacific Region	2	Female	22	All ages	465	Ovarian cancer	126	Occupational risks	1	Number	1996	7425.312139209187	12138.334606561028	3478.314021076884
4	YLLs (Years of Life Lost)	44568	Western Pacific Region	2	Female	22	All ages	465	Ovarian cancer	126	Occupational risks	3	Rate	1996	0.9302317599300001	1.52067201378	0.43575786617
4	YLLs (Years of Life Lost)	44568	Western Pacific Region	2	Female	22	All ages	465	Ovarian cancer	126	Occupational risks	1	Number	1997	7460.997037314334	12094.940488840104	3452.3005602188614
4	YLLs (Years of Life Lost)	44568	Western Pacific Region	2	Female	22	All ages	465	Ovarian cancer	126	Occupational risks	3	Rate	1997	0.92857422487	1.5053014943	0.42966339494
4	YLLs (Years of Life Lost)	44568	Western Pacific Region	2	Female	22	All ages	465	Ovarian cancer	126	Occupational risks	1	Number	1998	7456.017981646763	12299.84808737728	3348.4194762826496
4	YLLs (Years of Life Lost)	44568	Western Pacific Region	2	Female	22	All ages	465	Ovarian cancer	126	Occupational risks	3	Rate	1998	0.92210776357	1.52115853798	0.41410892549
4	YLLs (Years of Life Lost)	44568	Western Pacific Region	2	Female	22	All ages	465	Ovarian cancer	126	Occupational risks	1	Number	1999	7718.835920999847	12883.516513280912	3547.601754701471
4	YLLs (Years of Life Lost)	44568	Western Pacific Region	2	Female	22	All ages	465	Ovarian cancer	126	Occupational risks	3	Rate	1999	0.94865234964	1.58339655578	0.43600366359000003
4	YLLs (Years of Life Lost)	44568	Western Pacific Region	2	Female	22	All ages	465	Ovarian cancer	126	Occupational risks	1	Number	2000	8037.1471282696975	13439.119592655185	3832.060607724941
4	YLLs (Years of Life Lost)	44568	Western Pacific Region	2	Female	22	All ages	465	Ovarian cancer	126	Occupational risks	3	Rate	2000	0.9814175032	1.64105334708	0.46793362044000003
4	YLLs (Years of Life Lost)	44568	Western Pacific Region	2	Female	22	All ages	465	Ovarian cancer	126	Occupational risks	1	Number	2001	8537.471497212313	14062.663917754113	4059.289533201848
4	YLLs (Years of Life Lost)	44568	Western Pacific Region	2	Female	22	All ages	465	Ovarian cancer	126	Occupational risks	3	Rate	2001	1.03539556583	1.70547214932	0.49229685679999996
4	YLLs (Years of Life Lost)	44568	Western Pacific Region	2	Female	22	All ages	465	Ovarian cancer	126	Occupational risks	1	Number	2002	8814.24020636213	14189.448425546658	4180.855796384194
4	YLLs (Years of Life Lost)	44568	Western Pacific Region	2	Female	22	All ages	465	Ovarian cancer	126	Occupational risks	3	Rate	2002	1.06138890235	1.70865811876	0.50344826561
4	YLLs (Years of Life Lost)	44568	Western Pacific Region	2	Female	22	All ages	465	Ovarian cancer	126	Occupational risks	1	Number	2003	8994.174294171307	14943.961466772324	4275.108317812075
4	YLLs (Years of Life Lost)	44568	Western Pacific Region	2	Female	22	All ages	465	Ovarian cancer	126	Occupational risks	3	Rate	2003	1.07526893191	1.78657617246	0.51109651696
4	YLLs (Years of Life Lost)	44568	Western Pacific Region	2	Female	22	All ages	465	Ovarian cancer	126	Occupational risks	1	Number	2004	9357.349495616976	15334.748833565756	4414.112080389226
4	YLLs (Years of Life Lost)	44568	Western Pacific Region	2	Female	22	All ages	465	Ovarian cancer	126	Occupational risks	3	Rate	2004	1.11048403236	1.8198522699100002	0.5238450252
4	YLLs (Years of Life Lost)	44568	Western Pacific Region	2	Female	22	All ages	465	Ovarian cancer	126	Occupational risks	1	Number	2005	9533.951330423304	16093.743203370375	4646.734378642886
4	YLLs (Years of Life Lost)	44568	Western Pacific Region	2	Female	22	All ages	465	Ovarian cancer	126	Occupational risks	3	Rate	2005	1.1228917438100001	1.89549230364	0.54728406813
4	YLLs (Years of Life Lost)	44568	Western Pacific Region	2	Female	22	All ages	465	Ovarian cancer	126	Occupational risks	1	Number	2006	9706.4424984969	15962.439683579312	4606.538377216533
4	YLLs (Years of Life Lost)	44568	Western Pacific Region	2	Female	22	All ages	465	Ovarian cancer	126	Occupational risks	3	Rate	2006	1.1341340929700001	1.8651062997499999	0.53824377211
4	YLLs (Years of Life Lost)	44568	Western Pacific Region	2	Female	22	All ages	465	Ovarian cancer	126	Occupational risks	1	Number	2007	10129.298141008045	16640.628047088092	4811.981518526609
4	YLLs (Years of Life Lost)	44568	Western Pacific Region	2	Female	22	All ages	465	Ovarian cancer	126	Occupational risks	3	Rate	2007	1.1737511783899999	1.9282635882099999	0.55759726875
4	YLLs (Years of Life Lost)	44568	Western Pacific Region	2	Female	22	All ages	465	Ovarian cancer	126	Occupational risks	1	Number	2008	10809.398912418608	17530.36505249907	5083.582345894187
4	YLLs (Years of Life Lost)	44568	Western Pacific Region	2	Female	22	All ages	465	Ovarian cancer	126	Occupational risks	3	Rate	2008	1.24217231112	2.01451849898	0.58418467877
4	YLLs (Years of Life Lost)	44568	Western Pacific Region	2	Female	22	All ages	465	Ovarian cancer	126	Occupational risks	1	Number	2009	11120.095452913674	18364.119541788787	5605.84534979239
4	YLLs (Years of Life Lost)	44568	Western Pacific Region	2	Female	22	All ages	465	Ovarian cancer	126	Occupational risks	3	Rate	2009	1.2676631569499999	2.0934638422400003	0.63905239335
4	YLLs (Years of Life Lost)	44568	Western Pacific Region	2	Female	22	All ages	465	Ovarian cancer	126	Occupational risks	1	Number	2010	11233.554180459092	19185.99667812944	5491.328729677931
4	YLLs (Years of Life Lost)	44568	Western Pacific Region	2	Female	22	All ages	465	Ovarian cancer	126	Occupational risks	3	Rate	2010	1.2712191453300001	2.17113888514	0.62141349945
4	YLLs (Years of Life Lost)	44568	Western Pacific Region	2	Female	22	All ages	465	Ovarian cancer	126	Occupational risks	1	Number	2011	11925.387015867413	19847.41442968731	5623.7493899155215
4	YLLs (Years of Life Lost)	44568	Western Pacific Region	2	Female	22	All ages	465	Ovarian cancer	126	Occupational risks	3	Rate	2011	1.34050749012	2.23100580862	0.63215375482
4	YLLs (Years of Life Lost)	44568	Western Pacific Region	2	Female	22	All ages	465	Ovarian cancer	126	Occupational risks	1	Number	2012	12042.50917154438	20100.30567607611	5692.412834273488
4	YLLs (Years of Life Lost)	44568	Western Pacific Region	2	Female	22	All ages	465	Ovarian cancer	126	Occupational risks	3	Rate	2012	1.34457309385	2.2442441027199997	0.63557062959
4	YLLs (Years of Life Lost)	44568	Western Pacific Region	2	Female	22	All ages	465	Ovarian cancer	126	Occupational risks	1	Number	2013	12177.341835539375	21025.957659111344	5926.070034595661
4	YLLs (Years of Life Lost)	44568	Western Pacific Region	2	Female	22	All ages	465	Ovarian cancer	126	Occupational risks	3	Rate	2013	1.35017671148	2.33127711707	0.6570597967399999
4	YLLs (Years of Life Lost)	44568	Western Pacific Region	2	Female	22	All ages	465	Ovarian cancer	126	Occupational risks	1	Number	2014	12173.00133800657	20979.428869042255	5805.059093723562
4	YLLs (Years of Life Lost)	44568	Western Pacific Region	2	Female	22	All ages	465	Ovarian cancer	126	Occupational risks	3	Rate	2014	1.34031386853	2.30994959142	0.63916868116
4	YLLs (Years of Life Lost)	44568	Western Pacific Region	2	Female	22	All ages	465	Ovarian cancer	126	Occupational risks	1	Number	2015	11705.4784855612	19962.625350270257	5579.749509224787
4	YLLs (Years of Life Lost)	44568	Western Pacific Region	2	Female	22	All ages	465	Ovarian cancer	126	Occupational risks	3	Rate	2015	1.2795837219900001	2.18221326688	0.60995000363
4	YLLs (Years of Life Lost)	44568	Western Pacific Region	2	Female	22	All ages	465	Ovarian cancer	126	Occupational risks	1	Number	2016	11657.647173610483	20233.983920651623	5359.4256457574975
4	YLLs (Years of Life Lost)	44568	Western Pacific Region	2	Female	22	All ages	465	Ovarian cancer	126	Occupational risks	3	Rate	2016	1.26484115718	2.19536371751	0.58149144803
4	YLLs (Years of Life Lost)	44568	Western Pacific Region	2	Female	22	All ages	465	Ovarian cancer	126	Occupational risks	1	Number	2017	11838.46975096391	20308.95493110188	5607.751444238125
4	YLLs (Years of Life Lost)	44568	Western Pacific Region	2	Female	22	All ages	465	Ovarian cancer	126	Occupational risks	3	Rate	2017	1.27525895048	2.18771320074	0.60407598041
4	YLLs (Years of Life Lost)	44568	Western Pacific Region	2	Female	22	All ages	465	Ovarian cancer	126	Occupational risks	1	Number	2018	12171.960889744045	20273.55567561248	5615.855802728228
4	YLLs (Years of Life Lost)	44568	Western Pacific Region	2	Female	22	All ages	465	Ovarian cancer	126	Occupational risks	3	Rate	2018	1.3028669902	2.1700485815799997	0.60111211442
4	YLLs (Years of Life Lost)	44568	Western Pacific Region	2	Female	22	All ages	465	Ovarian cancer	126	Occupational risks	1	Number	2019	12599.546446059388	21712.290765341124	5880.050124272593
4	YLLs (Years of Life Lost)	44568	Western Pacific Region	2	Female	22	All ages	465	Ovarian cancer	126	Occupational risks	3	Rate	2019	1.34146691927	2.3116958953999998	0.62604576753
4	YLLs (Years of Life Lost)	44568	Western Pacific Region	2	Female	22	All ages	465	Ovarian cancer	126	Occupational risks	1	Number	2020	12910.893203412354	21641.67629116035	5957.276078036564
4	YLLs (Years of Life Lost)	44568	Western Pacific Region	2	Female	22	All ages	465	Ovarian cancer	126	Occupational risks	3	Rate	2020	1.3687972131300001	2.29442422984	0.63158317283
4	YLLs (Years of Life Lost)	44568	Western Pacific Region	2	Female	22	All ages	465	Ovarian cancer	126	Occupational risks	1	Number	2021	13371.422657490575	23160.75323743067	6144.529864311475
4	YLLs (Years of Life Lost)	44568	Western Pacific Region	2	Female	22	All ages	465	Ovarian cancer	126	Occupational risks	3	Rate	2021	1.4130896020600001	2.44762434141	0.6493528387499999
4	YLLs (Years of Life Lost)	44568	Western Pacific Region	2	Female	27	Age-standardized	465	Ovarian cancer	126	Occupational risks	3	Rate	1990	1.11276882406	1.9546833787799998	0.49454263909
4	YLLs (Years of Life Lost)	44568	Western Pacific Region	2	Female	27	Age-standardized	465	Ovarian cancer	126	Occupational risks	3	Rate	1991	1.09965398505	1.91572571256	0.5112914055700001
4	YLLs (Years of Life Lost)	44568	Western Pacific Region	2	Female	27	Age-standardized	465	Ovarian cancer	126	Occupational risks	3	Rate	1992	1.09243535557	1.83714776762	0.49175643313
4	YLLs (Years of Life Lost)	44568	Western Pacific Region	2	Female	27	Age-standardized	465	Ovarian cancer	126	Occupational risks	3	Rate	1993	1.09290773625	1.84437494619	0.51887897181
4	YLLs (Years of Life Lost)	44568	Western Pacific Region	2	Female	27	Age-standardized	465	Ovarian cancer	126	Occupational risks	3	Rate	1994	1.0916742265000001	1.82452923345	0.49599885859
4	YLLs (Years of Life Lost)	44568	Western Pacific Region	2	Female	27	Age-standardized	465	Ovarian cancer	126	Occupational risks	3	Rate	1995	1.09206273757	1.8520996007	0.53324993142
4	YLLs (Years of Life Lost)	44568	Western Pacific Region	2	Female	27	Age-standardized	465	Ovarian cancer	126	Occupational risks	3	Rate	1996	1.09161170237	1.7901522152300002	0.51075848767
4	YLLs (Years of Life Lost)	44568	Western Pacific Region	2	Female	27	Age-standardized	465	Ovarian cancer	126	Occupational risks	3	Rate	1997	1.0685453945899999	1.7385632328299998	0.49582140674999997
4	YLLs (Years of Life Lost)	44568	Western Pacific Region	2	Female	27	Age-standardized	465	Ovarian cancer	126	Occupational risks	3	Rate	1998	1.03961694076	1.72605255929	0.46443573242
4	YLLs (Years of Life Lost)	44568	Western Pacific Region	2	Female	27	Age-standardized	465	Ovarian cancer	126	Occupational risks	3	Rate	1999	1.0482584664699999	1.7501030114999998	0.47827122235
4	YLLs (Years of Life Lost)	44568	Western Pacific Region	2	Female	27	Age-standardized	465	Ovarian cancer	126	Occupational risks	3	Rate	2000	1.06343150988	1.76655620326	0.50738670849
4	YLLs (Years of Life Lost)	44568	Western Pacific Region	2	Female	27	Age-standardized	465	Ovarian cancer	126	Occupational risks	3	Rate	2001	1.09902921847	1.79112123164	0.52429292428
4	YLLs (Years of Life Lost)	44568	Western Pacific Region	2	Female	27	Age-standardized	465	Ovarian cancer	126	Occupational risks	3	Rate	2002	1.1001094815899999	1.7736465784100002	0.52339388023
4	YLLs (Years of Life Lost)	44568	Western Pacific Region	2	Female	27	Age-standardized	465	Ovarian cancer	126	Occupational risks	3	Rate	2003	1.0897846894499998	1.81093596191	0.51924084177
4	YLLs (Years of Life Lost)	44568	Western Pacific Region	2	Female	27	Age-standardized	465	Ovarian cancer	126	Occupational risks	3	Rate	2004	1.10085487965	1.799710354	0.52084153727
4	YLLs (Years of Life Lost)	44568	Western Pacific Region	2	Female	27	Age-standardized	465	Ovarian cancer	126	Occupational risks	3	Rate	2005	1.08856814759	1.8420314544699998	0.5311582382300001
4	YLLs (Years of Life Lost)	44568	Western Pacific Region	2	Female	27	Age-standardized	465	Ovarian cancer	126	Occupational risks	3	Rate	2006	1.0708543860300002	1.75931630844	0.50978154699
4	YLLs (Years of Life Lost)	44568	Western Pacific Region	2	Female	27	Age-standardized	465	Ovarian cancer	126	Occupational risks	3	Rate	2007	1.0790919129	1.7620927714899999	0.51109476879
4	YLLs (Years of Life Lost)	44568	Western Pacific Region	2	Female	27	Age-standardized	465	Ovarian cancer	126	Occupational risks	3	Rate	2008	1.11170776279	1.8052594288400001	0.52342841282
4	YLLs (Years of Life Lost)	44568	Western Pacific Region	2	Female	27	Age-standardized	465	Ovarian cancer	126	Occupational risks	3	Rate	2009	1.10235767194	1.8229638010300002	0.55667896785
4	YLLs (Years of Life Lost)	44568	Western Pacific Region	2	Female	27	Age-standardized	465	Ovarian cancer	126	Occupational risks	3	Rate	2010	1.07498395492	1.8340398509	0.52691026944
4	YLLs (Years of Life Lost)	44568	Western Pacific Region	2	Female	27	Age-standardized	465	Ovarian cancer	126	Occupational risks	3	Rate	2011	1.10353283732	1.82052198303	0.5223643487999999
4	YLLs (Years of Life Lost)	44568	Western Pacific Region	2	Female	27	Age-standardized	465	Ovarian cancer	126	Occupational risks	3	Rate	2012	1.07558295543	1.79897383439	0.51015128235
4	YLLs (Years of Life Lost)	44568	Western Pacific Region	2	Female	27	Age-standardized	465	Ovarian cancer	126	Occupational risks	3	Rate	2013	1.0490891784	1.7956100664499999	0.50927111144
4	YLLs (Years of Life Lost)	44568	Western Pacific Region	2	Female	27	Age-standardized	465	Ovarian cancer	126	Occupational risks	3	Rate	2014	1.01119661767	1.7426771537699999	0.48143571592
4	YLLs (Years of Life Lost)	44568	Western Pacific Region	2	Female	27	Age-standardized	465	Ovarian cancer	126	Occupational risks	3	Rate	2015	0.94053909207	1.6037543851	0.44811754975
4	YLLs (Years of Life Lost)	44568	Western Pacific Region	2	Female	27	Age-standardized	465	Ovarian cancer	126	Occupational risks	3	Rate	2016	0.90370127614	1.56960075207	0.41571782318
4	YLLs (Years of Life Lost)	44568	Western Pacific Region	2	Female	27	Age-standardized	465	Ovarian cancer	126	Occupational risks	3	Rate	2017	0.8835181201899999	1.51462632915	0.41853426165
4	YLLs (Years of Life Lost)	44568	Western Pacific Region	2	Female	27	Age-standardized	465	Ovarian cancer	126	Occupational risks	3	Rate	2018	0.87604631546	1.45969264743	0.40446589875
4	YLLs (Years of Life Lost)	44568	Western Pacific Region	2	Female	27	Age-standardized	465	Ovarian cancer	126	Occupational risks	3	Rate	2019	0.87334159337	1.50645647725	0.40813674381000004
4	YLLs (Years of Life Lost)	44568	Western Pacific Region	2	Female	27	Age-standardized	465	Ovarian cancer	126	Occupational risks	3	Rate	2020	0.8646624678900001	1.44958294551	0.40001112352
4	YLLs (Years of Life Lost)	44568	Western Pacific Region	2	Female	27	Age-standardized	465	Ovarian cancer	126	Occupational risks	3	Rate	2021	0.8647320408899999	1.49985374393	0.39517911307
4	YLLs (Years of Life Lost)	44576	World Bank Upper Middle Income	2	Female	22	All ages	465	Ovarian cancer	126	Occupational risks	1	Number	1990	12130.336876651983	20082.85253248697	5696.910773864383
4	YLLs (Years of Life Lost)	44576	World Bank Upper Middle Income	2	Female	22	All ages	465	Ovarian cancer	126	Occupational risks	3	Rate	1990	1.18546161911	1.9626372393200002	0.5567420871000001
4	YLLs (Years of Life Lost)	44576	World Bank Upper Middle Income	2	Female	22	All ages	465	Ovarian cancer	126	Occupational risks	1	Number	1991	12572.16834161628	20440.62052162421	5949.140807285786
4	YLLs (Years of Life Lost)	44576	World Bank Upper Middle Income	2	Female	22	All ages	465	Ovarian cancer	126	Occupational risks	3	Rate	1991	1.2124164047600001	1.97122270164	0.5737145505
4	YLLs (Years of Life Lost)	44576	World Bank Upper Middle Income	2	Female	22	All ages	465	Ovarian cancer	126	Occupational risks	1	Number	1992	13264.73218676992	21822.23188976792	6051.697940155031
4	YLLs (Years of Life Lost)	44576	World Bank Upper Middle Income	2	Female	22	All ages	465	Ovarian cancer	126	Occupational risks	3	Rate	1992	1.26415374079	2.07969943814	0.5767381113700001
4	YLLs (Years of Life Lost)	44576	World Bank Upper Middle Income	2	Female	22	All ages	465	Ovarian cancer	126	Occupational risks	1	Number	1993	14256.043786738928	23254.57101691601	6706.229956485167
4	YLLs (Years of Life Lost)	44576	World Bank Upper Middle Income	2	Female	22	All ages	465	Ovarian cancer	126	Occupational risks	3	Rate	1993	1.34414679693	2.19258285216	0.6323042809299999
4	YLLs (Years of Life Lost)	44576	World Bank Upper Middle Income	2	Female	22	All ages	465	Ovarian cancer	126	Occupational risks	1	Number	1994	14918.704331093071	24674.856759736205	6847.968595671744
4	YLLs (Years of Life Lost)	44576	World Bank Upper Middle Income	2	Female	22	All ages	465	Ovarian cancer	126	Occupational risks	3	Rate	1994	1.39305824052	2.30405481468	0.63944018672
4	YLLs (Years of Life Lost)	44576	World Bank Upper Middle Income	2	Female	22	All ages	465	Ovarian cancer	126	Occupational risks	1	Number	1995	15101.078274698104	24445.25371101248	7122.045513243666
4	YLLs (Years of Life Lost)	44576	World Bank Upper Middle Income	2	Female	22	All ages	465	Ovarian cancer	126	Occupational risks	3	Rate	1995	1.39765457792	2.26248881941	0.6591687914400001
4	YLLs (Years of Life Lost)	44576	World Bank Upper Middle Income	2	Female	22	All ages	465	Ovarian cancer	126	Occupational risks	1	Number	1996	14938.956336703632	23986.909474091044	6953.326539922244
4	YLLs (Years of Life Lost)	44576	World Bank Upper Middle Income	2	Female	22	All ages	465	Ovarian cancer	126	Occupational risks	3	Rate	1996	1.37128495034	2.2018196737199998	0.63826359915
4	YLLs (Years of Life Lost)	44576	World Bank Upper Middle Income	2	Female	22	All ages	465	Ovarian cancer	126	Occupational risks	1	Number	1997	15115.385454420908	24046.63647203608	7064.763359681415
4	YLLs (Years of Life Lost)	44576	World Bank Upper Middle Income	2	Female	22	All ages	465	Ovarian cancer	126	Occupational risks	3	Rate	1997	1.37668717529	2.19013244087	0.6434483026
4	YLLs (Years of Life Lost)	44576	World Bank Upper Middle Income	2	Female	22	All ages	465	Ovarian cancer	126	Occupational risks	1	Number	1998	15066.19891183725	24289.85107028277	7132.300220785186
4	YLLs (Years of Life Lost)	44576	World Bank Upper Middle Income	2	Female	22	All ages	465	Ovarian cancer	126	Occupational risks	3	Rate	1998	1.36186756375	2.19561420199	0.6447046386699999
4	YLLs (Years of Life Lost)	44576	World Bank Upper Middle Income	2	Female	22	All ages	465	Ovarian cancer	126	Occupational risks	1	Number	1999	15214.115356090408	24792.952855017124	7133.357817397191
4	YLLs (Years of Life Lost)	44576	World Bank Upper Middle Income	2	Female	22	All ages	465	Ovarian cancer	126	Occupational risks	3	Rate	1999	1.3650758276000001	2.22453030262	0.6400355261
4	YLLs (Years of Life Lost)	44576	World Bank Upper Middle Income	2	Female	22	All ages	465	Ovarian cancer	126	Occupational risks	1	Number	2000	15994.088236034138	25876.67767120092	7507.922877494189
4	YLLs (Years of Life Lost)	44576	World Bank Upper Middle Income	2	Female	22	All ages	465	Ovarian cancer	126	Occupational risks	3	Rate	2000	1.424489943	2.30466823472	0.66868210766
4	YLLs (Years of Life Lost)	44576	World Bank Upper Middle Income	2	Female	22	All ages	465	Ovarian cancer	126	Occupational risks	1	Number	2001	16299.441505070625	26277.306652976997	7802.062707306804
4	YLLs (Years of Life Lost)	44576	World Bank Upper Middle Income	2	Female	22	All ages	465	Ovarian cancer	126	Occupational risks	3	Rate	2001	1.44074245794	2.32270727579	0.68964099159
4	YLLs (Years of Life Lost)	44576	World Bank Upper Middle Income	2	Female	22	All ages	465	Ovarian cancer	126	Occupational risks	1	Number	2002	16827.748975046492	27115.37707159528	7967.389599962176
4	YLLs (Years of Life Lost)	44576	World Bank Upper Middle Income	2	Female	22	All ages	465	Ovarian cancer	126	Occupational risks	3	Rate	2002	1.47612576244	2.3785538228000003	0.6988973430400001
4	YLLs (Years of Life Lost)	44576	World Bank Upper Middle Income	2	Female	22	All ages	465	Ovarian cancer	126	Occupational risks	1	Number	2003	17207.13797017383	27802.653781852656	8104.254591968714
4	YLLs (Years of Life Lost)	44576	World Bank Upper Middle Income	2	Female	22	All ages	465	Ovarian cancer	126	Occupational risks	3	Rate	2003	1.49794898161	2.4203302717	0.70550721066
4	YLLs (Years of Life Lost)	44576	World Bank Upper Middle Income	2	Female	22	All ages	465	Ovarian cancer	126	Occupational risks	1	Number	2004	17370.16260567861	27339.079937373248	8251.266396978672
4	YLLs (Years of Life Lost)	44576	World Bank Upper Middle Income	2	Female	22	All ages	465	Ovarian cancer	126	Occupational risks	3	Rate	2004	1.50056997486	2.36176272068	0.71280867606
4	YLLs (Years of Life Lost)	44576	World Bank Upper Middle Income	2	Female	22	All ages	465	Ovarian cancer	126	Occupational risks	1	Number	2005	18290.184387250363	29108.520079774164	8819.458644717046
4	YLLs (Years of Life Lost)	44576	World Bank Upper Middle Income	2	Female	22	All ages	465	Ovarian cancer	126	Occupational risks	3	Rate	2005	1.56767777462	2.49493274726	0.75592837168
4	YLLs (Years of Life Lost)	44576	World Bank Upper Middle Income	2	Female	22	All ages	465	Ovarian cancer	126	Occupational risks	1	Number	2006	18716.237850583268	30295.27396502562	8908.632519708648
4	YLLs (Years of Life Lost)	44576	World Bank Upper Middle Income	2	Female	22	All ages	465	Ovarian cancer	126	Occupational risks	3	Rate	2006	1.59133279533	2.57583085816	0.75744918414
4	YLLs (Years of Life Lost)	44576	World Bank Upper Middle Income	2	Female	22	All ages	465	Ovarian cancer	126	Occupational risks	1	Number	2007	19304.721407155525	30815.44433388061	9223.607098515557
4	YLLs (Years of Life Lost)	44576	World Bank Upper Middle Income	2	Female	22	All ages	465	Ovarian cancer	126	Occupational risks	3	Rate	2007	1.62805418061	2.59880533456	0.777868366
4	YLLs (Years of Life Lost)	44576	World Bank Upper Middle Income	2	Female	22	All ages	465	Ovarian cancer	126	Occupational risks	1	Number	2008	20409.455484120437	32383.024729788653	9485.702151165651
4	YLLs (Years of Life Lost)	44576	World Bank Upper Middle Income	2	Female	22	All ages	465	Ovarian cancer	126	Occupational risks	3	Rate	2008	1.7066316454200001	2.70785738607	0.7931911501900001
4	YLLs (Years of Life Lost)	44576	World Bank Upper Middle Income	2	Female	22	All ages	465	Ovarian cancer	126	Occupational risks	1	Number	2009	21338.34194876372	33644.097949646384	10327.39066474214
4	YLLs (Years of Life Lost)	44576	World Bank Upper Middle Income	2	Female	22	All ages	465	Ovarian cancer	126	Occupational risks	3	Rate	2009	1.76863091932	2.7885949165799997	0.8559869595
4	YLLs (Years of Life Lost)	44576	World Bank Upper Middle Income	2	Female	22	All ages	465	Ovarian cancer	126	Occupational risks	1	Number	2010	22413.453769491203	36223.39286768998	10903.352572075331
4	YLLs (Years of Life Lost)	44576	World Bank Upper Middle Income	2	Female	22	All ages	465	Ovarian cancer	126	Occupational risks	3	Rate	2010	1.84322342745	2.97891645982	0.8966630089800001
4	YLLs (Years of Life Lost)	44576	World Bank Upper Middle Income	2	Female	22	All ages	465	Ovarian cancer	126	Occupational risks	1	Number	2011	22427.243749420017	35871.55869472507	10702.839991812489
4	YLLs (Years of Life Lost)	44576	World Bank Upper Middle Income	2	Female	22	All ages	465	Ovarian cancer	126	Occupational risks	3	Rate	2011	1.83182275676	2.92993371239	0.87419150021
4	YLLs (Years of Life Lost)	44576	World Bank Upper Middle Income	2	Female	22	All ages	465	Ovarian cancer	126	Occupational risks	1	Number	2012	22544.144707886346	36873.08700828317	10750.656205891864
4	YLLs (Years of Life Lost)	44576	World Bank Upper Middle Income	2	Female	22	All ages	465	Ovarian cancer	126	Occupational risks	3	Rate	2012	1.8279445870900002	2.98977675488	0.87169436117
4	YLLs (Years of Life Lost)	44576	World Bank Upper Middle Income	2	Female	22	All ages	465	Ovarian cancer	126	Occupational risks	1	Number	2013	22699.363846857657	37483.91302730821	11050.98749426974
4	YLLs (Years of Life Lost)	44576	World Bank Upper Middle Income	2	Female	22	All ages	465	Ovarian cancer	126	Occupational risks	3	Rate	2013	1.82576647649	3.01492465933	0.88885849997
4	YLLs (Years of Life Lost)	44576	World Bank Upper Middle Income	2	Female	22	All ages	465	Ovarian cancer	126	Occupational risks	1	Number	2014	23101.84109646196	38199.75189122729	11154.58119020339
4	YLLs (Years of Life Lost)	44576	World Bank Upper Middle Income	2	Female	22	All ages	465	Ovarian cancer	126	Occupational risks	3	Rate	2014	1.8429810826	3.04743763934	0.8898720250000001
4	YLLs (Years of Life Lost)	44576	World Bank Upper Middle Income	2	Female	22	All ages	465	Ovarian cancer	126	Occupational risks	1	Number	2015	23240.543603908965	37723.83693072527	10825.862739773607
4	YLLs (Years of Life Lost)	44576	World Bank Upper Middle Income	2	Female	22	All ages	465	Ovarian cancer	126	Occupational risks	3	Rate	2015	1.8389301002699998	2.98493444955	0.85660667809
4	YLLs (Years of Life Lost)	44576	World Bank Upper Middle Income	2	Female	22	All ages	465	Ovarian cancer	126	Occupational risks	1	Number	2016	23748.92584810597	38635.70993163738	10896.402510100315
4	YLLs (Years of Life Lost)	44576	World Bank Upper Middle Income	2	Female	22	All ages	465	Ovarian cancer	126	Occupational risks	3	Rate	2016	1.86401687991	3.03245780211	0.8552419734300001
4	YLLs (Years of Life Lost)	44576	World Bank Upper Middle Income	2	Female	22	All ages	465	Ovarian cancer	126	Occupational risks	1	Number	2017	23839.289714873707	39029.948056360896	11443.22302769813
4	YLLs (Years of Life Lost)	44576	World Bank Upper Middle Income	2	Female	22	All ages	465	Ovarian cancer	126	Occupational risks	3	Rate	2017	1.8567052430800002	3.03981830248	0.89124686379
4	YLLs (Years of Life Lost)	44576	World Bank Upper Middle Income	2	Female	22	All ages	465	Ovarian cancer	126	Occupational risks	1	Number	2018	24144.27977289561	39330.24476523261	11207.468651662935
4	YLLs (Years of Life Lost)	44576	World Bank Upper Middle Income	2	Female	22	All ages	465	Ovarian cancer	126	Occupational risks	3	Rate	2018	1.86750940065	3.04211194203	0.86687419386
4	YLLs (Years of Life Lost)	44576	World Bank Upper Middle Income	2	Female	22	All ages	465	Ovarian cancer	126	Occupational risks	1	Number	2019	24898.44746312624	41386.73957670851	11483.389364033232
4	YLLs (Years of Life Lost)	44576	World Bank Upper Middle Income	2	Female	22	All ages	465	Ovarian cancer	126	Occupational risks	3	Rate	2019	1.914555503	3.1824156958	0.8830103295599999
4	YLLs (Years of Life Lost)	44576	World Bank Upper Middle Income	2	Female	22	All ages	465	Ovarian cancer	126	Occupational risks	1	Number	2020	25810.555704759445	42544.8235265276	12312.937003976967
4	YLLs (Years of Life Lost)	44576	World Bank Upper Middle Income	2	Female	22	All ages	465	Ovarian cancer	126	Occupational risks	3	Rate	2020	1.9754461206	3.25622615601	0.94238744473
4	YLLs (Years of Life Lost)	44576	World Bank Upper Middle Income	2	Female	22	All ages	465	Ovarian cancer	126	Occupational risks	1	Number	2021	26501.54707610615	44785.73064028237	12176.267792948764
4	YLLs (Years of Life Lost)	44576	World Bank Upper Middle Income	2	Female	22	All ages	465	Ovarian cancer	126	Occupational risks	3	Rate	2021	2.02133069851	3.4159051899299997	0.92871045651
4	YLLs (Years of Life Lost)	44576	World Bank Upper Middle Income	2	Female	27	Age-standardized	465	Ovarian cancer	126	Occupational risks	3	Rate	1990	1.50418959295	2.49275713633	0.70556492448
4	YLLs (Years of Life Lost)	44576	World Bank Upper Middle Income	2	Female	27	Age-standardized	465	Ovarian cancer	126	Occupational risks	3	Rate	1991	1.5194385289899999	2.46480876193	0.71968527475
4	YLLs (Years of Life Lost)	44576	World Bank Upper Middle Income	2	Female	27	Age-standardized	465	Ovarian cancer	126	Occupational risks	3	Rate	1992	1.56525898813	2.56792451529	0.71331937425
4	YLLs (Years of Life Lost)	44576	World Bank Upper Middle Income	2	Female	27	Age-standardized	465	Ovarian cancer	126	Occupational risks	3	Rate	1993	1.64390704115	2.67827620588	0.77342200131
4	YLLs (Years of Life Lost)	44576	World Bank Upper Middle Income	2	Female	27	Age-standardized	465	Ovarian cancer	126	Occupational risks	3	Rate	1994	1.68220698244	2.78071982129	0.77172700421
4	YLLs (Years of Life Lost)	44576	World Bank Upper Middle Income	2	Female	27	Age-standardized	465	Ovarian cancer	126	Occupational risks	3	Rate	1995	1.6683453882000001	2.69716164492	0.789068474
4	YLLs (Years of Life Lost)	44576	World Bank Upper Middle Income	2	Female	27	Age-standardized	465	Ovarian cancer	126	Occupational risks	3	Rate	1996	1.61286439879	2.5709136185	0.75185741567
4	YLLs (Years of Life Lost)	44576	World Bank Upper Middle Income	2	Female	27	Age-standardized	465	Ovarian cancer	126	Occupational risks	3	Rate	1997	1.59547444847	2.53767370313	0.74537481031
4	YLLs (Years of Life Lost)	44576	World Bank Upper Middle Income	2	Female	27	Age-standardized	465	Ovarian cancer	126	Occupational risks	3	Rate	1998	1.55496403741	2.50614961875	0.73549610935
4	YLLs (Years of Life Lost)	44576	World Bank Upper Middle Income	2	Female	27	Age-standardized	465	Ovarian cancer	126	Occupational risks	3	Rate	1999	1.5335140065800001	2.49284798113	0.7197827103700001
4	YLLs (Years of Life Lost)	44576	World Bank Upper Middle Income	2	Female	27	Age-standardized	465	Ovarian cancer	126	Occupational risks	3	Rate	2000	1.5732413533899998	2.53884241571	0.74027952291
4	YLLs (Years of Life Lost)	44576	World Bank Upper Middle Income	2	Female	27	Age-standardized	465	Ovarian cancer	126	Occupational risks	3	Rate	2001	1.56330808921	2.51287661762	0.74974863534
4	YLLs (Years of Life Lost)	44576	World Bank Upper Middle Income	2	Female	27	Age-standardized	465	Ovarian cancer	126	Occupational risks	3	Rate	2002	1.5708964178800002	2.52585974667	0.74306179911
4	YLLs (Years of Life Lost)	44576	World Bank Upper Middle Income	2	Female	27	Age-standardized	465	Ovarian cancer	126	Occupational risks	3	Rate	2003	1.56615501881	2.5240811024000003	0.73813390979
4	YLLs (Years of Life Lost)	44576	World Bank Upper Middle Income	2	Female	27	Age-standardized	465	Ovarian cancer	126	Occupational risks	3	Rate	2004	1.5389722072899998	2.41120602899	0.72999069353
4	YLLs (Years of Life Lost)	44576	World Bank Upper Middle Income	2	Female	27	Age-standardized	465	Ovarian cancer	126	Occupational risks	3	Rate	2005	1.5753925366200001	2.50771722518	0.75818256183
4	YLLs (Years of Life Lost)	44576	World Bank Upper Middle Income	2	Female	27	Age-standardized	465	Ovarian cancer	126	Occupational risks	3	Rate	2006	1.56817168531	2.53595758127	0.7432808718
4	YLLs (Years of Life Lost)	44576	World Bank Upper Middle Income	2	Female	27	Age-standardized	465	Ovarian cancer	126	Occupational risks	3	Rate	2007	1.5689201700200002	2.50494604159	0.74962544187
4	YLLs (Years of Life Lost)	44576	World Bank Upper Middle Income	2	Female	27	Age-standardized	465	Ovarian cancer	126	Occupational risks	3	Rate	2008	1.60924746105	2.55481504818	0.7468184963700001
4	YLLs (Years of Life Lost)	44576	World Bank Upper Middle Income	2	Female	27	Age-standardized	465	Ovarian cancer	126	Occupational risks	3	Rate	2009	1.6308098578099999	2.57552018805	0.7893337825800001
4	YLLs (Years of Life Lost)	44576	World Bank Upper Middle Income	2	Female	27	Age-standardized	465	Ovarian cancer	126	Occupational risks	3	Rate	2010	1.66070539521	2.6810696856100003	0.80792132821
4	YLLs (Years of Life Lost)	44576	World Bank Upper Middle Income	2	Female	27	Age-standardized	465	Ovarian cancer	126	Occupational risks	3	Rate	2011	1.6100878939	2.57737508606	0.76950574388
4	YLLs (Years of Life Lost)	44576	World Bank Upper Middle Income	2	Female	27	Age-standardized	465	Ovarian cancer	126	Occupational risks	3	Rate	2012	1.56710753369	2.56381040103	0.7485607935999999
4	YLLs (Years of Life Lost)	44576	World Bank Upper Middle Income	2	Female	27	Age-standardized	465	Ovarian cancer	126	Occupational risks	3	Rate	2013	1.5286972996200001	2.52348907935	0.74443400835
4	YLLs (Years of Life Lost)	44576	World Bank Upper Middle Income	2	Female	27	Age-standardized	465	Ovarian cancer	126	Occupational risks	3	Rate	2014	1.50518867793	2.4880877290299996	0.72704295834
4	YLLs (Years of Life Lost)	44576	World Bank Upper Middle Income	2	Female	27	Age-standardized	465	Ovarian cancer	126	Occupational risks	3	Rate	2015	1.46747928401	2.3828486403799998	0.68437935821
4	YLLs (Years of Life Lost)	44576	World Bank Upper Middle Income	2	Female	27	Age-standardized	465	Ovarian cancer	126	Occupational risks	3	Rate	2016	1.45125922003	2.3617269568799997	0.66525441851
4	YLLs (Years of Life Lost)	44576	World Bank Upper Middle Income	2	Female	27	Age-standardized	465	Ovarian cancer	126	Occupational risks	3	Rate	2017	1.40829812713	2.3028629994300003	0.6761748224599999
4	YLLs (Years of Life Lost)	44576	World Bank Upper Middle Income	2	Female	27	Age-standardized	465	Ovarian cancer	126	Occupational risks	3	Rate	2018	1.3799162442200001	2.24518705362	0.64028446783
4	YLLs (Years of Life Lost)	44576	World Bank Upper Middle Income	2	Female	27	Age-standardized	465	Ovarian cancer	126	Occupational risks	3	Rate	2019	1.37589407534	2.28431606118	0.6343349479
4	YLLs (Years of Life Lost)	44576	World Bank Upper Middle Income	2	Female	27	Age-standardized	465	Ovarian cancer	126	Occupational risks	3	Rate	2020	1.38168824222	2.2754995461600003	0.6592037067700001
4	YLLs (Years of Life Lost)	44576	World Bank Upper Middle Income	2	Female	27	Age-standardized	465	Ovarian cancer	126	Occupational risks	3	Rate	2021	1.37662056528	2.3243051166399997	0.63416305994
4	YLLs (Years of Life Lost)	44634	High-middle SDI	2	Female	9	20-24 years	465	Ovarian cancer	126	Occupational risks	1	Number	1990	0.0848651650476187	0.500888282898595	0.0
4	YLLs (Years of Life Lost)	44634	High-middle SDI	2	Female	9	20-24 years	465	Ovarian cancer	126	Occupational risks	3	Rate	1990	0.00017628478999999998	0.0010404620499999998	0.0
4	YLLs (Years of Life Lost)	44634	High-middle SDI	2	Female	9	20-24 years	465	Ovarian cancer	126	Occupational risks	1	Number	1991	0.0861168375603624	0.4905327627597422	0.0
4	YLLs (Years of Life Lost)	44634	High-middle SDI	2	Female	9	20-24 years	465	Ovarian cancer	126	Occupational risks	3	Rate	1991	0.0001788963	0.0010190167	0.0
4	YLLs (Years of Life Lost)	44634	High-middle SDI	2	Female	9	20-24 years	465	Ovarian cancer	126	Occupational risks	1	Number	1992	0.0856014197343137	0.451811009923096	2.4029514949e-06
4	YLLs (Years of Life Lost)	44634	High-middle SDI	2	Female	9	20-24 years	465	Ovarian cancer	126	Occupational risks	3	Rate	1992	0.00017774073	0.00093812954	4.99e-09
4	YLLs (Years of Life Lost)	44634	High-middle SDI	2	Female	9	20-24 years	465	Ovarian cancer	126	Occupational risks	1	Number	1993	0.1076302512447505	0.4876429104250342	4.2543778007e-06
4	YLLs (Years of Life Lost)	44634	High-middle SDI	2	Female	9	20-24 years	465	Ovarian cancer	126	Occupational risks	3	Rate	1993	0.00022367412999999998	0.00101340565	8.84e-09
4	YLLs (Years of Life Lost)	44634	High-middle SDI	2	Female	9	20-24 years	465	Ovarian cancer	126	Occupational risks	1	Number	1994	0.1296397721079256	0.5385862660698421	3.927004758e-07
4	YLLs (Years of Life Lost)	44634	High-middle SDI	2	Female	9	20-24 years	465	Ovarian cancer	126	Occupational risks	3	Rate	1994	0.00026999002	0.00112166904	8.200000000000001e-10
4	YLLs (Years of Life Lost)	44634	High-middle SDI	2	Female	9	20-24 years	465	Ovarian cancer	126	Occupational risks	1	Number	1995	0.1378416052796556	0.6286997573991888	0.000292802819502
4	YLLs (Years of Life Lost)	44634	High-middle SDI	2	Female	9	20-24 years	465	Ovarian cancer	126	Occupational risks	3	Rate	1995	0.00028842749	0.00131552655	6.126800000000001e-07
4	YLLs (Years of Life Lost)	44634	High-middle SDI	2	Female	9	20-24 years	465	Ovarian cancer	126	Occupational risks	1	Number	1996	0.1227085780013417	0.5415527380973005	0.0
4	YLLs (Years of Life Lost)	44634	High-middle SDI	2	Female	9	20-24 years	465	Ovarian cancer	126	Occupational risks	3	Rate	1996	0.00025895217000000004	0.00114283989	0.0
4	YLLs (Years of Life Lost)	44634	High-middle SDI	2	Female	9	20-24 years	465	Ovarian cancer	126	Occupational risks	1	Number	1997	0.1124825806360359	0.509623462918816	8.32764101834e-05
4	YLLs (Years of Life Lost)	44634	High-middle SDI	2	Female	9	20-24 years	465	Ovarian cancer	126	Occupational risks	3	Rate	1997	0.00024023504999999998	0.0010884300399999999	1.7785999999999998e-07
4	YLLs (Years of Life Lost)	44634	High-middle SDI	2	Female	9	20-24 years	465	Ovarian cancer	126	Occupational risks	1	Number	1998	0.1083423468199124	0.5266627547525513	2.81377960473e-05
4	YLLs (Years of Life Lost)	44634	High-middle SDI	2	Female	9	20-24 years	465	Ovarian cancer	126	Occupational risks	3	Rate	1998	0.0002339899	0.0011374478	6.077000000000001e-08
4	YLLs (Years of Life Lost)	44634	High-middle SDI	2	Female	9	20-24 years	465	Ovarian cancer	126	Occupational risks	1	Number	1999	0.1192898872087536	0.6023928892421194	4.0937010616e-05
4	YLLs (Years of Life Lost)	44634	High-middle SDI	2	Female	9	20-24 years	465	Ovarian cancer	126	Occupational risks	3	Rate	1999	0.00025941609	0.0013100054900000001	8.902e-08
4	YLLs (Years of Life Lost)	44634	High-middle SDI	2	Female	9	20-24 years	465	Ovarian cancer	126	Occupational risks	1	Number	2000	0.1239945145298666	0.5431114234341106	0.0003675474482826
4	YLLs (Years of Life Lost)	44634	High-middle SDI	2	Female	9	20-24 years	465	Ovarian cancer	126	Occupational risks	3	Rate	2000	0.00027028673	0.0011838895600000002	8.0119e-07
4	YLLs (Years of Life Lost)	44634	High-middle SDI	2	Female	9	20-24 years	465	Ovarian cancer	126	Occupational risks	1	Number	2001	0.1060982533609534	0.4829206678607227	2.3621813113e-06
4	YLLs (Years of Life Lost)	44634	High-middle SDI	2	Female	9	20-24 years	465	Ovarian cancer	126	Occupational risks	3	Rate	2001	0.00023142657	0.00105336961	5.15e-09
4	YLLs (Years of Life Lost)	44634	High-middle SDI	2	Female	9	20-24 years	465	Ovarian cancer	126	Occupational risks	1	Number	2002	0.1154768621635358	0.5804842931618035	0.0
4	YLLs (Years of Life Lost)	44634	High-middle SDI	2	Female	9	20-24 years	465	Ovarian cancer	126	Occupational risks	3	Rate	2002	0.00025118058	0.0012626458300000001	0.0
4	YLLs (Years of Life Lost)	44634	High-middle SDI	2	Female	9	20-24 years	465	Ovarian cancer	126	Occupational risks	1	Number	2003	0.1267021263987767	0.5806137725019723	1.9433391133e-06
4	YLLs (Years of Life Lost)	44634	High-middle SDI	2	Female	9	20-24 years	465	Ovarian cancer	126	Occupational risks	3	Rate	2003	0.00027300611	0.00125105327	4.19e-09
4	YLLs (Years of Life Lost)	44634	High-middle SDI	2	Female	9	20-24 years	465	Ovarian cancer	126	Occupational risks	1	Number	2004	0.1086995837901557	0.4869615628742563	7.366310347e-07
4	YLLs (Years of Life Lost)	44634	High-middle SDI	2	Female	9	20-24 years	465	Ovarian cancer	126	Occupational risks	3	Rate	2004	0.00023021769999999998	0.00103134865	1.5600000000000002e-09
4	YLLs (Years of Life Lost)	44634	High-middle SDI	2	Female	9	20-24 years	465	Ovarian cancer	126	Occupational risks	1	Number	2005	0.1523474796538334	0.6105636809628847	6.17674108125e-05
4	YLLs (Years of Life Lost)	44634	High-middle SDI	2	Female	9	20-24 years	465	Ovarian cancer	126	Occupational risks	3	Rate	2005	0.00031461775	0.0012608949599999999	1.2755999999999999e-07
4	YLLs (Years of Life Lost)	44634	High-middle SDI	2	Female	9	20-24 years	465	Ovarian cancer	126	Occupational risks	1	Number	2006	0.1403359921272889	0.6195243947487566	0.0001440168469729
4	YLLs (Years of Life Lost)	44634	High-middle SDI	2	Female	9	20-24 years	465	Ovarian cancer	126	Occupational risks	3	Rate	2006	0.00028047638	0.0012381852800000001	2.8783e-07
4	YLLs (Years of Life Lost)	44634	High-middle SDI	2	Female	9	20-24 years	465	Ovarian cancer	126	Occupational risks	1	Number	2007	0.1127120063630427	0.4880409461691325	4.43366104858e-05
4	YLLs (Years of Life Lost)	44634	High-middle SDI	2	Female	9	20-24 years	465	Ovarian cancer	126	Occupational risks	3	Rate	2007	0.00021799851	0.0009439295999999999	8.575e-08
4	YLLs (Years of Life Lost)	44634	High-middle SDI	2	Female	9	20-24 years	465	Ovarian cancer	126	Occupational risks	1	Number	2008	0.120635816695728	0.5469970468548786	9.73649130477e-05
4	YLLs (Years of Life Lost)	44634	High-middle SDI	2	Female	9	20-24 years	465	Ovarian cancer	126	Occupational risks	3	Rate	2008	0.00022764976	0.00103222867	1.8373999999999998e-07
4	YLLs (Years of Life Lost)	44634	High-middle SDI	2	Female	9	20-24 years	465	Ovarian cancer	126	Occupational risks	1	Number	2009	0.1194094403975681	0.5443171860347025	2.18000462899e-05
4	YLLs (Years of Life Lost)	44634	High-middle SDI	2	Female	9	20-24 years	465	Ovarian cancer	126	Occupational risks	3	Rate	2009	0.00022262178999999998	0.00101480141	4.064e-08
4	YLLs (Years of Life Lost)	44634	High-middle SDI	2	Female	9	20-24 years	465	Ovarian cancer	126	Occupational risks	1	Number	2010	0.125912244583166	0.4926558370262184	8.743784995e-06
4	YLLs (Years of Life Lost)	44634	High-middle SDI	2	Female	9	20-24 years	465	Ovarian cancer	126	Occupational risks	3	Rate	2010	0.00023570706999999998	0.0009222491599999999	1.637e-08
4	YLLs (Years of Life Lost)	44634	High-middle SDI	2	Female	9	20-24 years	465	Ovarian cancer	126	Occupational risks	1	Number	2011	0.128060238682675	0.6078527830147178	2.814712165e-07
4	YLLs (Years of Life Lost)	44634	High-middle SDI	2	Female	9	20-24 years	465	Ovarian cancer	126	Occupational risks	3	Rate	2011	0.00024518333	0.0011637911	5.4e-10
4	YLLs (Years of Life Lost)	44634	High-middle SDI	2	Female	9	20-24 years	465	Ovarian cancer	126	Occupational risks	1	Number	2012	0.1112740081622367	0.5486275360006498	0.0
4	YLLs (Years of Life Lost)	44634	High-middle SDI	2	Female	9	20-24 years	465	Ovarian cancer	126	Occupational risks	3	Rate	2012	0.0002211434	0.00109032972	0.0
4	YLLs (Years of Life Lost)	44634	High-middle SDI	2	Female	9	20-24 years	465	Ovarian cancer	126	Occupational risks	1	Number	2013	0.095727452203624	0.4639592177168223	0.0
4	YLLs (Years of Life Lost)	44634	High-middle SDI	2	Female	9	20-24 years	465	Ovarian cancer	126	Occupational risks	3	Rate	2013	0.00019938768	0.00096636598	0.0
4	YLLs (Years of Life Lost)	44634	High-middle SDI	2	Female	9	20-24 years	465	Ovarian cancer	126	Occupational risks	1	Number	2014	0.0766162421338285	0.3672965356483893	0.0
4	YLLs (Years of Life Lost)	44634	High-middle SDI	2	Female	9	20-24 years	465	Ovarian cancer	126	Occupational risks	3	Rate	2014	0.00016805444	0.0008056492	0.0
4	YLLs (Years of Life Lost)	44634	High-middle SDI	2	Female	9	20-24 years	465	Ovarian cancer	126	Occupational risks	1	Number	2015	0.0640739138116172	0.3196302875575638	0.0
4	YLLs (Years of Life Lost)	44634	High-middle SDI	2	Female	9	20-24 years	465	Ovarian cancer	126	Occupational risks	3	Rate	2015	0.0001480796	0.00073868947	0.0
4	YLLs (Years of Life Lost)	44634	High-middle SDI	2	Female	9	20-24 years	465	Ovarian cancer	126	Occupational risks	1	Number	2016	0.0571699446157038	0.2798742679913162	0.0
4	YLLs (Years of Life Lost)	44634	High-middle SDI	2	Female	9	20-24 years	465	Ovarian cancer	126	Occupational risks	3	Rate	2016	0.00013849267000000002	0.00067798797	0.0
4	YLLs (Years of Life Lost)	44634	High-middle SDI	2	Female	9	20-24 years	465	Ovarian cancer	126	Occupational risks	1	Number	2017	0.0491871599532038	0.2807048445682463	0.0
4	YLLs (Years of Life Lost)	44634	High-middle SDI	2	Female	9	20-24 years	465	Ovarian cancer	126	Occupational risks	3	Rate	2017	0.00012405945	0.0007079914300000001	0.0
4	YLLs (Years of Life Lost)	44634	High-middle SDI	2	Female	9	20-24 years	465	Ovarian cancer	126	Occupational risks	1	Number	2018	0.0496694099196162	0.2270230317860383	0.0
4	YLLs (Years of Life Lost)	44634	High-middle SDI	2	Female	9	20-24 years	465	Ovarian cancer	126	Occupational risks	3	Rate	2018	0.00012960139	0.00059236662	0.0
4	YLLs (Years of Life Lost)	44634	High-middle SDI	2	Female	9	20-24 years	465	Ovarian cancer	126	Occupational risks	1	Number	2019	0.0483456015837884	0.2418864373176649	9.0532482663e-06
4	YLLs (Years of Life Lost)	44634	High-middle SDI	2	Female	9	20-24 years	465	Ovarian cancer	126	Occupational risks	3	Rate	2019	0.00012986866	0.0006497689	2.4320000000000002e-08
4	YLLs (Years of Life Lost)	44634	High-middle SDI	2	Female	9	20-24 years	465	Ovarian cancer	126	Occupational risks	1	Number	2020	0.0509905902551176	0.267881175289913	0.0
4	YLLs (Years of Life Lost)	44634	High-middle SDI	2	Female	9	20-24 years	465	Ovarian cancer	126	Occupational risks	3	Rate	2020	0.00014035146000000002	0.0007373421799999999	0.0
4	YLLs (Years of Life Lost)	44634	High-middle SDI	2	Female	9	20-24 years	465	Ovarian cancer	126	Occupational risks	1	Number	2021	0.0548901074289673	0.2598944296993393	3.70839106893e-05
4	YLLs (Years of Life Lost)	44634	High-middle SDI	2	Female	9	20-24 years	465	Ovarian cancer	126	Occupational risks	3	Rate	2021	0.00015420404	0.0007301274	1.0418000000000001e-07
4	YLLs (Years of Life Lost)	44634	High-middle SDI	2	Female	10	25-29 years	465	Ovarian cancer	126	Occupational risks	1	Number	1990	4.1005072691686	8.594196474470145	1.081095859618073
4	YLLs (Years of Life Lost)	44634	High-middle SDI	2	Female	10	25-29 years	465	Ovarian cancer	126	Occupational risks	3	Rate	1990	0.008963690480000001	0.01878687491	0.0023632707
4	YLLs (Years of Life Lost)	44634	High-middle SDI	2	Female	10	25-29 years	465	Ovarian cancer	126	Occupational risks	1	Number	1991	3.9542173008762416	8.366321222783293	1.0833358594489852
4	YLLs (Years of Life Lost)	44634	High-middle SDI	2	Female	10	25-29 years	465	Ovarian cancer	126	Occupational risks	3	Rate	1991	0.00843269677	0.01784187479	0.00231030369
4	YLLs (Years of Life Lost)	44634	High-middle SDI	2	Female	10	25-29 years	465	Ovarian cancer	126	Occupational risks	1	Number	1992	4.079097653415179	8.719226795728254	1.1075823641699056
4	YLLs (Years of Life Lost)	44634	High-middle SDI	2	Female	10	25-29 years	465	Ovarian cancer	126	Occupational risks	3	Rate	1992	0.00854673547	0.018268973	0.00232066361
4	YLLs (Years of Life Lost)	44634	High-middle SDI	2	Female	10	25-29 years	465	Ovarian cancer	126	Occupational risks	1	Number	1993	4.383890526473673	9.598914586199832	1.3038118994000876
4	YLLs (Years of Life Lost)	44634	High-middle SDI	2	Female	10	25-29 years	465	Ovarian cancer	126	Occupational risks	3	Rate	1993	0.009100743560000001	0.01992687991	0.0027066501
4	YLLs (Years of Life Lost)	44634	High-middle SDI	2	Female	10	25-29 years	465	Ovarian cancer	126	Occupational risks	1	Number	1994	4.603738643141175	9.510182995073386	1.3287580864237696
4	YLLs (Years of Life Lost)	44634	High-middle SDI	2	Female	10	25-29 years	465	Ovarian cancer	126	Occupational risks	3	Rate	1994	0.00952331159	0.019672801389999998	0.00274867413
4	YLLs (Years of Life Lost)	44634	High-middle SDI	2	Female	10	25-29 years	465	Ovarian cancer	126	Occupational risks	1	Number	1995	4.743882439315544	9.871148126528158	1.3899774263272224
4	YLLs (Years of Life Lost)	44634	High-middle SDI	2	Female	10	25-29 years	465	Ovarian cancer	126	Occupational risks	3	Rate	1995	0.0097972982	0.02038637824	0.00287064941
4	YLLs (Years of Life Lost)	44634	High-middle SDI	2	Female	10	25-29 years	465	Ovarian cancer	126	Occupational risks	1	Number	1996	4.261451604916066	8.657574954333953	1.225875716390937
4	YLLs (Years of Life Lost)	44634	High-middle SDI	2	Female	10	25-29 years	465	Ovarian cancer	126	Occupational risks	3	Rate	1996	0.00877874168	0.01783491194	0.00252534752
4	YLLs (Years of Life Lost)	44634	High-middle SDI	2	Female	10	25-29 years	465	Ovarian cancer	126	Occupational risks	1	Number	1997	3.907537694950047	8.26775252177159	1.050037426261481
4	YLLs (Years of Life Lost)	44634	High-middle SDI	2	Female	10	25-29 years	465	Ovarian cancer	126	Occupational risks	3	Rate	1997	0.00801847533	0.01696586823	0.00215473269
4	YLLs (Years of Life Lost)	44634	High-middle SDI	2	Female	10	25-29 years	465	Ovarian cancer	126	Occupational risks	1	Number	1998	3.732143555919707	7.620623858796616	0.9922829463590096
4	YLLs (Years of Life Lost)	44634	High-middle SDI	2	Female	10	25-29 years	465	Ovarian cancer	126	Occupational risks	3	Rate	1998	0.00764007718	0.01560019157	0.00203130404
4	YLLs (Years of Life Lost)	44634	High-middle SDI	2	Female	10	25-29 years	465	Ovarian cancer	126	Occupational risks	1	Number	1999	3.893746038729233	8.135283690823979	1.089865546752221
4	YLLs (Years of Life Lost)	44634	High-middle SDI	2	Female	10	25-29 years	465	Ovarian cancer	126	Occupational risks	3	Rate	1999	0.00796526043	0.01664198246	0.00222948873
4	YLLs (Years of Life Lost)	44634	High-middle SDI	2	Female	10	25-29 years	465	Ovarian cancer	126	Occupational risks	1	Number	2000	4.064279994913666	8.600709409187735	1.1450966464513073
4	YLLs (Years of Life Lost)	44634	High-middle SDI	2	Female	10	25-29 years	465	Ovarian cancer	126	Occupational risks	3	Rate	2000	0.00834406751	0.01765746947	0.00235091178
4	YLLs (Years of Life Lost)	44634	High-middle SDI	2	Female	10	25-29 years	465	Ovarian cancer	126	Occupational risks	1	Number	2001	4.136189516341895	8.598090629383817	1.3061436318956614
4	YLLs (Years of Life Lost)	44634	High-middle SDI	2	Female	10	25-29 years	465	Ovarian cancer	126	Occupational risks	3	Rate	2001	0.008574518889999999	0.01782425352	0.00270769828
4	YLLs (Years of Life Lost)	44634	High-middle SDI	2	Female	10	25-29 years	465	Ovarian cancer	126	Occupational risks	1	Number	2002	4.277535638249239	9.012763401150488	1.3794352471474185
4	YLLs (Years of Life Lost)	44634	High-middle SDI	2	Female	10	25-29 years	465	Ovarian cancer	126	Occupational risks	3	Rate	2002	0.00899818767	0.01895917261	0.00290176828
4	YLLs (Years of Life Lost)	44634	High-middle SDI	2	Female	10	25-29 years	465	Ovarian cancer	126	Occupational risks	1	Number	2003	4.360099278697264	8.531410571699592	1.3841253505877371
4	YLLs (Years of Life Lost)	44634	High-middle SDI	2	Female	10	25-29 years	465	Ovarian cancer	126	Occupational risks	3	Rate	2003	0.00930702311	0.01821106132	0.00295453975
4	YLLs (Years of Life Lost)	44634	High-middle SDI	2	Female	10	25-29 years	465	Ovarian cancer	126	Occupational risks	1	Number	2004	4.682444642636169	9.308450774139912	1.5634431254216965
4	YLLs (Years of Life Lost)	44634	High-middle SDI	2	Female	10	25-29 years	465	Ovarian cancer	126	Occupational risks	3	Rate	2004	0.010096937240000001	0.02007217393	0.0033713131300000003
4	YLLs (Years of Life Lost)	44634	High-middle SDI	2	Female	10	25-29 years	465	Ovarian cancer	126	Occupational risks	1	Number	2005	5.132715091401442	10.14688094644707	1.7422874787929743
4	YLLs (Years of Life Lost)	44634	High-middle SDI	2	Female	10	25-29 years	465	Ovarian cancer	126	Occupational risks	3	Rate	2005	0.01112074671	0.02198463988	0.00377491004
4	YLLs (Years of Life Lost)	44634	High-middle SDI	2	Female	10	25-29 years	465	Ovarian cancer	126	Occupational risks	1	Number	2006	4.365045538617572	8.659265397336148	1.403596978407181
4	YLLs (Years of Life Lost)	44634	High-middle SDI	2	Female	10	25-29 years	465	Ovarian cancer	126	Occupational risks	3	Rate	2006	0.00947973625	0.01880565767	0.0030482452100000002
4	YLLs (Years of Life Lost)	44634	High-middle SDI	2	Female	10	25-29 years	465	Ovarian cancer	126	Occupational risks	1	Number	2007	4.094862772951831	8.480090974921769	1.1840276734778
4	YLLs (Years of Life Lost)	44634	High-middle SDI	2	Female	10	25-29 years	465	Ovarian cancer	126	Occupational risks	3	Rate	2007	0.00887631644	0.018382049680000002	0.00256658279
4	YLLs (Years of Life Lost)	44634	High-middle SDI	2	Female	10	25-29 years	465	Ovarian cancer	126	Occupational risks	1	Number	2008	4.029998090965494	8.241206497182262	1.183552778249132
4	YLLs (Years of Life Lost)	44634	High-middle SDI	2	Female	10	25-29 years	465	Ovarian cancer	126	Occupational risks	3	Rate	2008	0.00865646984	0.01770218097	0.00254228134
4	YLLs (Years of Life Lost)	44634	High-middle SDI	2	Female	10	25-29 years	465	Ovarian cancer	126	Occupational risks	1	Number	2009	3.403548776682191	7.475114369235505	0.8607684279020138
4	YLLs (Years of Life Lost)	44634	High-middle SDI	2	Female	10	25-29 years	465	Ovarian cancer	126	Occupational risks	3	Rate	2009	0.007191939840000001	0.01579544657	0.00181886471
4	YLLs (Years of Life Lost)	44634	High-middle SDI	2	Female	10	25-29 years	465	Ovarian cancer	126	Occupational risks	1	Number	2010	3.4371105582671126	7.594363771980124	0.8708658889597004
4	YLLs (Years of Life Lost)	44634	High-middle SDI	2	Female	10	25-29 years	465	Ovarian cancer	126	Occupational risks	3	Rate	2010	0.00708953811	0.015664474709999997	0.00179628697
4	YLLs (Years of Life Lost)	44634	High-middle SDI	2	Female	10	25-29 years	465	Ovarian cancer	126	Occupational risks	1	Number	2011	3.239114208365857	7.499793313924712	0.8400529221964566
4	YLLs (Years of Life Lost)	44634	High-middle SDI	2	Female	10	25-29 years	465	Ovarian cancer	126	Occupational risks	3	Rate	2011	0.00647046612	0.01498161393	0.00167809272
4	YLLs (Years of Life Lost)	44634	High-middle SDI	2	Female	10	25-29 years	465	Ovarian cancer	126	Occupational risks	1	Number	2012	2.8896174715308174	6.784957311035173	0.6247844495637065
4	YLLs (Years of Life Lost)	44634	High-middle SDI	2	Female	10	25-29 years	465	Ovarian cancer	126	Occupational risks	3	Rate	2012	0.00559232161	0.01313103334	0.0012091550600000001
4	YLLs (Years of Life Lost)	44634	High-middle SDI	2	Female	10	25-29 years	465	Ovarian cancer	126	Occupational risks	1	Number	2013	2.8332334000931234	6.708174274520509	0.5689680695153381
[truncated: 4,881 more rows]
