# Supplementary material for: Global burden and trends in ovarian cancer attributable to environmental risks and occupational risks in females aged 20–49 from 1990 to 2021, with projections to 2050: a cross-sectional study
Source: BMC Public Health. 2025 Jul 25;25:2547. doi: 10.1186/s12889-025-23303-0 (PMC12291373; doi:10.1186/s12889-025-23303-0)
Supplement: Supplementary file 19 — Supplementary Material 19. [file 12889_2025_23303_MOESM19_ESM.zip › Supplementary Material /Occupational factors influence ovarian cancer./region.csv]

measure_id	measure_name	location_id	location_name	sex_id	sex_name	age_id	age_name	cause_id	cause_name	rei_id	rei_name	metric_id	metric_name	year	val	upper	lower
1	Deaths	5	East Asia	2	Female	22	All ages	465	Ovarian cancer	126	Occupational risks	1	Number	1990	127.81265577551	249.440346407155	48.6274509082005
1	Deaths	5	East Asia	2	Female	22	All ages	465	Ovarian cancer	126	Occupational risks	3	Rate	1990	0.02164915249	0.04225068374	0.00823661079
1	Deaths	5	East Asia	2	Female	22	All ages	465	Ovarian cancer	126	Occupational risks	1	Number	1991	132.969791874834	261.488994348083	52.3493861542345
1	Deaths	5	East Asia	2	Female	22	All ages	465	Ovarian cancer	126	Occupational risks	3	Rate	1991	0.02223596992	0.04372768679	0.00875416408
1	Deaths	5	East Asia	2	Female	22	All ages	465	Ovarian cancer	126	Occupational risks	1	Number	1992	138.586080130192	268.045521183096	52.0118578312726
1	Deaths	5	East Asia	2	Female	22	All ages	465	Ovarian cancer	126	Occupational risks	3	Rate	1992	0.02293361789	0.04435693365	0.00860706986
1	Deaths	5	East Asia	2	Female	22	All ages	465	Ovarian cancer	126	Occupational risks	1	Number	1993	145.382579804265	278.994450240012	54.7834636845601
1	Deaths	5	East Asia	2	Female	22	All ages	465	Ovarian cancer	126	Occupational risks	3	Rate	1993	0.02385011158	0.04576923025	0.00898726466
1	Deaths	5	East Asia	2	Female	22	All ages	465	Ovarian cancer	126	Occupational risks	1	Number	1994	149.357469157636	274.796243795445	57.4488812796436
1	Deaths	5	East Asia	2	Female	22	All ages	465	Ovarian cancer	126	Occupational risks	3	Rate	1994	0.02432256179	0.04475001254	0.00935543413
1	Deaths	5	East Asia	2	Female	22	All ages	465	Ovarian cancer	126	Occupational risks	1	Number	1995	152.77269894844	274.66319889293	63.1463021767
1	Deaths	5	East Asia	2	Female	22	All ages	465	Ovarian cancer	126	Occupational risks	3	Rate	1995	0.02472252735	0.04444752559	0.01021868562
1	Deaths	5	East Asia	2	Female	22	All ages	465	Ovarian cancer	126	Occupational risks	1	Number	1996	157.826606756377	286.033723173634	58.9257386225056
1	Deaths	5	East Asia	2	Female	22	All ages	465	Ovarian cancer	126	Occupational risks	3	Rate	1996	0.02540060866	0.04603425757	0.00948350635
1	Deaths	5	East Asia	2	Female	22	All ages	465	Ovarian cancer	126	Occupational risks	1	Number	1997	161.538433523841	287.860372559161	62.2935801512366
1	Deaths	5	East Asia	2	Female	22	All ages	465	Ovarian cancer	126	Occupational risks	3	Rate	1997	0.02586964706	0.04609953235	0.00997603417
1	Deaths	5	East Asia	2	Female	22	All ages	465	Ovarian cancer	126	Occupational risks	1	Number	1998	164.075082531679	291.837642262708	62.4560433215953
1	Deaths	5	East Asia	2	Female	22	All ages	465	Ovarian cancer	126	Occupational risks	3	Rate	1998	0.02615317216	0.04651821582	0.00995534257
1	Deaths	5	East Asia	2	Female	22	All ages	465	Ovarian cancer	126	Occupational risks	1	Number	1999	168.778110990991	305.926484818146	63.4311093480997
1	Deaths	5	East Asia	2	Female	22	All ages	465	Ovarian cancer	126	Occupational risks	3	Rate	1999	0.02677694614	0.04853577848	0.01006345781
1	Deaths	5	East Asia	2	Female	22	All ages	465	Ovarian cancer	126	Occupational risks	1	Number	2000	171.747059701949	302.836673219265	68.4481992233049
1	Deaths	5	East Asia	2	Female	22	All ages	465	Ovarian cancer	126	Occupational risks	3	Rate	2000	0.02711219351	0.04780615458	0.0108053135
1	Deaths	5	East Asia	2	Female	22	All ages	465	Ovarian cancer	126	Occupational risks	1	Number	2001	174.883698050423	305.295481474333	70.5105940082962
1	Deaths	5	East Asia	2	Female	22	All ages	465	Ovarian cancer	126	Occupational risks	3	Rate	2001	0.02745397776	0.0479265675	0.01106904933
1	Deaths	5	East Asia	2	Female	22	All ages	465	Ovarian cancer	126	Occupational risks	1	Number	2002	177.042587218651	310.556422962133	69.849253948236
1	Deaths	5	East Asia	2	Female	22	All ages	465	Ovarian cancer	126	Occupational risks	3	Rate	2002	0.02762598218	0.04845967483	0.01089937893
1	Deaths	5	East Asia	2	Female	22	All ages	465	Ovarian cancer	126	Occupational risks	1	Number	2003	179.253788629982	317.071234165514	68.0490195988363
1	Deaths	5	East Asia	2	Female	22	All ages	465	Ovarian cancer	126	Occupational risks	3	Rate	2003	0.02779502681	0.04916494943	0.01055165605
1	Deaths	5	East Asia	2	Female	22	All ages	465	Ovarian cancer	126	Occupational risks	1	Number	2004	183.953196144736	319.954882929828	69.7790736500694
1	Deaths	5	East Asia	2	Female	22	All ages	465	Ovarian cancer	126	Occupational risks	3	Rate	2004	0.02833814542	0.04928932027	0.0107495253
1	Deaths	5	East Asia	2	Female	22	All ages	465	Ovarian cancer	126	Occupational risks	1	Number	2005	189.293762115729	355.307827268716	70.3262232867763
1	Deaths	5	East Asia	2	Female	22	All ages	465	Ovarian cancer	126	Occupational risks	3	Rate	2005	0.02896174816	0.05436172697	0.01075983881
1	Deaths	5	East Asia	2	Female	22	All ages	465	Ovarian cancer	126	Occupational risks	1	Number	2006	199.480422801511	360.103582417831	79.3975571465015
1	Deaths	5	East Asia	2	Female	22	All ages	465	Ovarian cancer	126	Occupational risks	3	Rate	2006	0.03029642198	0.0546913323	0.01205863644
1	Deaths	5	East Asia	2	Female	22	All ages	465	Ovarian cancer	126	Occupational risks	1	Number	2007	210.744087178446	364.594098434863	79.5696641105243
1	Deaths	5	East Asia	2	Female	22	All ages	465	Ovarian cancer	126	Occupational risks	3	Rate	2007	0.03175945229	0.05494488139	0.01199126858
1	Deaths	5	East Asia	2	Female	22	All ages	465	Ovarian cancer	126	Occupational risks	1	Number	2008	229.942267030488	399.179443714772	89.0622234502817
1	Deaths	5	East Asia	2	Female	22	All ages	465	Ovarian cancer	126	Occupational risks	3	Rate	2008	0.03438506265	0.05969241913	0.0133181697
1	Deaths	5	East Asia	2	Female	22	All ages	465	Ovarian cancer	126	Occupational risks	1	Number	2009	246.619088745456	429.25205876433	95.3993890149051
1	Deaths	5	East Asia	2	Female	22	All ages	465	Ovarian cancer	126	Occupational risks	3	Rate	2009	0.03660750344	0.06371707193	0.01416084002
1	Deaths	5	East Asia	2	Female	22	All ages	465	Ovarian cancer	126	Occupational risks	1	Number	2010	268.219097988707	476.202138996482	102.511314565929
1	Deaths	5	East Asia	2	Female	22	All ages	465	Ovarian cancer	126	Occupational risks	3	Rate	2010	0.03955445691	0.0702258606	0.01511741485
1	Deaths	5	East Asia	2	Female	22	All ages	465	Ovarian cancer	126	Occupational risks	1	Number	2011	285.342962960355	489.585093650584	103.739930665026
1	Deaths	5	East Asia	2	Female	22	All ages	465	Ovarian cancer	126	Occupational risks	3	Rate	2011	0.04184154746	0.0717907942	0.01521200729
1	Deaths	5	East Asia	2	Female	22	All ages	465	Ovarian cancer	126	Occupational risks	1	Number	2012	288.594417622434	513.560403798171	114.314003306371
1	Deaths	5	East Asia	2	Female	22	All ages	465	Ovarian cancer	126	Occupational risks	3	Rate	2012	0.04207468839	0.0748728757	0.01666603986
1	Deaths	5	East Asia	2	Female	22	All ages	465	Ovarian cancer	126	Occupational risks	1	Number	2013	282.22247982703	514.982004841879	106.009230778219
1	Deaths	5	East Asia	2	Female	22	All ages	465	Ovarian cancer	126	Occupational risks	3	Rate	2013	0.04089380986	0.07462047744	0.0153606521
1	Deaths	5	East Asia	2	Female	22	All ages	465	Ovarian cancer	126	Occupational risks	1	Number	2014	276.745299000856	532.364626865583	110.42481507546
1	Deaths	5	East Asia	2	Female	22	All ages	465	Ovarian cancer	126	Occupational risks	3	Rate	2014	0.03985314315	0.07666400751	0.01590189961
1	Deaths	5	East Asia	2	Female	22	All ages	465	Ovarian cancer	126	Occupational risks	1	Number	2015	280.10808667094	504.283987266096	103.066461449319
1	Deaths	5	East Asia	2	Female	22	All ages	465	Ovarian cancer	126	Occupational risks	3	Rate	2015	0.04007441936	0.07214674958	0.01474548146
1	Deaths	5	East Asia	2	Female	22	All ages	465	Ovarian cancer	126	Occupational risks	1	Number	2016	290.154519991359	519.521973021011	113.24839171411
1	Deaths	5	East Asia	2	Female	22	All ages	465	Ovarian cancer	126	Occupational risks	3	Rate	2016	0.04122060506	0.0738055367	0.01608855595
1	Deaths	5	East Asia	2	Female	22	All ages	465	Ovarian cancer	126	Occupational risks	1	Number	2017	300.439642290737	547.547415986664	113.313187368872
1	Deaths	5	East Asia	2	Female	22	All ages	465	Ovarian cancer	126	Occupational risks	3	Rate	2017	0.04239370364	0.07726198415	0.01598912063
1	Deaths	5	East Asia	2	Female	22	All ages	465	Ovarian cancer	126	Occupational risks	1	Number	2018	314.98356758396	575.654276262346	123.894519511033
1	Deaths	5	East Asia	2	Female	22	All ages	465	Ovarian cancer	126	Occupational risks	3	Rate	2018	0.04418917187	0.08075877084	0.01738121217
1	Deaths	5	East Asia	2	Female	22	All ages	465	Ovarian cancer	126	Occupational risks	1	Number	2019	336.141793637127	632.405499042733	127.40741474283
1	Deaths	5	East Asia	2	Female	22	All ages	465	Ovarian cancer	126	Occupational risks	3	Rate	2019	0.04694274402	0.08831644865	0.01779265111
1	Deaths	5	East Asia	2	Female	22	All ages	465	Ovarian cancer	126	Occupational risks	1	Number	2020	359.123459908217	642.9512122344	143.529311723795
1	Deaths	5	East Asia	2	Female	22	All ages	465	Ovarian cancer	126	Occupational risks	3	Rate	2020	0.04999083002	0.08950032051	0.01997961767
1	Deaths	5	East Asia	2	Female	22	All ages	465	Ovarian cancer	126	Occupational risks	1	Number	2021	370.717374106128	700.592874742519	130.799453477195
1	Deaths	5	East Asia	2	Female	22	All ages	465	Ovarian cancer	126	Occupational risks	3	Rate	2021	0.05149826111	0.09732296708	0.01817002622
1	Deaths	5	East Asia	2	Female	27	Age-standardized	465	Ovarian cancer	126	Occupational risks	3	Rate	1990	0.03138357105	0.05941274593	0.01227058
1	Deaths	5	East Asia	2	Female	27	Age-standardized	465	Ovarian cancer	126	Occupational risks	3	Rate	1991	0.03177073521	0.06087107184	0.01278661939
1	Deaths	5	East Asia	2	Female	27	Age-standardized	465	Ovarian cancer	126	Occupational risks	3	Rate	1992	0.03235207558	0.06169336476	0.01226401937
1	Deaths	5	East Asia	2	Female	27	Age-standardized	465	Ovarian cancer	126	Occupational risks	3	Rate	1993	0.03309146486	0.06265492327	0.01244619505
1	Deaths	5	East Asia	2	Female	27	Age-standardized	465	Ovarian cancer	126	Occupational risks	3	Rate	1994	0.03321216508	0.06083241813	0.01297287734
1	Deaths	5	East Asia	2	Female	27	Age-standardized	465	Ovarian cancer	126	Occupational risks	3	Rate	1995	0.03337039858	0.05990787944	0.01388815669
1	Deaths	5	East Asia	2	Female	27	Age-standardized	465	Ovarian cancer	126	Occupational risks	3	Rate	1996	0.03352526718	0.05941042499	0.0124478808
1	Deaths	5	East Asia	2	Female	27	Age-standardized	465	Ovarian cancer	126	Occupational risks	3	Rate	1997	0.03323637083	0.05813932114	0.0132303972
1	Deaths	5	East Asia	2	Female	27	Age-standardized	465	Ovarian cancer	126	Occupational risks	3	Rate	1998	0.03276271585	0.05848871511	0.01264030878
1	Deaths	5	East Asia	2	Female	27	Age-standardized	465	Ovarian cancer	126	Occupational risks	3	Rate	1999	0.03281134	0.05950509254	0.01242647994
1	Deaths	5	East Asia	2	Female	27	Age-standardized	465	Ovarian cancer	126	Occupational risks	3	Rate	2000	0.03253044169	0.05723022867	0.01299222561
1	Deaths	5	East Asia	2	Female	27	Age-standardized	465	Ovarian cancer	126	Occupational risks	3	Rate	2001	0.03222892336	0.05586602084	0.01337609399
1	Deaths	5	East Asia	2	Female	27	Age-standardized	465	Ovarian cancer	126	Occupational risks	3	Rate	2002	0.03149959541	0.05522101521	0.01236422737
1	Deaths	5	East Asia	2	Female	27	Age-standardized	465	Ovarian cancer	126	Occupational risks	3	Rate	2003	0.03088937279	0.05467354577	0.01175119926
1	Deaths	5	East Asia	2	Female	27	Age-standardized	465	Ovarian cancer	126	Occupational risks	3	Rate	2004	0.03071932263	0.05358583691	0.01197004303
1	Deaths	5	East Asia	2	Female	27	Age-standardized	465	Ovarian cancer	126	Occupational risks	3	Rate	2005	0.03066122497	0.05755157947	0.01151520205
1	Deaths	5	East Asia	2	Female	27	Age-standardized	465	Ovarian cancer	126	Occupational risks	3	Rate	2006	0.03119443188	0.05622315364	0.01277052862
1	Deaths	5	East Asia	2	Female	27	Age-standardized	465	Ovarian cancer	126	Occupational risks	3	Rate	2007	0.03171991518	0.05507616145	0.01215587032
1	Deaths	5	East Asia	2	Female	27	Age-standardized	465	Ovarian cancer	126	Occupational risks	3	Rate	2008	0.03325197976	0.05786541152	0.01289159298
1	Deaths	5	East Asia	2	Female	27	Age-standardized	465	Ovarian cancer	126	Occupational risks	3	Rate	2009	0.03418359335	0.0592166532	0.01335569401
1	Deaths	5	East Asia	2	Female	27	Age-standardized	465	Ovarian cancer	126	Occupational risks	3	Rate	2010	0.03579099266	0.06363594381	0.01360934675
1	Deaths	5	East Asia	2	Female	27	Age-standardized	465	Ovarian cancer	126	Occupational risks	3	Rate	2011	0.03685465861	0.0630248906	0.0133686912
1	Deaths	5	East Asia	2	Female	27	Age-standardized	465	Ovarian cancer	126	Occupational risks	3	Rate	2012	0.03581186767	0.06362357423	0.01420654448
1	Deaths	5	East Asia	2	Female	27	Age-standardized	465	Ovarian cancer	126	Occupational risks	3	Rate	2013	0.03349560901	0.06102848909	0.01269600369
1	Deaths	5	East Asia	2	Female	27	Age-standardized	465	Ovarian cancer	126	Occupational risks	3	Rate	2014	0.03150988595	0.06032691565	0.01257161929
1	Deaths	5	East Asia	2	Female	27	Age-standardized	465	Ovarian cancer	126	Occupational risks	3	Rate	2015	0.03085812939	0.05576470426	0.011329678
1	Deaths	5	East Asia	2	Female	27	Age-standardized	465	Ovarian cancer	126	Occupational risks	3	Rate	2016	0.03075871026	0.055163152	0.01211314343
1	Deaths	5	East Asia	2	Female	27	Age-standardized	465	Ovarian cancer	126	Occupational risks	3	Rate	2017	0.03045928678	0.05525232237	0.0114911552
1	Deaths	5	East Asia	2	Female	27	Age-standardized	465	Ovarian cancer	126	Occupational risks	3	Rate	2018	0.03069478005	0.05600268517	0.01199889579
1	Deaths	5	East Asia	2	Female	27	Age-standardized	465	Ovarian cancer	126	Occupational risks	3	Rate	2019	0.03142645329	0.05894225309	0.01200927351
1	Deaths	5	East Asia	2	Female	27	Age-standardized	465	Ovarian cancer	126	Occupational risks	3	Rate	2020	0.03227862665	0.05779800097	0.01280215157
1	Deaths	5	East Asia	2	Female	27	Age-standardized	465	Ovarian cancer	126	Occupational risks	3	Rate	2021	0.03197921617	0.06044497743	0.01130790535
1	Deaths	9	Southeast Asia	2	Female	22	All ages	465	Ovarian cancer	126	Occupational risks	1	Number	1990	9.80966352574982	18.6221492455854	3.22589352500577
1	Deaths	9	Southeast Asia	2	Female	22	All ages	465	Ovarian cancer	126	Occupational risks	3	Rate	1990	0.00418544939	0.00794543696	0.00137637892
1	Deaths	9	Southeast Asia	2	Female	22	All ages	465	Ovarian cancer	126	Occupational risks	1	Number	1991	10.429108781772	19.5243019955803	3.50866862469321
1	Deaths	9	Southeast Asia	2	Female	22	All ages	465	Ovarian cancer	126	Occupational risks	3	Rate	1991	0.00437361457	0.00818783018	0.00147141664
1	Deaths	9	Southeast Asia	2	Female	22	All ages	465	Ovarian cancer	126	Occupational risks	1	Number	1992	11.1738952677059	21.4945511727958	3.8610643356144
1	Deaths	9	Southeast Asia	2	Female	22	All ages	465	Ovarian cancer	126	Occupational risks	3	Rate	1992	0.00460760964	0.00886338192	0.00159212851
1	Deaths	9	Southeast Asia	2	Female	22	All ages	465	Ovarian cancer	126	Occupational risks	1	Number	1993	11.9450422079532	22.9562595363767	4.29458376189979
1	Deaths	9	Southeast Asia	2	Female	22	All ages	465	Ovarian cancer	126	Occupational risks	3	Rate	1993	0.00484536178	0.00931192881	0.00174204592
1	Deaths	9	Southeast Asia	2	Female	22	All ages	465	Ovarian cancer	126	Occupational risks	1	Number	1994	12.8282886943179	25.1290200046669	4.86189591425423
1	Deaths	9	Southeast Asia	2	Female	22	All ages	465	Ovarian cancer	126	Occupational risks	3	Rate	1994	0.00512137924	0.01003214415	0.00194099255
1	Deaths	9	Southeast Asia	2	Female	22	All ages	465	Ovarian cancer	126	Occupational risks	1	Number	1995	13.7909401528252	26.6494433112199	5.3120346558246
1	Deaths	9	Southeast Asia	2	Female	22	All ages	465	Ovarian cancer	126	Occupational risks	3	Rate	1995	0.00542161887	0.01047666969	0.00208831501
1	Deaths	9	Southeast Asia	2	Female	22	All ages	465	Ovarian cancer	126	Occupational risks	1	Number	1996	14.712064303516	28.6387018069138	5.77141544873717
1	Deaths	9	Southeast Asia	2	Female	22	All ages	465	Ovarian cancer	126	Occupational risks	3	Rate	1996	0.00569831346	0.01109241344	0.00223539903
1	Deaths	9	Southeast Asia	2	Female	22	All ages	465	Ovarian cancer	126	Occupational risks	1	Number	1997	15.5069097614539	30.2324613591473	5.88111904563351
1	Deaths	9	Southeast Asia	2	Female	22	All ages	465	Ovarian cancer	126	Occupational risks	3	Rate	1997	0.00591996003	0.01154162665	0.002245192
1	Deaths	9	Southeast Asia	2	Female	22	All ages	465	Ovarian cancer	126	Occupational risks	1	Number	1998	16.2952030207527	30.9544427169776	6.480088630823
1	Deaths	9	Southeast Asia	2	Female	22	All ages	465	Ovarian cancer	126	Occupational risks	3	Rate	1998	0.00613421589	0.01165258476	0.00243938431
1	Deaths	9	Southeast Asia	2	Female	22	All ages	465	Ovarian cancer	126	Occupational risks	1	Number	1999	17.2442867860958	33.623408305981	6.61679698877661
1	Deaths	9	Southeast Asia	2	Female	22	All ages	465	Ovarian cancer	126	Occupational risks	3	Rate	1999	0.00640387154	0.01248645365	0.00245722647
1	Deaths	9	Southeast Asia	2	Female	22	All ages	465	Ovarian cancer	126	Occupational risks	1	Number	2000	18.1512193175777	35.2218609774979	6.76069321998163
1	Deaths	9	Southeast Asia	2	Female	22	All ages	465	Ovarian cancer	126	Occupational risks	3	Rate	2000	0.0066521943	0.01290837044	0.0024777093
1	Deaths	9	Southeast Asia	2	Female	22	All ages	465	Ovarian cancer	126	Occupational risks	1	Number	2001	18.8205389780966	35.2298033003829	6.90379968365569
1	Deaths	9	Southeast Asia	2	Female	22	All ages	465	Ovarian cancer	126	Occupational risks	3	Rate	2001	0.00680882154	0.01274530149	0.00249762985
1	Deaths	9	Southeast Asia	2	Female	22	All ages	465	Ovarian cancer	126	Occupational risks	1	Number	2002	19.7713927691013	37.9981488750773	7.29999780254151
1	Deaths	9	Southeast Asia	2	Female	22	All ages	465	Ovarian cancer	126	Occupational risks	3	Rate	2002	0.00706271448	0.0135736556	0.00260769693
1	Deaths	9	Southeast Asia	2	Female	22	All ages	465	Ovarian cancer	126	Occupational risks	1	Number	2003	20.827968991704	39.1897726046746	7.94597718137616
1	Deaths	9	Southeast Asia	2	Female	22	All ages	465	Ovarian cancer	126	Occupational risks	3	Rate	2003	0.0073481613	0.01382625308	0.00280336129
1	Deaths	9	Southeast Asia	2	Female	22	All ages	465	Ovarian cancer	126	Occupational risks	1	Number	2004	21.9117560053252	39.3808291772506	8.28988455133561
1	Deaths	9	Southeast Asia	2	Female	22	All ages	465	Ovarian cancer	126	Occupational risks	3	Rate	2004	0.00763776745	0.01372695166	0.00288960001
1	Deaths	9	Southeast Asia	2	Female	22	All ages	465	Ovarian cancer	126	Occupational risks	1	Number	2005	22.9983454442455	41.9545970492194	8.35434965772651
1	Deaths	9	Southeast Asia	2	Female	22	All ages	465	Ovarian cancer	126	Occupational risks	3	Rate	2005	0.00792105834	0.01444994431	0.00287739356
1	Deaths	9	Southeast Asia	2	Female	22	All ages	465	Ovarian cancer	126	Occupational risks	1	Number	2006	24.0310343789621	44.5366392665231	8.77024628985058
1	Deaths	9	Southeast Asia	2	Female	22	All ages	465	Ovarian cancer	126	Occupational risks	3	Rate	2006	0.00817702447	0.01515445333	0.00298424601
1	Deaths	9	Southeast Asia	2	Female	22	All ages	465	Ovarian cancer	126	Occupational risks	1	Number	2007	25.08618109809	46.1091219247066	9.36083423250653
1	Deaths	9	Southeast Asia	2	Female	22	All ages	465	Ovarian cancer	126	Occupational risks	3	Rate	2007	0.00843346268	0.01550094682	0.00314692164
1	Deaths	9	Southeast Asia	2	Female	22	All ages	465	Ovarian cancer	126	Occupational risks	1	Number	2008	26.154128056132	49.994401587198	9.74981844902635
1	Deaths	9	Southeast Asia	2	Female	22	All ages	465	Ovarian cancer	126	Occupational risks	3	Rate	2008	0.00867802638	0.01658830816	0.00323502208
1	Deaths	9	Southeast Asia	2	Female	22	All ages	465	Ovarian cancer	126	Occupational risks	1	Number	2009	27.4292607610347	52.7949604678846	10.4746719936042
1	Deaths	9	Southeast Asia	2	Female	22	All ages	465	Ovarian cancer	126	Occupational risks	3	Rate	2009	0.00897227951	0.01726955553	0.00342632948
1	Deaths	9	Southeast Asia	2	Female	22	All ages	465	Ovarian cancer	126	Occupational risks	1	Number	2010	28.5020691190477	54.1655601196459	10.5343607742356
1	Deaths	9	Southeast Asia	2	Female	22	All ages	465	Ovarian cancer	126	Occupational risks	3	Rate	2010	0.00921030503	0.01750333735	0.00340412746
1	Deaths	9	Southeast Asia	2	Female	22	All ages	465	Ovarian cancer	126	Occupational risks	1	Number	2011	30.1431536622106	58.7374128522801	11.0722568838076
1	Deaths	9	Southeast Asia	2	Female	22	All ages	465	Ovarian cancer	126	Occupational risks	3	Rate	2011	0.00964412165	0.01879268379	0.00354250234
1	Deaths	9	Southeast Asia	2	Female	22	All ages	465	Ovarian cancer	126	Occupational risks	1	Number	2012	31.2550885314163	59.9717264912991	11.3252799147963
1	Deaths	9	Southeast Asia	2	Female	22	All ages	465	Ovarian cancer	126	Occupational risks	3	Rate	2012	0.00989040985	0.01897754836	0.00358378956
1	Deaths	9	Southeast Asia	2	Female	22	All ages	465	Ovarian cancer	126	Occupational risks	1	Number	2013	32.611537383386	62.7769754998601	11.6350389602775
1	Deaths	9	Southeast Asia	2	Female	22	All ages	465	Ovarian cancer	126	Occupational risks	3	Rate	2013	0.01019735746	0.01962983995	0.00363818025
1	Deaths	9	Southeast Asia	2	Female	22	All ages	465	Ovarian cancer	126	Occupational risks	1	Number	2014	34.6043238086769	65.5518788003322	13.9643922218742
1	Deaths	9	Southeast Asia	2	Female	22	All ages	465	Ovarian cancer	126	Occupational risks	3	Rate	2014	0.01069338061	0.02025675155	0.0043152573
1	Deaths	9	Southeast Asia	2	Female	22	All ages	465	Ovarian cancer	126	Occupational risks	1	Number	2015	36.2789004992589	66.3802660365117	13.5644052408618
1	Deaths	9	Southeast Asia	2	Female	22	All ages	465	Ovarian cancer	126	Occupational risks	3	Rate	2015	0.01108168538	0.02027639243	0.00414335796
1	Deaths	9	Southeast Asia	2	Female	22	All ages	465	Ovarian cancer	126	Occupational risks	1	Number	2016	38.0473228636851	69.5085692040829	13.9434180624804
1	Deaths	9	Southeast Asia	2	Female	22	All ages	465	Ovarian cancer	126	Occupational risks	3	Rate	2016	0.01149107667	0.02099302231	0.0042112
1	Deaths	9	Southeast Asia	2	Female	22	All ages	465	Ovarian cancer	126	Occupational risks	1	Number	2017	40.1539468626733	74.8047721723162	15.8696128787722
1	Deaths	9	Southeast Asia	2	Female	22	All ages	465	Ovarian cancer	126	Occupational risks	3	Rate	2017	0.0119933209	0.02234295026	0.00473999133
1	Deaths	9	Southeast Asia	2	Female	22	All ages	465	Ovarian cancer	126	Occupational risks	1	Number	2018	41.8524576889756	78.6050435494519	15.2738902800625
1	Deaths	9	Southeast Asia	2	Female	22	All ages	465	Ovarian cancer	126	Occupational risks	3	Rate	2018	0.01236548882	0.02322419855	0.00451273664
1	Deaths	9	Southeast Asia	2	Female	22	All ages	465	Ovarian cancer	126	Occupational risks	1	Number	2019	43.6138132988529	84.6575533473903	16.1600607496291
1	Deaths	9	Southeast Asia	2	Female	22	All ages	465	Ovarian cancer	126	Occupational risks	3	Rate	2019	0.01275060942	0.02474985138	0.00472443493
1	Deaths	9	Southeast Asia	2	Female	22	All ages	465	Ovarian cancer	126	Occupational risks	1	Number	2020	44.8279324554407	82.7464285909382	15.5097177131802
1	Deaths	9	Southeast Asia	2	Female	22	All ages	465	Ovarian cancer	126	Occupational risks	3	Rate	2020	0.01297355258	0.02394746051	0.00448863303
1	Deaths	9	Southeast Asia	2	Female	22	All ages	465	Ovarian cancer	126	Occupational risks	1	Number	2021	47.1035167478122	91.3351018118351	17.467242763481
1	Deaths	9	Southeast Asia	2	Female	22	All ages	465	Ovarian cancer	126	Occupational risks	3	Rate	2021	0.01350549927	0.02618755958	0.00500820004
1	Deaths	9	Southeast Asia	2	Female	27	Age-standardized	465	Ovarian cancer	126	Occupational risks	3	Rate	1990	0.00791910221	0.01495422878	0.00267154946
1	Deaths	9	Southeast Asia	2	Female	27	Age-standardized	465	Ovarian cancer	126	Occupational risks	3	Rate	1991	0.00815960465	0.0150916944	0.00280252199
1	Deaths	9	Southeast Asia	2	Female	27	Age-standardized	465	Ovarian cancer	126	Occupational risks	3	Rate	1992	0.00843774314	0.0159966097	0.00291975971
1	Deaths	9	Southeast Asia	2	Female	27	Age-standardized	465	Ovarian cancer	126	Occupational risks	3	Rate	1993	0.00872043895	0.01645862463	0.00315677525
1	Deaths	9	Southeast Asia	2	Female	27	Age-standardized	465	Ovarian cancer	126	Occupational risks	3	Rate	1994	0.00908798643	0.01739987795	0.00343785866
1	Deaths	9	Southeast Asia	2	Female	27	Age-standardized	465	Ovarian cancer	126	Occupational risks	3	Rate	1995	0.00947995168	0.01792802399	0.00361781832
1	Deaths	9	Southeast Asia	2	Female	27	Age-standardized	465	Ovarian cancer	126	Occupational risks	3	Rate	1996	0.00982510437	0.01881536692	0.00381522943
1	Deaths	9	Southeast Asia	2	Female	27	Age-standardized	465	Ovarian cancer	126	Occupational risks	3	Rate	1997	0.010065881	0.01937295919	0.00382171266
1	Deaths	9	Southeast Asia	2	Female	27	Age-standardized	465	Ovarian cancer	126	Occupational risks	3	Rate	1998	0.01027476351	0.01937757682	0.00409095962
1	Deaths	9	Southeast Asia	2	Female	27	Age-standardized	465	Ovarian cancer	126	Occupational risks	3	Rate	1999	0.01055514909	0.0203767322	0.00412072125
1	Deaths	9	Southeast Asia	2	Female	27	Age-standardized	465	Ovarian cancer	126	Occupational risks	3	Rate	2000	0.01079088789	0.02056609344	0.00403757222
1	Deaths	9	Southeast Asia	2	Female	27	Age-standardized	465	Ovarian cancer	126	Occupational risks	3	Rate	2001	0.01087053204	0.02010276052	0.00404674922
1	Deaths	9	Southeast Asia	2	Female	27	Age-standardized	465	Ovarian cancer	126	Occupational risks	3	Rate	2002	0.01109872115	0.02129687752	0.00414481838
1	Deaths	9	Southeast Asia	2	Female	27	Age-standardized	465	Ovarian cancer	126	Occupational risks	3	Rate	2003	0.01137474078	0.02121312242	0.00437517713
1	Deaths	9	Southeast Asia	2	Female	27	Age-standardized	465	Ovarian cancer	126	Occupational risks	3	Rate	2004	0.0116393633	0.02114077777	0.0044653308
1	Deaths	9	Southeast Asia	2	Female	27	Age-standardized	465	Ovarian cancer	126	Occupational risks	3	Rate	2005	0.01190014047	0.02128743481	0.00440103762
1	Deaths	9	Southeast Asia	2	Female	27	Age-standardized	465	Ovarian cancer	126	Occupational risks	3	Rate	2006	0.01207664424	0.02200426311	0.00441964952
1	Deaths	9	Southeast Asia	2	Female	27	Age-standardized	465	Ovarian cancer	126	Occupational risks	3	Rate	2007	0.01222273155	0.02209785375	0.00470693815
1	Deaths	9	Southeast Asia	2	Female	27	Age-standardized	465	Ovarian cancer	126	Occupational risks	3	Rate	2008	0.01236731643	0.02291295579	0.00467646831
1	Deaths	9	Southeast Asia	2	Female	27	Age-standardized	465	Ovarian cancer	126	Occupational risks	3	Rate	2009	0.01256443363	0.02396317395	0.00486740929
1	Deaths	9	Southeast Asia	2	Female	27	Age-standardized	465	Ovarian cancer	126	Occupational risks	3	Rate	2010	0.01263552694	0.02396424207	0.00480987008
1	Deaths	9	Southeast Asia	2	Female	27	Age-standardized	465	Ovarian cancer	126	Occupational risks	3	Rate	2011	0.01292540528	0.02464971409	0.00498585738
1	Deaths	9	Southeast Asia	2	Female	27	Age-standardized	465	Ovarian cancer	126	Occupational risks	3	Rate	2012	0.01296178788	0.02439631553	0.00489917168
1	Deaths	9	Southeast Asia	2	Female	27	Age-standardized	465	Ovarian cancer	126	Occupational risks	3	Rate	2013	0.0130554108	0.02471380661	0.00469089909
1	Deaths	9	Southeast Asia	2	Female	27	Age-standardized	465	Ovarian cancer	126	Occupational risks	3	Rate	2014	0.01335254633	0.02516445561	0.0054124624
1	Deaths	9	Southeast Asia	2	Female	27	Age-standardized	465	Ovarian cancer	126	Occupational risks	3	Rate	2015	0.0135109908	0.02479548673	0.00530112919
1	Deaths	9	Southeast Asia	2	Female	27	Age-standardized	465	Ovarian cancer	126	Occupational risks	3	Rate	2016	0.01366335301	0.02480799951	0.00505728973
1	Deaths	9	Southeast Asia	2	Female	27	Age-standardized	465	Ovarian cancer	126	Occupational risks	3	Rate	2017	0.01388742197	0.02575152274	0.0055838206
1	Deaths	9	Southeast Asia	2	Female	27	Age-standardized	465	Ovarian cancer	126	Occupational risks	3	Rate	2018	0.01394722884	0.02632968542	0.00538281018
1	Deaths	9	Southeast Asia	2	Female	27	Age-standardized	465	Ovarian cancer	126	Occupational risks	3	Rate	2019	0.01401815848	0.02692608202	0.00524404167
1	Deaths	9	Southeast Asia	2	Female	27	Age-standardized	465	Ovarian cancer	126	Occupational risks	3	Rate	2020	0.01390260749	0.02548317977	0.0050664941
1	Deaths	9	Southeast Asia	2	Female	27	Age-standardized	465	Ovarian cancer	126	Occupational risks	3	Rate	2021	0.01413406548	0.02741949038	0.00525513842
1	Deaths	21	Oceania	2	Female	22	All ages	465	Ovarian cancer	126	Occupational risks	1	Number	1990	0.0159364735601115	0.0331558318439588	0.0032412097607349
1	Deaths	21	Oceania	2	Female	22	All ages	465	Ovarian cancer	126	Occupational risks	3	Rate	1990	0.00050462317	0.00104986846	0.00010263184
1	Deaths	21	Oceania	2	Female	22	All ages	465	Ovarian cancer	126	Occupational risks	1	Number	1991	0.0164260224158937	0.0349211532961128	0.0035549484097668
1	Deaths	21	Oceania	2	Female	22	All ages	465	Ovarian cancer	126	Occupational risks	3	Rate	1991	0.00050784134	0.00107965305	0.00010990791
1	Deaths	21	Oceania	2	Female	22	All ages	465	Ovarian cancer	126	Occupational risks	1	Number	1992	0.0169438870976296	0.0366153344297559	0.0036275481825736
1	Deaths	21	Oceania	2	Female	22	All ages	465	Ovarian cancer	126	Occupational risks	3	Rate	1992	0.0005116129	0.00110558322	0.00010953215
1	Deaths	21	Oceania	2	Female	22	All ages	465	Ovarian cancer	126	Occupational risks	1	Number	1993	0.0175997329278453	0.0393974636615693	0.0038409559803222
1	Deaths	21	Oceania	2	Female	22	All ages	465	Ovarian cancer	126	Occupational risks	3	Rate	1993	0.00051900377	0.00116180355	0.0001132671
1	Deaths	21	Oceania	2	Female	22	All ages	465	Ovarian cancer	126	Occupational risks	1	Number	1994	0.0182824858845544	0.0385395949239621	0.0040662047045708
1	Deaths	21	Oceania	2	Female	22	All ages	465	Ovarian cancer	126	Occupational risks	3	Rate	1994	0.00052639705	0.00110964828	0.00011707588
1	Deaths	21	Oceania	2	Female	22	All ages	465	Ovarian cancer	126	Occupational risks	1	Number	1995	0.019183347601961	0.0390233000465186	0.0041811892125765
1	Deaths	21	Oceania	2	Female	22	All ages	465	Ovarian cancer	126	Occupational risks	3	Rate	1995	0.00053904122	0.00109653266	0.00011748905
1	Deaths	21	Oceania	2	Female	22	All ages	465	Ovarian cancer	126	Occupational risks	1	Number	1996	0.0201904598153003	0.0406169902961099	0.0041899131548362
1	Deaths	21	Oceania	2	Female	22	All ages	465	Ovarian cancer	126	Occupational risks	3	Rate	1996	0.00055342877	0.00111332833	0.00011484723
1	Deaths	21	Oceania	2	Female	22	All ages	465	Ovarian cancer	126	Occupational risks	1	Number	1997	0.0212421601427247	0.041806128926669	0.004467933649061
1	Deaths	21	Oceania	2	Female	22	All ages	465	Ovarian cancer	126	Occupational risks	3	Rate	1997	0.00056775344	0.0011173804	0.00011941745
1	Deaths	21	Oceania	2	Female	22	All ages	465	Ovarian cancer	126	Occupational risks	1	Number	1998	0.0214829919073539	0.0438722738894166	0.00468499823034
1	Deaths	21	Oceania	2	Female	22	All ages	465	Ovarian cancer	126	Occupational risks	3	Rate	1998	0.0005597994	0.00114321471	0.00012208072
1	Deaths	21	Oceania	2	Female	22	All ages	465	Ovarian cancer	126	Occupational risks	1	Number	1999	0.0220437033054962	0.0439805975449284	0.0047449147047207
1	Deaths	21	Oceania	2	Female	22	All ages	465	Ovarian cancer	126	Occupational risks	3	Rate	1999	0.00055994741	0.0011171817	0.00012052887
1	Deaths	21	Oceania	2	Female	22	All ages	465	Ovarian cancer	126	Occupational risks	1	Number	2000	0.025618517715755	0.0509969834912033	0.0051592705990595
1	Deaths	21	Oceania	2	Female	22	All ages	465	Ovarian cancer	126	Occupational risks	3	Rate	2000	0.00063444848	0.00126295202	0.00012777052
1	Deaths	21	Oceania	2	Female	22	All ages	465	Ovarian cancer	126	Occupational risks	1	Number	2001	0.027421870490828	0.0557917400862577	0.0049823556018209
1	Deaths	21	Oceania	2	Female	22	All ages	465	Ovarian cancer	126	Occupational risks	3	Rate	2001	0.00066263214	0.00134817207	0.00012039547
1	Deaths	21	Oceania	2	Female	22	All ages	465	Ovarian cancer	126	Occupational risks	1	Number	2002	0.0322567905716371	0.0646833324948123	0.0051178481095965
1	Deaths	21	Oceania	2	Female	22	All ages	465	Ovarian cancer	126	Occupational risks	3	Rate	2002	0.00076111358	0.00152623252	0.00012075794
1	Deaths	21	Oceania	2	Female	22	All ages	465	Ovarian cancer	126	Occupational risks	1	Number	2003	0.0272257055345261	0.0560801209875029	0.0048312148104289
1	Deaths	21	Oceania	2	Female	22	All ages	465	Ovarian cancer	126	Occupational risks	3	Rate	2003	0.00062732895	0.00129218629	0.00011131983
1	Deaths	21	Oceania	2	Female	22	All ages	465	Ovarian cancer	126	Occupational risks	1	Number	2004	0.0258004742591903	0.0531491410505985	0.0048306376184834
1	Deaths	21	Oceania	2	Female	22	All ages	465	Ovarian cancer	126	Occupational risks	3	Rate	2004	0.00058035459	0.00119553414	0.00010866012
1	Deaths	21	Oceania	2	Female	22	All ages	465	Ovarian cancer	126	Occupational risks	1	Number	2005	0.0295376537880848	0.060311260761872	0.0049881404835237
1	Deaths	21	Oceania	2	Female	22	All ages	465	Ovarian cancer	126	Occupational risks	3	Rate	2005	0.00064847267	0.00132407958	0.00010951015
1	Deaths	21	Oceania	2	Female	22	All ages	465	Ovarian cancer	126	Occupational risks	1	Number	2006	0.0339323249658441	0.0684869783213477	0.005756499845094
1	Deaths	21	Oceania	2	Female	22	All ages	465	Ovarian cancer	126	Occupational risks	3	Rate	2006	0.00072695158	0.00146723565	0.00012332478
1	Deaths	21	Oceania	2	Female	22	All ages	465	Ovarian cancer	126	Occupational risks	1	Number	2007	0.0366527414833751	0.0718856307539115	0.0066243154042438
1	Deaths	21	Oceania	2	Female	22	All ages	465	Ovarian cancer	126	Occupational risks	3	Rate	2007	0.00076619216	0.00150270361	0.00013847528
1	Deaths	21	Oceania	2	Female	22	All ages	465	Ovarian cancer	126	Occupational risks	1	Number	2008	0.0421944903771422	0.0829056387568782	0.0075540663103041
1	Deaths	21	Oceania	2	Female	22	All ages	465	Ovarian cancer	126	Occupational risks	3	Rate	2008	0.00086064458	0.0016910333	0.00015408093
1	Deaths	21	Oceania	2	Female	22	All ages	465	Ovarian cancer	126	Occupational risks	1	Number	2009	0.0415845275815869	0.079439494056145	0.0084620600328647
1	Deaths	21	Oceania	2	Female	22	All ages	465	Ovarian cancer	126	Occupational risks	3	Rate	2009	0.00082761469	0.00158100371	0.0001684118
1	Deaths	21	Oceania	2	Female	22	All ages	465	Ovarian cancer	126	Occupational risks	1	Number	2010	0.0365115667019757	0.0718660640251507	0.008450534975424
1	Deaths	21	Oceania	2	Female	22	All ages	465	Ovarian cancer	126	Occupational risks	3	Rate	2010	0.00070895184	0.00139543665	0.0001640856
1	Deaths	21	Oceania	2	Female	22	All ages	465	Ovarian cancer	126	Occupational risks	1	Number	2011	0.0310569210363787	0.0629104472597948	0.0076016064869416
1	Deaths	21	Oceania	2	Female	22	All ages	465	Ovarian cancer	126	Occupational risks	3	Rate	2011	0.00058827662	0.00119164245	0.00014398875
1	Deaths	21	Oceania	2	Female	22	All ages	465	Ovarian cancer	126	Occupational risks	1	Number	2012	0.0319155756539752	0.0646609814539216	0.0075982353704593
1	Deaths	21	Oceania	2	Female	22	All ages	465	Ovarian cancer	126	Occupational risks	3	Rate	2012	0.000589724	0.0011947813	0.00014039734
1	Deaths	21	Oceania	2	Female	22	All ages	465	Ovarian cancer	126	Occupational risks	1	Number	2013	0.0322505210183043	0.0686819938270201	0.0068704739338856
1	Deaths	21	Oceania	2	Female	22	All ages	465	Ovarian cancer	126	Occupational risks	3	Rate	2013	0.00058128483	0.00123792733	0.00012383373
1	Deaths	21	Oceania	2	Female	22	All ages	465	Ovarian cancer	126	Occupational risks	1	Number	2014	0.0323311611988217	0.0707708871630739	0.0071366675248752
1	Deaths	21	Oceania	2	Female	22	All ages	465	Ovarian cancer	126	Occupational risks	3	Rate	2014	0.00056844625	0.00124429324	0.00012547684
1	Deaths	21	Oceania	2	Female	22	All ages	465	Ovarian cancer	126	Occupational risks	1	Number	2015	0.033746023997448	0.0748209836229357	0.0078962496421544
1	Deaths	21	Oceania	2	Female	22	All ages	465	Ovarian cancer	126	Occupational risks	3	Rate	2015	0.00057889688	0.00128351814	0.00013545638
1	Deaths	21	Oceania	2	Female	22	All ages	465	Ovarian cancer	126	Occupational risks	1	Number	2016	0.0345256245783526	0.0766293762909753	0.0081551136574314
1	Deaths	21	Oceania	2	Female	22	All ages	465	Ovarian cancer	126	Occupational risks	3	Rate	2016	0.00057798884	0.00128284209	0.00013652366
1	Deaths	21	Oceania	2	Female	22	All ages	465	Ovarian cancer	126	Occupational risks	1	Number	2017	0.036053990492286	0.0810039727506887	0.008268915157333
1	Deaths	21	Oceania	2	Female	22	All ages	465	Ovarian cancer	126	Occupational risks	3	Rate	2017	0.00058906188	0.00132346939	0.00013510024
1	Deaths	21	Oceania	2	Female	22	All ages	465	Ovarian cancer	126	Occupational risks	1	Number	2018	0.0372360191531474	0.0833638610579845	0.0082661403579111
1	Deaths	21	Oceania	2	Female	22	All ages	465	Ovarian cancer	126	Occupational risks	3	Rate	2018	0.00059379269	0.00132938086	0.0001318179
1	Deaths	21	Oceania	2	Female	22	All ages	465	Ovarian cancer	126	Occupational risks	1	Number	2019	0.0383250251694347	0.0858888478421192	0.0082064468020591
1	Deaths	21	Oceania	2	Female	22	All ages	465	Ovarian cancer	126	Occupational risks	3	Rate	2019	0.00059657327	0.00133695909	0.00012774282
1	Deaths	21	Oceania	2	Female	22	All ages	465	Ovarian cancer	126	Occupational risks	1	Number	2020	0.0400120601672777	0.089393878835821	0.0090395166199674
1	Deaths	21	Oceania	2	Female	22	All ages	465	Ovarian cancer	126	Occupational risks	3	Rate	2020	0.00060803178	0.00135844841	0.00013736642
1	Deaths	21	Oceania	2	Female	22	All ages	465	Ovarian cancer	126	Occupational risks	1	Number	2021	0.0413379647592534	0.0928812773532062	0.0087903752010666
1	Deaths	21	Oceania	2	Female	22	All ages	465	Ovarian cancer	126	Occupational risks	3	Rate	2021	0.00061354808	0.0013785664	0.00013046888
1	Deaths	21	Oceania	2	Female	27	Age-standardized	465	Ovarian cancer	126	Occupational risks	3	Rate	1990	0.00139327673	0.00275184523	0.00038875015
1	Deaths	21	Oceania	2	Female	27	Age-standardized	465	Ovarian cancer	126	Occupational risks	3	Rate	1991	0.00142967476	0.00286592347	0.00041852161
1	Deaths	21	Oceania	2	Female	27	Age-standardized	465	Ovarian cancer	126	Occupational risks	3	Rate	1992	0.00142978308	0.00297343958	0.00041656981
1	Deaths	21	Oceania	2	Female	27	Age-standardized	465	Ovarian cancer	126	Occupational risks	3	Rate	1993	0.00144311249	0.0030110733	0.00040424963
1	Deaths	21	Oceania	2	Female	27	Age-standardized	465	Ovarian cancer	126	Occupational risks	3	Rate	1994	0.00145886565	0.0029202984	0.0004116608
1	Deaths	21	Oceania	2	Female	27	Age-standardized	465	Ovarian cancer	126	Occupational risks	3	Rate	1995	0.00149954687	0.00305215559	0.0004425374
1	Deaths	21	Oceania	2	Female	27	Age-standardized	465	Ovarian cancer	126	Occupational risks	3	Rate	1996	0.00154633635	0.00315792303	0.00047955384
1	Deaths	21	Oceania	2	Female	27	Age-standardized	465	Ovarian cancer	126	Occupational risks	3	Rate	1997	0.00158428456	0.00312250777	0.00048593218
1	Deaths	21	Oceania	2	Female	27	Age-standardized	465	Ovarian cancer	126	Occupational risks	3	Rate	1998	0.0015793947	0.00317112779	0.00050118491
1	Deaths	21	Oceania	2	Female	27	Age-standardized	465	Ovarian cancer	126	Occupational risks	3	Rate	1999	0.00158764075	0.00313922499	0.0004873075
1	Deaths	21	Oceania	2	Female	27	Age-standardized	465	Ovarian cancer	126	Occupational risks	3	Rate	2000	0.00178565742	0.00341325865	0.00050983244
1	Deaths	21	Oceania	2	Female	27	Age-standardized	465	Ovarian cancer	126	Occupational risks	3	Rate	2001	0.00185643353	0.0036245051	0.00049882502
1	Deaths	21	Oceania	2	Female	27	Age-standardized	465	Ovarian cancer	126	Occupational risks	3	Rate	2002	0.00209711126	0.00407077174	0.0005190862
1	Deaths	21	Oceania	2	Female	27	Age-standardized	465	Ovarian cancer	126	Occupational risks	3	Rate	2003	0.00176637201	0.00351285466	0.00046659467
1	Deaths	21	Oceania	2	Female	27	Age-standardized	465	Ovarian cancer	126	Occupational risks	3	Rate	2004	0.00164014243	0.0032680551	0.00044221957
1	Deaths	21	Oceania	2	Female	27	Age-standardized	465	Ovarian cancer	126	Occupational risks	3	Rate	2005	0.00179513193	0.00358748715	0.00044740472
1	Deaths	21	Oceania	2	Female	27	Age-standardized	465	Ovarian cancer	126	Occupational risks	3	Rate	2006	0.00199387584	0.00391882852	0.00048199498
1	Deaths	21	Oceania	2	Female	27	Age-standardized	465	Ovarian cancer	126	Occupational risks	3	Rate	2007	0.00207601103	0.00397230746	0.000501518
1	Deaths	21	Oceania	2	Female	27	Age-standardized	465	Ovarian cancer	126	Occupational risks	3	Rate	2008	0.0022816447	0.00436715118	0.00056206182
1	Deaths	21	Oceania	2	Female	27	Age-standardized	465	Ovarian cancer	126	Occupational risks	3	Rate	2009	0.00219601518	0.0041597558	0.00055062456
1	Deaths	21	Oceania	2	Female	27	Age-standardized	465	Ovarian cancer	126	Occupational risks	3	Rate	2010	0.00189511645	0.00369411379	0.00048989542
1	Deaths	21	Oceania	2	Female	27	Age-standardized	465	Ovarian cancer	126	Occupational risks	3	Rate	2011	0.00158313537	0.00325981283	0.00041187917
1	Deaths	21	Oceania	2	Female	27	Age-standardized	465	Ovarian cancer	126	Occupational risks	3	Rate	2012	0.00154442577	0.00311160603	0.00040125408
1	Deaths	21	Oceania	2	Female	27	Age-standardized	465	Ovarian cancer	126	Occupational risks	3	Rate	2013	0.0014932639	0.00306100202	0.00039438245
1	Deaths	21	Oceania	2	Female	27	Age-standardized	465	Ovarian cancer	126	Occupational risks	3	Rate	2014	0.00145115781	0.00302745943	0.00040154261
1	Deaths	21	Oceania	2	Female	27	Age-standardized	465	Ovarian cancer	126	Occupational risks	3	Rate	2015	0.00148180241	0.00316482757	0.0004216696
1	Deaths	21	Oceania	2	Female	27	Age-standardized	465	Ovarian cancer	126	Occupational risks	3	Rate	2016	0.00146505413	0.00306892327	0.00042079861
1	Deaths	21	Oceania	2	Female	27	Age-standardized	465	Ovarian cancer	126	Occupational risks	3	Rate	2017	0.00148370498	0.00320459266	0.00041817727
1	Deaths	21	Oceania	2	Female	27	Age-standardized	465	Ovarian cancer	126	Occupational risks	3	Rate	2018	0.00148263398	0.00324862032	0.0004141748
1	Deaths	21	Oceania	2	Female	27	Age-standardized	465	Ovarian cancer	126	Occupational risks	3	Rate	2019	0.00146835944	0.00329493232	0.00039514659
1	Deaths	21	Oceania	2	Female	27	Age-standardized	465	Ovarian cancer	126	Occupational risks	3	Rate	2020	0.00145806075	0.00323476568	0.00041132335
1	Deaths	21	Oceania	2	Female	27	Age-standardized	465	Ovarian cancer	126	Occupational risks	3	Rate	2021	0.00147681056	0.00318119111	0.0004367638
1	Deaths	32	Central Asia	2	Female	22	All ages	465	Ovarian cancer	126	Occupational risks	1	Number	1990	16.6705221850175	27.5177114804715	7.68305149540405
1	Deaths	32	Central Asia	2	Female	22	All ages	465	Ovarian cancer	126	Occupational risks	3	Rate	1990	0.04711725461	0.07777554919	0.0217152342
1	Deaths	32	Central Asia	2	Female	22	All ages	465	Ovarian cancer	126	Occupational risks	1	Number	1991	17.9900045147795	29.953228765629	8.242681075373
1	Deaths	32	Central Asia	2	Female	22	All ages	465	Ovarian cancer	126	Occupational risks	3	Rate	1991	0.0502766914	0.08371033136	0.02303583262
1	Deaths	32	Central Asia	2	Female	22	All ages	465	Ovarian cancer	126	Occupational risks	1	Number	1992	20.3206428211985	34.763914766603	9.05070066251924
1	Deaths	32	Central Asia	2	Female	22	All ages	465	Ovarian cancer	126	Occupational risks	3	Rate	1992	0.05624219358	0.09621737073	0.02504995847
1	Deaths	32	Central Asia	2	Female	22	All ages	465	Ovarian cancer	126	Occupational risks	1	Number	1993	22.5455279363386	39.906564453947	10.2028869815192
1	Deaths	32	Central Asia	2	Female	22	All ages	465	Ovarian cancer	126	Occupational risks	3	Rate	1993	0.06189008915	0.10954814802	0.02800810815
1	Deaths	32	Central Asia	2	Female	22	All ages	465	Ovarian cancer	126	Occupational risks	1	Number	1994	23.2765685227943	41.1534251326449	10.417654942255
1	Deaths	32	Central Asia	2	Female	22	All ages	465	Ovarian cancer	126	Occupational risks	3	Rate	1994	0.06344980774	0.11218049215	0.02839757942
1	Deaths	32	Central Asia	2	Female	22	All ages	465	Ovarian cancer	126	Occupational risks	1	Number	1995	25.3162524138427	44.4031208755125	11.5211418949513
1	Deaths	32	Central Asia	2	Female	22	All ages	465	Ovarian cancer	126	Occupational risks	3	Rate	1995	0.06858350724	0.1202911755	0.0312115832
1	Deaths	32	Central Asia	2	Female	22	All ages	465	Ovarian cancer	126	Occupational risks	1	Number	1996	25.326562032785	44.0242907474487	11.5286738858913
1	Deaths	32	Central Asia	2	Female	22	All ages	465	Ovarian cancer	126	Occupational risks	3	Rate	1996	0.06823291037	0.11860691873	0.03105968236
1	Deaths	32	Central Asia	2	Female	22	All ages	465	Ovarian cancer	126	Occupational risks	1	Number	1997	24.8260101444911	43.3265521085118	11.1970661460057
1	Deaths	32	Central Asia	2	Female	22	All ages	465	Ovarian cancer	126	Occupational risks	3	Rate	1997	0.06653787275	0.11612242943	0.03001001603
1	Deaths	32	Central Asia	2	Female	22	All ages	465	Ovarian cancer	126	Occupational risks	1	Number	1998	24.2214923982502	42.2884537528049	10.9096346938583
1	Deaths	32	Central Asia	2	Female	22	All ages	465	Ovarian cancer	126	Occupational risks	3	Rate	1998	0.0645886087	0.11276565238	0.02909144138
1	Deaths	32	Central Asia	2	Female	22	All ages	465	Ovarian cancer	126	Occupational risks	1	Number	1999	23.3955297426891	40.2676946135585	10.7803866306064
1	Deaths	32	Central Asia	2	Female	22	All ages	465	Ovarian cancer	126	Occupational risks	3	Rate	1999	0.06205997015	0.10681578717	0.02859650881
1	Deaths	32	Central Asia	2	Female	22	All ages	465	Ovarian cancer	126	Occupational risks	1	Number	2000	23.9071173373786	40.6513919675844	11.0831326618701
1	Deaths	32	Central Asia	2	Female	22	All ages	465	Ovarian cancer	126	Occupational risks	3	Rate	2000	0.06306737635	0.10723905354	0.02923748977
1	Deaths	32	Central Asia	2	Female	22	All ages	465	Ovarian cancer	126	Occupational risks	1	Number	2001	24.4170532940729	41.0974197939385	11.2802247151908
1	Deaths	32	Central Asia	2	Female	22	All ages	465	Ovarian cancer	126	Occupational risks	3	Rate	2001	0.06403431713	0.10777898465	0.02958266413
1	Deaths	32	Central Asia	2	Female	22	All ages	465	Ovarian cancer	126	Occupational risks	1	Number	2002	25.0325381840027	41.1080771208162	11.5461659337218
1	Deaths	32	Central Asia	2	Female	22	All ages	465	Ovarian cancer	126	Occupational risks	3	Rate	2002	0.06523477482	0.10712761665	0.03008929934
1	Deaths	32	Central Asia	2	Female	22	All ages	465	Ovarian cancer	126	Occupational risks	1	Number	2003	26.2130117459345	42.6651893301519	12.1288092919553
1	Deaths	32	Central Asia	2	Female	22	All ages	465	Ovarian cancer	126	Occupational risks	3	Rate	2003	0.06784126107	0.11042074356	0.03139027768
1	Deaths	32	Central Asia	2	Female	22	All ages	465	Ovarian cancer	126	Occupational risks	1	Number	2004	26.5324511384293	43.2773911746485	12.3915714805986
1	Deaths	32	Central Asia	2	Female	22	All ages	465	Ovarian cancer	126	Occupational risks	3	Rate	2004	0.06814406343	0.11115057836	0.03182563226
1	Deaths	32	Central Asia	2	Female	22	All ages	465	Ovarian cancer	126	Occupational risks	1	Number	2005	26.8163328828553	43.9167776146122	12.7115560236745
1	Deaths	32	Central Asia	2	Female	22	All ages	465	Ovarian cancer	126	Occupational risks	3	Rate	2005	0.06828798312	0.11183438771	0.03237006816
1	Deaths	32	Central Asia	2	Female	22	All ages	465	Ovarian cancer	126	Occupational risks	1	Number	2006	27.0771070936465	44.0259372308472	12.9159669485754
1	Deaths	32	Central Asia	2	Female	22	All ages	465	Ovarian cancer	126	Occupational risks	3	Rate	2006	0.06830217283	0.11105570338	0.03258060781
1	Deaths	32	Central Asia	2	Female	22	All ages	465	Ovarian cancer	126	Occupational risks	1	Number	2007	26.7507577922706	44.4959435200253	12.8462838054693
1	Deaths	32	Central Asia	2	Female	22	All ages	465	Ovarian cancer	126	Occupational risks	3	Rate	2007	0.06677592601	0.11107191263	0.0320672223
1	Deaths	32	Central Asia	2	Female	22	All ages	465	Ovarian cancer	126	Occupational risks	1	Number	2008	26.5467609485886	45.157819795107	12.5466711839512
1	Deaths	32	Central Asia	2	Female	22	All ages	465	Ovarian cancer	126	Occupational risks	3	Rate	2008	0.06552026909	0.11145436953	0.03096653764
1	Deaths	32	Central Asia	2	Female	22	All ages	465	Ovarian cancer	126	Occupational risks	1	Number	2009	26.0139047302415	43.7494812352064	12.104327848105
1	Deaths	32	Central Asia	2	Female	22	All ages	465	Ovarian cancer	126	Occupational risks	3	Rate	2009	0.06343601925	0.10668498107	0.02951692114
1	Deaths	32	Central Asia	2	Female	22	All ages	465	Ovarian cancer	126	Occupational risks	1	Number	2010	26.1855135344188	44.0483791070317	12.1126827237015
1	Deaths	32	Central Asia	2	Female	22	All ages	465	Ovarian cancer	126	Occupational risks	3	Rate	2010	0.06305952305	0.10607658215	0.02916956333
1	Deaths	32	Central Asia	2	Female	22	All ages	465	Ovarian cancer	126	Occupational risks	1	Number	2011	25.6725905752378	43.2322126908136	12.0815154431246
1	Deaths	32	Central Asia	2	Female	22	All ages	465	Ovarian cancer	126	Occupational risks	3	Rate	2011	0.06102059824	0.10275766577	0.02871628003
1	Deaths	32	Central Asia	2	Female	22	All ages	465	Ovarian cancer	126	Occupational risks	1	Number	2012	26.1412871288417	43.3001968292658	12.1923068006586
1	Deaths	32	Central Asia	2	Female	22	All ages	465	Ovarian cancer	126	Occupational risks	3	Rate	2012	0.06131165089	0.10155607635	0.02859577857
1	Deaths	32	Central Asia	2	Female	22	All ages	465	Ovarian cancer	126	Occupational risks	1	Number	2013	25.6449359546465	42.4418172627252	12.1048679613558
1	Deaths	32	Central Asia	2	Female	22	All ages	465	Ovarian cancer	126	Occupational risks	3	Rate	2013	0.05933118147	0.09819182885	0.02800537771
1	Deaths	32	Central Asia	2	Female	22	All ages	465	Ovarian cancer	126	Occupational risks	1	Number	2014	26.8754103434089	45.0995274021159	12.5145210416516
1	Deaths	32	Central Asia	2	Female	22	All ages	465	Ovarian cancer	126	Occupational risks	3	Rate	2014	0.06131428117	0.10289127006	0.02855096358
1	Deaths	32	Central Asia	2	Female	22	All ages	465	Ovarian cancer	126	Occupational risks	1	Number	2015	28.4798657146295	46.9862344084921	13.1445861232266
1	Deaths	32	Central Asia	2	Female	22	All ages	465	Ovarian cancer	126	Occupational risks	3	Rate	2015	0.0640644912	0.10569393939	0.0295683003
1	Deaths	32	Central Asia	2	Female	22	All ages	465	Ovarian cancer	126	Occupational risks	1	Number	2016	31.0635268580524	50.501975551848	14.401171267846
1	Deaths	32	Central Asia	2	Female	22	All ages	465	Ovarian cancer	126	Occupational risks	3	Rate	2016	0.06889947409	0.11201431093	0.03194206283
1	Deaths	32	Central Asia	2	Female	22	All ages	465	Ovarian cancer	126	Occupational risks	1	Number	2017	31.1706256777817	50.8125512634558	14.6154769233828
1	Deaths	32	Central Asia	2	Female	22	All ages	465	Ovarian cancer	126	Occupational risks	3	Rate	2017	0.06817067186	0.11112788669	0.0319642888
1	Deaths	32	Central Asia	2	Female	22	All ages	465	Ovarian cancer	126	Occupational risks	1	Number	2018	33.7002529787677	53.6939679600792	15.819896780972
1	Deaths	32	Central Asia	2	Female	22	All ages	465	Ovarian cancer	126	Occupational risks	3	Rate	2018	0.07267038179	0.1157843282	0.03411362934
1	Deaths	32	Central Asia	2	Female	22	All ages	465	Ovarian cancer	126	Occupational risks	1	Number	2019	34.8790664711688	56.2135984272528	16.2392574415846
1	Deaths	32	Central Asia	2	Female	22	All ages	465	Ovarian cancer	126	Occupational risks	3	Rate	2019	0.07415673737	0.11951630238	0.03452645013
1	Deaths	32	Central Asia	2	Female	22	All ages	465	Ovarian cancer	126	Occupational risks	1	Number	2020	35.6996491771881	58.5002106331187	16.1389865877647
1	Deaths	32	Central Asia	2	Female	22	All ages	465	Ovarian cancer	126	Occupational risks	3	Rate	2020	0.07488091537	0.12270566861	0.03385193179
1	Deaths	32	Central Asia	2	Female	22	All ages	465	Ovarian cancer	126	Occupational risks	1	Number	2021	35.6944082252273	60.2028259967064	16.1170549485682
1	Deaths	32	Central Asia	2	Female	22	All ages	465	Ovarian cancer	126	Occupational risks	3	Rate	2021	0.07393291499	0.12469657399	0.03338284377
1	Deaths	32	Central Asia	2	Female	27	Age-standardized	465	Ovarian cancer	126	Occupational risks	3	Rate	1990	0.05953555414	0.09829415352	0.027447711
1	Deaths	32	Central Asia	2	Female	27	Age-standardized	465	Ovarian cancer	126	Occupational risks	3	Rate	1991	0.06328494562	0.10544676328	0.02903433123
1	Deaths	32	Central Asia	2	Female	27	Age-standardized	465	Ovarian cancer	126	Occupational risks	3	Rate	1992	0.07080267912	0.12114282605	0.0315887932
1	Deaths	32	Central Asia	2	Female	27	Age-standardized	465	Ovarian cancer	126	Occupational risks	3	Rate	1993	0.07780833986	0.13775194784	0.03529889553
1	Deaths	32	Central Asia	2	Female	27	Age-standardized	465	Ovarian cancer	126	Occupational risks	3	Rate	1994	0.07968400172	0.14053613871	0.03577220743
1	Deaths	32	Central Asia	2	Female	27	Age-standardized	465	Ovarian cancer	126	Occupational risks	3	Rate	1995	0.08641564327	0.15166106572	0.03932262833
1	Deaths	32	Central Asia	2	Female	27	Age-standardized	465	Ovarian cancer	126	Occupational risks	3	Rate	1996	0.08593788013	0.14970526087	0.03912959207
1	Deaths	32	Central Asia	2	Female	27	Age-standardized	465	Ovarian cancer	126	Occupational risks	3	Rate	1997	0.08418954161	0.14672732767	0.03805134846
1	Deaths	32	Central Asia	2	Female	27	Age-standardized	465	Ovarian cancer	126	Occupational risks	3	Rate	1998	0.08180820804	0.14216394667	0.03681113926
1	Deaths	32	Central Asia	2	Female	27	Age-standardized	465	Ovarian cancer	126	Occupational risks	3	Rate	1999	0.07884789155	0.1353827461	0.03635800593
1	Deaths	32	Central Asia	2	Female	27	Age-standardized	465	Ovarian cancer	126	Occupational risks	3	Rate	2000	0.07977897735	0.1350040197	0.03701597659
1	Deaths	32	Central Asia	2	Female	27	Age-standardized	465	Ovarian cancer	126	Occupational risks	3	Rate	2001	0.08036487291	0.13479355321	0.03718283455
1	Deaths	32	Central Asia	2	Female	27	Age-standardized	465	Ovarian cancer	126	Occupational risks	3	Rate	2002	0.08107400654	0.13293786868	0.03749445533
1	Deaths	32	Central Asia	2	Female	27	Age-standardized	465	Ovarian cancer	126	Occupational risks	3	Rate	2003	0.08394499137	0.13669631544	0.03891410247
1	Deaths	32	Central Asia	2	Female	27	Age-standardized	465	Ovarian cancer	126	Occupational risks	3	Rate	2004	0.08402888525	0.13757635296	0.03945911182
1	Deaths	32	Central Asia	2	Female	27	Age-standardized	465	Ovarian cancer	126	Occupational risks	3	Rate	2005	0.08396316584	0.13793793797	0.03972838069
1	Deaths	32	Central Asia	2	Female	27	Age-standardized	465	Ovarian cancer	126	Occupational risks	3	Rate	2006	0.08403739513	0.13782983535	0.04002847583
1	Deaths	32	Central Asia	2	Female	27	Age-standardized	465	Ovarian cancer	126	Occupational risks	3	Rate	2007	0.08309750559	0.13909092726	0.03977024156
1	Deaths	32	Central Asia	2	Female	27	Age-standardized	465	Ovarian cancer	126	Occupational risks	3	Rate	2008	0.08233258364	0.14003479644	0.03890461612
1	Deaths	32	Central Asia	2	Female	27	Age-standardized	465	Ovarian cancer	126	Occupational risks	3	Rate	2009	0.08098689624	0.13570758668	0.03763406657
1	Deaths	32	Central Asia	2	Female	27	Age-standardized	465	Ovarian cancer	126	Occupational risks	3	Rate	2010	0.08092529859	0.13582291728	0.03739789422
1	Deaths	32	Central Asia	2	Female	27	Age-standardized	465	Ovarian cancer	126	Occupational risks	3	Rate	2011	0.07771380708	0.13045939547	0.03651563211
1	Deaths	32	Central Asia	2	Female	27	Age-standardized	465	Ovarian cancer	126	Occupational risks	3	Rate	2012	0.07732058091	0.12756445707	0.03597587875
1	Deaths	32	Central Asia	2	Female	27	Age-standardized	465	Ovarian cancer	126	Occupational risks	3	Rate	2013	0.07428243791	0.1222347026	0.03499145939
1	Deaths	32	Central Asia	2	Female	27	Age-standardized	465	Ovarian cancer	126	Occupational risks	3	Rate	2014	0.07615762393	0.12680042543	0.03555857096
1	Deaths	32	Central Asia	2	Female	27	Age-standardized	465	Ovarian cancer	126	Occupational risks	3	Rate	2015	0.07827740513	0.12793909228	0.03621976945
1	Deaths	32	Central Asia	2	Female	27	Age-standardized	465	Ovarian cancer	126	Occupational risks	3	Rate	2016	0.08238008631	0.13331509484	0.03831220926
1	Deaths	32	Central Asia	2	Female	27	Age-standardized	465	Ovarian cancer	126	Occupational risks	3	Rate	2017	0.08001740446	0.12991282272	0.0376972069
1	Deaths	32	Central Asia	2	Female	27	Age-standardized	465	Ovarian cancer	126	Occupational risks	3	Rate	2018	0.08425147593	0.13360220058	0.0397981748
1	Deaths	32	Central Asia	2	Female	27	Age-standardized	465	Ovarian cancer	126	Occupational risks	3	Rate	2019	0.08478721363	0.13674818854	0.03973431093
1	Deaths	32	Central Asia	2	Female	27	Age-standardized	465	Ovarian cancer	126	Occupational risks	3	Rate	2020	0.08431130965	0.13821874945	0.03837284104
1	Deaths	32	Central Asia	2	Female	27	Age-standardized	465	Ovarian cancer	126	Occupational risks	3	Rate	2021	0.0818589968	0.13742594808	0.03724692242
1	Deaths	42	Central Europe	2	Female	22	All ages	465	Ovarian cancer	126	Occupational risks	1	Number	1990	97.9981333937071	161.008155355316	47.2710693318587
1	Deaths	42	Central Europe	2	Female	22	All ages	465	Ovarian cancer	126	Occupational risks	3	Rate	1990	0.15352524502	0.25223762582	0.0740555177
1	Deaths	42	Central Europe	2	Female	22	All ages	465	Ovarian cancer	126	Occupational risks	1	Number	1991	99.3258748678735	162.429757184454	48.0107983029769
1	Deaths	42	Central Europe	2	Female	22	All ages	465	Ovarian cancer	126	Occupational risks	3	Rate	1991	0.15544972955	0.25421031387	0.07513918827
1	Deaths	42	Central Europe	2	Female	22	All ages	465	Ovarian cancer	126	Occupational risks	1	Number	1992	99.9531048081796	164.01633553891	48.015810088963
1	Deaths	42	Central Europe	2	Female	22	All ages	465	Ovarian cancer	126	Occupational risks	3	Rate	1992	0.15628132214	0.2564471591	0.07507494939
1	Deaths	42	Central Europe	2	Female	22	All ages	465	Ovarian cancer	126	Occupational risks	1	Number	1993	102.118116835215	168.603345950346	48.4931455042129
1	Deaths	42	Central Europe	2	Female	22	All ages	465	Ovarian cancer	126	Occupational risks	3	Rate	1993	0.15952855839	0.26339154651	0.07575581918
1	Deaths	42	Central Europe	2	Female	22	All ages	465	Ovarian cancer	126	Occupational risks	1	Number	1994	103.393767028033	169.902800142339	48.7409162408682
1	Deaths	42	Central Europe	2	Female	22	All ages	465	Ovarian cancer	126	Occupational risks	3	Rate	1994	0.16169411658	0.26570540917	0.07622431815
1	Deaths	42	Central Europe	2	Female	22	All ages	465	Ovarian cancer	126	Occupational risks	1	Number	1995	107.186633053092	174.537241862967	49.8119499763302
1	Deaths	42	Central Europe	2	Female	22	All ages	465	Ovarian cancer	126	Occupational risks	3	Rate	1995	0.16798790472	0.273542929	0.07806761784
1	Deaths	42	Central Europe	2	Female	22	All ages	465	Ovarian cancer	126	Occupational risks	1	Number	1996	110.178620099921	181.221040044941	50.9619142220451
1	Deaths	42	Central Europe	2	Female	22	All ages	465	Ovarian cancer	126	Occupational risks	3	Rate	1996	0.17305860491	0.28464560858	0.08004636263
1	Deaths	42	Central Europe	2	Female	22	All ages	465	Ovarian cancer	126	Occupational risks	1	Number	1997	112.937934906526	185.448086530409	52.1298367810966
1	Deaths	42	Central Europe	2	Female	22	All ages	465	Ovarian cancer	126	Occupational risks	3	Rate	1997	0.1778792361	0.29208400167	0.08210541084
1	Deaths	42	Central Europe	2	Female	22	All ages	465	Ovarian cancer	126	Occupational risks	1	Number	1998	116.826862501354	191.492255547497	53.7584720431216
1	Deaths	42	Central Europe	2	Female	22	All ages	465	Ovarian cancer	126	Occupational risks	3	Rate	1998	0.18461458595	0.3026038936	0.08495133606
1	Deaths	42	Central Europe	2	Female	22	All ages	465	Ovarian cancer	126	Occupational risks	1	Number	1999	121.908023014745	199.90254124757	56.3594230515627
1	Deaths	42	Central Europe	2	Female	22	All ages	465	Ovarian cancer	126	Occupational risks	3	Rate	1999	0.1933211083	0.31700440931	0.08937447969
1	Deaths	42	Central Europe	2	Female	22	All ages	465	Ovarian cancer	126	Occupational risks	1	Number	2000	135.371940272288	220.860183788221	62.9579746139442
1	Deaths	42	Central Europe	2	Female	22	All ages	465	Ovarian cancer	126	Occupational risks	3	Rate	2000	0.2153056205	0.3512724928	0.10013305388
1	Deaths	42	Central Europe	2	Female	22	All ages	465	Ovarian cancer	126	Occupational risks	1	Number	2001	142.330687563384	232.585465395763	66.7644696488031
1	Deaths	42	Central Europe	2	Female	22	All ages	465	Ovarian cancer	126	Occupational risks	3	Rate	2001	0.22698282795	0.37091724616	0.10647309014
1	Deaths	42	Central Europe	2	Female	22	All ages	465	Ovarian cancer	126	Occupational risks	1	Number	2002	148.845114493017	244.414780611122	69.5588601838312
1	Deaths	42	Central Europe	2	Female	22	All ages	465	Ovarian cancer	126	Occupational risks	3	Rate	2002	0.23814673748	0.39105470672	0.11129163139
1	Deaths	42	Central Europe	2	Female	22	All ages	465	Ovarian cancer	126	Occupational risks	1	Number	2003	153.632046626369	250.258668482143	71.7479000704946
1	Deaths	42	Central Europe	2	Female	22	All ages	465	Ovarian cancer	126	Occupational risks	3	Rate	2003	0.24669550519	0.40185423553	0.11520958578
1	Deaths	42	Central Europe	2	Female	22	All ages	465	Ovarian cancer	126	Occupational risks	1	Number	2004	156.463696914425	255.176279210054	73.4115679223222
1	Deaths	42	Central Europe	2	Female	22	All ages	465	Ovarian cancer	126	Occupational risks	3	Rate	2004	0.2519337799	0.41087821539	0.11820539946
1	Deaths	42	Central Europe	2	Female	22	All ages	465	Ovarian cancer	126	Occupational risks	1	Number	2005	163.212135974331	266.070124107636	76.426156247481
1	Deaths	42	Central Europe	2	Female	22	All ages	465	Ovarian cancer	126	Occupational risks	3	Rate	2005	0.26337087668	0.42934994648	0.12332675908
1	Deaths	42	Central Europe	2	Female	22	All ages	465	Ovarian cancer	126	Occupational risks	1	Number	2006	174.537447198444	285.880006792693	81.6048687101869
1	Deaths	42	Central Europe	2	Female	22	All ages	465	Ovarian cancer	126	Occupational risks	3	Rate	2006	0.28236672323	0.46249674239	0.13202037584
1	Deaths	42	Central Europe	2	Female	22	All ages	465	Ovarian cancer	126	Occupational risks	1	Number	2007	182.332969267852	297.909722312647	85.5073794580556
1	Deaths	42	Central Europe	2	Female	22	All ages	465	Ovarian cancer	126	Occupational risks	3	Rate	2007	0.29573394338	0.48319301388	0.13868821759
1	Deaths	42	Central Europe	2	Female	22	All ages	465	Ovarian cancer	126	Occupational risks	1	Number	2008	190.255005727466	309.443885014254	89.8953893241315
1	Deaths	42	Central Europe	2	Female	22	All ages	465	Ovarian cancer	126	Occupational risks	3	Rate	2008	0.30920158365	0.50290681674	0.14609758432
1	Deaths	42	Central Europe	2	Female	22	All ages	465	Ovarian cancer	126	Occupational risks	1	Number	2009	196.084121922686	319.613020093784	92.5487158848882
1	Deaths	42	Central Europe	2	Female	22	All ages	465	Ovarian cancer	126	Occupational risks	3	Rate	2009	0.31935596203	0.52054354278	0.15073114491
1	Deaths	42	Central Europe	2	Female	22	All ages	465	Ovarian cancer	126	Occupational risks	1	Number	2010	199.915040800357	322.198423711837	94.8852665629488
1	Deaths	42	Central Europe	2	Female	22	All ages	465	Ovarian cancer	126	Occupational risks	3	Rate	2010	0.32645694888	0.52614307517	0.15494559335
1	Deaths	42	Central Europe	2	Female	22	All ages	465	Ovarian cancer	126	Occupational risks	1	Number	2011	206.913556533368	333.475299784942	98.0731223358911
1	Deaths	42	Central Europe	2	Female	22	All ages	465	Ovarian cancer	126	Occupational risks	3	Rate	2011	0.33883383965	0.54608657909	0.16060084783
1	Deaths	42	Central Europe	2	Female	22	All ages	465	Ovarian cancer	126	Occupational risks	1	Number	2012	217.934926300624	349.978037635315	101.529461131398
1	Deaths	42	Central Europe	2	Female	22	All ages	465	Ovarian cancer	126	Occupational risks	3	Rate	2012	0.35785665296	0.57467598831	0.16671487106
1	Deaths	42	Central Europe	2	Female	22	All ages	465	Ovarian cancer	126	Occupational risks	1	Number	2013	232.791300508568	371.681348978714	108.452909315444
1	Deaths	42	Central Europe	2	Female	22	All ages	465	Ovarian cancer	126	Occupational risks	3	Rate	2013	0.38325809789	0.61192100615	0.17855244437
1	Deaths	42	Central Europe	2	Female	22	All ages	465	Ovarian cancer	126	Occupational risks	1	Number	2014	244.564621948402	388.595780311858	112.898169749704
1	Deaths	42	Central Europe	2	Female	22	All ages	465	Ovarian cancer	126	Occupational risks	3	Rate	2014	0.40376762608	0.6415580245	0.18639092451
1	Deaths	42	Central Europe	2	Female	22	All ages	465	Ovarian cancer	126	Occupational risks	1	Number	2015	251.072948897428	399.442261064618	117.226147300401
1	Deaths	42	Central Europe	2	Female	22	All ages	465	Ovarian cancer	126	Occupational risks	3	Rate	2015	0.41587992091	0.66164043824	0.19417464558
1	Deaths	42	Central Europe	2	Female	22	All ages	465	Ovarian cancer	126	Occupational risks	1	Number	2016	245.043143404796	389.366597945896	113.815621919871
1	Deaths	42	Central Europe	2	Female	22	All ages	465	Ovarian cancer	126	Occupational risks	3	Rate	2016	0.4071556538	0.64695877448	0.18911230615
1	Deaths	42	Central Europe	2	Female	22	All ages	465	Ovarian cancer	126	Occupational risks	1	Number	2017	247.001021144773	391.336012678504	114.758391635778
1	Deaths	42	Central Europe	2	Female	22	All ages	465	Ovarian cancer	126	Occupational risks	3	Rate	2017	0.4115123358	0.65197947731	0.19119149215
1	Deaths	42	Central Europe	2	Female	22	All ages	465	Ovarian cancer	126	Occupational risks	1	Number	2018	253.178260727296	404.30720510766	117.070076006555
1	Deaths	42	Central Europe	2	Female	22	All ages	465	Ovarian cancer	126	Occupational risks	3	Rate	2018	0.42302719469	0.67554355686	0.19560852379
1	Deaths	42	Central Europe	2	Female	22	All ages	465	Ovarian cancer	126	Occupational risks	1	Number	2019	247.255750620722	392.854194036015	115.939737427729
1	Deaths	42	Central Europe	2	Female	22	All ages	465	Ovarian cancer	126	Occupational risks	3	Rate	2019	0.41445218096	0.65850552356	0.19433916872
1	Deaths	42	Central Europe	2	Female	22	All ages	465	Ovarian cancer	126	Occupational risks	1	Number	2020	246.520425155423	402.088386249983	118.104760245657
1	Deaths	42	Central Europe	2	Female	22	All ages	465	Ovarian cancer	126	Occupational risks	3	Rate	2020	0.4148655097	0.67666848782	0.19875672179
1	Deaths	42	Central Europe	2	Female	22	All ages	465	Ovarian cancer	126	Occupational risks	1	Number	2021	251.558520501955	411.552583681614	114.259066007149
1	Deaths	42	Central Europe	2	Female	22	All ages	465	Ovarian cancer	126	Occupational risks	3	Rate	2021	0.42564685202	0.69636306229	0.19333080694
1	Deaths	42	Central Europe	2	Female	27	Age-standardized	465	Ovarian cancer	126	Occupational risks	3	Rate	1990	0.11116378075	0.1828484024	0.05352782317
1	Deaths	42	Central Europe	2	Female	27	Age-standardized	465	Ovarian cancer	126	Occupational risks	3	Rate	1991	0.11120532066	0.1818989937	0.05368376841
1	Deaths	42	Central Europe	2	Female	27	Age-standardized	465	Ovarian cancer	126	Occupational risks	3	Rate	1992	0.11084222319	0.18193476167	0.05322710655
1	Deaths	42	Central Europe	2	Female	27	Age-standardized	465	Ovarian cancer	126	Occupational risks	3	Rate	1993	0.11194011497	0.18470049341	0.05304384809
1	Deaths	42	Central Europe	2	Female	27	Age-standardized	465	Ovarian cancer	126	Occupational risks	3	Rate	1994	0.11168392927	0.18334462907	0.05253120632
1	Deaths	42	Central Europe	2	Female	27	Age-standardized	465	Ovarian cancer	126	Occupational risks	3	Rate	1995	0.11389676236	0.18613618178	0.05277480025
1	Deaths	42	Central Europe	2	Female	27	Age-standardized	465	Ovarian cancer	126	Occupational risks	3	Rate	1996	0.11530247473	0.1892228599	0.05312660327
1	Deaths	42	Central Europe	2	Female	27	Age-standardized	465	Ovarian cancer	126	Occupational risks	3	Rate	1997	0.11677610881	0.19232686209	0.05361833275
1	Deaths	42	Central Europe	2	Female	27	Age-standardized	465	Ovarian cancer	126	Occupational risks	3	Rate	1998	0.11913458914	0.19599341657	0.0544982438
1	Deaths	42	Central Europe	2	Female	27	Age-standardized	465	Ovarian cancer	126	Occupational risks	3	Rate	1999	0.1223109256	0.20082516245	0.05651975755
1	Deaths	42	Central Europe	2	Female	27	Age-standardized	465	Ovarian cancer	126	Occupational risks	3	Rate	2000	0.13338126167	0.21832510661	0.06206291649
1	Deaths	42	Central Europe	2	Female	27	Age-standardized	465	Ovarian cancer	126	Occupational risks	3	Rate	2001	0.13782370355	0.2259855876	0.06472160864
1	Deaths	42	Central Europe	2	Female	27	Age-standardized	465	Ovarian cancer	126	Occupational risks	3	Rate	2002	0.14195375967	0.23311522793	0.06639066302
1	Deaths	42	Central Europe	2	Female	27	Age-standardized	465	Ovarian cancer	126	Occupational risks	3	Rate	2003	0.14451352641	0.23641348179	0.06753031964
1	Deaths	42	Central Europe	2	Female	27	Age-standardized	465	Ovarian cancer	126	Occupational risks	3	Rate	2004	0.14461753197	0.23564399395	0.06784068709
1	Deaths	42	Central Europe	2	Female	27	Age-standardized	465	Ovarian cancer	126	Occupational risks	3	Rate	2005	0.14863693231	0.24232057406	0.06949798474
1	Deaths	42	Central Europe	2	Female	27	Age-standardized	465	Ovarian cancer	126	Occupational risks	3	Rate	2006	0.15661672756	0.25638404972	0.07303850482
1	Deaths	42	Central Europe	2	Female	27	Age-standardized	465	Ovarian cancer	126	Occupational risks	3	Rate	2007	0.16141173795	0.26357490377	0.07567360862
1	Deaths	42	Central Europe	2	Female	27	Age-standardized	465	Ovarian cancer	126	Occupational risks	3	Rate	2008	0.16552964029	0.26916991868	0.07777554781
1	Deaths	42	Central Europe	2	Female	27	Age-standardized	465	Ovarian cancer	126	Occupational risks	3	Rate	2009	0.16802566365	0.27331117648	0.07922649241
1	Deaths	42	Central Europe	2	Female	27	Age-standardized	465	Ovarian cancer	126	Occupational risks	3	Rate	2010	0.16895056521	0.27204223349	0.07994061844
1	Deaths	42	Central Europe	2	Female	27	Age-standardized	465	Ovarian cancer	126	Occupational risks	3	Rate	2011	0.17227080868	0.27767013981	0.08134422702
1	Deaths	42	Central Europe	2	Female	27	Age-standardized	465	Ovarian cancer	126	Occupational risks	3	Rate	2012	0.17868481164	0.28648595278	0.08287681241
1	Deaths	42	Central Europe	2	Female	27	Age-standardized	465	Ovarian cancer	126	Occupational risks	3	Rate	2013	0.18821438861	0.30044983903	0.08772699609
1	Deaths	42	Central Europe	2	Female	27	Age-standardized	465	Ovarian cancer	126	Occupational risks	3	Rate	2014	0.19466771954	0.30844863595	0.08950952917
1	Deaths	42	Central Europe	2	Female	27	Age-standardized	465	Ovarian cancer	126	Occupational risks	3	Rate	2015	0.19703634864	0.31318275271	0.09163165727
1	Deaths	42	Central Europe	2	Female	27	Age-standardized	465	Ovarian cancer	126	Occupational risks	3	Rate	2016	0.18903675582	0.30110423805	0.08785290061
1	Deaths	42	Central Europe	2	Female	27	Age-standardized	465	Ovarian cancer	126	Occupational risks	3	Rate	2017	0.18786479119	0.29823737728	0.08727893834
1	Deaths	42	Central Europe	2	Female	27	Age-standardized	465	Ovarian cancer	126	Occupational risks	3	Rate	2018	0.18969464235	0.30217579961	0.08726931404
1	Deaths	42	Central Europe	2	Female	27	Age-standardized	465	Ovarian cancer	126	Occupational risks	3	Rate	2019	0.18269173045	0.29073545916	0.08582500157
1	Deaths	42	Central Europe	2	Female	27	Age-standardized	465	Ovarian cancer	126	Occupational risks	3	Rate	2020	0.17943757932	0.29360937131	0.08586083654
1	Deaths	42	Central Europe	2	Female	27	Age-standardized	465	Ovarian cancer	126	Occupational risks	3	Rate	2021	0.18232740069	0.29809697041	0.08222871548
1	Deaths	56	Eastern Europe	2	Female	22	All ages	465	Ovarian cancer	126	Occupational risks	1	Number	1990	260.844844665005	419.483181914116	125.019988786709
1	Deaths	56	Eastern Europe	2	Female	22	All ages	465	Ovarian cancer	126	Occupational risks	3	Rate	1990	0.21624167469	0.34775364596	0.10364219304
1	Deaths	56	Eastern Europe	2	Female	22	All ages	465	Ovarian cancer	126	Occupational risks	1	Number	1991	269.985464493497	433.859050400692	129.177061891501
1	Deaths	56	Eastern Europe	2	Female	22	All ages	465	Ovarian cancer	126	Occupational risks	3	Rate	1991	0.22356690099	0.35926572397	0.10696766754
1	Deaths	56	Eastern Europe	2	Female	22	All ages	465	Ovarian cancer	126	Occupational risks	1	Number	1992	285.648790606151	459.861428592975	137.083114014194
1	Deaths	56	Eastern Europe	2	Female	22	All ages	465	Ovarian cancer	126	Occupational risks	3	Rate	1992	0.23655650853	0.38082854727	0.11352368326
1	Deaths	56	Eastern Europe	2	Female	22	All ages	465	Ovarian cancer	126	Occupational risks	1	Number	1993	318.861736301922	513.345765703391	150.663593507043
1	Deaths	56	Eastern Europe	2	Female	22	All ages	465	Ovarian cancer	126	Occupational risks	3	Rate	1993	0.26448546598	0.42580365906	0.12497056309
1	Deaths	56	Eastern Europe	2	Female	22	All ages	465	Ovarian cancer	126	Occupational risks	1	Number	1994	335.807496628982	544.373000458511	156.964351873047
1	Deaths	56	Eastern Europe	2	Female	22	All ages	465	Ovarian cancer	126	Occupational risks	3	Rate	1994	0.27938521927	0.45290760816	0.13059124739
1	Deaths	56	Eastern Europe	2	Female	22	All ages	465	Ovarian cancer	126	Occupational risks	1	Number	1995	339.718702074445	549.317373979776	158.823204284227
1	Deaths	56	Eastern Europe	2	Female	22	All ages	465	Ovarian cancer	126	Occupational risks	3	Rate	1995	0.28366250955	0.45867579234	0.13261615692
1	Deaths	56	Eastern Europe	2	Female	22	All ages	465	Ovarian cancer	126	Occupational risks	1	Number	1996	321.060962237902	519.651628738509	150.582885471959
1	Deaths	56	Eastern Europe	2	Female	22	All ages	465	Ovarian cancer	126	Occupational risks	3	Rate	1996	0.26905603529	0.43547931205	0.12619171719
1	Deaths	56	Eastern Europe	2	Female	22	All ages	465	Ovarian cancer	126	Occupational risks	1	Number	1997	310.94825516643	505.32035180623	148.482016630506
1	Deaths	56	Eastern Europe	2	Female	22	All ages	465	Ovarian cancer	126	Occupational risks	3	Rate	1997	0.26150500773	0.42497039398	0.1248721942
1	Deaths	56	Eastern Europe	2	Female	22	All ages	465	Ovarian cancer	126	Occupational risks	1	Number	1998	301.661526285427	490.840870400105	146.478762910695
1	Deaths	56	Eastern Europe	2	Female	22	All ages	465	Ovarian cancer	126	Occupational risks	3	Rate	1998	0.25459366283	0.414255595	0.12362386823
1	Deaths	56	Eastern Europe	2	Female	22	All ages	465	Ovarian cancer	126	Occupational risks	1	Number	1999	303.300169704974	493.061002014657	145.207896105657
1	Deaths	56	Eastern Europe	2	Female	22	All ages	465	Ovarian cancer	126	Occupational risks	3	Rate	1999	0.25696875623	0.41774217456	0.12302628282
1	Deaths	56	Eastern Europe	2	Female	22	All ages	465	Ovarian cancer	126	Occupational risks	1	Number	2000	333.949748119392	540.196580372102	161.088249258152
1	Deaths	56	Eastern Europe	2	Female	22	All ages	465	Ovarian cancer	126	Occupational risks	3	Rate	2000	0.284134614	0.45961569881	0.13705878738
1	Deaths	56	Eastern Europe	2	Female	22	All ages	465	Ovarian cancer	126	Occupational risks	1	Number	2001	340.493062399454	548.591829883731	164.617116624369
1	Deaths	56	Eastern Europe	2	Female	22	All ages	465	Ovarian cancer	126	Occupational risks	3	Rate	2001	0.29092314082	0.46872631429	0.14065170158
1	Deaths	56	Eastern Europe	2	Female	22	All ages	465	Ovarian cancer	126	Occupational risks	1	Number	2002	349.246187729648	556.249388732175	168.697840976519
1	Deaths	56	Eastern Europe	2	Female	22	All ages	465	Ovarian cancer	126	Occupational risks	3	Rate	2002	0.29966838824	0.47728611976	0.14475006996
1	Deaths	56	Eastern Europe	2	Female	22	All ages	465	Ovarian cancer	126	Occupational risks	1	Number	2003	352.860699400277	560.495244344364	169.557584724258
1	Deaths	56	Eastern Europe	2	Female	22	All ages	465	Ovarian cancer	126	Occupational risks	3	Rate	2003	0.30409183281	0.48302921357	0.14612303607
1	Deaths	56	Eastern Europe	2	Female	22	All ages	465	Ovarian cancer	126	Occupational risks	1	Number	2004	350.366398939597	557.212708273606	167.833203514167
1	Deaths	56	Eastern Europe	2	Female	22	All ages	465	Ovarian cancer	126	Occupational risks	3	Rate	2004	0.30325360708	0.48228587047	0.14526514103
1	Deaths	56	Eastern Europe	2	Female	22	All ages	465	Ovarian cancer	126	Occupational risks	1	Number	2005	377.437105547328	593.71437437233	177.478723213515
1	Deaths	56	Eastern Europe	2	Female	22	All ages	465	Ovarian cancer	126	Occupational risks	3	Rate	2005	0.32812292258	0.51614240581	0.15429017577
1	Deaths	56	Eastern Europe	2	Female	22	All ages	465	Ovarian cancer	126	Occupational risks	1	Number	2006	369.886461711827	584.972481558498	176.451602450693
1	Deaths	56	Eastern Europe	2	Female	22	All ages	465	Ovarian cancer	126	Occupational risks	3	Rate	2006	0.32288757945	0.51064412507	0.15403113307
1	Deaths	56	Eastern Europe	2	Female	22	All ages	465	Ovarian cancer	126	Occupational risks	1	Number	2007	383.477590404782	609.150218607945	183.432726214149
1	Deaths	56	Eastern Europe	2	Female	22	All ages	465	Ovarian cancer	126	Occupational risks	3	Rate	2007	0.33587375328	0.53353201165	0.16066189986
1	Deaths	56	Eastern Europe	2	Female	22	All ages	465	Ovarian cancer	126	Occupational risks	1	Number	2008	395.81636819042	624.189551536734	189.523824269543
1	Deaths	56	Eastern Europe	2	Female	22	All ages	465	Ovarian cancer	126	Occupational risks	3	Rate	2008	0.34765036018	0.54823332195	0.16646109425
1	Deaths	56	Eastern Europe	2	Female	22	All ages	465	Ovarian cancer	126	Occupational risks	1	Number	2009	386.874667319784	612.434754244737	187.352609609942
1	Deaths	56	Eastern Europe	2	Female	22	All ages	465	Ovarian cancer	126	Occupational risks	3	Rate	2009	0.34055757396	0.53911334014	0.1649225333
1	Deaths	56	Eastern Europe	2	Female	22	All ages	465	Ovarian cancer	126	Occupational risks	1	Number	2010	396.547879836964	630.818741097951	191.848614311545
1	Deaths	56	Eastern Europe	2	Female	22	All ages	465	Ovarian cancer	126	Occupational risks	3	Rate	2010	0.34968315311	0.55626747145	0.16917560724
1	Deaths	56	Eastern Europe	2	Female	22	All ages	465	Ovarian cancer	126	Occupational risks	1	Number	2011	370.267278122041	585.881267089653	180.571458045951
1	Deaths	56	Eastern Europe	2	Female	22	All ages	465	Ovarian cancer	126	Occupational risks	3	Rate	2011	0.32693304362	0.51731264729	0.1594382757
1	Deaths	56	Eastern Europe	2	Female	22	All ages	465	Ovarian cancer	126	Occupational risks	1	Number	2012	363.821426318381	578.709351399748	177.535180908236
1	Deaths	56	Eastern Europe	2	Female	22	All ages	465	Ovarian cancer	126	Occupational risks	3	Rate	2012	0.3215252207	0.51143126399	0.15689575735
1	Deaths	56	Eastern Europe	2	Female	22	All ages	465	Ovarian cancer	126	Occupational risks	1	Number	2013	360.035121835206	572.212974260134	176.829286930083
1	Deaths	56	Eastern Europe	2	Female	22	All ages	465	Ovarian cancer	126	Occupational risks	3	Rate	2013	0.31843485098	0.50609660597	0.15639754074
1	Deaths	56	Eastern Europe	2	Female	22	All ages	465	Ovarian cancer	126	Occupational risks	1	Number	2014	362.07602631156	574.028651580901	177.632713040799
1	Deaths	56	Eastern Europe	2	Female	22	All ages	465	Ovarian cancer	126	Occupational risks	3	Rate	2014	0.32054135563	0.50818035102	0.15725600842
1	Deaths	56	Eastern Europe	2	Female	22	All ages	465	Ovarian cancer	126	Occupational risks	1	Number	2015	366.38613065631	581.230698287558	178.997557291592
1	Deaths	56	Eastern Europe	2	Female	22	All ages	465	Ovarian cancer	126	Occupational risks	3	Rate	2015	0.32473804124	0.51516065341	0.15865042718
1	Deaths	56	Eastern Europe	2	Female	22	All ages	465	Ovarian cancer	126	Occupational risks	1	Number	2016	357.926085834725	569.033192668841	174.845567094639
1	Deaths	56	Eastern Europe	2	Female	22	All ages	465	Ovarian cancer	126	Occupational risks	3	Rate	2016	0.31773987574	0.50514489746	0.15521475232
1	Deaths	56	Eastern Europe	2	Female	22	All ages	465	Ovarian cancer	126	Occupational risks	1	Number	2017	342.556179878094	550.101304315121	168.021691882305
1	Deaths	56	Eastern Europe	2	Female	22	All ages	465	Ovarian cancer	126	Occupational risks	3	Rate	2017	0.30471937603	0.48934024855	0.14946297313
1	Deaths	56	Eastern Europe	2	Female	22	All ages	465	Ovarian cancer	126	Occupational risks	1	Number	2018	345.296216283278	554.147238389396	166.836382451866
1	Deaths	56	Eastern Europe	2	Female	22	All ages	465	Ovarian cancer	126	Occupational risks	3	Rate	2018	0.30795281641	0.49421683389	0.14879321415
1	Deaths	56	Eastern Europe	2	Female	22	All ages	465	Ovarian cancer	126	Occupational risks	1	Number	2019	349.355130763433	566.801545272451	163.798826302395
1	Deaths	56	Eastern Europe	2	Female	22	All ages	465	Ovarian cancer	126	Occupational risks	3	Rate	2019	0.31255274093	0.50709252832	0.14654363888
1	Deaths	56	Eastern Europe	2	Female	22	All ages	465	Ovarian cancer	126	Occupational risks	1	Number	2020	348.687894885355	578.14736706156	163.767590643207
1	Deaths	56	Eastern Europe	2	Female	22	All ages	465	Ovarian cancer	126	Occupational risks	3	Rate	2020	0.31329543259	0.51946434655	0.14714487915
1	Deaths	56	Eastern Europe	2	Female	22	All ages	465	Ovarian cancer	126	Occupational risks	1	Number	2021	361.561108475546	598.386657990926	173.605288886294
1	Deaths	56	Eastern Europe	2	Female	22	All ages	465	Ovarian cancer	126	Occupational risks	3	Rate	2021	0.32701471552	0.54121208876	0.15701767371
1	Deaths	56	Eastern Europe	2	Female	27	Age-standardized	465	Ovarian cancer	126	Occupational risks	3	Rate	1990	0.13913858523	0.22504502767	0.06630767743
1	Deaths	56	Eastern Europe	2	Female	27	Age-standardized	465	Ovarian cancer	126	Occupational risks	3	Rate	1991	0.14269225933	0.23060814795	0.06791855148
1	Deaths	56	Eastern Europe	2	Female	27	Age-standardized	465	Ovarian cancer	126	Occupational risks	3	Rate	1992	0.14958849192	0.24243118658	0.07151453122
1	Deaths	56	Eastern Europe	2	Female	27	Age-standardized	465	Ovarian cancer	126	Occupational risks	3	Rate	1993	0.16648629625	0.26918685511	0.0785990922
1	Deaths	56	Eastern Europe	2	Female	27	Age-standardized	465	Ovarian cancer	126	Occupational risks	3	Rate	1994	0.17511037431	0.28420311718	0.08194435143
1	Deaths	56	Eastern Europe	2	Female	27	Age-standardized	465	Ovarian cancer	126	Occupational risks	3	Rate	1995	0.17672618883	0.2866196709	0.08280386895
1	Deaths	56	Eastern Europe	2	Female	27	Age-standardized	465	Ovarian cancer	126	Occupational risks	3	Rate	1996	0.16593415372	0.26873202376	0.07786243703
1	Deaths	56	Eastern Europe	2	Female	27	Age-standardized	465	Ovarian cancer	126	Occupational risks	3	Rate	1997	0.1588906362	0.25872808051	0.07581241262
1	Deaths	56	Eastern Europe	2	Female	27	Age-standardized	465	Ovarian cancer	126	Occupational risks	3	Rate	1998	0.15314381581	0.24963884872	0.07424643256
1	Deaths	56	Eastern Europe	2	Female	27	Age-standardized	465	Ovarian cancer	126	Occupational risks	3	Rate	1999	0.15372102023	0.25005261587	0.07337202386
1	Deaths	56	Eastern Europe	2	Female	27	Age-standardized	465	Ovarian cancer	126	Occupational risks	3	Rate	2000	0.16902054005	0.27201340182	0.08125665358
1	Deaths	56	Eastern Europe	2	Female	27	Age-standardized	465	Ovarian cancer	126	Occupational risks	3	Rate	2001	0.17168899197	0.27568727321	0.08264204404
1	Deaths	56	Eastern Europe	2	Female	27	Age-standardized	465	Ovarian cancer	126	Occupational risks	3	Rate	2002	0.17490441172	0.27867657569	0.08411757858
1	Deaths	56	Eastern Europe	2	Female	27	Age-standardized	465	Ovarian cancer	126	Occupational risks	3	Rate	2003	0.17633229204	0.28069577891	0.08432141894
1	Deaths	56	Eastern Europe	2	Female	27	Age-standardized	465	Ovarian cancer	126	Occupational risks	3	Rate	2004	0.17539448019	0.27985762774	0.08354600895
1	Deaths	56	Eastern Europe	2	Female	27	Age-standardized	465	Ovarian cancer	126	Occupational risks	3	Rate	2005	0.18863518038	0.29827015515	0.08823099231
1	Deaths	56	Eastern Europe	2	Female	27	Age-standardized	465	Ovarian cancer	126	Occupational risks	3	Rate	2006	0.1829142057	0.29002605096	0.08682669482
1	Deaths	56	Eastern Europe	2	Female	27	Age-standardized	465	Ovarian cancer	126	Occupational risks	3	Rate	2007	0.18656653814	0.29601238056	0.08875734054
1	Deaths	56	Eastern Europe	2	Female	27	Age-standardized	465	Ovarian cancer	126	Occupational risks	3	Rate	2008	0.19252231966	0.30407781298	0.09169125283
1	Deaths	56	Eastern Europe	2	Female	27	Age-standardized	465	Ovarian cancer	126	Occupational risks	3	Rate	2009	0.18682694283	0.29594876925	0.0899801391
1	Deaths	56	Eastern Europe	2	Female	27	Age-standardized	465	Ovarian cancer	126	Occupational risks	3	Rate	2010	0.19030136198	0.30196045288	0.09206625139
1	Deaths	56	Eastern Europe	2	Female	27	Age-standardized	465	Ovarian cancer	126	Occupational risks	3	Rate	2011	0.17615428769	0.2783093263	0.08563788363
1	Deaths	56	Eastern Europe	2	Female	27	Age-standardized	465	Ovarian cancer	126	Occupational risks	3	Rate	2012	0.17096592228	0.27222903737	0.08346702143
1	Deaths	56	Eastern Europe	2	Female	27	Age-standardized	465	Ovarian cancer	126	Occupational risks	3	Rate	2013	0.16816461821	0.26778022249	0.08242205324
1	Deaths	56	Eastern Europe	2	Female	27	Age-standardized	465	Ovarian cancer	126	Occupational risks	3	Rate	2014	0.16799538402	0.26632600817	0.08235366888
1	Deaths	56	Eastern Europe	2	Female	27	Age-standardized	465	Ovarian cancer	126	Occupational risks	3	Rate	2015	0.16869449403	0.26877927499	0.0824443918
1	Deaths	56	Eastern Europe	2	Female	27	Age-standardized	465	Ovarian cancer	126	Occupational risks	3	Rate	2016	0.16266418615	0.25960690964	0.07956769011
1	Deaths	56	Eastern Europe	2	Female	27	Age-standardized	465	Ovarian cancer	126	Occupational risks	3	Rate	2017	0.15365305985	0.24731607991	0.07536025337
1	Deaths	56	Eastern Europe	2	Female	27	Age-standardized	465	Ovarian cancer	126	Occupational risks	3	Rate	2018	0.15365853084	0.24728430565	0.0740421021
1	Deaths	56	Eastern Europe	2	Female	27	Age-standardized	465	Ovarian cancer	126	Occupational risks	3	Rate	2019	0.15419182588	0.25026599969	0.07235049064
1	Deaths	56	Eastern Europe	2	Female	27	Age-standardized	465	Ovarian cancer	126	Occupational risks	3	Rate	2020	0.15239790545	0.2523882516	0.07180998129
1	Deaths	56	Eastern Europe	2	Female	27	Age-standardized	465	Ovarian cancer	126	Occupational risks	3	Rate	2021	0.15704977436	0.25871674488	0.07537434355
1	Deaths	65	High-income Asia Pacific	2	Female	22	All ages	465	Ovarian cancer	126	Occupational risks	1	Number	1990	82.6132011456306	135.92026352911	39.3245349141989
1	Deaths	65	High-income Asia Pacific	2	Female	22	All ages	465	Ovarian cancer	126	Occupational risks	3	Rate	1990	0.09427580372	0.15510828667	0.04487602567
1	Deaths	65	High-income Asia Pacific	2	Female	22	All ages	465	Ovarian cancer	126	Occupational risks	1	Number	1991	86.0815996123476	142.440003354044	40.8700065033876
1	Deaths	65	High-income Asia Pacific	2	Female	22	All ages	465	Ovarian cancer	126	Occupational risks	3	Rate	1991	0.0977611924	0.16176633144	0.04641526862
1	Deaths	65	High-income Asia Pacific	2	Female	22	All ages	465	Ovarian cancer	126	Occupational risks	1	Number	1992	89.5294215297338	147.661164406538	42.2757433604469
1	Deaths	65	High-income Asia Pacific	2	Female	22	All ages	465	Ovarian cancer	126	Occupational risks	3	Rate	1992	0.1012300179	0.16695899583	0.0478007585
1	Deaths	65	High-income Asia Pacific	2	Female	22	All ages	465	Ovarian cancer	126	Occupational risks	1	Number	1993	92.1001470071769	150.815933570657	43.2854929431435
1	Deaths	65	High-income Asia Pacific	2	Female	22	All ages	465	Ovarian cancer	126	Occupational risks	3	Rate	1993	0.10372230473	0.169847462	0.04874770818
1	Deaths	65	High-income Asia Pacific	2	Female	22	All ages	465	Ovarian cancer	126	Occupational risks	1	Number	1994	97.9019012223534	162.198571715963	45.7333439190724
1	Deaths	65	High-income Asia Pacific	2	Female	22	All ages	465	Ovarian cancer	126	Occupational risks	3	Rate	1994	0.10982607646	0.18195389994	0.05130353612
1	Deaths	65	High-income Asia Pacific	2	Female	22	All ages	465	Ovarian cancer	126	Occupational risks	1	Number	1995	105.57925091008	174.821587546285	48.6150079123495
1	Deaths	65	High-income Asia Pacific	2	Female	22	All ages	465	Ovarian cancer	126	Occupational risks	3	Rate	1995	0.11798903645	0.19537011758	0.05432921612
1	Deaths	65	High-income Asia Pacific	2	Female	22	All ages	465	Ovarian cancer	126	Occupational risks	1	Number	1996	109.656923431893	184.219620953244	50.2838835493211
1	Deaths	65	High-income Asia Pacific	2	Female	22	All ages	465	Ovarian cancer	126	Occupational risks	3	Rate	1996	0.12206798372	0.20506974834	0.05597505462
1	Deaths	65	High-income Asia Pacific	2	Female	22	All ages	465	Ovarian cancer	126	Occupational risks	1	Number	1997	114.117179942388	193.206132667986	51.6296388202061
1	Deaths	65	High-income Asia Pacific	2	Female	22	All ages	465	Ovarian cancer	126	Occupational risks	3	Rate	1997	0.12652569524	0.21421437397	0.05724358024
1	Deaths	65	High-income Asia Pacific	2	Female	22	All ages	465	Ovarian cancer	126	Occupational risks	1	Number	1998	119.664185249347	202.983941918123	54.1742336005992
1	Deaths	65	High-income Asia Pacific	2	Female	22	All ages	465	Ovarian cancer	126	Occupational risks	3	Rate	1998	0.13215033469	0.22416394517	0.05982694895
1	Deaths	65	High-income Asia Pacific	2	Female	22	All ages	465	Ovarian cancer	126	Occupational risks	1	Number	1999	123.979502038809	208.924169910454	55.9585224554528
1	Deaths	65	High-income Asia Pacific	2	Female	22	All ages	465	Ovarian cancer	126	Occupational risks	3	Rate	1999	0.13641373394	0.22987772704	0.06157075056
1	Deaths	65	High-income Asia Pacific	2	Female	22	All ages	465	Ovarian cancer	126	Occupational risks	1	Number	2000	129.797307876781	218.304768856766	57.8397847917824
1	Deaths	65	High-income Asia Pacific	2	Female	22	All ages	465	Ovarian cancer	126	Occupational risks	3	Rate	2000	0.14229671804	0.23932739937	0.06340972461
1	Deaths	65	High-income Asia Pacific	2	Female	22	All ages	465	Ovarian cancer	126	Occupational risks	1	Number	2001	136.175161268282	229.655149987065	60.6740251363701
1	Deaths	65	High-income Asia Pacific	2	Female	22	All ages	465	Ovarian cancer	126	Occupational risks	3	Rate	2001	0.14874291564	0.25085027462	0.06627369719
1	Deaths	65	High-income Asia Pacific	2	Female	22	All ages	465	Ovarian cancer	126	Occupational risks	1	Number	2002	142.452257760437	239.697009169892	63.177609395098
1	Deaths	65	High-income Asia Pacific	2	Female	22	All ages	465	Ovarian cancer	126	Occupational risks	3	Rate	2002	0.1551067301	0.26099003198	0.06878987082
1	Deaths	65	High-income Asia Pacific	2	Female	22	All ages	465	Ovarian cancer	126	Occupational risks	1	Number	2003	151.313840976611	255.247344236032	67.1794108235805
1	Deaths	65	High-income Asia Pacific	2	Female	22	All ages	465	Ovarian cancer	126	Occupational risks	3	Rate	2003	0.16434424477	0.27722799017	0.07296457128
1	Deaths	65	High-income Asia Pacific	2	Female	22	All ages	465	Ovarian cancer	126	Occupational risks	1	Number	2004	159.953739857535	268.861827026144	71.3557607797926
1	Deaths	65	High-income Asia Pacific	2	Female	22	All ages	465	Ovarian cancer	126	Occupational risks	3	Rate	2004	0.17325290794	0.29121603163	0.0772885527
1	Deaths	65	High-income Asia Pacific	2	Female	22	All ages	465	Ovarian cancer	126	Occupational risks	1	Number	2005	162.939339111245	274.142602502589	72.2333891433134
1	Deaths	65	High-income Asia Pacific	2	Female	22	All ages	465	Ovarian cancer	126	Occupational risks	3	Rate	2005	0.17599791571	0.29611343038	0.0780224469
1	Deaths	65	High-income Asia Pacific	2	Female	22	All ages	465	Ovarian cancer	126	Occupational risks	1	Number	2006	168.468398284315	283.565841776154	74.8604508875089
1	Deaths	65	High-income Asia Pacific	2	Female	22	All ages	465	Ovarian cancer	126	Occupational risks	3	Rate	2006	0.18145252527	0.3054207115	0.08063006471
1	Deaths	65	High-income Asia Pacific	2	Female	22	All ages	465	Ovarian cancer	126	Occupational risks	1	Number	2007	171.193837477759	289.247847225851	75.8136589728511
1	Deaths	65	High-income Asia Pacific	2	Female	22	All ages	465	Ovarian cancer	126	Occupational risks	3	Rate	2007	0.18382724061	0.31059315213	0.08140839609
1	Deaths	65	High-income Asia Pacific	2	Female	22	All ages	465	Ovarian cancer	126	Occupational risks	1	Number	2008	178.443087614686	301.512566456849	78.7375422507396
1	Deaths	65	High-income Asia Pacific	2	Female	22	All ages	465	Ovarian cancer	126	Occupational risks	3	Rate	2008	0.19099505184	0.32272142917	0.08427606339
1	Deaths	65	High-income Asia Pacific	2	Female	22	All ages	465	Ovarian cancer	126	Occupational risks	1	Number	2009	178.968958596971	303.21716394392	77.7259963399564
1	Deaths	65	High-income Asia Pacific	2	Female	22	All ages	465	Ovarian cancer	126	Occupational risks	3	Rate	2009	0.19098089524	0.32356832087	0.0829427655
1	Deaths	65	High-income Asia Pacific	2	Female	22	All ages	465	Ovarian cancer	126	Occupational risks	1	Number	2010	181.999100165431	308.72702786244	79.7602089191891
1	Deaths	65	High-income Asia Pacific	2	Female	22	All ages	465	Ovarian cancer	126	Occupational risks	3	Rate	2010	0.1936765084	0.32853554083	0.08487777554
1	Deaths	65	High-income Asia Pacific	2	Female	22	All ages	465	Ovarian cancer	126	Occupational risks	1	Number	2011	196.611858878801	334.582449425217	86.8894399162146
1	Deaths	65	High-income Asia Pacific	2	Female	22	All ages	465	Ovarian cancer	126	Occupational risks	3	Rate	2011	0.20867778501	0.35511552989	0.09222178136
1	Deaths	65	High-income Asia Pacific	2	Female	22	All ages	465	Ovarian cancer	126	Occupational risks	1	Number	2012	202.997017193044	347.103622816297	89.4535492107576
1	Deaths	65	High-income Asia Pacific	2	Female	22	All ages	465	Ovarian cancer	126	Occupational risks	3	Rate	2012	0.21494510999	0.36753360919	0.09471864779
1	Deaths	65	High-income Asia Pacific	2	Female	22	All ages	465	Ovarian cancer	126	Occupational risks	1	Number	2013	209.517151918213	358.172071713644	91.5995084383422
1	Deaths	65	High-income Asia Pacific	2	Female	22	All ages	465	Ovarian cancer	126	Occupational risks	3	Rate	2013	0.2214308062	0.37853860589	0.09680807903
1	Deaths	65	High-income Asia Pacific	2	Female	22	All ages	465	Ovarian cancer	126	Occupational risks	1	Number	2014	209.60007091742	363.117211054542	90.5567898865406
1	Deaths	65	High-income Asia Pacific	2	Female	22	All ages	465	Ovarian cancer	126	Occupational risks	3	Rate	2014	0.22117146371	0.38316382583	0.09555615931
1	Deaths	65	High-income Asia Pacific	2	Female	22	All ages	465	Ovarian cancer	126	Occupational risks	1	Number	2015	210.556704213698	366.16645610752	89.9611320971733
1	Deaths	65	High-income Asia Pacific	2	Female	22	All ages	465	Ovarian cancer	126	Occupational risks	3	Rate	2015	0.22192223408	0.38593156312	0.09481709685
1	Deaths	65	High-income Asia Pacific	2	Female	22	All ages	465	Ovarian cancer	126	Occupational risks	1	Number	2016	218.960106825721	381.162001984402	92.4835533941316
1	Deaths	65	High-income Asia Pacific	2	Female	22	All ages	465	Ovarian cancer	126	Occupational risks	3	Rate	2016	0.23067563387	0.40155619071	0.09743191402
1	Deaths	65	High-income Asia Pacific	2	Female	22	All ages	465	Ovarian cancer	126	Occupational risks	1	Number	2017	215.309762949979	376.038934922821	89.1778570625854
1	Deaths	65	High-income Asia Pacific	2	Female	22	All ages	465	Ovarian cancer	126	Occupational risks	3	Rate	2017	0.22691658704	0.39631027659	0.09398521779
1	Deaths	65	High-income Asia Pacific	2	Female	22	All ages	465	Ovarian cancer	126	Occupational risks	1	Number	2018	220.993857189546	386.949078041822	91.269514896686
1	Deaths	65	High-income Asia Pacific	2	Female	22	All ages	465	Ovarian cancer	126	Occupational risks	3	Rate	2018	0.23314519298	0.40822545305	0.09628796444
1	Deaths	65	High-income Asia Pacific	2	Female	22	All ages	465	Ovarian cancer	126	Occupational risks	1	Number	2019	223.179484538462	387.596015687401	91.5166254831703
1	Deaths	65	High-income Asia Pacific	2	Female	22	All ages	465	Ovarian cancer	126	Occupational risks	3	Rate	2019	0.23585534058	0.40961018652	0.09671446691
1	Deaths	65	High-income Asia Pacific	2	Female	22	All ages	465	Ovarian cancer	126	Occupational risks	1	Number	2020	219.155288516868	381.415522923614	89.1551907854222
1	Deaths	65	High-income Asia Pacific	2	Female	22	All ages	465	Ovarian cancer	126	Occupational risks	3	Rate	2020	0.23208193326	0.40391291735	0.09441391617
1	Deaths	65	High-income Asia Pacific	2	Female	22	All ages	465	Ovarian cancer	126	Occupational risks	1	Number	2021	228.890029418008	399.064153624357	92.0925391588214
1	Deaths	65	High-income Asia Pacific	2	Female	22	All ages	465	Ovarian cancer	126	Occupational risks	3	Rate	2021	0.24299213264	0.42365082479	0.09776643634
1	Deaths	65	High-income Asia Pacific	2	Female	27	Age-standardized	465	Ovarian cancer	126	Occupational risks	3	Rate	1990	0.07289540445	0.12019949617	0.03451418019
1	Deaths	65	High-income Asia Pacific	2	Female	27	Age-standardized	465	Ovarian cancer	126	Occupational risks	3	Rate	1991	0.0729035211	0.12084960628	0.03441365903
1	Deaths	65	High-income Asia Pacific	2	Female	27	Age-standardized	465	Ovarian cancer	126	Occupational risks	3	Rate	1992	0.07265956879	0.11989129909	0.03425577511
1	Deaths	65	High-income Asia Pacific	2	Female	27	Age-standardized	465	Ovarian cancer	126	Occupational risks	3	Rate	1993	0.07192790195	0.11790832116	0.03377945721
1	Deaths	65	High-income Asia Pacific	2	Female	27	Age-standardized	465	Ovarian cancer	126	Occupational risks	3	Rate	1994	0.07366546833	0.12205562447	0.03433487547
1	Deaths	65	High-income Asia Pacific	2	Female	27	Age-standardized	465	Ovarian cancer	126	Occupational risks	3	Rate	1995	0.07645006798	0.1264495854	0.03513173209
1	Deaths	65	High-income Asia Pacific	2	Female	27	Age-standardized	465	Ovarian cancer	126	Occupational risks	3	Rate	1996	0.0762459104	0.12811071371	0.03488992992
1	Deaths	65	High-income Asia Pacific	2	Female	27	Age-standardized	465	Ovarian cancer	126	Occupational risks	3	Rate	1997	0.07591111279	0.1286003823	0.03455513984
1	Deaths	65	High-income Asia Pacific	2	Female	27	Age-standardized	465	Ovarian cancer	126	Occupational risks	3	Rate	1998	0.07612437381	0.12925376784	0.03473820924
1	Deaths	65	High-income Asia Pacific	2	Female	27	Age-standardized	465	Ovarian cancer	126	Occupational risks	3	Rate	1999	0.0758461083	0.12833127259	0.03469863178
1	Deaths	65	High-income Asia Pacific	2	Female	27	Age-standardized	465	Ovarian cancer	126	Occupational risks	3	Rate	2000	0.07606399998	0.12763888694	0.034267
1	Deaths	65	High-income Asia Pacific	2	Female	27	Age-standardized	465	Ovarian cancer	126	Occupational risks	3	Rate	2001	0.07659959468	0.12831980429	0.03457440826
1	Deaths	65	High-income Asia Pacific	2	Female	27	Age-standardized	465	Ovarian cancer	126	Occupational risks	3	Rate	2002	0.07669046672	0.12853087165	0.03429318826
1	Deaths	65	High-income Asia Pacific	2	Female	27	Age-standardized	465	Ovarian cancer	126	Occupational risks	3	Rate	2003	0.07805476387	0.13062577057	0.03502284878
1	Deaths	65	High-income Asia Pacific	2	Female	27	Age-standardized	465	Ovarian cancer	126	Occupational risks	3	Rate	2004	0.07940723755	0.13243174056	0.03570521867
1	Deaths	65	High-income Asia Pacific	2	Female	27	Age-standardized	465	Ovarian cancer	126	Occupational risks	3	Rate	2005	0.07760981496	0.1290553759	0.03462339075
1	Deaths	65	High-income Asia Pacific	2	Female	27	Age-standardized	465	Ovarian cancer	126	Occupational risks	3	Rate	2006	0.07736024357	0.12889367843	0.03441472664
1	Deaths	65	High-income Asia Pacific	2	Female	27	Age-standardized	465	Ovarian cancer	126	Occupational risks	3	Rate	2007	0.07557392776	0.1261999697	0.03339355258
1	Deaths	65	High-income Asia Pacific	2	Female	27	Age-standardized	465	Ovarian cancer	126	Occupational risks	3	Rate	2008	0.07557310478	0.1263801886	0.03329597251
1	Deaths	65	High-income Asia Pacific	2	Female	27	Age-standardized	465	Ovarian cancer	126	Occupational risks	3	Rate	2009	0.07327899848	0.12244556633	0.03205820932
1	Deaths	65	High-income Asia Pacific	2	Female	27	Age-standardized	465	Ovarian cancer	126	Occupational risks	3	Rate	2010	0.07204985608	0.1208641325	0.03162265153
1	Deaths	65	High-income Asia Pacific	2	Female	27	Age-standardized	465	Ovarian cancer	126	Occupational risks	3	Rate	2011	0.07492390213	0.12572503625	0.03275237534
1	Deaths	65	High-income Asia Pacific	2	Female	27	Age-standardized	465	Ovarian cancer	126	Occupational risks	3	Rate	2012	0.07444573648	0.12527457226	0.03247139829
1	Deaths	65	High-income Asia Pacific	2	Female	27	Age-standardized	465	Ovarian cancer	126	Occupational risks	3	Rate	2013	0.07421964926	0.1252022927	0.03276554701
1	Deaths	65	High-income Asia Pacific	2	Female	27	Age-standardized	465	Ovarian cancer	126	Occupational risks	3	Rate	2014	0.07204722213	0.12213799033	0.03182749496
1	Deaths	65	High-income Asia Pacific	2	Female	27	Age-standardized	465	Ovarian cancer	126	Occupational risks	3	Rate	2015	0.06952997112	0.11837510007	0.03055645627
1	Deaths	65	High-income Asia Pacific	2	Female	27	Age-standardized	465	Ovarian cancer	126	Occupational risks	3	Rate	2016	0.06943354027	0.1188327039	0.0305305878
1	Deaths	65	High-income Asia Pacific	2	Female	27	Age-standardized	465	Ovarian cancer	126	Occupational risks	3	Rate	2017	0.06641568566	0.1135818597	0.02898805368
1	Deaths	65	High-income Asia Pacific	2	Female	27	Age-standardized	465	Ovarian cancer	126	Occupational risks	3	Rate	2018	0.06591407288	0.11231559962	0.02867423865
1	Deaths	65	High-income Asia Pacific	2	Female	27	Age-standardized	465	Ovarian cancer	126	Occupational risks	3	Rate	2019	0.06493510725	0.10934114067	0.02788872485
1	Deaths	65	High-income Asia Pacific	2	Female	27	Age-standardized	465	Ovarian cancer	126	Occupational risks	3	Rate	2020	0.06241479631	0.10588807876	0.02678141806
1	Deaths	65	High-income Asia Pacific	2	Female	27	Age-standardized	465	Ovarian cancer	126	Occupational risks	3	Rate	2021	0.06324018359	0.1070295009	0.02726494871
1	Deaths	73	Western Europe	2	Female	22	All ages	465	Ovarian cancer	126	Occupational risks	1	Number	1990	2084.11471482983	3227.74945807034	1022.69573977303
1	Deaths	73	Western Europe	2	Female	22	All ages	465	Ovarian cancer	126	Occupational risks	3	Rate	1990	1.05684127007	1.63677114915	0.51860248231
1	Deaths	73	Western Europe	2	Female	22	All ages	465	Ovarian cancer	126	Occupational risks	1	Number	1991	2087.84578424391	3190.04242851432	1027.93460059157
1	Deaths	73	Western Europe	2	Female	22	All ages	465	Ovarian cancer	126	Occupational risks	3	Rate	1991	1.05522409653	1.61228844819	0.51953136021
1	Deaths	73	Western Europe	2	Female	22	All ages	465	Ovarian cancer	126	Occupational risks	1	Number	1992	2097.57827808481	3197.9190980327	1029.00472502356
1	Deaths	73	Western Europe	2	Female	22	All ages	465	Ovarian cancer	126	Occupational risks	3	Rate	1992	1.05650610011	1.61072464853	0.51828805646
1	Deaths	73	Western Europe	2	Female	22	All ages	465	Ovarian cancer	126	Occupational risks	1	Number	1993	2134.04825035405	3270.06363772353	1055.25475302539
1	Deaths	73	Western Europe	2	Female	22	All ages	465	Ovarian cancer	126	Occupational risks	3	Rate	1993	1.07141592196	1.64176149565	0.52979905395
1	Deaths	73	Western Europe	2	Female	22	All ages	465	Ovarian cancer	126	Occupational risks	1	Number	1994	2104.03033834997	3236.0984263474	1039.12422704797
1	Deaths	73	Western Europe	2	Female	22	All ages	465	Ovarian cancer	126	Occupational risks	3	Rate	1994	1.05318328527	1.61984583112	0.52013901478
1	Deaths	73	Western Europe	2	Female	22	All ages	465	Ovarian cancer	126	Occupational risks	1	Number	1995	2115.71430795419	3276.61002332662	1050.22092410377
1	Deaths	73	Western Europe	2	Female	22	All ages	465	Ovarian cancer	126	Occupational risks	3	Rate	1995	1.05592367447	1.63531062897	0.52415070079
1	Deaths	73	Western Europe	2	Female	22	All ages	465	Ovarian cancer	126	Occupational risks	1	Number	1996	2108.90724202757	3287.28875990478	1049.79960157722
1	Deaths	73	Western Europe	2	Female	22	All ages	465	Ovarian cancer	126	Occupational risks	3	Rate	1996	1.04939971305	1.63576652998	0.52238399997
1	Deaths	73	Western Europe	2	Female	22	All ages	465	Ovarian cancer	126	Occupational risks	1	Number	1997	2088.20939853551	3279.43988867365	1037.12510996097
1	Deaths	73	Western Europe	2	Female	22	All ages	465	Ovarian cancer	126	Occupational risks	3	Rate	1997	1.03584691984	1.6267514694	0.5144612659
1	Deaths	73	Western Europe	2	Female	22	All ages	465	Ovarian cancer	126	Occupational risks	1	Number	1998	2084.11740784938	3289.64814202153	1040.51462745699
1	Deaths	73	Western Europe	2	Female	22	All ages	465	Ovarian cancer	126	Occupational risks	3	Rate	1998	1.03031242084	1.62628330254	0.51439287475
1	Deaths	73	Western Europe	2	Female	22	All ages	465	Ovarian cancer	126	Occupational risks	1	Number	1999	2099.72500993387	3315.02719143109	1042.17449593101
1	Deaths	73	Western Europe	2	Female	22	All ages	465	Ovarian cancer	126	Occupational risks	3	Rate	1999	1.03413383862	1.63268131702	0.5132805043
1	Deaths	73	Western Europe	2	Female	22	All ages	465	Ovarian cancer	126	Occupational risks	1	Number	2000	2090.20831673892	3311.48913756561	1031.62594446633
1	Deaths	73	Western Europe	2	Female	22	All ages	465	Ovarian cancer	126	Occupational risks	3	Rate	2000	1.02501554069	1.62391843992	0.50589820009
1	Deaths	73	Western Europe	2	Female	22	All ages	465	Ovarian cancer	126	Occupational risks	1	Number	2001	2101.6964880013	3333.80854575488	1033.03551859997
1	Deaths	73	Western Europe	2	Female	22	All ages	465	Ovarian cancer	126	Occupational risks	3	Rate	2001	1.02566013433	1.62694972389	0.50413718385
1	Deaths	73	Western Europe	2	Female	22	All ages	465	Ovarian cancer	126	Occupational risks	1	Number	2002	2128.12043562934	3385.58002384256	1043.30428920907
1	Deaths	73	Western Europe	2	Female	22	All ages	465	Ovarian cancer	126	Occupational risks	3	Rate	2002	1.03324844386	1.643772238	0.50654677022
1	Deaths	73	Western Europe	2	Female	22	All ages	465	Ovarian cancer	126	Occupational risks	1	Number	2003	2174.09155316314	3454.60089150086	1066.04573584479
1	Deaths	73	Western Europe	2	Female	22	All ages	465	Ovarian cancer	126	Occupational risks	3	Rate	2003	1.04997998336	1.66840342179	0.51484799817
1	Deaths	73	Western Europe	2	Female	22	All ages	465	Ovarian cancer	126	Occupational risks	1	Number	2004	2130.70173510725	3389.41768927125	1047.31336858046
1	Deaths	73	Western Europe	2	Female	22	All ages	465	Ovarian cancer	126	Occupational risks	3	Rate	2004	1.02327319244	1.62777370585	0.50297405615
1	Deaths	73	Western Europe	2	Female	22	All ages	465	Ovarian cancer	126	Occupational risks	1	Number	2005	2135.48057957783	3399.30348418506	1050.63061008733
1	Deaths	73	Western Europe	2	Female	22	All ages	465	Ovarian cancer	126	Occupational risks	3	Rate	2005	1.01969564059	1.62317324588	0.50167791888
1	Deaths	73	Western Europe	2	Female	22	All ages	465	Ovarian cancer	126	Occupational risks	1	Number	2006	2198.65730161664	3502.63181903931	1080.85599357902
1	Deaths	73	Western Europe	2	Female	22	All ages	465	Ovarian cancer	126	Occupational risks	3	Rate	2006	1.04391502177	1.66303769529	0.51318675595
1	Deaths	73	Western Europe	2	Female	22	All ages	465	Ovarian cancer	126	Occupational risks	1	Number	2007	2270.7366442359	3627.17474443786	1108.24403202929
1	Deaths	73	Western Europe	2	Female	22	All ages	465	Ovarian cancer	126	Occupational risks	3	Rate	2007	1.07206372735	1.71246739957	0.52322590152
1	Deaths	73	Western Europe	2	Female	22	All ages	465	Ovarian cancer	126	Occupational risks	1	Number	2008	2387.81153264147	3798.6930589569	1168.20121350715
1	Deaths	73	Western Europe	2	Female	22	All ages	465	Ovarian cancer	126	Occupational risks	3	Rate	2008	1.12108879264	1.7835043331	0.54847598737
1	Deaths	73	Western Europe	2	Female	22	All ages	465	Ovarian cancer	126	Occupational risks	1	Number	2009	2451.6298011087	3878.17880874489	1182.29521402207
1	Deaths	73	Western Europe	2	Female	22	All ages	465	Ovarian cancer	126	Occupational risks	3	Rate	2009	1.14497506935	1.81121066829	0.55216270582
1	Deaths	73	Western Europe	2	Female	22	All ages	465	Ovarian cancer	126	Occupational risks	1	Number	2010	2431.27153009185	3868.7954018843	1171.88660549302
1	Deaths	73	Western Europe	2	Female	22	All ages	465	Ovarian cancer	126	Occupational risks	3	Rate	2010	1.12987431925	1.79792858054	0.54460580163
1	Deaths	73	Western Europe	2	Female	22	All ages	465	Ovarian cancer	126	Occupational risks	1	Number	2011	2517.48522683855	3986.7398895105	1202.57782412382
1	Deaths	73	Western Europe	2	Female	22	All ages	465	Ovarian cancer	126	Occupational risks	3	Rate	2011	1.16469335604	1.84443166222	0.55636251087
1	Deaths	73	Western Europe	2	Female	22	All ages	465	Ovarian cancer	126	Occupational risks	1	Number	2012	2580.23905733276	4065.95753488426	1240.93694043299
1	Deaths	73	Western Europe	2	Female	22	All ages	465	Ovarian cancer	126	Occupational risks	3	Rate	2012	1.18887436147	1.87343597265	0.57177574632
1	Deaths	73	Western Europe	2	Female	22	All ages	465	Ovarian cancer	126	Occupational risks	1	Number	2013	2614.89478470881	4116.54367892744	1262.04753009949
1	Deaths	73	Western Europe	2	Female	22	All ages	465	Ovarian cancer	126	Occupational risks	3	Rate	2013	1.20033686117	1.88965121936	0.57932815492
1	Deaths	73	Western Europe	2	Female	22	All ages	465	Ovarian cancer	126	Occupational risks	1	Number	2014	2589.57054514237	4067.94448027401	1248.55435956442
1	Deaths	73	Western Europe	2	Female	22	All ages	465	Ovarian cancer	126	Occupational risks	3	Rate	2014	1.18435454194	1.86049711239	0.57103330488
1	Deaths	73	Western Europe	2	Female	22	All ages	465	Ovarian cancer	126	Occupational risks	1	Number	2015	2607.48512898731	4110.60841063812	1257.01672582987
1	Deaths	73	Western Europe	2	Female	22	All ages	465	Ovarian cancer	126	Occupational risks	3	Rate	2015	1.18835428892	1.87339865548	0.57288196998
1	Deaths	73	Western Europe	2	Female	22	All ages	465	Ovarian cancer	126	Occupational risks	1	Number	2016	2615.18026765957	4123.63502740248	1261.50512655451
1	Deaths	73	Western Europe	2	Female	22	All ages	465	Ovarian cancer	126	Occupational risks	3	Rate	2016	1.18784898113	1.87300880418	0.57299207928
1	Deaths	73	Western Europe	2	Female	22	All ages	465	Ovarian cancer	126	Occupational risks	1	Number	2017	2568.5656899164	4058.11707068355	1228.75693984259
1	Deaths	73	Western Europe	2	Female	22	All ages	465	Ovarian cancer	126	Occupational risks	3	Rate	2017	1.16287020572	1.83723680938	0.55629678502
1	Deaths	73	Western Europe	2	Female	22	All ages	465	Ovarian cancer	126	Occupational risks	1	Number	2018	2561.51889092706	4048.11458547143	1208.35746525915
1	Deaths	73	Western Europe	2	Female	22	All ages	465	Ovarian cancer	126	Occupational risks	3	Rate	2018	1.15655580944	1.82777119375	0.54558756185
1	Deaths	73	Western Europe	2	Female	22	All ages	465	Ovarian cancer	126	Occupational risks	1	Number	2019	2506.62160236929	3976.1650270443	1178.68113888513
1	Deaths	73	Western Europe	2	Female	22	All ages	465	Ovarian cancer	126	Occupational risks	3	Rate	2019	1.12941675433	1.79155377711	0.53108224433
1	Deaths	73	Western Europe	2	Female	22	All ages	465	Ovarian cancer	126	Occupational risks	1	Number	2020	2491.01904762505	3970.36590345826	1166.14936906628
1	Deaths	73	Western Europe	2	Female	22	All ages	465	Ovarian cancer	126	Occupational risks	3	Rate	2020	1.12082808279	1.78645667435	0.52470612893
1	Deaths	73	Western Europe	2	Female	22	All ages	465	Ovarian cancer	126	Occupational risks	1	Number	2021	2461.77130244823	3922.23420390549	1151.42223946548
1	Deaths	73	Western Europe	2	Female	22	All ages	465	Ovarian cancer	126	Occupational risks	3	Rate	2021	1.10669336844	1.76324688594	0.51762377579
1	Deaths	73	Western Europe	2	Female	27	Age-standardized	465	Ovarian cancer	126	Occupational risks	3	Rate	1990	0.54572259669	0.84590176185	0.26638669238
1	Deaths	73	Western Europe	2	Female	27	Age-standardized	465	Ovarian cancer	126	Occupational risks	3	Rate	1991	0.53956166221	0.82749941232	0.26447295101
1	Deaths	73	Western Europe	2	Female	27	Age-standardized	465	Ovarian cancer	126	Occupational risks	3	Rate	1992	0.53610228801	0.81879222037	0.26223840442
1	Deaths	73	Western Europe	2	Female	27	Age-standardized	465	Ovarian cancer	126	Occupational risks	3	Rate	1993	0.54047436581	0.82897857558	0.26694510079
1	Deaths	73	Western Europe	2	Female	27	Age-standardized	465	Ovarian cancer	126	Occupational risks	3	Rate	1994	0.52587114511	0.80911862318	0.2600573484
1	Deaths	73	Western Europe	2	Female	27	Age-standardized	465	Ovarian cancer	126	Occupational risks	3	Rate	1995	0.521406123	0.80751507475	0.25918515755
1	Deaths	73	Western Europe	2	Female	27	Age-standardized	465	Ovarian cancer	126	Occupational risks	3	Rate	1996	0.51278360182	0.79885699049	0.25554162331
1	Deaths	73	Western Europe	2	Female	27	Age-standardized	465	Ovarian cancer	126	Occupational risks	3	Rate	1997	0.50189561003	0.78786964578	0.2496635028
1	Deaths	73	Western Europe	2	Female	27	Age-standardized	465	Ovarian cancer	126	Occupational risks	3	Rate	1998	0.494571303	0.78010120004	0.24720102597
1	Deaths	73	Western Europe	2	Female	27	Age-standardized	465	Ovarian cancer	126	Occupational risks	3	Rate	1999	0.48965252146	0.7732342747	0.24370612722
1	Deaths	73	Western Europe	2	Female	27	Age-standardized	465	Ovarian cancer	126	Occupational risks	3	Rate	2000	0.48059874358	0.76095505141	0.23783752339
1	Deaths	73	Western Europe	2	Female	27	Age-standardized	465	Ovarian cancer	126	Occupational risks	3	Rate	2001	0.47516929478	0.75232340537	0.23421611223
1	Deaths	73	Western Europe	2	Female	27	Age-standardized	465	Ovarian cancer	126	Occupational risks	3	Rate	2002	0.47442026395	0.75393186844	0.23320072247
1	Deaths	73	Western Europe	2	Female	27	Age-standardized	465	Ovarian cancer	126	Occupational risks	3	Rate	2003	0.47826035768	0.75706229635	0.23486954332
1	Deaths	73	Western Europe	2	Female	27	Age-standardized	465	Ovarian cancer	126	Occupational risks	3	Rate	2004	0.45975940665	0.72868289557	0.22683604665
1	Deaths	73	Western Europe	2	Female	27	Age-standardized	465	Ovarian cancer	126	Occupational risks	3	Rate	2005	0.45205942949	0.71962558367	0.2234324493
1	Deaths	73	Western Europe	2	Female	27	Age-standardized	465	Ovarian cancer	126	Occupational risks	3	Rate	2006	0.45723862028	0.72719231386	0.22578875667
1	Deaths	73	Western Europe	2	Female	27	Age-standardized	465	Ovarian cancer	126	Occupational risks	3	Rate	2007	0.46298186274	0.73874669706	0.2301114718
1	Deaths	73	Western Europe	2	Female	27	Age-standardized	465	Ovarian cancer	126	Occupational risks	3	Rate	2008	0.4757359198	0.75515729596	0.2376538785
1	Deaths	73	Western Europe	2	Female	27	Age-standardized	465	Ovarian cancer	126	Occupational risks	3	Rate	2009	0.47790074484	0.75394617556	0.23747303147
1	Deaths	73	Western Europe	2	Female	27	Age-standardized	465	Ovarian cancer	126	Occupational risks	3	Rate	2010	0.46501631868	0.7378299656	0.23039211903
1	Deaths	73	Western Europe	2	Female	27	Age-standardized	465	Ovarian cancer	126	Occupational risks	3	Rate	2011	0.47217915323	0.74907579608	0.23298097141
1	Deaths	73	Western Europe	2	Female	27	Age-standardized	465	Ovarian cancer	126	Occupational risks	3	Rate	2012	0.47428523743	0.74955694223	0.23460342663
1	Deaths	73	Western Europe	2	Female	27	Age-standardized	465	Ovarian cancer	126	Occupational risks	3	Rate	2013	0.47152272672	0.74625748683	0.23281879399
1	Deaths	73	Western Europe	2	Female	27	Age-standardized	465	Ovarian cancer	126	Occupational risks	3	Rate	2014	0.45741954934	0.72364388058	0.22630350059
1	Deaths	73	Western Europe	2	Female	27	Age-standardized	465	Ovarian cancer	126	Occupational risks	3	Rate	2015	0.4521755921	0.71709469456	0.2239455703
1	Deaths	73	Western Europe	2	Female	27	Age-standardized	465	Ovarian cancer	126	Occupational risks	3	Rate	2016	0.4467348662	0.703102546	0.22169181532
1	Deaths	73	Western Europe	2	Female	27	Age-standardized	465	Ovarian cancer	126	Occupational risks	3	Rate	2017	0.43233845578	0.68241030252	0.2110510334
1	Deaths	73	Western Europe	2	Female	27	Age-standardized	465	Ovarian cancer	126	Occupational risks	3	Rate	2018	0.42498484278	0.67206438116	0.20517134181
1	Deaths	73	Western Europe	2	Female	27	Age-standardized	465	Ovarian cancer	126	Occupational risks	3	Rate	2019	0.40965791343	0.65054227788	0.1956954441
1	Deaths	73	Western Europe	2	Female	27	Age-standardized	465	Ovarian cancer	126	Occupational risks	3	Rate	2020	0.39951037351	0.6361113699	0.19191878831
1	Deaths	73	Western Europe	2	Female	27	Age-standardized	465	Ovarian cancer	126	Occupational risks	3	Rate	2021	0.39341357856	0.62634202837	0.18989007988
1	Deaths	70	Australasia	2	Female	22	All ages	465	Ovarian cancer	126	Occupational risks	1	Number	1990	103.783128526192	167.428094224591	51.8567249420067
1	Deaths	70	Australasia	2	Female	22	All ages	465	Ovarian cancer	126	Occupational risks	3	Rate	1990	1.01691267263	1.64053399806	0.50811496535
1	Deaths	70	Australasia	2	Female	22	All ages	465	Ovarian cancer	126	Occupational risks	1	Number	1991	101.645316366056	165.045953289242	51.2336356911514
1	Deaths	70	Australasia	2	Female	22	All ages	465	Ovarian cancer	126	Occupational risks	3	Rate	1991	0.98256108356	1.59542747761	0.49525328268
1	Deaths	70	Australasia	2	Female	22	All ages	465	Ovarian cancer	126	Occupational risks	1	Number	1992	100.774149733368	163.671053841217	50.8882356107665
1	Deaths	70	Australasia	2	Female	22	All ages	465	Ovarian cancer	126	Occupational risks	3	Rate	1992	0.96158005387	1.561738017	0.48557206853
1	Deaths	70	Australasia	2	Female	22	All ages	465	Ovarian cancer	126	Occupational risks	1	Number	1993	102.730272831388	167.278159281256	51.7496012059403
1	Deaths	70	Australasia	2	Female	22	All ages	465	Ovarian cancer	126	Occupational risks	3	Rate	1993	0.96801958095	1.57624942664	0.48763257308
1	Deaths	70	Australasia	2	Female	22	All ages	465	Ovarian cancer	126	Occupational risks	1	Number	1994	103.854724427694	166.68700496513	52.5374448004299
1	Deaths	70	Australasia	2	Female	22	All ages	465	Ovarian cancer	126	Occupational risks	3	Rate	1994	0.96672936983	1.55160224204	0.48904362497
1	Deaths	70	Australasia	2	Female	22	All ages	465	Ovarian cancer	126	Occupational risks	1	Number	1995	106.080130406881	170.925068169121	53.682509665683
1	Deaths	70	Australasia	2	Female	22	All ages	465	Ovarian cancer	126	Occupational risks	3	Rate	1995	0.97560197426	1.57197048416	0.49370944598
1	Deaths	70	Australasia	2	Female	22	All ages	465	Ovarian cancer	126	Occupational risks	1	Number	1996	109.16372976595	175.888265703219	54.9927989301911
1	Deaths	70	Australasia	2	Female	22	All ages	465	Ovarian cancer	126	Occupational risks	3	Rate	1996	0.9918679053	1.5981308631	0.49966772296
1	Deaths	70	Australasia	2	Female	22	All ages	465	Ovarian cancer	126	Occupational risks	1	Number	1997	106.575014728493	172.57052170473	53.565273526937
1	Deaths	70	Australasia	2	Female	22	All ages	465	Ovarian cancer	126	Occupational risks	3	Rate	1997	0.95688764676	1.54943070694	0.48093775697
1	Deaths	70	Australasia	2	Female	22	All ages	465	Ovarian cancer	126	Occupational risks	1	Number	1998	100.589674473777	161.194301024281	50.1944568759164
1	Deaths	70	Australasia	2	Female	22	All ages	465	Ovarian cancer	126	Occupational risks	3	Rate	1998	0.89299915987	1.43102536263	0.44560843899
1	Deaths	70	Australasia	2	Female	22	All ages	465	Ovarian cancer	126	Occupational risks	1	Number	1999	109.136866671076	173.257728592049	54.6132901547568
1	Deaths	70	Australasia	2	Female	22	All ages	465	Ovarian cancer	126	Occupational risks	3	Rate	1999	0.95839212892	1.52147343444	0.47958997739
1	Deaths	70	Australasia	2	Female	22	All ages	465	Ovarian cancer	126	Occupational risks	1	Number	2000	122.976306739869	193.379377527881	60.6600819183957
1	Deaths	70	Australasia	2	Female	22	All ages	465	Ovarian cancer	126	Occupational risks	3	Rate	2000	1.06835999477	1.67998857862	0.52698610423
1	Deaths	70	Australasia	2	Female	22	All ages	465	Ovarian cancer	126	Occupational risks	1	Number	2001	145.158836281182	228.951268660862	71.7850434675866
1	Deaths	70	Australasia	2	Female	22	All ages	465	Ovarian cancer	126	Occupational risks	3	Rate	2001	1.24737698639	1.9674210048	0.61686228329
1	Deaths	70	Australasia	2	Female	22	All ages	465	Ovarian cancer	126	Occupational risks	1	Number	2002	153.966582458379	241.869625560572	76.2849576031376
1	Deaths	70	Australasia	2	Female	22	All ages	465	Ovarian cancer	126	Occupational risks	3	Rate	2002	1.30690861492	2.05305263185	0.64752666903
1	Deaths	70	Australasia	2	Female	22	All ages	465	Ovarian cancer	126	Occupational risks	1	Number	2003	154.893490791683	241.575731785064	77.2389281032421
1	Deaths	70	Australasia	2	Female	22	All ages	465	Ovarian cancer	126	Occupational risks	3	Rate	2003	1.29677461126	2.02248186205	0.6466474508
1	Deaths	70	Australasia	2	Female	22	All ages	465	Ovarian cancer	126	Occupational risks	1	Number	2004	166.359433602435	257.801614638332	82.0821121868125
1	Deaths	70	Australasia	2	Female	22	All ages	465	Ovarian cancer	126	Occupational risks	3	Rate	2004	1.37404306428	2.12930828678	0.67795588449
1	Deaths	70	Australasia	2	Female	22	All ages	465	Ovarian cancer	126	Occupational risks	1	Number	2005	170.660919057923	262.487580700178	84.5671225176883
1	Deaths	70	Australasia	2	Female	22	All ages	465	Ovarian cancer	126	Occupational risks	3	Rate	2005	1.39127822237	2.13987629204	0.68941616239
1	Deaths	70	Australasia	2	Female	22	All ages	465	Ovarian cancer	126	Occupational risks	1	Number	2006	163.604033268547	250.935287861682	79.8010627164122
1	Deaths	70	Australasia	2	Female	22	All ages	465	Ovarian cancer	126	Occupational risks	3	Rate	2006	1.3161022429	2.01863296753	0.64195457489
1	Deaths	70	Australasia	2	Female	22	All ages	465	Ovarian cancer	126	Occupational risks	1	Number	2007	174.969873373484	270.184787172915	86.8136501640547
1	Deaths	70	Australasia	2	Female	22	All ages	465	Ovarian cancer	126	Occupational risks	3	Rate	2007	1.3883299176	2.14382976956	0.6888385152
1	Deaths	70	Australasia	2	Female	22	All ages	465	Ovarian cancer	126	Occupational risks	1	Number	2008	188.951265756341	292.486217638697	94.1929924087358
1	Deaths	70	Australasia	2	Female	22	All ages	465	Ovarian cancer	126	Occupational risks	3	Rate	2008	1.47857642445	2.28875537905	0.73707650153
1	Deaths	70	Australasia	2	Female	22	All ages	465	Ovarian cancer	126	Occupational risks	1	Number	2009	185.903015445352	288.698107046893	91.7310042707263
1	Deaths	70	Australasia	2	Female	22	All ages	465	Ovarian cancer	126	Occupational risks	3	Rate	2009	1.43442785514	2.22759488587	0.7077965217
1	Deaths	70	Australasia	2	Female	22	All ages	465	Ovarian cancer	126	Occupational risks	1	Number	2010	161.62714650733	250.714347708391	80.4401077566406
1	Deaths	70	Australasia	2	Female	22	All ages	465	Ovarian cancer	126	Occupational risks	3	Rate	2010	1.22961998506	1.90737372494	0.61196875794
1	Deaths	70	Australasia	2	Female	22	All ages	465	Ovarian cancer	126	Occupational risks	1	Number	2011	177.070588130925	272.885000930296	86.3980874331002
1	Deaths	70	Australasia	2	Female	22	All ages	465	Ovarian cancer	126	Occupational risks	3	Rate	2011	1.32857842643	2.04748359938	0.64825353696
1	Deaths	70	Australasia	2	Female	22	All ages	465	Ovarian cancer	126	Occupational risks	1	Number	2012	178.186762843314	276.468350192636	86.4229743204184
1	Deaths	70	Australasia	2	Female	22	All ages	465	Ovarian cancer	126	Occupational risks	3	Rate	2012	1.31883213537	2.04625382283	0.63965130714
1	Deaths	70	Australasia	2	Female	22	All ages	465	Ovarian cancer	126	Occupational risks	1	Number	2013	186.364435465938	288.708426350313	90.1196845975692
1	Deaths	70	Australasia	2	Female	22	All ages	465	Ovarian cancer	126	Occupational risks	3	Rate	2013	1.36022572586	2.10720799713	0.6577602271
1	Deaths	70	Australasia	2	Female	22	All ages	465	Ovarian cancer	126	Occupational risks	1	Number	2014	193.356758891771	299.520956534856	92.8541442406669
1	Deaths	70	Australasia	2	Female	22	All ages	465	Ovarian cancer	126	Occupational risks	3	Rate	2014	1.39054895151	2.15404185741	0.66777201717
1	Deaths	70	Australasia	2	Female	22	All ages	465	Ovarian cancer	126	Occupational risks	1	Number	2015	165.878696343769	258.533370176937	80.6251259053262
1	Deaths	70	Australasia	2	Female	22	All ages	465	Ovarian cancer	126	Occupational risks	3	Rate	2015	1.17422725476	1.83011403042	0.5707316391
1	Deaths	70	Australasia	2	Female	22	All ages	465	Ovarian cancer	126	Occupational risks	1	Number	2016	148.943532582594	234.644112372393	71.5120732615041
1	Deaths	70	Australasia	2	Female	22	All ages	465	Ovarian cancer	126	Occupational risks	3	Rate	2016	1.03688713987	1.63350135684	0.49783933431
1	Deaths	70	Australasia	2	Female	22	All ages	465	Ovarian cancer	126	Occupational risks	1	Number	2017	146.824729538848	227.972597906938	70.2708288445668
1	Deaths	70	Australasia	2	Female	22	All ages	465	Ovarian cancer	126	Occupational risks	3	Rate	2017	1.00463842906	1.55988731155	0.48082346428
1	Deaths	70	Australasia	2	Female	22	All ages	465	Ovarian cancer	126	Occupational risks	1	Number	2018	147.724107822052	230.3412445017	70.3651562857885
1	Deaths	70	Australasia	2	Female	22	All ages	465	Ovarian cancer	126	Occupational risks	3	Rate	2018	0.99349134436	1.54911771705	0.47322792972
1	Deaths	70	Australasia	2	Female	22	All ages	465	Ovarian cancer	126	Occupational risks	1	Number	2019	149.066378345014	235.116322698255	70.1601727126411
1	Deaths	70	Australasia	2	Female	22	All ages	465	Ovarian cancer	126	Occupational risks	3	Rate	2019	0.98563700499	1.55460507393	0.46390382103
1	Deaths	70	Australasia	2	Female	22	All ages	465	Ovarian cancer	126	Occupational risks	1	Number	2020	142.067528149661	224.364745046223	66.5130371992068
1	Deaths	70	Australasia	2	Female	22	All ages	465	Ovarian cancer	126	Occupational risks	3	Rate	2020	0.92330834307	1.45816460447	0.43227360234
1	Deaths	70	Australasia	2	Female	22	All ages	465	Ovarian cancer	126	Occupational risks	1	Number	2021	151.084568260323	240.728418609498	72.0604508740428
1	Deaths	70	Australasia	2	Female	22	All ages	465	Ovarian cancer	126	Occupational risks	3	Rate	2021	0.96626679685	1.53958726982	0.46086520846
1	Deaths	70	Australasia	2	Female	27	Age-standardized	465	Ovarian cancer	126	Occupational risks	3	Rate	1990	0.73943612493	1.19137437897	0.36692774392
1	Deaths	70	Australasia	2	Female	27	Age-standardized	465	Ovarian cancer	126	Occupational risks	3	Rate	1991	0.70373795559	1.14030482071	0.35158434434
1	Deaths	70	Australasia	2	Female	27	Age-standardized	465	Ovarian cancer	126	Occupational risks	3	Rate	1992	0.68005291115	1.10413850058	0.33987666464
1	Deaths	70	Australasia	2	Female	27	Age-standardized	465	Ovarian cancer	126	Occupational risks	3	Rate	1993	0.67386567861	1.09313304418	0.3367127767
1	Deaths	70	Australasia	2	Female	27	Age-standardized	465	Ovarian cancer	126	Occupational risks	3	Rate	1994	0.66522668928	1.06494537393	0.33446404819
1	Deaths	70	Australasia	2	Female	27	Age-standardized	465	Ovarian cancer	126	Occupational risks	3	Rate	1995	0.65987491697	1.06320978544	0.33204722268
1	Deaths	70	Australasia	2	Female	27	Age-standardized	465	Ovarian cancer	126	Occupational risks	3	Rate	1996	0.66112632165	1.06781876439	0.33231195723
1	Deaths	70	Australasia	2	Female	27	Age-standardized	465	Ovarian cancer	126	Occupational risks	3	Rate	1997	0.6288877654	1.01787695626	0.31389298219
1	Deaths	70	Australasia	2	Female	27	Age-standardized	465	Ovarian cancer	126	Occupational risks	3	Rate	1998	0.58059235184	0.93083984691	0.2874725485
1	Deaths	70	Australasia	2	Female	27	Age-standardized	465	Ovarian cancer	126	Occupational risks	3	Rate	1999	0.61198985817	0.97312111823	0.30463246619
1	Deaths	70	Australasia	2	Female	27	Age-standardized	465	Ovarian cancer	126	Occupational risks	3	Rate	2000	0.66796435066	1.0556246782	0.33311707589
1	Deaths	70	Australasia	2	Female	27	Age-standardized	465	Ovarian cancer	126	Occupational risks	3	Rate	2001	0.76745855739	1.21569414032	0.38431317177
1	Deaths	70	Australasia	2	Female	27	Age-standardized	465	Ovarian cancer	126	Occupational risks	3	Rate	2002	0.79464048548	1.25133614518	0.39614011763
1	Deaths	70	Australasia	2	Female	27	Age-standardized	465	Ovarian cancer	126	Occupational risks	3	Rate	2003	0.78510169055	1.22665455011	0.39313324333
1	Deaths	70	Australasia	2	Female	27	Age-standardized	465	Ovarian cancer	126	Occupational risks	3	Rate	2004	0.81943499875	1.26318866402	0.40507038931
1	Deaths	70	Australasia	2	Female	27	Age-standardized	465	Ovarian cancer	126	Occupational risks	3	Rate	2005	0.81835975187	1.25663050078	0.40830125405
1	Deaths	70	Australasia	2	Female	27	Age-standardized	465	Ovarian cancer	126	Occupational risks	3	Rate	2006	0.76627515912	1.16579338553	0.37779379146
1	Deaths	70	Australasia	2	Female	27	Age-standardized	465	Ovarian cancer	126	Occupational risks	3	Rate	2007	0.79772474013	1.22730725008	0.39522719248
1	Deaths	70	Australasia	2	Female	27	Age-standardized	465	Ovarian cancer	126	Occupational risks	3	Rate	2008	0.83713858599	1.28685360386	0.42153510206
1	Deaths	70	Australasia	2	Female	27	Age-standardized	465	Ovarian cancer	126	Occupational risks	3	Rate	2009	0.80449210535	1.2494697617	0.400767112
1	Deaths	70	Australasia	2	Female	27	Age-standardized	465	Ovarian cancer	126	Occupational risks	3	Rate	2010	0.68523382258	1.05974211788	0.35100786263
1	Deaths	70	Australasia	2	Female	27	Age-standardized	465	Ovarian cancer	126	Occupational risks	3	Rate	2011	0.72817189016	1.12828489799	0.37209618507
1	Deaths	70	Australasia	2	Female	27	Age-standardized	465	Ovarian cancer	126	Occupational risks	3	Rate	2012	0.70814223272	1.0995003251	0.35677547684
1	Deaths	70	Australasia	2	Female	27	Age-standardized	465	Ovarian cancer	126	Occupational risks	3	Rate	2013	0.72243178873	1.12581045651	0.36269194171
1	Deaths	70	Australasia	2	Female	27	Age-standardized	465	Ovarian cancer	126	Occupational risks	3	Rate	2014	0.7288174196	1.13407336517	0.36136723838
1	Deaths	70	Australasia	2	Female	27	Age-standardized	465	Ovarian cancer	126	Occupational risks	3	Rate	2015	0.6072846698	0.9463618135	0.30057023031
1	Deaths	70	Australasia	2	Female	27	Age-standardized	465	Ovarian cancer	126	Occupational risks	3	Rate	2016	0.52857047307	0.83438217772	0.25617552538
1	Deaths	70	Australasia	2	Female	27	Age-standardized	465	Ovarian cancer	126	Occupational risks	3	Rate	2017	0.5067152379	0.78922559623	0.24557969593
1	Deaths	70	Australasia	2	Female	27	Age-standardized	465	Ovarian cancer	126	Occupational risks	3	Rate	2018	0.49372161324	0.77242825329	0.23802554968
1	Deaths	70	Australasia	2	Female	27	Age-standardized	465	Ovarian cancer	126	Occupational risks	3	Rate	2019	0.48355295888	0.7575460306	0.23235479104
1	Deaths	70	Australasia	2	Female	27	Age-standardized	465	Ovarian cancer	126	Occupational risks	3	Rate	2020	0.44687114776	0.70497381653	0.21168744986
1	Deaths	70	Australasia	2	Female	27	Age-standardized	465	Ovarian cancer	126	Occupational risks	3	Rate	2021	0.45911849097	0.73013862698	0.2214015492
1	Deaths	96	Southern Latin America	2	Female	22	All ages	465	Ovarian cancer	126	Occupational risks	1	Number	1990	33.667740698953	55.3486881417418	15.9587136434539
1	Deaths	96	Southern Latin America	2	Female	22	All ages	465	Ovarian cancer	126	Occupational risks	3	Rate	1990	0.13315695192	0.21890576714	0.06311720422
1	Deaths	96	Southern Latin America	2	Female	22	All ages	465	Ovarian cancer	126	Occupational risks	1	Number	1991	33.6611930937625	55.3665427100979	16.1799967263694
1	Deaths	96	Southern Latin America	2	Female	22	All ages	465	Ovarian cancer	126	Occupational risks	3	Rate	1991	0.13144168973	0.21619768223	0.06318035441
1	Deaths	96	Southern Latin America	2	Female	22	All ages	465	Ovarian cancer	126	Occupational risks	1	Number	1992	34.4633142750204	56.9111601907625	16.6926238879991
1	Deaths	96	Southern Latin America	2	Female	22	All ages	465	Ovarian cancer	126	Occupational risks	3	Rate	1992	0.13294557833	0.21954032177	0.06439341611
1	Deaths	96	Southern Latin America	2	Female	22	All ages	465	Ovarian cancer	126	Occupational risks	1	Number	1993	34.3582042333288	55.9548006303053	16.730789085513
1	Deaths	96	Southern Latin America	2	Female	22	All ages	465	Ovarian cancer	126	Occupational risks	3	Rate	1993	0.13101435461	0.21336627613	0.06379767462
1	Deaths	96	Southern Latin America	2	Female	22	All ages	465	Ovarian cancer	126	Occupational risks	1	Number	1994	34.5319752945724	54.5011853034566	17.0628691485786
1	Deaths	96	Southern Latin America	2	Female	22	All ages	465	Ovarian cancer	126	Occupational risks	3	Rate	1994	0.13021907931	0.20552239225	0.06434358568
1	Deaths	96	Southern Latin America	2	Female	22	All ages	465	Ovarian cancer	126	Occupational risks	1	Number	1995	35.3417115379763	55.4778859496916	17.3285482076429
1	Deaths	96	Southern Latin America	2	Female	22	All ages	465	Ovarian cancer	126	Occupational risks	3	Rate	1995	0.13184400022	0.20696299328	0.06464500485
1	Deaths	96	Southern Latin America	2	Female	22	All ages	465	Ovarian cancer	126	Occupational risks	1	Number	1996	36.451074890288	56.9373040499206	18.1079254148855
1	Deaths	96	Southern Latin America	2	Female	22	All ages	465	Ovarian cancer	126	Occupational risks	3	Rate	1996	0.13455594952	0.21017906969	0.06684382025
1	Deaths	96	Southern Latin America	2	Female	22	All ages	465	Ovarian cancer	126	Occupational risks	1	Number	1997	37.2248645558435	57.9699538146839	18.5367926708372
1	Deaths	96	Southern Latin America	2	Female	22	All ages	465	Ovarian cancer	126	Occupational risks	3	Rate	1997	0.13598650092	0.21177058054	0.0677169307
1	Deaths	96	Southern Latin America	2	Female	22	All ages	465	Ovarian cancer	126	Occupational risks	1	Number	1998	39.3082036696488	61.6772559564105	19.2561920630548
1	Deaths	96	Southern Latin America	2	Female	22	All ages	465	Ovarian cancer	126	Occupational risks	3	Rate	1998	0.14213071974	0.22301280553	0.06962659654
1	Deaths	96	Southern Latin America	2	Female	22	All ages	465	Ovarian cancer	126	Occupational risks	1	Number	1999	42.2747630556946	66.8211003616106	20.5261939948417
1	Deaths	96	Southern Latin America	2	Female	22	All ages	465	Ovarian cancer	126	Occupational risks	3	Rate	1999	0.15132512618	0.23919025709	0.07347477955
1	Deaths	96	Southern Latin America	2	Female	22	All ages	465	Ovarian cancer	126	Occupational risks	1	Number	2000	47.4455525369646	75.2732084375247	22.7977605031251
1	Deaths	96	Southern Latin America	2	Female	22	All ages	465	Ovarian cancer	126	Occupational risks	3	Rate	2000	0.16814110875	0.26675884354	0.08079241411
1	Deaths	96	Southern Latin America	2	Female	22	All ages	465	Ovarian cancer	126	Occupational risks	1	Number	2001	51.6891985328425	82.5194341404867	24.5371277756316
1	Deaths	96	Southern Latin America	2	Female	22	All ages	465	Ovarian cancer	126	Occupational risks	3	Rate	2001	0.18135007498	0.28951707501	0.08608781115
1	Deaths	96	Southern Latin America	2	Female	22	All ages	465	Ovarian cancer	126	Occupational risks	1	Number	2002	56.4043987920326	91.1058351926073	26.4357473397376
1	Deaths	96	Southern Latin America	2	Female	22	All ages	465	Ovarian cancer	126	Occupational risks	3	Rate	2002	0.1959047751	0.31643042983	0.09181711441
1	Deaths	96	Southern Latin America	2	Female	22	All ages	465	Ovarian cancer	126	Occupational risks	1	Number	2003	61.8777496359185	98.8598661330278	28.9535557299571
1	Deaths	96	Southern Latin America	2	Female	22	All ages	465	Ovarian cancer	126	Occupational risks	3	Rate	2003	0.21272382565	0.33986124335	0.09953676689
1	Deaths	96	Southern Latin America	2	Female	22	All ages	465	Ovarian cancer	126	Occupational risks	1	Number	2004	65.6129397836604	105.504797222424	30.7486506335096
1	Deaths	96	Southern Latin America	2	Female	22	All ages	465	Ovarian cancer	126	Occupational risks	3	Rate	2004	0.22322850956	0.35894868776	0.1046131369
1	Deaths	96	Southern Latin America	2	Female	22	All ages	465	Ovarian cancer	126	Occupational risks	1	Number	2005	72.3643926354384	116.447704680164	33.8844728097966
1	Deaths	96	Southern Latin America	2	Female	22	All ages	465	Ovarian cancer	126	Occupational risks	3	Rate	2005	0.24364472697	0.39206947201	0.11408612476
1	Deaths	96	Southern Latin America	2	Female	22	All ages	465	Ovarian cancer	126	Occupational risks	1	Number	2006	76.5484346688909	124.162701609471	35.9650964067568
1	Deaths	96	Southern Latin America	2	Female	22	All ages	465	Ovarian cancer	126	Occupational risks	3	Rate	2006	0.25506654078	0.41372172966	0.11983906358
1	Deaths	96	Southern Latin America	2	Female	22	All ages	465	Ovarian cancer	126	Occupational risks	1	Number	2007	79.5462079383574	128.286407633366	37.6397403323463
1	Deaths	96	Southern Latin America	2	Female	22	All ages	465	Ovarian cancer	126	Occupational risks	3	Rate	2007	0.26227812348	0.42298330912	0.12410497896
1	Deaths	96	Southern Latin America	2	Female	22	All ages	465	Ovarian cancer	126	Occupational risks	1	Number	2008	79.7750976682911	128.933033080122	38.6614441290777
1	Deaths	96	Southern Latin America	2	Female	22	All ages	465	Ovarian cancer	126	Occupational risks	3	Rate	2008	0.26018871388	0.42051869612	0.12609538213
1	Deaths	96	Southern Latin America	2	Female	22	All ages	465	Ovarian cancer	126	Occupational risks	1	Number	2009	82.5603158287066	134.072264793805	39.9818552655014
1	Deaths	96	Southern Latin America	2	Female	22	All ages	465	Ovarian cancer	126	Occupational risks	3	Rate	2009	0.2663032319	0.43245810126	0.12896386318
1	Deaths	96	Southern Latin America	2	Female	22	All ages	465	Ovarian cancer	126	Occupational risks	1	Number	2010	84.4788351250397	136.894622457319	41.2398898429702
1	Deaths	96	Southern Latin America	2	Female	22	All ages	465	Ovarian cancer	126	Occupational risks	3	Rate	2010	0.26952989146	0.43676256517	0.13157595055
1	Deaths	96	Southern Latin America	2	Female	22	All ages	465	Ovarian cancer	126	Occupational risks	1	Number	2011	85.7090065258373	138.950228317528	42.0458100459301
1	Deaths	96	Southern Latin America	2	Female	22	All ages	465	Ovarian cancer	126	Occupational risks	3	Rate	2011	0.27056941498	0.43864330613	0.13273179433
1	Deaths	96	Southern Latin America	2	Female	22	All ages	465	Ovarian cancer	126	Occupational risks	1	Number	2012	87.8024017958692	141.713346685526	43.2115184084112
1	Deaths	96	Southern Latin America	2	Female	22	All ages	465	Ovarian cancer	126	Occupational risks	3	Rate	2012	0.27431356658	0.44274294059	0.13500206702
1	Deaths	96	Southern Latin America	2	Female	22	All ages	465	Ovarian cancer	126	Occupational risks	1	Number	2013	93.2745655942044	149.20065035304	45.6297672646481
1	Deaths	96	Southern Latin America	2	Female	22	All ages	465	Ovarian cancer	126	Occupational risks	3	Rate	2013	0.28841562044	0.46134546827	0.14109245701
1	Deaths	96	Southern Latin America	2	Female	22	All ages	465	Ovarian cancer	126	Occupational risks	1	Number	2014	94.8351968297388	153.474115243829	46.3038753152845
1	Deaths	96	Southern Latin America	2	Female	22	All ages	465	Ovarian cancer	126	Occupational risks	3	Rate	2014	0.29025671877	0.46972953709	0.14171965014
1	Deaths	96	Southern Latin America	2	Female	22	All ages	465	Ovarian cancer	126	Occupational risks	1	Number	2015	92.0078608023716	148.452575241125	45.2756011995703
1	Deaths	96	Southern Latin America	2	Female	22	All ages	465	Ovarian cancer	126	Occupational risks	3	Rate	2015	0.27886978212	0.44995000374	0.13722737309
1	Deaths	96	Southern Latin America	2	Female	22	All ages	465	Ovarian cancer	126	Occupational risks	1	Number	2016	102.016366927203	165.020489770614	50.4960857275939
1	Deaths	96	Southern Latin America	2	Female	22	All ages	465	Ovarian cancer	126	Occupational risks	3	Rate	2016	0.30646463249	0.49573362858	0.15169393717
1	Deaths	96	Southern Latin America	2	Female	22	All ages	465	Ovarian cancer	126	Occupational risks	1	Number	2017	99.8574976672818	160.781093273225	49.2168143215243
1	Deaths	96	Southern Latin America	2	Female	22	All ages	465	Ovarian cancer	126	Occupational risks	3	Rate	2017	0.297416989	0.47887269125	0.14658805864
1	Deaths	96	Southern Latin America	2	Female	22	All ages	465	Ovarian cancer	126	Occupational risks	1	Number	2018	96.1874082459948	154.727211255618	47.3160304781521
1	Deaths	96	Southern Latin America	2	Female	22	All ages	465	Ovarian cancer	126	Occupational risks	3	Rate	2018	0.28386884172	0.4566318507	0.13963934585
1	Deaths	96	Southern Latin America	2	Female	22	All ages	465	Ovarian cancer	126	Occupational risks	1	Number	2019	96.1415527304643	154.471850629436	46.2391446958304
1	Deaths	96	Southern Latin America	2	Female	22	All ages	465	Ovarian cancer	126	Occupational risks	3	Rate	2019	0.28112446114	0.45168623281	0.13520641457
1	Deaths	96	Southern Latin America	2	Female	22	All ages	465	Ovarian cancer	126	Occupational risks	1	Number	2020	93.6435409543961	150.438192584496	45.4347073633551
1	Deaths	96	Southern Latin America	2	Female	22	All ages	465	Ovarian cancer	126	Occupational risks	3	Rate	2020	0.27180012644	0.43664645046	0.13187411625
1	Deaths	96	Southern Latin America	2	Female	22	All ages	465	Ovarian cancer	126	Occupational risks	1	Number	2021	90.0615679797397	146.21609507505	44.0981745197254
1	Deaths	96	Southern Latin America	2	Female	22	All ages	465	Ovarian cancer	126	Occupational risks	3	Rate	2021	0.26008035898	0.42224375335	0.12734698403
1	Deaths	96	Southern Latin America	2	Female	27	Age-standardized	465	Ovarian cancer	126	Occupational risks	3	Rate	1990	0.12819107409	0.21019586219	0.06067243141
1	Deaths	96	Southern Latin America	2	Female	27	Age-standardized	465	Ovarian cancer	126	Occupational risks	3	Rate	1991	0.12505829254	0.20529957469	0.06017418429
1	Deaths	96	Southern Latin America	2	Female	27	Age-standardized	465	Ovarian cancer	126	Occupational risks	3	Rate	1992	0.12494363877	0.20619478907	0.06059679851
1	Deaths	96	Southern Latin America	2	Female	27	Age-standardized	465	Ovarian cancer	126	Occupational risks	3	Rate	1993	0.12159442447	0.1984015156	0.0593015962
1	Deaths	96	Southern Latin America	2	Female	27	Age-standardized	465	Ovarian cancer	126	Occupational risks	3	Rate	1994	0.11922130207	0.18763328216	0.05891083316
1	Deaths	96	Southern Latin America	2	Female	27	Age-standardized	465	Ovarian cancer	126	Occupational risks	3	Rate	1995	0.1189827569	0.18684260792	0.05834005754
1	Deaths	96	Southern Latin America	2	Female	27	Age-standardized	465	Ovarian cancer	126	Occupational risks	3	Rate	1996	0.11968079122	0.18712852352	0.05945322224
1	Deaths	96	Southern Latin America	2	Female	27	Age-standardized	465	Ovarian cancer	126	Occupational risks	3	Rate	1997	0.11945447486	0.18554531192	0.05927344015
1	Deaths	96	Southern Latin America	2	Female	27	Age-standardized	465	Ovarian cancer	126	Occupational risks	3	Rate	1998	0.12332714949	0.19356110052	0.06017227406
1	Deaths	96	Southern Latin America	2	Female	27	Age-standardized	465	Ovarian cancer	126	Occupational risks	3	Rate	1999	0.12953515931	0.20551538248	0.06260792275
1	Deaths	96	Southern Latin America	2	Female	27	Age-standardized	465	Ovarian cancer	126	Occupational risks	3	Rate	2000	0.14214177058	0.22556039147	0.06791999997
1	Deaths	96	Southern Latin America	2	Female	27	Age-standardized	465	Ovarian cancer	126	Occupational risks	3	Rate	2001	0.15131460351	0.24242096344	0.07150935942
1	Deaths	96	Southern Latin America	2	Female	27	Age-standardized	465	Ovarian cancer	126	Occupational risks	3	Rate	2002	0.16176511102	0.26224663769	0.07554888118
1	Deaths	96	Southern Latin America	2	Female	27	Age-standardized	465	Ovarian cancer	126	Occupational risks	3	Rate	2003	0.17424837372	0.27942950447	0.08129430211
1	Deaths	96	Southern Latin America	2	Female	27	Age-standardized	465	Ovarian cancer	126	Occupational risks	3	Rate	2004	0.18107864152	0.29142297343	0.08449688629
1	Deaths	96	Southern Latin America	2	Female	27	Age-standardized	465	Ovarian cancer	126	Occupational risks	3	Rate	2005	0.19539730103	0.31430066348	0.0913131928
1	Deaths	96	Southern Latin America	2	Female	27	Age-standardized	465	Ovarian cancer	126	Occupational risks	3	Rate	2006	0.20241106894	0.32806328758	0.09487283496
1	Deaths	96	Southern Latin America	2	Female	27	Age-standardized	465	Ovarian cancer	126	Occupational risks	3	Rate	2007	0.20655285113	0.33199122759	0.09739854648
1	Deaths	96	Southern Latin America	2	Female	27	Age-standardized	465	Ovarian cancer	126	Occupational risks	3	Rate	2008	0.20259378923	0.32525397195	0.09789864189
1	Deaths	96	Southern Latin America	2	Female	27	Age-standardized	465	Ovarian cancer	126	Occupational risks	3	Rate	2009	0.20591343069	0.3337109066	0.09948541596
1	Deaths	96	Southern Latin America	2	Female	27	Age-standardized	465	Ovarian cancer	126	Occupational risks	3	Rate	2010	0.2063529017	0.33549433222	0.1006527753
1	Deaths	96	Southern Latin America	2	Female	27	Age-standardized	465	Ovarian cancer	126	Occupational risks	3	Rate	2011	0.20498110209	0.33295502241	0.10042735047
1	Deaths	96	Southern Latin America	2	Female	27	Age-standardized	465	Ovarian cancer	126	Occupational risks	3	Rate	2012	0.20602218838	0.33205120657	0.10118808216
1	Deaths	96	Southern Latin America	2	Female	27	Age-standardized	465	Ovarian cancer	126	Occupational risks	3	Rate	2013	0.21448408571	0.34285010469	0.10475292406
1	Deaths	96	Southern Latin America	2	Female	27	Age-standardized	465	Ovarian cancer	126	Occupational risks	3	Rate	2014	0.21295361506	0.34400593467	0.10392569654
1	Deaths	96	Southern Latin America	2	Female	27	Age-standardized	465	Ovarian cancer	126	Occupational risks	3	Rate	2015	0.20184550062	0.32602381627	0.09935411834
1	Deaths	96	Southern Latin America	2	Female	27	Age-standardized	465	Ovarian cancer	126	Occupational risks	3	Rate	2016	0.21897028624	0.35413264853	0.10769810831
1	Deaths	96	Southern Latin America	2	Female	27	Age-standardized	465	Ovarian cancer	126	Occupational risks	3	Rate	2017	0.21016115528	0.33877309198	0.10296935021
1	Deaths	96	Southern Latin America	2	Female	27	Age-standardized	465	Ovarian cancer	126	Occupational risks	3	Rate	2018	0.19844111593	0.3183009924	0.09742525673
1	Deaths	96	Southern Latin America	2	Female	27	Age-standardized	465	Ovarian cancer	126	Occupational risks	3	Rate	2019	0.19383859075	0.31073462822	0.09356779123
1	Deaths	96	Southern Latin America	2	Female	27	Age-standardized	465	Ovarian cancer	126	Occupational risks	3	Rate	2020	0.18483545359	0.29753277319	0.08955262985
1	Deaths	96	Southern Latin America	2	Female	27	Age-standardized	465	Ovarian cancer	126	Occupational risks	3	Rate	2021	0.1741308684	0.28285857348	0.08559136812
1	Deaths	104	Caribbean	2	Female	22	All ages	465	Ovarian cancer	126	Occupational risks	1	Number	1990	4.13628426755771	6.95539145842822	1.88614169023853
1	Deaths	104	Caribbean	2	Female	22	All ages	465	Ovarian cancer	126	Occupational risks	3	Rate	1990	0.02314554001	0.03892050954	0.01055434422
1	Deaths	104	Caribbean	2	Female	22	All ages	465	Ovarian cancer	126	Occupational risks	1	Number	1991	4.23942397322731	7.19161450869231	1.91048264044558
1	Deaths	104	Caribbean	2	Female	22	All ages	465	Ovarian cancer	126	Occupational risks	3	Rate	1991	0.02338821395	0.03967496995	0.01053982263
1	Deaths	104	Caribbean	2	Female	22	All ages	465	Ovarian cancer	126	Occupational risks	1	Number	1992	4.63858853524681	7.85870299018597	2.11962799926556
1	Deaths	104	Caribbean	2	Female	22	All ages	465	Ovarian cancer	126	Occupational risks	3	Rate	1992	0.02523748193	0.04275737613	0.01153240321
1	Deaths	104	Caribbean	2	Female	22	All ages	465	Ovarian cancer	126	Occupational risks	1	Number	1993	4.93129380744352	8.32717597018425	2.25933856503227
1	Deaths	104	Caribbean	2	Female	22	All ages	465	Ovarian cancer	126	Occupational risks	3	Rate	1993	0.02647078643	0.0446996073	0.01212794673
1	Deaths	104	Caribbean	2	Female	22	All ages	465	Ovarian cancer	126	Occupational risks	1	Number	1994	5.05500712001012	8.45107142010387	2.3395113000437
1	Deaths	104	Caribbean	2	Female	22	All ages	465	Ovarian cancer	126	Occupational risks	3	Rate	1994	0.02678028851	0.04477187183	0.01239420363
1	Deaths	104	Caribbean	2	Female	22	All ages	465	Ovarian cancer	126	Occupational risks	1	Number	1995	5.36352185485865	9.00180228835944	2.46595463435414
1	Deaths	104	Caribbean	2	Female	22	All ages	465	Ovarian cancer	126	Occupational risks	3	Rate	1995	0.02804879121	0.04707535082	0.01289582639
1	Deaths	104	Caribbean	2	Female	22	All ages	465	Ovarian cancer	126	Occupational risks	1	Number	1996	5.59892630145649	9.32603709720633	2.6184022110958
1	Deaths	104	Caribbean	2	Female	22	All ages	465	Ovarian cancer	126	Occupational risks	3	Rate	1996	0.0289084477	0.0481523137	0.0135193677
1	Deaths	104	Caribbean	2	Female	22	All ages	465	Ovarian cancer	126	Occupational risks	1	Number	1997	5.80453892623688	9.6943264696495	2.69384844936404
1	Deaths	104	Caribbean	2	Female	22	All ages	465	Ovarian cancer	126	Occupational risks	3	Rate	1997	0.02959479497	0.04942711348	0.01373475026
1	Deaths	104	Caribbean	2	Female	22	All ages	465	Ovarian cancer	126	Occupational risks	1	Number	1998	5.83776270347949	9.80175186268571	2.70151229978305
1	Deaths	104	Caribbean	2	Female	22	All ages	465	Ovarian cancer	126	Occupational risks	3	Rate	1998	0.02940003977	0.04936341356	0.01360530962
1	Deaths	104	Caribbean	2	Female	22	All ages	465	Ovarian cancer	126	Occupational risks	1	Number	1999	6.28892677130868	10.6231664656908	2.91799881138233
1	Deaths	104	Caribbean	2	Female	22	All ages	465	Ovarian cancer	126	Occupational risks	3	Rate	1999	0.0312998375	0.05287124437	0.01452281
1	Deaths	104	Caribbean	2	Female	22	All ages	465	Ovarian cancer	126	Occupational risks	1	Number	2000	7.20517172056956	12.0720996659755	3.32127131429745
1	Deaths	104	Caribbean	2	Female	22	All ages	465	Ovarian cancer	126	Occupational risks	3	Rate	2000	0.03545700107	0.05940739061	0.01634413795
1	Deaths	104	Caribbean	2	Female	22	All ages	465	Ovarian cancer	126	Occupational risks	1	Number	2001	6.84270324591926	11.6348940200258	3.11920717712037
1	Deaths	104	Caribbean	2	Female	22	All ages	465	Ovarian cancer	126	Occupational risks	3	Rate	2001	0.03331231498	0.05664212525	0.01518522844
1	Deaths	104	Caribbean	2	Female	22	All ages	465	Ovarian cancer	126	Occupational risks	1	Number	2002	6.32790850022819	10.7636704062107	2.86481555410193
1	Deaths	104	Caribbean	2	Female	22	All ages	465	Ovarian cancer	126	Occupational risks	3	Rate	2002	0.03048984437	0.05186273403	0.01380357829
1	Deaths	104	Caribbean	2	Female	22	All ages	465	Ovarian cancer	126	Occupational risks	1	Number	2003	6.63076369861609	11.1588635667267	3.04563042474598
1	Deaths	104	Caribbean	2	Female	22	All ages	465	Ovarian cancer	126	Occupational risks	3	Rate	2003	0.03163987436	0.05324651237	0.01453277004
1	Deaths	104	Caribbean	2	Female	22	All ages	465	Ovarian cancer	126	Occupational risks	1	Number	2004	7.12736162013657	11.7786076435015	3.37183757103544
1	Deaths	104	Caribbean	2	Female	22	All ages	465	Ovarian cancer	126	Occupational risks	3	Rate	2004	0.03370765596	0.05570494038	0.0159465377
1	Deaths	104	Caribbean	2	Female	22	All ages	465	Ovarian cancer	126	Occupational risks	1	Number	2005	7.41761459625657	12.2705300037793	3.60606551350763
1	Deaths	104	Caribbean	2	Female	22	All ages	465	Ovarian cancer	126	Occupational risks	3	Rate	2005	0.03478769103	0.05754726146	0.01691199931
1	Deaths	104	Caribbean	2	Female	22	All ages	465	Ovarian cancer	126	Occupational risks	1	Number	2006	7.5974907385931	12.5340196990407	3.6535793299168
1	Deaths	104	Caribbean	2	Female	22	All ages	465	Ovarian cancer	126	Occupational risks	3	Rate	2006	0.03533392065	0.05829241163	0.01699183146
1	Deaths	104	Caribbean	2	Female	22	All ages	465	Ovarian cancer	126	Occupational risks	1	Number	2007	7.5933656114455	12.3891911504944	3.57977315747569
1	Deaths	104	Caribbean	2	Female	22	All ages	465	Ovarian cancer	126	Occupational risks	3	Rate	2007	0.03501724103	0.05713346557	0.01650832923
1	Deaths	104	Caribbean	2	Female	22	All ages	465	Ovarian cancer	126	Occupational risks	1	Number	2008	7.88864281435964	12.9607490692763	3.66144489596094
1	Deaths	104	Caribbean	2	Female	22	All ages	465	Ovarian cancer	126	Occupational risks	3	Rate	2008	0.03607483408	0.05926962131	0.01674382023
1	Deaths	104	Caribbean	2	Female	22	All ages	465	Ovarian cancer	126	Occupational risks	1	Number	2009	8.06398015147972	13.2933908320736	3.7778748944103
1	Deaths	104	Caribbean	2	Female	22	All ages	465	Ovarian cancer	126	Occupational risks	3	Rate	2009	0.03656941323	0.06028431288	0.01713231748
1	Deaths	104	Caribbean	2	Female	22	All ages	465	Ovarian cancer	126	Occupational risks	1	Number	2010	8.01300771599165	13.2923545326445	3.71036018742461
1	Deaths	104	Caribbean	2	Female	22	All ages	465	Ovarian cancer	126	Occupational risks	3	Rate	2010	0.03614787903	0.05996380394	0.01673799102
1	Deaths	104	Caribbean	2	Female	22	All ages	465	Ovarian cancer	126	Occupational risks	1	Number	2011	7.97913397107944	13.3269108717395	3.71213812533419
1	Deaths	104	Caribbean	2	Female	22	All ages	465	Ovarian cancer	126	Occupational risks	3	Rate	2011	0.0358114618	0.0598130275	0.01666059163
1	Deaths	104	Caribbean	2	Female	22	All ages	465	Ovarian cancer	126	Occupational risks	1	Number	2012	7.83048207256644	13.1649461543611	3.63587194895787
1	Deaths	104	Caribbean	2	Female	22	All ages	465	Ovarian cancer	126	Occupational risks	3	Rate	2012	0.03485993176	0.05860802953	0.01618626374
1	Deaths	104	Caribbean	2	Female	22	All ages	465	Ovarian cancer	126	Occupational risks	1	Number	2013	8.16094083534133	13.840637014256	3.82418655293108
1	Deaths	104	Caribbean	2	Female	22	All ages	465	Ovarian cancer	126	Occupational risks	3	Rate	2013	0.03603894979	0.06112065172	0.01688771797
1	Deaths	104	Caribbean	2	Female	22	All ages	465	Ovarian cancer	126	Occupational risks	1	Number	2014	8.43746888832783	14.3335557913224	3.93982670762556
1	Deaths	104	Caribbean	2	Female	22	All ages	465	Ovarian cancer	126	Occupational risks	3	Rate	2014	0.03696457627	0.06279535051	0.01726039251
1	Deaths	104	Caribbean	2	Female	22	All ages	465	Ovarian cancer	126	Occupational risks	1	Number	2015	8.78605007169266	14.7344037868793	4.02460788834597
1	Deaths	104	Caribbean	2	Female	22	All ages	465	Ovarian cancer	126	Occupational risks	3	Rate	2015	0.03819095491	0.06404709125	0.01749405218
1	Deaths	104	Caribbean	2	Female	22	All ages	465	Ovarian cancer	126	Occupational risks	1	Number	2016	8.97929020809911	15.0151411685155	4.15307101061052
1	Deaths	104	Caribbean	2	Female	22	All ages	465	Ovarian cancer	126	Occupational risks	3	Rate	2016	0.03873206549	0.06476763949	0.01791422425
1	Deaths	104	Caribbean	2	Female	22	All ages	465	Ovarian cancer	126	Occupational risks	1	Number	2017	9.4822026180158	16.0535723979657	4.36960545775095
1	Deaths	104	Caribbean	2	Female	22	All ages	465	Ovarian cancer	126	Occupational risks	3	Rate	2017	0.04062847321	0.06878487651	0.01872248521
1	Deaths	104	Caribbean	2	Female	22	All ages	465	Ovarian cancer	126	Occupational risks	1	Number	2018	9.68256401051753	16.3578919027699	4.41323124207078
1	Deaths	104	Caribbean	2	Female	22	All ages	465	Ovarian cancer	126	Occupational risks	3	Rate	2018	0.04119535013	0.0695961404	0.01877649412
1	Deaths	104	Caribbean	2	Female	22	All ages	465	Ovarian cancer	126	Occupational risks	1	Number	2019	9.9143910697379	16.9401686125197	4.51887472809032
1	Deaths	104	Caribbean	2	Female	22	All ages	465	Ovarian cancer	126	Occupational risks	3	Rate	2019	0.04185694864	0.07151864019	0.01907795507
1	Deaths	104	Caribbean	2	Female	22	All ages	465	Ovarian cancer	126	Occupational risks	1	Number	2020	9.99624924987478	17.0135181992308	4.30476900006603
1	Deaths	104	Caribbean	2	Female	22	All ages	465	Ovarian cancer	126	Occupational risks	3	Rate	2020	0.04191302055	0.07133554997	0.01804935702
1	Deaths	104	Caribbean	2	Female	22	All ages	465	Ovarian cancer	126	Occupational risks	1	Number	2021	10.168180722878	17.8574302196888	4.3621438365439
1	Deaths	104	Caribbean	2	Female	22	All ages	465	Ovarian cancer	126	Occupational risks	3	Rate	2021	0.04238385409	0.07443482147	0.01818264967
1	Deaths	104	Caribbean	2	Female	27	Age-standardized	465	Ovarian cancer	126	Occupational risks	3	Rate	1990	0.03198964584	0.05390451414	0.01454873367
1	Deaths	104	Caribbean	2	Female	27	Age-standardized	465	Ovarian cancer	126	Occupational risks	3	Rate	1991	0.03183172971	0.05381060019	0.01431915335
1	Deaths	104	Caribbean	2	Female	27	Age-standardized	465	Ovarian cancer	126	Occupational risks	3	Rate	1992	0.03383167162	0.05689797515	0.01552574854
1	Deaths	104	Caribbean	2	Female	27	Age-standardized	465	Ovarian cancer	126	Occupational risks	3	Rate	1993	0.03493860072	0.05905186182	0.01604615068
1	Deaths	104	Caribbean	2	Female	27	Age-standardized	465	Ovarian cancer	126	Occupational risks	3	Rate	1994	0.0347758668	0.05807177362	0.01612299585
1	Deaths	104	Caribbean	2	Female	27	Age-standardized	465	Ovarian cancer	126	Occupational risks	3	Rate	1995	0.03580483725	0.06007043133	0.01648320752
1	Deaths	104	Caribbean	2	Female	27	Age-standardized	465	Ovarian cancer	126	Occupational risks	3	Rate	1996	0.03625892493	0.0603283956	0.01696697482
1	Deaths	104	Caribbean	2	Female	27	Age-standardized	465	Ovarian cancer	126	Occupational risks	3	Rate	1997	0.0364842707	0.06095623519	0.01694922865
1	Deaths	104	Caribbean	2	Female	27	Age-standardized	465	Ovarian cancer	126	Occupational risks	3	Rate	1998	0.03563483208	0.05984765955	0.01650226041
1	Deaths	104	Caribbean	2	Female	27	Age-standardized	465	Ovarian cancer	126	Occupational risks	3	Rate	1999	0.03727529593	0.06285924414	0.01730742092
1	Deaths	104	Caribbean	2	Female	27	Age-standardized	465	Ovarian cancer	126	Occupational risks	3	Rate	2000	0.04149659736	0.06947608875	0.01915238799
1	Deaths	104	Caribbean	2	Female	27	Age-standardized	465	Ovarian cancer	126	Occupational risks	3	Rate	2001	0.03831873513	0.06506795886	0.01747778775
1	Deaths	104	Caribbean	2	Female	27	Age-standardized	465	Ovarian cancer	126	Occupational risks	3	Rate	2002	0.03450646015	0.05873868518	0.01562688192
1	Deaths	104	Caribbean	2	Female	27	Age-standardized	465	Ovarian cancer	126	Occupational risks	3	Rate	2003	0.03522624214	0.05932659016	0.01618445569
1	Deaths	104	Caribbean	2	Female	27	Age-standardized	465	Ovarian cancer	126	Occupational risks	3	Rate	2004	0.03693099093	0.06107632666	0.01748074898
1	Deaths	104	Caribbean	2	Female	27	Age-standardized	465	Ovarian cancer	126	Occupational risks	3	Rate	2005	0.03754244382	0.06205916157	0.01826156106
1	Deaths	104	Caribbean	2	Female	27	Age-standardized	465	Ovarian cancer	126	Occupational risks	3	Rate	2006	0.03751090911	0.06204350596	0.01804856117
1	Deaths	104	Caribbean	2	Female	27	Age-standardized	465	Ovarian cancer	126	Occupational risks	3	Rate	2007	0.0365433511	0.05971688338	0.01723492125
1	Deaths	104	Caribbean	2	Female	27	Age-standardized	465	Ovarian cancer	126	Occupational risks	3	Rate	2008	0.03704929112	0.06095980292	0.01718983938
1	Deaths	104	Caribbean	2	Female	27	Age-standardized	465	Ovarian cancer	126	Occupational risks	3	Rate	2009	0.03695860725	0.0609759298	0.01731125461
1	Deaths	104	Caribbean	2	Female	27	Age-standardized	465	Ovarian cancer	126	Occupational risks	3	Rate	2010	0.03589849028	0.05961281061	0.01666178388
1	Deaths	104	Caribbean	2	Female	27	Age-standardized	465	Ovarian cancer	126	Occupational risks	3	Rate	2011	0.03492700811	0.05832982096	0.01623760938
1	Deaths	104	Caribbean	2	Female	27	Age-standardized	465	Ovarian cancer	126	Occupational risks	3	Rate	2012	0.03341317372	0.0562061873	0.01549507948
1	Deaths	104	Caribbean	2	Female	27	Age-standardized	465	Ovarian cancer	126	Occupational risks	3	Rate	2013	0.03392506883	0.05774426728	0.01588232363
1	Deaths	104	Caribbean	2	Female	27	Age-standardized	465	Ovarian cancer	126	Occupational risks	3	Rate	2014	0.03414607315	0.05796823572	0.01591435742
1	Deaths	104	Caribbean	2	Female	27	Age-standardized	465	Ovarian cancer	126	Occupational risks	3	Rate	2015	0.03463023844	0.05806730712	0.01582848034
1	Deaths	104	Caribbean	2	Female	27	Age-standardized	465	Ovarian cancer	126	Occupational risks	3	Rate	2016	0.03450132335	0.0578666376	0.01595779763
1	Deaths	104	Caribbean	2	Female	27	Age-standardized	465	Ovarian cancer	126	Occupational risks	3	Rate	2017	0.03546549906	0.06029286998	0.01627512719
1	Deaths	104	Caribbean	2	Female	27	Age-standardized	465	Ovarian cancer	126	Occupational risks	3	Rate	2018	0.03525815276	0.05958971481	0.01605484844
1	Deaths	104	Caribbean	2	Female	27	Age-standardized	465	Ovarian cancer	126	Occupational risks	3	Rate	2019	0.03518404949	0.06028798719	0.01600591945
1	Deaths	104	Caribbean	2	Female	27	Age-standardized	465	Ovarian cancer	126	Occupational risks	3	Rate	2020	0.03464056477	0.05905480786	0.01490322908
1	Deaths	104	Caribbean	2	Female	27	Age-standardized	465	Ovarian cancer	126	Occupational risks	3	Rate	2021	0.0346144623	0.06072997031	0.01477342904
1	Deaths	100	High-income North America	2	Female	22	All ages	465	Ovarian cancer	126	Occupational risks	1	Number	1990	690.331750134672	1115.45226561936	326.32005992755
1	Deaths	100	High-income North America	2	Female	22	All ages	465	Ovarian cancer	126	Occupational risks	3	Rate	1990	0.47991276181	0.77545292877	0.22685493049
1	Deaths	100	High-income North America	2	Female	22	All ages	465	Ovarian cancer	126	Occupational risks	1	Number	1991	710.445372828534	1155.78883559638	335.456274585029
1	Deaths	100	High-income North America	2	Female	22	All ages	465	Ovarian cancer	126	Occupational risks	3	Rate	1991	0.48859710767	0.79487474161	0.23070452956
1	Deaths	100	High-income North America	2	Female	22	All ages	465	Ovarian cancer	126	Occupational risks	1	Number	1992	723.39293790596	1168.62556258885	342.208705577439
1	Deaths	100	High-income North America	2	Female	22	All ages	465	Ovarian cancer	126	Occupational risks	3	Rate	1992	0.49226097364	0.79523689977	0.23286927722
1	Deaths	100	High-income North America	2	Female	22	All ages	465	Ovarian cancer	126	Occupational risks	1	Number	1993	748.701260484316	1219.56350848748	351.881417195528
1	Deaths	100	High-income North America	2	Female	22	All ages	465	Ovarian cancer	126	Occupational risks	3	Rate	1993	0.50432668062	0.8215004415	0.23702803304
1	Deaths	100	High-income North America	2	Female	22	All ages	465	Ovarian cancer	126	Occupational risks	1	Number	1994	769.743540248374	1250.88329325841	361.228582542265
1	Deaths	100	High-income North America	2	Female	22	All ages	465	Ovarian cancer	126	Occupational risks	3	Rate	1994	0.51347061259	0.83442312573	0.24096371306
1	Deaths	100	High-income North America	2	Female	22	All ages	465	Ovarian cancer	126	Occupational risks	1	Number	1995	789.510556582976	1284.37227688468	368.027271562958
1	Deaths	100	High-income North America	2	Female	22	All ages	465	Ovarian cancer	126	Occupational risks	3	Rate	1995	0.52169990039	0.84869908747	0.24318837705
1	Deaths	100	High-income North America	2	Female	22	All ages	465	Ovarian cancer	126	Occupational risks	1	Number	1996	787.991745913626	1282.23086050995	368.17216593042
1	Deaths	100	High-income North America	2	Female	22	All ages	465	Ovarian cancer	126	Occupational risks	3	Rate	1996	0.51592191086	0.83951513344	0.24105339727
1	Deaths	100	High-income North America	2	Female	22	All ages	465	Ovarian cancer	126	Occupational risks	1	Number	1997	795.138698599556	1296.56318141319	370.662337156162
1	Deaths	100	High-income North America	2	Female	22	All ages	465	Ovarian cancer	126	Occupational risks	3	Rate	1997	0.51585916962	0.84116646228	0.24047322284
1	Deaths	100	High-income North America	2	Female	22	All ages	465	Ovarian cancer	126	Occupational risks	1	Number	1998	802.297374378602	1314.64908437673	374.576026368806
1	Deaths	100	High-income North America	2	Female	22	All ages	465	Ovarian cancer	126	Occupational risks	3	Rate	1998	0.51578379289	0.84516628461	0.24080876963
1	Deaths	100	High-income North America	2	Female	22	All ages	465	Ovarian cancer	126	Occupational risks	1	Number	1999	836.641826800893	1370.62064821063	391.261256727018
1	Deaths	100	High-income North America	2	Female	22	All ages	465	Ovarian cancer	126	Occupational risks	3	Rate	1999	0.53298160357	0.87315212742	0.24925248218
1	Deaths	100	High-income North America	2	Female	22	All ages	465	Ovarian cancer	126	Occupational risks	1	Number	2000	864.23796911103	1414.61910303352	404.139700245417
1	Deaths	100	High-income North America	2	Female	22	All ages	465	Ovarian cancer	126	Occupational risks	3	Rate	2000	0.54555622602	0.89298814295	0.25511599528
1	Deaths	100	High-income North America	2	Female	22	All ages	465	Ovarian cancer	126	Occupational risks	1	Number	2001	876.59649565038	1432.21333807344	413.20090054183
1	Deaths	100	High-income North America	2	Female	22	All ages	465	Ovarian cancer	126	Occupational risks	3	Rate	2001	0.54835456511	0.89592044464	0.25847764764
1	Deaths	100	High-income North America	2	Female	22	All ages	465	Ovarian cancer	126	Occupational risks	1	Number	2002	893.351444156991	1455.76354938146	422.410240511295
1	Deaths	100	High-income North America	2	Female	22	All ages	465	Ovarian cancer	126	Occupational risks	3	Rate	2002	0.55376462876	0.90238882666	0.26184079239
1	Deaths	100	High-income North America	2	Female	22	All ages	465	Ovarian cancer	126	Occupational risks	1	Number	2003	917.763450425248	1486.6554857981	433.41032603547
1	Deaths	100	High-income North America	2	Female	22	All ages	465	Ovarian cancer	126	Occupational risks	3	Rate	2003	0.5636556403	0.91304763702	0.26618424903
1	Deaths	100	High-income North America	2	Female	22	All ages	465	Ovarian cancer	126	Occupational risks	1	Number	2004	926.876979663573	1495.53607288162	440.935684957262
1	Deaths	100	High-income North America	2	Female	22	All ages	465	Ovarian cancer	126	Occupational risks	3	Rate	2004	0.56389409796	0.90985533495	0.26825677602
1	Deaths	100	High-income North America	2	Female	22	All ages	465	Ovarian cancer	126	Occupational risks	1	Number	2005	935.750513719668	1525.46857766705	443.080555456335
1	Deaths	100	High-income North America	2	Female	22	All ages	465	Ovarian cancer	126	Occupational risks	3	Rate	2005	0.56381682918	0.91913906951	0.26696888774
1	Deaths	100	High-income North America	2	Female	22	All ages	465	Ovarian cancer	126	Occupational risks	1	Number	2006	931.032984975262	1513.49117593001	439.150097339154
1	Deaths	100	High-income North America	2	Female	22	All ages	465	Ovarian cancer	126	Occupational risks	3	Rate	2006	0.5554807674	0.90299189548	0.26200944221
1	Deaths	100	High-income North America	2	Female	22	All ages	465	Ovarian cancer	126	Occupational risks	1	Number	2007	928.694068613209	1513.61235641696	435.375481600261
1	Deaths	100	High-income North America	2	Female	22	All ages	465	Ovarian cancer	126	Occupational risks	3	Rate	2007	0.54860008071	0.89412422127	0.25718590483
1	Deaths	100	High-income North America	2	Female	22	All ages	465	Ovarian cancer	126	Occupational risks	1	Number	2008	940.115071935858	1534.01391553792	441.183137170915
1	Deaths	100	High-income North America	2	Female	22	All ages	465	Ovarian cancer	126	Occupational risks	3	Rate	2008	0.54995353908	0.89737565861	0.25808566942
1	Deaths	100	High-income North America	2	Female	22	All ages	465	Ovarian cancer	126	Occupational risks	1	Number	2009	952.965329431449	1560.74646693456	445.392805860638
1	Deaths	100	High-income North America	2	Female	22	All ages	465	Ovarian cancer	126	Occupational risks	3	Rate	2009	0.55226258325	0.90448398174	0.25811409285
1	Deaths	100	High-income North America	2	Female	22	All ages	465	Ovarian cancer	126	Occupational risks	1	Number	2010	919.962022867596	1514.79748261848	425.607616532011
1	Deaths	100	High-income North America	2	Female	22	All ages	465	Ovarian cancer	126	Occupational risks	3	Rate	2010	0.52834916682	0.86997285535	0.24443338312
1	Deaths	100	High-income North America	2	Female	22	All ages	465	Ovarian cancer	126	Occupational risks	1	Number	2011	932.420281495459	1538.00912565788	432.734209198462
1	Deaths	100	High-income North America	2	Female	22	All ages	465	Ovarian cancer	126	Occupational risks	3	Rate	2011	0.53088696219	0.87568772231	0.24638347569
1	Deaths	100	High-income North America	2	Female	22	All ages	465	Ovarian cancer	126	Occupational risks	1	Number	2012	942.93006261121	1548.14293360107	436.724114662314
1	Deaths	100	High-income North America	2	Female	22	All ages	465	Ovarian cancer	126	Occupational risks	3	Rate	2012	0.53238879058	0.87409870227	0.24657928773
1	Deaths	100	High-income North America	2	Female	22	All ages	465	Ovarian cancer	126	Occupational risks	1	Number	2013	942.454523727389	1540.9184352295	438.189091313083
1	Deaths	100	High-income North America	2	Female	22	All ages	465	Ovarian cancer	126	Occupational risks	3	Rate	2013	0.52778530651	0.86293193801	0.24539090009
1	Deaths	100	High-income North America	2	Female	22	All ages	465	Ovarian cancer	126	Occupational risks	1	Number	2014	941.807284965068	1533.69038436018	436.87434276598
1	Deaths	100	High-income North America	2	Female	22	All ages	465	Ovarian cancer	126	Occupational risks	3	Rate	2014	0.52322749948	0.85205221662	0.24270853879
1	Deaths	100	High-income North America	2	Female	22	All ages	465	Ovarian cancer	126	Occupational risks	1	Number	2015	904.044526852901	1479.54999362835	417.942106032001
1	Deaths	100	High-income North America	2	Female	22	All ages	465	Ovarian cancer	126	Occupational risks	3	Rate	2015	0.49837696149	0.81563861988	0.23040094895
1	Deaths	100	High-income North America	2	Female	22	All ages	465	Ovarian cancer	126	Occupational risks	1	Number	2016	918.986080608695	1495.95861164026	424.93214340613
1	Deaths	100	High-income North America	2	Female	22	All ages	465	Ovarian cancer	126	Occupational risks	3	Rate	2016	0.5028988244	0.81863680313	0.23253657469
1	Deaths	100	High-income North America	2	Female	22	All ages	465	Ovarian cancer	126	Occupational risks	1	Number	2017	922.739339301302	1500.57717535097	425.47386642501
1	Deaths	100	High-income North America	2	Female	22	All ages	465	Ovarian cancer	126	Occupational risks	3	Rate	2017	0.50145978495	0.81548393528	0.23122243138
1	Deaths	100	High-income North America	2	Female	22	All ages	465	Ovarian cancer	126	Occupational risks	1	Number	2018	894.153376753997	1452.15617060505	412.144508481601
1	Deaths	100	High-income North America	2	Female	22	All ages	465	Ovarian cancer	126	Occupational risks	3	Rate	2018	0.48273837417	0.78399470053	0.22250989049
1	Deaths	100	High-income North America	2	Female	22	All ages	465	Ovarian cancer	126	Occupational risks	1	Number	2019	895.721770964057	1452.90032024275	411.527014911243
1	Deaths	100	High-income North America	2	Female	22	All ages	465	Ovarian cancer	126	Occupational risks	3	Rate	2019	0.48058427764	0.7795289492	0.2207978187
1	Deaths	100	High-income North America	2	Female	22	All ages	465	Ovarian cancer	126	Occupational risks	1	Number	2020	904.835305928525	1464.01860566325	417.903525152294
1	Deaths	100	High-income North America	2	Female	22	All ages	465	Ovarian cancer	126	Occupational risks	3	Rate	2020	0.48290980138	0.7813454332	0.22303474125
1	Deaths	100	High-income North America	2	Female	22	All ages	465	Ovarian cancer	126	Occupational risks	1	Number	2021	930.6952654674	1509.89097923661	435.096250136976
1	Deaths	100	High-income North America	2	Female	22	All ages	465	Ovarian cancer	126	Occupational risks	3	Rate	2021	0.49454522819	0.80231350322	0.23119788215
1	Deaths	100	High-income North America	2	Female	27	Age-standardized	465	Ovarian cancer	126	Occupational risks	3	Rate	1990	0.30373658002	0.48980861131	0.14365872526
1	Deaths	100	High-income North America	2	Female	27	Age-standardized	465	Ovarian cancer	126	Occupational risks	3	Rate	1991	0.30664458205	0.49683121816	0.14495748959
1	Deaths	100	High-income North America	2	Female	27	Age-standardized	465	Ovarian cancer	126	Occupational risks	3	Rate	1992	0.30627475108	0.49284624574	0.14519323059
1	Deaths	100	High-income North America	2	Female	27	Age-standardized	465	Ovarian cancer	126	Occupational risks	3	Rate	1993	0.31108756412	0.50450835312	0.14666720567
1	Deaths	100	High-income North America	2	Female	27	Age-standardized	465	Ovarian cancer	126	Occupational risks	3	Rate	1994	0.31517571408	0.51105524116	0.1479383927
1	Deaths	100	High-income North America	2	Female	27	Age-standardized	465	Ovarian cancer	126	Occupational risks	3	Rate	1995	0.31793487672	0.51547383766	0.14891209488
1	Deaths	100	High-income North America	2	Female	27	Age-standardized	465	Ovarian cancer	126	Occupational risks	3	Rate	1996	0.31253998262	0.50752620786	0.14612917292
1	Deaths	100	High-income North America	2	Female	27	Age-standardized	465	Ovarian cancer	126	Occupational risks	3	Rate	1997	0.31074188986	0.50554428422	0.14502405958
1	Deaths	100	High-income North America	2	Female	27	Age-standardized	465	Ovarian cancer	126	Occupational risks	3	Rate	1998	0.30933391051	0.50525353721	0.14467478857
1	Deaths	100	High-income North America	2	Female	27	Age-standardized	465	Ovarian cancer	126	Occupational risks	3	Rate	1999	0.31956217303	0.52106714613	0.14985264532
1	Deaths	100	High-income North America	2	Female	27	Age-standardized	465	Ovarian cancer	126	Occupational risks	3	Rate	2000	0.32445339881	0.52973784948	0.15168910548
1	Deaths	100	High-income North America	2	Female	27	Age-standardized	465	Ovarian cancer	126	Occupational risks	3	Rate	2001	0.3246129212	0.52961018251	0.152453247
1	Deaths	100	High-income North America	2	Female	27	Age-standardized	465	Ovarian cancer	126	Occupational risks	3	Rate	2002	0.32606403473	0.53134590678	0.15351836589
1	Deaths	100	High-income North America	2	Female	27	Age-standardized	465	Ovarian cancer	126	Occupational risks	3	Rate	2003	0.33003789479	0.53478162292	0.15514907126
1	Deaths	100	High-income North America	2	Female	27	Age-standardized	465	Ovarian cancer	126	Occupational risks	3	Rate	2004	0.32881589238	0.53047509138	0.15572324598
1	Deaths	100	High-income North America	2	Female	27	Age-standardized	465	Ovarian cancer	126	Occupational risks	3	Rate	2005	0.32638287059	0.52951794925	0.15380361624
1	Deaths	100	High-income North America	2	Female	27	Age-standardized	465	Ovarian cancer	126	Occupational risks	3	Rate	2006	0.31870808436	0.51528848926	0.1511949952
1	Deaths	100	High-income North America	2	Female	27	Age-standardized	465	Ovarian cancer	126	Occupational risks	3	Rate	2007	0.31196020952	0.50520176832	0.14819600586
1	Deaths	100	High-income North America	2	Female	27	Age-standardized	465	Ovarian cancer	126	Occupational risks	3	Rate	2008	0.30950188367	0.50178930084	0.14691432147
1	Deaths	100	High-income North America	2	Female	27	Age-standardized	465	Ovarian cancer	126	Occupational risks	3	Rate	2009	0.30799102079	0.50132930261	0.14641490169
1	Deaths	100	High-income North America	2	Female	27	Age-standardized	465	Ovarian cancer	126	Occupational risks	3	Rate	2010	0.29157827239	0.48039726772	0.13752259759
1	Deaths	100	High-income North America	2	Female	27	Age-standardized	465	Ovarian cancer	126	Occupational risks	3	Rate	2011	0.2891645958	0.47598040621	0.13624570737
1	Deaths	100	High-income North America	2	Female	27	Age-standardized	465	Ovarian cancer	126	Occupational risks	3	Rate	2012	0.28627387093	0.46684223432	0.13457414652
1	Deaths	100	High-income North America	2	Female	27	Age-standardized	465	Ovarian cancer	126	Occupational risks	3	Rate	2013	0.28040340243	0.4548219598	0.13159660462
1	Deaths	100	High-income North America	2	Female	27	Age-standardized	465	Ovarian cancer	126	Occupational risks	3	Rate	2014	0.27493910693	0.44412805851	0.12919237777
1	Deaths	100	High-income North America	2	Female	27	Age-standardized	465	Ovarian cancer	126	Occupational risks	3	Rate	2015	0.25805704747	0.41936930164	0.12078821696
1	Deaths	100	High-income North America	2	Female	27	Age-standardized	465	Ovarian cancer	126	Occupational risks	3	Rate	2016	0.25737321909	0.41639347806	0.12106536621
1	Deaths	100	High-income North America	2	Female	27	Age-standardized	465	Ovarian cancer	126	Occupational risks	3	Rate	2017	0.25249622291	0.40798358622	0.1188527206
1	Deaths	100	High-income North America	2	Female	27	Age-standardized	465	Ovarian cancer	126	Occupational risks	3	Rate	2018	0.23854604039	0.38506870992	0.11206789459
1	Deaths	100	High-income North America	2	Female	27	Age-standardized	465	Ovarian cancer	126	Occupational risks	3	Rate	2019	0.2326016596	0.37564520707	0.10884064061
1	Deaths	100	High-income North America	2	Female	27	Age-standardized	465	Ovarian cancer	126	Occupational risks	3	Rate	2020	0.22920555505	0.36959691252	0.10765114605
1	Deaths	100	High-income North America	2	Female	27	Age-standardized	465	Ovarian cancer	126	Occupational risks	3	Rate	2021	0.23155834144	0.37385855709	0.10985681658
1	Deaths	124	Central Latin America	2	Female	22	All ages	465	Ovarian cancer	126	Occupational risks	1	Number	1990	24.8096740981439	40.1534042587553	12.0529367145601
1	Deaths	124	Central Latin America	2	Female	22	All ages	465	Ovarian cancer	126	Occupational risks	3	Rate	1990	0.02980975255	0.04824581896	0.01448205484
1	Deaths	124	Central Latin America	2	Female	22	All ages	465	Ovarian cancer	126	Occupational risks	1	Number	1991	25.3951378467517	41.1699748763715	12.2648107218522
1	Deaths	124	Central Latin America	2	Female	22	All ages	465	Ovarian cancer	126	Occupational risks	3	Rate	1991	0.02984857698	0.04838978121	0.01441563929
1	Deaths	124	Central Latin America	2	Female	22	All ages	465	Ovarian cancer	126	Occupational risks	1	Number	1992	26.1723509412197	42.4662669602495	12.6745629714528
1	Deaths	124	Central Latin America	2	Female	22	All ages	465	Ovarian cancer	126	Occupational risks	3	Rate	1992	0.03009389474	0.04882921565	0.01457366076
1	Deaths	124	Central Latin America	2	Female	22	All ages	465	Ovarian cancer	126	Occupational risks	1	Number	1993	27.0466687475269	43.6787450404327	13.131071955945
1	Deaths	124	Central Latin America	2	Female	22	All ages	465	Ovarian cancer	126	Occupational risks	3	Rate	1993	0.03043355194	0.04914835791	0.01477539301
1	Deaths	124	Central Latin America	2	Female	22	All ages	465	Ovarian cancer	126	Occupational risks	1	Number	1994	28.5144475088134	46.0962706103177	13.7969431544337
1	Deaths	124	Central Latin America	2	Female	22	All ages	465	Ovarian cancer	126	Occupational risks	3	Rate	1994	0.03141598602	0.05078687892	0.01520087574
1	Deaths	124	Central Latin America	2	Female	22	All ages	465	Ovarian cancer	126	Occupational risks	1	Number	1995	31.2419876746323	50.4192984956354	14.9793940940794
1	Deaths	124	Central Latin America	2	Female	22	All ages	465	Ovarian cancer	126	Occupational risks	3	Rate	1995	0.03372727689	0.05443013609	0.01617099966
1	Deaths	124	Central Latin America	2	Female	22	All ages	465	Ovarian cancer	126	Occupational risks	1	Number	1996	33.9403752343116	54.3740414455609	16.285109509249
1	Deaths	124	Central Latin America	2	Female	22	All ages	465	Ovarian cancer	126	Occupational risks	3	Rate	1996	0.03593161756	0.05756410319	0.01724053793
1	Deaths	124	Central Latin America	2	Female	22	All ages	465	Ovarian cancer	126	Occupational risks	1	Number	1997	34.9827402927695	56.1267092649699	16.8098739901397
1	Deaths	124	Central Latin America	2	Female	22	All ages	465	Ovarian cancer	126	Occupational risks	3	Rate	1997	0.0363483951	0.05831778148	0.01746609717
1	Deaths	124	Central Latin America	2	Female	22	All ages	465	Ovarian cancer	126	Occupational risks	1	Number	1998	35.8467962260864	57.6317211131617	17.2142663796658
1	Deaths	124	Central Latin America	2	Female	22	All ages	465	Ovarian cancer	126	Occupational risks	3	Rate	1998	0.03658814228	0.05882360026	0.01757027388
1	Deaths	124	Central Latin America	2	Female	22	All ages	465	Ovarian cancer	126	Occupational risks	1	Number	1999	36.1210780054025	58.0474803484363	17.4739549902815
1	Deaths	124	Central Latin America	2	Female	22	All ages	465	Ovarian cancer	126	Occupational risks	3	Rate	1999	0.03624876082	0.05825266984	0.01753572291
1	Deaths	124	Central Latin America	2	Female	22	All ages	465	Ovarian cancer	126	Occupational risks	1	Number	2000	38.8815834317609	62.7572543303053	18.9501233396906
1	Deaths	124	Central Latin America	2	Female	22	All ages	465	Ovarian cancer	126	Occupational risks	3	Rate	2000	0.0383872219	0.06195932457	0.0187091812
1	Deaths	124	Central Latin America	2	Female	22	All ages	465	Ovarian cancer	126	Occupational risks	1	Number	2001	38.4570217532178	62.0489923248624	18.6537680763806
1	Deaths	124	Central Latin America	2	Female	22	All ages	465	Ovarian cancer	126	Occupational risks	3	Rate	2001	0.0373725917	0.06029930425	0.01812775993
1	Deaths	124	Central Latin America	2	Female	22	All ages	465	Ovarian cancer	126	Occupational risks	1	Number	2002	42.5418012278447	67.9113000474996	20.6089195731802
1	Deaths	124	Central Latin America	2	Female	22	All ages	465	Ovarian cancer	126	Occupational risks	3	Rate	2002	0.04071829051	0.06500035175	0.01972553935
1	Deaths	124	Central Latin America	2	Female	22	All ages	465	Ovarian cancer	126	Occupational risks	1	Number	2003	46.3844080766726	73.8316890210764	22.3663663820277
1	Deaths	124	Central Latin America	2	Female	22	All ages	465	Ovarian cancer	126	Occupational risks	3	Rate	2003	0.04374921408	0.06963715832	0.02109568692
1	Deaths	124	Central Latin America	2	Female	22	All ages	465	Ovarian cancer	126	Occupational risks	1	Number	2004	47.8332978629319	76.615043946758	23.0157652618261
1	Deaths	124	Central Latin America	2	Female	22	All ages	465	Ovarian cancer	126	Occupational risks	3	Rate	2004	0.04447654314	0.07123849827	0.02140060841
1	Deaths	124	Central Latin America	2	Female	22	All ages	465	Ovarian cancer	126	Occupational risks	1	Number	2005	54.0796803925153	86.239467464041	25.8572573276813
1	Deaths	124	Central Latin America	2	Female	22	All ages	465	Ovarian cancer	126	Occupational risks	3	Rate	2005	0.04958882046	0.0790780093	0.02371003087
1	Deaths	124	Central Latin America	2	Female	22	All ages	465	Ovarian cancer	126	Occupational risks	1	Number	2006	59.3999058459882	94.8177823625899	28.506127382553
1	Deaths	124	Central Latin America	2	Female	22	All ages	465	Ovarian cancer	126	Occupational risks	3	Rate	2006	0.05372906356	0.08576563519	0.02578467942
1	Deaths	124	Central Latin America	2	Female	22	All ages	465	Ovarian cancer	126	Occupational risks	1	Number	2007	62.6732416682447	99.3049943724204	30.0728839295891
1	Deaths	124	Central Latin America	2	Female	22	All ages	465	Ovarian cancer	126	Occupational risks	3	Rate	2007	0.05593393803	0.08862664916	0.02683912275
1	Deaths	124	Central Latin America	2	Female	22	All ages	465	Ovarian cancer	126	Occupational risks	1	Number	2008	66.3520395978932	106.14139802238	31.6042988107916
1	Deaths	124	Central Latin America	2	Female	22	All ages	465	Ovarian cancer	126	Occupational risks	3	Rate	2008	0.05844207552	0.09348806211	0.02783668489
1	Deaths	124	Central Latin America	2	Female	22	All ages	465	Ovarian cancer	126	Occupational risks	1	Number	2009	70.8100570594804	112.976095291944	33.4163132804116
1	Deaths	124	Central Latin America	2	Female	22	All ages	465	Ovarian cancer	126	Occupational risks	3	Rate	2009	0.06156784401	0.09823032067	0.02905477624
1	Deaths	124	Central Latin America	2	Female	22	All ages	465	Ovarian cancer	126	Occupational risks	1	Number	2010	70.5751704605517	112.92289593314	33.2257045225461
1	Deaths	124	Central Latin America	2	Female	22	All ages	465	Ovarian cancer	126	Occupational risks	3	Rate	2010	0.06058327088	0.09693548521	0.02852167191
1	Deaths	124	Central Latin America	2	Female	22	All ages	465	Ovarian cancer	126	Occupational risks	1	Number	2011	72.6836073123809	116.566271902527	34.2809047206003
1	Deaths	124	Central Latin America	2	Female	22	All ages	465	Ovarian cancer	126	Occupational risks	3	Rate	2011	0.06160142983	0.09879323943	0.0290540443
1	Deaths	124	Central Latin America	2	Female	22	All ages	465	Ovarian cancer	126	Occupational risks	1	Number	2012	76.0659325531942	122.592656184037	35.8418810819232
1	Deaths	124	Central Latin America	2	Female	22	All ages	465	Ovarian cancer	126	Occupational risks	3	Rate	2012	0.06365749743	0.10259443924	0.02999508947
1	Deaths	124	Central Latin America	2	Female	22	All ages	465	Ovarian cancer	126	Occupational risks	1	Number	2013	80.0675956951228	128.69465555723	38.0164544853311
1	Deaths	124	Central Latin America	2	Female	22	All ages	465	Ovarian cancer	126	Occupational risks	3	Rate	2013	0.06618192482	0.10637586835	0.03142347551
1	Deaths	124	Central Latin America	2	Female	22	All ages	465	Ovarian cancer	126	Occupational risks	1	Number	2014	84.9695710572267	136.430208892918	40.3946124183232
1	Deaths	124	Central Latin America	2	Female	22	All ages	465	Ovarian cancer	126	Occupational risks	3	Rate	2014	0.06939366729	0.11142097585	0.03298981341
1	Deaths	124	Central Latin America	2	Female	22	All ages	465	Ovarian cancer	126	Occupational risks	1	Number	2015	86.4697767241624	138.94361325768	41.550479700013
1	Deaths	124	Central Latin America	2	Female	22	All ages	465	Ovarian cancer	126	Occupational risks	3	Rate	2015	0.06979678401	0.11215268191	0.03353876888
1	Deaths	124	Central Latin America	2	Female	22	All ages	465	Ovarian cancer	126	Occupational risks	1	Number	2016	90.1462865620817	143.580256977206	42.9280795011442
1	Deaths	124	Central Latin America	2	Female	22	All ages	465	Ovarian cancer	126	Occupational risks	3	Rate	2016	0.07194553121	0.11459105254	0.03426079544
1	Deaths	124	Central Latin America	2	Female	22	All ages	465	Ovarian cancer	126	Occupational risks	1	Number	2017	93.5107919325298	148.522238432972	44.679664806215
1	Deaths	124	Central Latin America	2	Female	22	All ages	465	Ovarian cancer	126	Occupational risks	3	Rate	2017	0.07385068448	0.11729629	0.03528602165
1	Deaths	124	Central Latin America	2	Female	22	All ages	465	Ovarian cancer	126	Occupational risks	1	Number	2018	94.4326818059786	151.614027960398	45.4192112650732
1	Deaths	124	Central Latin America	2	Female	22	All ages	465	Ovarian cancer	126	Occupational risks	3	Rate	2018	0.07399228153	0.11879645506	0.03558800833
1	Deaths	124	Central Latin America	2	Female	22	All ages	465	Ovarian cancer	126	Occupational risks	1	Number	2019	100.083023491758	161.856099685794	48.3946967256991
1	Deaths	124	Central Latin America	2	Female	22	All ages	465	Ovarian cancer	126	Occupational risks	3	Rate	2019	0.07800532745	0.12615164506	0.03771912591
1	Deaths	124	Central Latin America	2	Female	22	All ages	465	Ovarian cancer	126	Occupational risks	1	Number	2020	104.002280776945	167.407574970446	48.3775903040944
1	Deaths	124	Central Latin America	2	Female	22	All ages	465	Ovarian cancer	126	Occupational risks	3	Rate	2020	0.08064522343	0.1298108194	0.03751284635
1	Deaths	124	Central Latin America	2	Female	22	All ages	465	Ovarian cancer	126	Occupational risks	1	Number	2021	108.456983679724	183.91043546907	51.3343627755485
1	Deaths	124	Central Latin America	2	Female	22	All ages	465	Ovarian cancer	126	Occupational risks	3	Rate	2021	0.08364346685	0.14183417139	0.03958974264
1	Deaths	124	Central Latin America	2	Female	27	Age-standardized	465	Ovarian cancer	126	Occupational risks	3	Rate	1990	0.06457005725	0.10432422984	0.0313149111
1	Deaths	124	Central Latin America	2	Female	27	Age-standardized	465	Ovarian cancer	126	Occupational risks	3	Rate	1991	0.06313029055	0.10205991561	0.03044096419
1	Deaths	124	Central Latin America	2	Female	27	Age-standardized	465	Ovarian cancer	126	Occupational risks	3	Rate	1992	0.06218448459	0.10070255008	0.03009001631
1	Deaths	124	Central Latin America	2	Female	27	Age-standardized	465	Ovarian cancer	126	Occupational risks	3	Rate	1993	0.06188901081	0.0999234356	0.03001617561
1	Deaths	124	Central Latin America	2	Female	27	Age-standardized	465	Ovarian cancer	126	Occupational risks	3	Rate	1994	0.06252181733	0.10093729854	0.03024510877
1	Deaths	124	Central Latin America	2	Female	27	Age-standardized	465	Ovarian cancer	126	Occupational risks	3	Rate	1995	0.06598727964	0.10649432626	0.03164345315
1	Deaths	124	Central Latin America	2	Female	27	Age-standardized	465	Ovarian cancer	126	Occupational risks	3	Rate	1996	0.0690609484	0.11027160447	0.03313724028
1	Deaths	124	Central Latin America	2	Female	27	Age-standardized	465	Ovarian cancer	126	Occupational risks	3	Rate	1997	0.06841568798	0.1092962379	0.032792296
1	Deaths	124	Central Latin America	2	Female	27	Age-standardized	465	Ovarian cancer	126	Occupational risks	3	Rate	1998	0.06705438939	0.10753072896	0.0321756417
1	Deaths	124	Central Latin America	2	Female	27	Age-standardized	465	Ovarian cancer	126	Occupational risks	3	Rate	1999	0.0647769859	0.1038872164	0.03132266319
1	Deaths	124	Central Latin America	2	Female	27	Age-standardized	465	Ovarian cancer	126	Occupational risks	3	Rate	2000	0.0670088493	0.10775067285	0.03264933311
1	Deaths	124	Central Latin America	2	Female	27	Age-standardized	465	Ovarian cancer	126	Occupational risks	3	Rate	2001	0.06342435326	0.10208765675	0.03078220442
1	Deaths	124	Central Latin America	2	Female	27	Age-standardized	465	Ovarian cancer	126	Occupational risks	3	Rate	2002	0.06729797881	0.10720272974	0.03269983913
1	Deaths	124	Central Latin America	2	Female	27	Age-standardized	465	Ovarian cancer	126	Occupational risks	3	Rate	2003	0.07037048506	0.11187952127	0.03402832277
1	Deaths	124	Central Latin America	2	Female	27	Age-standardized	465	Ovarian cancer	126	Occupational risks	3	Rate	2004	0.06965456885	0.11143522077	0.03363355029
1	Deaths	124	Central Latin America	2	Female	27	Age-standardized	465	Ovarian cancer	126	Occupational risks	3	Rate	2005	0.0755949077	0.12052395239	0.03631114405
1	Deaths	124	Central Latin America	2	Female	27	Age-standardized	465	Ovarian cancer	126	Occupational risks	3	Rate	2006	0.07961321827	0.12699896097	0.03834882108
1	Deaths	124	Central Latin America	2	Female	27	Age-standardized	465	Ovarian cancer	126	Occupational risks	3	Rate	2007	0.08059651362	0.1280301641	0.03881970643
1	Deaths	124	Central Latin America	2	Female	27	Age-standardized	465	Ovarian cancer	126	Occupational risks	3	Rate	2008	0.08177020927	0.13062719917	0.0390399177
1	Deaths	124	Central Latin America	2	Female	27	Age-standardized	465	Ovarian cancer	126	Occupational risks	3	Rate	2009	0.08379626459	0.13367830096	0.03964615171
1	Deaths	124	Central Latin America	2	Female	27	Age-standardized	465	Ovarian cancer	126	Occupational risks	3	Rate	2010	0.08027504752	0.12829172979	0.03790370965
1	Deaths	124	Central Latin America	2	Female	27	Age-standardized	465	Ovarian cancer	126	Occupational risks	3	Rate	2011	0.07937280906	0.12705479884	0.03754124928
1	Deaths	124	Central Latin America	2	Female	27	Age-standardized	465	Ovarian cancer	126	Occupational risks	3	Rate	2012	0.07973289813	0.12863617726	0.03766055077
1	Deaths	124	Central Latin America	2	Female	27	Age-standardized	465	Ovarian cancer	126	Occupational risks	3	Rate	2013	0.08068188158	0.12970431604	0.03839601594
1	Deaths	124	Central Latin America	2	Female	27	Age-standardized	465	Ovarian cancer	126	Occupational risks	3	Rate	2014	0.0823209921	0.1320941787	0.03921624676
1	Deaths	124	Central Latin America	2	Female	27	Age-standardized	465	Ovarian cancer	126	Occupational risks	3	Rate	2015	0.08067542905	0.12963551378	0.03883455621
1	Deaths	124	Central Latin America	2	Female	27	Age-standardized	465	Ovarian cancer	126	Occupational risks	3	Rate	2016	0.08086597568	0.12864564726	0.03858103694
1	Deaths	124	Central Latin America	2	Female	27	Age-standardized	465	Ovarian cancer	126	Occupational risks	3	Rate	2017	0.08061799535	0.12822755052	0.0385730637
1	Deaths	124	Central Latin America	2	Female	27	Age-standardized	465	Ovarian cancer	126	Occupational risks	3	Rate	2018	0.07833886764	0.12591897177	0.0377176649
1	Deaths	124	Central Latin America	2	Female	27	Age-standardized	465	Ovarian cancer	126	Occupational risks	3	Rate	2019	0.0799013188	0.12885736284	0.03865578337
1	Deaths	124	Central Latin America	2	Female	27	Age-standardized	465	Ovarian cancer	126	Occupational risks	3	Rate	2020	0.08028838651	0.12933218698	0.03733986331
1	Deaths	124	Central Latin America	2	Female	27	Age-standardized	465	Ovarian cancer	126	Occupational risks	3	Rate	2021	0.08133126623	0.1378447556	0.03861906643
1	Deaths	120	Andean Latin America	2	Female	22	All ages	465	Ovarian cancer	126	Occupational risks	1	Number	1990	6.20305625259242	12.583143757602	2.35910687836279
1	Deaths	120	Andean Latin America	2	Female	22	All ages	465	Ovarian cancer	126	Occupational risks	3	Rate	1990	0.03245513171	0.06583651209	0.01234312915
1	Deaths	120	Andean Latin America	2	Female	22	All ages	465	Ovarian cancer	126	Occupational risks	1	Number	1991	6.15240477963516	12.5267882095075	2.42571807911522
1	Deaths	120	Andean Latin America	2	Female	22	All ages	465	Ovarian cancer	126	Occupational risks	3	Rate	1991	0.03150565879	0.06414804116	0.01242178446
1	Deaths	120	Andean Latin America	2	Female	22	All ages	465	Ovarian cancer	126	Occupational risks	1	Number	1992	7.22426266333392	14.9111790172032	2.43975827905652
1	Deaths	120	Andean Latin America	2	Female	22	All ages	465	Ovarian cancer	126	Occupational risks	3	Rate	1992	0.03621936614	0.07475828019	0.01223190553
1	Deaths	120	Andean Latin America	2	Female	22	All ages	465	Ovarian cancer	126	Occupational risks	1	Number	1993	7.87008563308077	16.1753404520026	2.73948553844971
1	Deaths	120	Andean Latin America	2	Female	22	All ages	465	Ovarian cancer	126	Occupational risks	3	Rate	1993	0.03864193112	0.07942053247	0.01345080809
1	Deaths	120	Andean Latin America	2	Female	22	All ages	465	Ovarian cancer	126	Occupational risks	1	Number	1994	8.7130338010945	17.9346397909763	3.01494729426084
1	Deaths	120	Andean Latin America	2	Female	22	All ages	465	Ovarian cancer	126	Occupational risks	3	Rate	1994	0.04191813997	0.08628300524	0.01450481951
1	Deaths	120	Andean Latin America	2	Female	22	All ages	465	Ovarian cancer	126	Occupational risks	1	Number	1995	9.83256048191238	19.9883150651568	3.32436944936013
1	Deaths	120	Andean Latin America	2	Female	22	All ages	465	Ovarian cancer	126	Occupational risks	3	Rate	1995	0.04637888927	0.09428224243	0.01568061166
1	Deaths	120	Andean Latin America	2	Female	22	All ages	465	Ovarian cancer	126	Occupational risks	1	Number	1996	10.061219860552	19.853526538628	3.57710373026035
1	Deaths	120	Andean Latin America	2	Female	22	All ages	465	Ovarian cancer	126	Occupational risks	3	Rate	1996	0.04655433506	0.09186438021	0.01655163965
1	Deaths	120	Andean Latin America	2	Female	22	All ages	465	Ovarian cancer	126	Occupational risks	1	Number	1997	10.7815282717273	21.1112480384513	3.67057277042223
1	Deaths	120	Andean Latin America	2	Female	22	All ages	465	Ovarian cancer	126	Occupational risks	3	Rate	1997	0.04896166712	0.0958715567	0.01666900625
1	Deaths	120	Andean Latin America	2	Female	22	All ages	465	Ovarian cancer	126	Occupational risks	1	Number	1998	11.3639029561196	21.5595609972916	4.10865060526543
1	Deaths	120	Andean Latin America	2	Female	22	All ages	465	Ovarian cancer	126	Occupational risks	3	Rate	1998	0.05067402981	0.0961386102	0.01832133591
1	Deaths	120	Andean Latin America	2	Female	22	All ages	465	Ovarian cancer	126	Occupational risks	1	Number	1999	11.4804817735472	21.7179830005583	4.26254156930703
1	Deaths	120	Andean Latin America	2	Female	22	All ages	465	Ovarian cancer	126	Occupational risks	3	Rate	1999	0.05029029284	0.09513570479	0.0186720791
1	Deaths	120	Andean Latin America	2	Female	22	All ages	465	Ovarian cancer	126	Occupational risks	1	Number	2000	10.3260054122587	19.0339063227488	4.34908429913669
1	Deaths	120	Andean Latin America	2	Female	22	All ages	465	Ovarian cancer	126	Occupational risks	3	Rate	2000	0.04445686009	0.08194724646	0.01872424277
1	Deaths	120	Andean Latin America	2	Female	22	All ages	465	Ovarian cancer	126	Occupational risks	1	Number	2001	10.9500702035892	19.1391655182162	4.51057514491855
1	Deaths	120	Andean Latin America	2	Female	22	All ages	465	Ovarian cancer	126	Occupational risks	3	Rate	2001	0.04636426206	0.08103813667	0.01909846094
1	Deaths	120	Andean Latin America	2	Female	22	All ages	465	Ovarian cancer	126	Occupational risks	1	Number	2002	11.9813196621386	20.6141029470726	4.69726535210509
1	Deaths	120	Andean Latin America	2	Female	22	All ages	465	Ovarian cancer	126	Occupational risks	3	Rate	2002	0.04992790233	0.08590196637	0.01957418818
1	Deaths	120	Andean Latin America	2	Female	22	All ages	465	Ovarian cancer	126	Occupational risks	1	Number	2003	13.2956406302476	23.2942890583786	5.11946247754917
1	Deaths	120	Andean Latin America	2	Female	22	All ages	465	Ovarian cancer	126	Occupational risks	3	Rate	2003	0.05456378592	0.09559709357	0.02100968749
1	Deaths	120	Andean Latin America	2	Female	22	All ages	465	Ovarian cancer	126	Occupational risks	1	Number	2004	13.8193862561097	23.9338872373175	5.33856165954006
1	Deaths	120	Andean Latin America	2	Female	22	All ages	465	Ovarian cancer	126	Occupational risks	3	Rate	2004	0.05587616002	0.09677229425	0.02158549736
1	Deaths	120	Andean Latin America	2	Female	22	All ages	465	Ovarian cancer	126	Occupational risks	1	Number	2005	14.1134716386459	24.4161736490836	5.34570284961598
1	Deaths	120	Andean Latin America	2	Female	22	All ages	465	Ovarian cancer	126	Occupational risks	3	Rate	2005	0.0562372683	0.09728994704	0.02130076377
1	Deaths	120	Andean Latin America	2	Female	22	All ages	465	Ovarian cancer	126	Occupational risks	1	Number	2006	14.5483635182504	25.3489155703472	5.94427676790362
1	Deaths	120	Andean Latin America	2	Female	22	All ages	465	Ovarian cancer	126	Occupational risks	3	Rate	2006	0.05713645561	0.09955395928	0.02334523091
1	Deaths	120	Andean Latin America	2	Female	22	All ages	465	Ovarian cancer	126	Occupational risks	1	Number	2007	14.9993188032235	26.2940457267281	6.50574623443626
1	Deaths	120	Andean Latin America	2	Female	22	All ages	465	Ovarian cancer	126	Occupational risks	3	Rate	2007	0.05806322418	0.10178576051	0.02518411716
1	Deaths	120	Andean Latin America	2	Female	22	All ages	465	Ovarian cancer	126	Occupational risks	1	Number	2008	15.8143286529705	27.1242486736305	6.75986852470427
1	Deaths	120	Andean Latin America	2	Female	22	All ages	465	Ovarian cancer	126	Occupational risks	3	Rate	2008	0.06034599987	0.10350359745	0.0257950264
1	Deaths	120	Andean Latin America	2	Female	22	All ages	465	Ovarian cancer	126	Occupational risks	1	Number	2009	16.923463166806	28.7666194854831	7.09614650341803
1	Deaths	120	Andean Latin America	2	Female	22	All ages	465	Ovarian cancer	126	Occupational risks	3	Rate	2009	0.06363942053	0.10817472621	0.02668452946
1	Deaths	120	Andean Latin America	2	Female	22	All ages	465	Ovarian cancer	126	Occupational risks	1	Number	2010	17.1599904169241	30.3187271661891	7.12446180517
1	Deaths	120	Andean Latin America	2	Female	22	All ages	465	Ovarian cancer	126	Occupational risks	3	Rate	2010	0.06354164344	0.11226706451	0.0263811343
1	Deaths	120	Andean Latin America	2	Female	22	All ages	465	Ovarian cancer	126	Occupational risks	1	Number	2011	17.1863333057697	30.0842959489012	7.36477440971981
1	Deaths	120	Andean Latin America	2	Female	22	All ages	465	Ovarian cancer	126	Occupational risks	3	Rate	2011	0.06257975601	0.10954447738	0.02681699333
1	Deaths	120	Andean Latin America	2	Female	22	All ages	465	Ovarian cancer	126	Occupational risks	1	Number	2012	17.5623370989369	30.3590895668161	7.81310438645416
1	Deaths	120	Andean Latin America	2	Female	22	All ages	465	Ovarian cancer	126	Occupational risks	3	Rate	2012	0.06276976829	0.10850680105	0.02792491393
1	Deaths	120	Andean Latin America	2	Female	22	All ages	465	Ovarian cancer	126	Occupational risks	1	Number	2013	18.4348627519662	32.389923621315	8.25243217189363
1	Deaths	120	Andean Latin America	2	Female	22	All ages	465	Ovarian cancer	126	Occupational risks	3	Rate	2013	0.06452824483	0.11337567031	0.02888629934
1	Deaths	120	Andean Latin America	2	Female	22	All ages	465	Ovarian cancer	126	Occupational risks	1	Number	2014	19.4707855111881	33.4033163044749	8.85884897902509
1	Deaths	120	Andean Latin America	2	Female	22	All ages	465	Ovarian cancer	126	Occupational risks	3	Rate	2014	0.06680763441	0.11461255852	0.03039624383
1	Deaths	120	Andean Latin America	2	Female	22	All ages	465	Ovarian cancer	126	Occupational risks	1	Number	2015	20.1821008665762	35.1411728574359	9.19858332748136
1	Deaths	120	Andean Latin America	2	Female	22	All ages	465	Ovarian cancer	126	Occupational risks	3	Rate	2015	0.06802812767	0.11845090903	0.0310058108
1	Deaths	120	Andean Latin America	2	Female	22	All ages	465	Ovarian cancer	126	Occupational risks	1	Number	2016	21.4450678903736	37.0538923928017	9.93965392024307
1	Deaths	120	Andean Latin America	2	Female	22	All ages	465	Ovarian cancer	126	Occupational risks	3	Rate	2016	0.07118566126	0.12299825049	0.03299410571
1	Deaths	120	Andean Latin America	2	Female	22	All ages	465	Ovarian cancer	126	Occupational risks	1	Number	2017	23.4193043611775	41.5734520346578	10.677705246967
1	Deaths	120	Andean Latin America	2	Female	22	All ages	465	Ovarian cancer	126	Occupational risks	3	Rate	2017	0.07648504739	0.13577463276	0.03487229079
1	Deaths	120	Andean Latin America	2	Female	22	All ages	465	Ovarian cancer	126	Occupational risks	1	Number	2018	24.2923923938964	43.8594315526135	10.9071713256143
1	Deaths	120	Andean Latin America	2	Female	22	All ages	465	Ovarian cancer	126	Occupational risks	3	Rate	2018	0.07785363687	0.1405631937	0.03495592126
1	Deaths	120	Andean Latin America	2	Female	22	All ages	465	Ovarian cancer	126	Occupational risks	1	Number	2019	25.3356067209224	46.6044027560721	11.1743548305153
1	Deaths	120	Andean Latin America	2	Female	22	All ages	465	Ovarian cancer	126	Occupational risks	3	Rate	2019	0.07942495402	0.14610080536	0.03503064396
1	Deaths	120	Andean Latin America	2	Female	22	All ages	465	Ovarian cancer	126	Occupational risks	1	Number	2020	24.7118821224985	47.0835026237405	10.4185460058824
1	Deaths	120	Andean Latin America	2	Female	22	All ages	465	Ovarian cancer	126	Occupational risks	3	Rate	2020	0.07596965766	0.14474484615	0.0320288584
1	Deaths	120	Andean Latin America	2	Female	22	All ages	465	Ovarian cancer	126	Occupational risks	1	Number	2021	25.1192718329382	48.2589809588958	10.2110921725875
1	Deaths	120	Andean Latin America	2	Female	22	All ages	465	Ovarian cancer	126	Occupational risks	3	Rate	2021	0.07610107604	0.14620489017	0.03093541513
1	Deaths	120	Andean Latin America	2	Female	27	Age-standardized	465	Ovarian cancer	126	Occupational risks	3	Rate	1990	0.06442191603	0.1299073166	0.02489667289
1	Deaths	120	Andean Latin America	2	Female	27	Age-standardized	465	Ovarian cancer	126	Occupational risks	3	Rate	1991	0.06176818881	0.12515312943	0.02487525562
1	Deaths	120	Andean Latin America	2	Female	27	Age-standardized	465	Ovarian cancer	126	Occupational risks	3	Rate	1992	0.07010769715	0.14368122382	0.02413708553
1	Deaths	120	Andean Latin America	2	Female	27	Age-standardized	465	Ovarian cancer	126	Occupational risks	3	Rate	1993	0.0737881774	0.15051805501	0.02557910862
1	Deaths	120	Andean Latin America	2	Female	27	Age-standardized	465	Ovarian cancer	126	Occupational risks	3	Rate	1994	0.07878332896	0.16203172428	0.02754916554
1	Deaths	120	Andean Latin America	2	Female	27	Age-standardized	465	Ovarian cancer	126	Occupational risks	3	Rate	1995	0.0859451286	0.17513370923	0.02939813537
1	Deaths	120	Andean Latin America	2	Female	27	Age-standardized	465	Ovarian cancer	126	Occupational risks	3	Rate	1996	0.0851072599	0.16704945788	0.03046427671
1	Deaths	120	Andean Latin America	2	Female	27	Age-standardized	465	Ovarian cancer	126	Occupational risks	3	Rate	1997	0.08800222063	0.17188044354	0.02999536868
1	Deaths	120	Andean Latin America	2	Female	27	Age-standardized	465	Ovarian cancer	126	Occupational risks	3	Rate	1998	0.08927786216	0.16844982216	0.03234825181
1	Deaths	120	Andean Latin America	2	Female	27	Age-standardized	465	Ovarian cancer	126	Occupational risks	3	Rate	1999	0.08669008095	0.16351525366	0.03224680096
1	Deaths	120	Andean Latin America	2	Female	27	Age-standardized	465	Ovarian cancer	126	Occupational risks	3	Rate	2000	0.07495736229	0.13751416792	0.03145815617
1	Deaths	120	Andean Latin America	2	Female	27	Age-standardized	465	Ovarian cancer	126	Occupational risks	3	Rate	2001	0.07627205305	0.13352549675	0.03140699531
1	Deaths	120	Andean Latin America	2	Female	27	Age-standardized	465	Ovarian cancer	126	Occupational risks	3	Rate	2002	0.08012162316	0.1374046755	0.03174313331
1	Deaths	120	Andean Latin America	2	Female	27	Age-standardized	465	Ovarian cancer	126	Occupational risks	3	Rate	2003	0.08544971222	0.14895866003	0.03301284827
1	Deaths	120	Andean Latin America	2	Female	27	Age-standardized	465	Ovarian cancer	126	Occupational risks	3	Rate	2004	0.08519644214	0.14674554221	0.03297441713
1	Deaths	120	Andean Latin America	2	Female	27	Age-standardized	465	Ovarian cancer	126	Occupational risks	3	Rate	2005	0.08346470835	0.14419558868	0.03198499022
1	Deaths	120	Andean Latin America	2	Female	27	Age-standardized	465	Ovarian cancer	126	Occupational risks	3	Rate	2006	0.08272090387	0.14390525563	0.03430125244
1	Deaths	120	Andean Latin America	2	Female	27	Age-standardized	465	Ovarian cancer	126	Occupational risks	3	Rate	2007	0.08192774303	0.14289720196	0.03565409008
1	Deaths	120	Andean Latin America	2	Female	27	Age-standardized	465	Ovarian cancer	126	Occupational risks	3	Rate	2008	0.08270853516	0.14153981984	0.03574388295
1	Deaths	120	Andean Latin America	2	Female	27	Age-standardized	465	Ovarian cancer	126	Occupational risks	3	Rate	2009	0.0848603909	0.14415868813	0.03559938769
1	Deaths	120	Andean Latin America	2	Female	27	Age-standardized	465	Ovarian cancer	126	Occupational risks	3	Rate	2010	0.08281484009	0.14606698959	0.03456300169
1	Deaths	120	Andean Latin America	2	Female	27	Age-standardized	465	Ovarian cancer	126	Occupational risks	3	Rate	2011	0.07986341713	0.13971704013	0.0344219605
1	Deaths	120	Andean Latin America	2	Female	27	Age-standardized	465	Ovarian cancer	126	Occupational risks	3	Rate	2012	0.07852022333	0.13565097519	0.03504016782
1	Deaths	120	Andean Latin America	2	Female	27	Age-standardized	465	Ovarian cancer	126	Occupational risks	3	Rate	2013	0.07926354229	0.13893586438	0.03559805585
1	Deaths	120	Andean Latin America	2	Female	27	Age-standardized	465	Ovarian cancer	126	Occupational risks	3	Rate	2014	0.08047982081	0.13787861656	0.03663284649
1	Deaths	120	Andean Latin America	2	Female	27	Age-standardized	465	Ovarian cancer	126	Occupational risks	3	Rate	2015	0.08015251787	0.1394077065	0.03657696456
1	Deaths	120	Andean Latin America	2	Female	27	Age-standardized	465	Ovarian cancer	126	Occupational risks	3	Rate	2016	0.08190300531	0.14131805937	0.03804648168
1	Deaths	120	Andean Latin America	2	Female	27	Age-standardized	465	Ovarian cancer	126	Occupational risks	3	Rate	2017	0.08623700531	0.15319405397	0.03927132761
1	Deaths	120	Andean Latin America	2	Female	27	Age-standardized	465	Ovarian cancer	126	Occupational risks	3	Rate	2018	0.08637659085	0.15620642812	0.03881473743
1	Deaths	120	Andean Latin America	2	Female	27	Age-standardized	465	Ovarian cancer	126	Occupational risks	3	Rate	2019	0.08711577067	0.16050464054	0.03840619051
1	Deaths	120	Andean Latin America	2	Female	27	Age-standardized	465	Ovarian cancer	126	Occupational risks	3	Rate	2020	0.08285363716	0.15799218843	0.03476237287
1	Deaths	120	Andean Latin America	2	Female	27	Age-standardized	465	Ovarian cancer	126	Occupational risks	3	Rate	2021	0.08287135597	0.15917268199	0.03364382763
1	Deaths	134	Tropical Latin America	2	Female	22	All ages	465	Ovarian cancer	126	Occupational risks	1	Number	1990	65.3217306584527	102.468275893203	31.419396038732
1	Deaths	134	Tropical Latin America	2	Female	22	All ages	465	Ovarian cancer	126	Occupational risks	3	Rate	1990	0.08470086456	0.13286775275	0.04074065371
1	Deaths	134	Tropical Latin America	2	Female	22	All ages	465	Ovarian cancer	126	Occupational risks	1	Number	1991	67.397674636406	105.205026053526	32.4246069930072
1	Deaths	134	Tropical Latin America	2	Female	22	All ages	465	Ovarian cancer	126	Occupational risks	3	Rate	1991	0.08594631469	0.13415869797	0.04134824371
1	Deaths	134	Tropical Latin America	2	Female	22	All ages	465	Ovarian cancer	126	Occupational risks	1	Number	1992	71.6239241254832	112.825935803462	34.7123782542913
1	Deaths	134	Tropical Latin America	2	Female	22	All ages	465	Ovarian cancer	126	Occupational risks	3	Rate	1992	0.08981352391	0.14147919157	0.04352792802
1	Deaths	134	Tropical Latin America	2	Female	22	All ages	465	Ovarian cancer	126	Occupational risks	1	Number	1993	76.9323084757902	120.628889920567	37.0564509455131
1	Deaths	134	Tropical Latin America	2	Female	22	All ages	465	Ovarian cancer	126	Occupational risks	3	Rate	1993	0.09485632746	0.14873352574	0.04569002172
1	Deaths	134	Tropical Latin America	2	Female	22	All ages	465	Ovarian cancer	126	Occupational risks	1	Number	1994	79.8540123826078	125.604279918338	38.5920451284291
1	Deaths	134	Tropical Latin America	2	Female	22	All ages	465	Ovarian cancer	126	Occupational risks	3	Rate	1994	0.09680619683	0.15226877501	0.04678473887
1	Deaths	134	Tropical Latin America	2	Female	22	All ages	465	Ovarian cancer	126	Occupational risks	1	Number	1995	83.762434788238	131.699522435299	40.7137431630079
1	Deaths	134	Tropical Latin America	2	Female	22	All ages	465	Ovarian cancer	126	Occupational risks	3	Rate	1995	0.09983415064	0.15696905177	0.04852559478
1	Deaths	134	Tropical Latin America	2	Female	22	All ages	465	Ovarian cancer	126	Occupational risks	1	Number	1996	84.5153570370341	132.88029497153	41.1476742799731
1	Deaths	134	Tropical Latin America	2	Female	22	All ages	465	Ovarian cancer	126	Occupational risks	3	Rate	1996	0.09903662746	0.15571153849	0.04821759064
1	Deaths	134	Tropical Latin America	2	Female	22	All ages	465	Ovarian cancer	126	Occupational risks	1	Number	1997	90.1457964695599	141.750381585981	43.9297527187099
1	Deaths	134	Tropical Latin America	2	Female	22	All ages	465	Ovarian cancer	126	Occupational risks	3	Rate	1997	0.10386620016	0.16332512533	0.05061596511
1	Deaths	134	Tropical Latin America	2	Female	22	All ages	465	Ovarian cancer	126	Occupational risks	1	Number	1998	96.2095241581824	150.46545081744	46.897480949064
1	Deaths	134	Tropical Latin America	2	Female	22	All ages	465	Ovarian cancer	126	Occupational risks	3	Rate	1998	0.10902235781	0.17050389096	0.05314311647
1	Deaths	134	Tropical Latin America	2	Female	22	All ages	465	Ovarian cancer	126	Occupational risks	1	Number	1999	101.233458228594	159.065950857084	48.8930466430068
1	Deaths	134	Tropical Latin America	2	Female	22	All ages	465	Ovarian cancer	126	Occupational risks	3	Rate	1999	0.11286748587	0.17734624773	0.05451197013
1	Deaths	134	Tropical Latin America	2	Female	22	All ages	465	Ovarian cancer	126	Occupational risks	1	Number	2000	104.831768342915	164.008399301582	50.4976345693823
1	Deaths	134	Tropical Latin America	2	Female	22	All ages	465	Ovarian cancer	126	Occupational risks	3	Rate	2000	0.11505855181	0.18000811401	0.05542389292
1	Deaths	134	Tropical Latin America	2	Female	22	All ages	465	Ovarian cancer	126	Occupational risks	1	Number	2001	109.575823278019	170.354513814069	53.0702455374932
1	Deaths	134	Tropical Latin America	2	Female	22	All ages	465	Ovarian cancer	126	Occupational risks	3	Rate	2001	0.11847111971	0.18418378613	0.0573784547
1	Deaths	134	Tropical Latin America	2	Female	22	All ages	465	Ovarian cancer	126	Occupational risks	1	Number	2002	113.810768178808	176.534706164262	55.2785506362714
1	Deaths	134	Tropical Latin America	2	Female	22	All ages	465	Ovarian cancer	126	Occupational risks	3	Rate	2002	0.12129096405	0.18813742356	0.05891172518
1	Deaths	134	Tropical Latin America	2	Female	22	All ages	465	Ovarian cancer	126	Occupational risks	1	Number	2003	119.829783369674	186.838188040002	58.0969109232647
1	Deaths	134	Tropical Latin America	2	Female	22	All ages	465	Ovarian cancer	126	Occupational risks	3	Rate	2003	0.12595146097	0.1963830868	0.06106487555
1	Deaths	134	Tropical Latin America	2	Female	22	All ages	465	Ovarian cancer	126	Occupational risks	1	Number	2004	126.896257414158	200.701825486643	61.0074080920453
1	Deaths	134	Tropical Latin America	2	Female	22	All ages	465	Ovarian cancer	126	Occupational risks	3	Rate	2004	0.13161069684	0.20815828338	0.06327395035
1	Deaths	134	Tropical Latin America	2	Female	22	All ages	465	Ovarian cancer	126	Occupational risks	1	Number	2005	128.541868102152	203.605633433918	61.1252616679474
1	Deaths	134	Tropical Latin America	2	Female	22	All ages	465	Ovarian cancer	126	Occupational risks	3	Rate	2005	0.1315984298	0.20844711575	0.06257874244
1	Deaths	134	Tropical Latin America	2	Female	22	All ages	465	Ovarian cancer	126	Occupational risks	1	Number	2006	135.859920385447	215.062489192818	64.0997085107927
1	Deaths	134	Tropical Latin America	2	Female	22	All ages	465	Ovarian cancer	126	Occupational risks	3	Rate	2006	0.13734139129	0.21740761658	0.06479867737
1	Deaths	134	Tropical Latin America	2	Female	22	All ages	465	Ovarian cancer	126	Occupational risks	1	Number	2007	139.886001643142	222.183433890459	65.9252333231067
1	Deaths	134	Tropical Latin America	2	Female	22	All ages	465	Ovarian cancer	126	Occupational risks	3	Rate	2007	0.13967869196	0.22185416022	0.06582753277
1	Deaths	134	Tropical Latin America	2	Female	22	All ages	465	Ovarian cancer	126	Occupational risks	1	Number	2008	147.481322165748	233.478511616026	69.5569437301516
1	Deaths	134	Tropical Latin America	2	Female	22	All ages	465	Ovarian cancer	126	Occupational risks	3	Rate	2008	0.14550009802	0.23034202451	0.06862253458
1	Deaths	134	Tropical Latin America	2	Female	22	All ages	465	Ovarian cancer	126	Occupational risks	1	Number	2009	154.661479379308	247.684268412056	72.3563345714111
1	Deaths	134	Tropical Latin America	2	Female	22	All ages	465	Ovarian cancer	126	Occupational risks	3	Rate	2009	0.15079804684	0.24149713335	0.07054887858
1	Deaths	134	Tropical Latin America	2	Female	22	All ages	465	Ovarian cancer	126	Occupational risks	1	Number	2010	159.713920853137	256.492814582468	74.7674619281185
1	Deaths	134	Tropical Latin America	2	Female	22	All ages	465	Ovarian cancer	126	Occupational risks	3	Rate	2010	0.15393744935	0.24721608137	0.07206330119
1	Deaths	134	Tropical Latin America	2	Female	22	All ages	465	Ovarian cancer	126	Occupational risks	1	Number	2011	165.150858377881	261.283675824249	78.1689458084643
1	Deaths	134	Tropical Latin America	2	Female	22	All ages	465	Ovarian cancer	126	Occupational risks	3	Rate	2011	0.15738171405	0.24899218301	0.07449166657
1	Deaths	134	Tropical Latin America	2	Female	22	All ages	465	Ovarian cancer	126	Occupational risks	1	Number	2012	167.405630944932	265.489733301567	79.7742213912231
1	Deaths	134	Tropical Latin America	2	Female	22	All ages	465	Ovarian cancer	126	Occupational risks	3	Rate	2012	0.15775069415	0.2501779031	0.07517333036
1	Deaths	134	Tropical Latin America	2	Female	22	All ages	465	Ovarian cancer	126	Occupational risks	1	Number	2013	173.193471938107	273.331867215987	82.9089486111386
1	Deaths	134	Tropical Latin America	2	Female	22	All ages	465	Ovarian cancer	126	Occupational risks	3	Rate	2013	0.16140003874	0.2547196119	0.07726334814
1	Deaths	134	Tropical Latin America	2	Female	22	All ages	465	Ovarian cancer	126	Occupational risks	1	Number	2014	173.383984897201	276.996597454991	82.8263792213943
1	Deaths	134	Tropical Latin America	2	Female	22	All ages	465	Ovarian cancer	126	Occupational risks	3	Rate	2014	0.15980501084	0.25530295826	0.07633963677
1	Deaths	134	Tropical Latin America	2	Female	22	All ages	465	Ovarian cancer	126	Occupational risks	1	Number	2015	181.217363914161	287.705606309492	85.7429250144191
1	Deaths	134	Tropical Latin America	2	Female	22	All ages	465	Ovarian cancer	126	Occupational risks	3	Rate	2015	0.16521857102	0.2623054884	0.0781731024
1	Deaths	134	Tropical Latin America	2	Female	22	All ages	465	Ovarian cancer	126	Occupational risks	1	Number	2016	194.710979230382	309.413011806163	91.4801606844868
1	Deaths	134	Tropical Latin America	2	Female	22	All ages	465	Ovarian cancer	126	Occupational risks	3	Rate	2016	0.17564876506	0.27912146317	0.08252424858
1	Deaths	134	Tropical Latin America	2	Female	22	All ages	465	Ovarian cancer	126	Occupational risks	1	Number	2017	198.07853102597	316.869045971656	93.2695976382079
1	Deaths	134	Tropical Latin America	2	Female	22	All ages	465	Ovarian cancer	126	Occupational risks	3	Rate	2017	0.17682674591	0.28287226278	0.08326273098
1	Deaths	134	Tropical Latin America	2	Female	22	All ages	465	Ovarian cancer	126	Occupational risks	1	Number	2018	207.279219838174	332.986746085538	99.5029548551503
1	Deaths	134	Tropical Latin America	2	Female	22	All ages	465	Ovarian cancer	126	Occupational risks	3	Rate	2018	0.18313820185	0.29420505328	0.08791422625
1	Deaths	134	Tropical Latin America	2	Female	22	All ages	465	Ovarian cancer	126	Occupational risks	1	Number	2019	221.067861638761	351.307461836914	106.109149850983
1	Deaths	134	Tropical Latin America	2	Female	22	All ages	465	Ovarian cancer	126	Occupational risks	3	Rate	2019	0.19336465867	0.30728323395	0.09281204147
1	Deaths	134	Tropical Latin America	2	Female	22	All ages	465	Ovarian cancer	126	Occupational risks	1	Number	2020	226.202489132156	362.840350771379	106.508424975671
1	Deaths	134	Tropical Latin America	2	Female	22	All ages	465	Ovarian cancer	126	Occupational risks	3	Rate	2020	0.19600388837	0.3144002521	0.09228928258
1	Deaths	134	Tropical Latin America	2	Female	22	All ages	465	Ovarian cancer	126	Occupational risks	1	Number	2021	228.788938078283	366.36753040364	109.2143944096
1	Deaths	134	Tropical Latin America	2	Female	22	All ages	465	Ovarian cancer	126	Occupational risks	3	Rate	2021	0.19663238977	0.31487415276	0.0938641857
1	Deaths	134	Tropical Latin America	2	Female	27	Age-standardized	465	Ovarian cancer	126	Occupational risks	3	Rate	1990	0.16005669709	0.25000905704	0.0780250033
1	Deaths	134	Tropical Latin America	2	Female	27	Age-standardized	465	Ovarian cancer	126	Occupational risks	3	Rate	1991	0.15789717818	0.24694704422	0.07658106655
1	Deaths	134	Tropical Latin America	2	Female	27	Age-standardized	465	Ovarian cancer	126	Occupational risks	3	Rate	1992	0.16059804766	0.25291100822	0.07785611881
1	Deaths	134	Tropical Latin America	2	Female	27	Age-standardized	465	Ovarian cancer	126	Occupational risks	3	Rate	1993	0.16579237253	0.25998910405	0.07979816343
1	Deaths	134	Tropical Latin America	2	Female	27	Age-standardized	465	Ovarian cancer	126	Occupational risks	3	Rate	1994	0.16574152722	0.26057730205	0.07988645456
1	Deaths	134	Tropical Latin America	2	Female	27	Age-standardized	465	Ovarian cancer	126	Occupational risks	3	Rate	1995	0.16705309406	0.26205710271	0.08107983386
1	Deaths	134	Tropical Latin America	2	Female	27	Age-standardized	465	Ovarian cancer	126	Occupational risks	3	Rate	1996	0.16087298375	0.25167687168	0.07854722521
1	Deaths	134	Tropical Latin America	2	Female	27	Age-standardized	465	Ovarian cancer	126	Occupational risks	3	Rate	1997	0.16471094163	0.25817896404	0.0804195747
1	Deaths	134	Tropical Latin America	2	Female	27	Age-standardized	465	Ovarian cancer	126	Occupational risks	3	Rate	1998	0.16847057146	0.26308038679	0.08188202422
1	Deaths	134	Tropical Latin America	2	Female	27	Age-standardized	465	Ovarian cancer	126	Occupational risks	3	Rate	1999	0.17016365702	0.26831159703	0.08236501179
1	Deaths	134	Tropical Latin America	2	Female	27	Age-standardized	465	Ovarian cancer	126	Occupational risks	3	Rate	2000	0.16802651638	0.26312525632	0.08079927593
1	Deaths	134	Tropical Latin America	2	Female	27	Age-standardized	465	Ovarian cancer	126	Occupational risks	3	Rate	2001	0.16858347971	0.26224262801	0.0815830098
1	Deaths	134	Tropical Latin America	2	Female	27	Age-standardized	465	Ovarian cancer	126	Occupational risks	3	Rate	2002	0.1674532819	0.26009060101	0.08128344386
1	Deaths	134	Tropical Latin America	2	Female	27	Age-standardized	465	Ovarian cancer	126	Occupational risks	3	Rate	2003	0.1688378478	0.26345341578	0.08183262186
1	Deaths	134	Tropical Latin America	2	Female	27	Age-standardized	465	Ovarian cancer	126	Occupational risks	3	Rate	2004	0.17153999586	0.27193373699	0.08246158931
1	Deaths	134	Tropical Latin America	2	Female	27	Age-standardized	465	Ovarian cancer	126	Occupational risks	3	Rate	2005	0.16628742112	0.26308547354	0.07906741026
1	Deaths	134	Tropical Latin America	2	Female	27	Age-standardized	465	Ovarian cancer	126	Occupational risks	3	Rate	2006	0.16865098677	0.26703070074	0.07959873169
1	Deaths	134	Tropical Latin America	2	Female	27	Age-standardized	465	Ovarian cancer	126	Occupational risks	3	Rate	2007	0.16621892703	0.26377698519	0.07838408238
1	Deaths	134	Tropical Latin America	2	Female	27	Age-standardized	465	Ovarian cancer	126	Occupational risks	3	Rate	2008	0.1682535591	0.2663569903	0.07940933746
1	Deaths	134	Tropical Latin America	2	Female	27	Age-standardized	465	Ovarian cancer	126	Occupational risks	3	Rate	2009	0.16953220384	0.27119742569	0.07949437591
1	Deaths	134	Tropical Latin America	2	Female	27	Age-standardized	465	Ovarian cancer	126	Occupational risks	3	Rate	2010	0.16823511733	0.27031988907	0.07885287483
1	Deaths	134	Tropical Latin America	2	Female	27	Age-standardized	465	Ovarian cancer	126	Occupational risks	3	Rate	2011	0.16734764991	0.2651474477	0.07920048639
1	Deaths	134	Tropical Latin America	2	Female	27	Age-standardized	465	Ovarian cancer	126	Occupational risks	3	Rate	2012	0.16310954792	0.25877371567	0.07772199503
1	Deaths	134	Tropical Latin America	2	Female	27	Age-standardized	465	Ovarian cancer	126	Occupational risks	3	Rate	2013	0.16246503662	0.2564030195	0.07778272391
1	Deaths	134	Tropical Latin America	2	Female	27	Age-standardized	465	Ovarian cancer	126	Occupational risks	3	Rate	2014	0.15646536724	0.24990465702	0.07478233775
1	Deaths	134	Tropical Latin America	2	Female	27	Age-standardized	465	Ovarian cancer	126	Occupational risks	3	Rate	2015	0.1575668909	0.25021415627	0.07455763448
1	Deaths	134	Tropical Latin America	2	Female	27	Age-standardized	465	Ovarian cancer	126	Occupational risks	3	Rate	2016	0.163214963	0.25919666117	0.07666872078
1	Deaths	134	Tropical Latin America	2	Female	27	Age-standardized	465	Ovarian cancer	126	Occupational risks	3	Rate	2017	0.16014338744	0.25616435526	0.07539337161
1	Deaths	134	Tropical Latin America	2	Female	27	Age-standardized	465	Ovarian cancer	126	Occupational risks	3	Rate	2018	0.16137961958	0.25933347392	0.07744980916
1	Deaths	134	Tropical Latin America	2	Female	27	Age-standardized	465	Ovarian cancer	126	Occupational risks	3	Rate	2019	0.16593066382	0.26340073235	0.07952799966
1	Deaths	134	Tropical Latin America	2	Female	27	Age-standardized	465	Ovarian cancer	126	Occupational risks	3	Rate	2020	0.16420501029	0.26355055801	0.07730774454
1	Deaths	134	Tropical Latin America	2	Female	27	Age-standardized	465	Ovarian cancer	126	Occupational risks	3	Rate	2021	0.16090284635	0.25770903692	0.07682421565
1	Deaths	138	North Africa and Middle East	2	Female	22	All ages	465	Ovarian cancer	126	Occupational risks	1	Number	1990	57.0403968506788	111.101795421613	20.8028987933277
1	Deaths	138	North Africa and Middle East	2	Female	22	All ages	465	Ovarian cancer	126	Occupational risks	3	Rate	1990	0.03447454558	0.06714861961	0.01257302758
1	Deaths	138	North Africa and Middle East	2	Female	22	All ages	465	Ovarian cancer	126	Occupational risks	1	Number	1991	62.0634779259131	120.232201276286	21.3930753987522
1	Deaths	138	North Africa and Middle East	2	Female	22	All ages	465	Ovarian cancer	126	Occupational risks	3	Rate	1991	0.03663276128	0.07096665664	0.01262719155
1	Deaths	138	North Africa and Middle East	2	Female	22	All ages	465	Ovarian cancer	126	Occupational risks	1	Number	1992	65.1015893807167	121.592699445469	21.5216089599137
1	Deaths	138	North Africa and Middle East	2	Female	22	All ages	465	Ovarian cancer	126	Occupational risks	3	Rate	1992	0.03752712258	0.07009082544	0.01240590384
1	Deaths	138	North Africa and Middle East	2	Female	22	All ages	465	Ovarian cancer	126	Occupational risks	1	Number	1993	68.8687056695814	129.070699586595	22.5287746465802
1	Deaths	138	North Africa and Middle East	2	Female	22	All ages	465	Ovarian cancer	126	Occupational risks	3	Rate	1993	0.03879979317	0.0727168661	0.01269243829
1	Deaths	138	North Africa and Middle East	2	Female	22	All ages	465	Ovarian cancer	126	Occupational risks	1	Number	1994	73.118439475551	141.151228111166	25.4343248731621
1	Deaths	138	North Africa and Middle East	2	Female	22	All ages	465	Ovarian cancer	126	Occupational risks	3	Rate	1994	0.04031360941	0.07782326208	0.01402313077
1	Deaths	138	North Africa and Middle East	2	Female	22	All ages	465	Ovarian cancer	126	Occupational risks	1	Number	1995	75.9816283926653	155.369363567428	27.655022581947
1	Deaths	138	North Africa and Middle East	2	Female	22	All ages	465	Ovarian cancer	126	Occupational risks	3	Rate	1995	0.04102242774	0.08388381015	0.01493092725
1	Deaths	138	North Africa and Middle East	2	Female	22	All ages	465	Ovarian cancer	126	Occupational risks	1	Number	1996	75.357395446228	145.916686672605	27.6615687233113
1	Deaths	138	North Africa and Middle East	2	Female	22	All ages	465	Ovarian cancer	126	Occupational risks	3	Rate	1996	0.03986003061	0.07718212078	0.01463148997
1	Deaths	138	North Africa and Middle East	2	Female	22	All ages	465	Ovarian cancer	126	Occupational risks	1	Number	1997	76.4528863453412	144.218917084163	28.158877991211
1	Deaths	138	North Africa and Middle East	2	Female	22	All ages	465	Ovarian cancer	126	Occupational risks	3	Rate	1997	0.03963069402	0.07475840414	0.01459664809
1	Deaths	138	North Africa and Middle East	2	Female	22	All ages	465	Ovarian cancer	126	Occupational risks	1	Number	1998	76.251361019765	144.340417534154	29.5699234365783
1	Deaths	138	North Africa and Middle East	2	Female	22	All ages	465	Ovarian cancer	126	Occupational risks	3	Rate	1998	0.03872589536	0.07330638865	0.01501772225
1	Deaths	138	North Africa and Middle East	2	Female	22	All ages	465	Ovarian cancer	126	Occupational risks	1	Number	1999	73.4015421900027	140.513687294295	29.0541769741098
1	Deaths	138	North Africa and Middle East	2	Female	22	All ages	465	Ovarian cancer	126	Occupational risks	3	Rate	1999	0.0365270982	0.06992437898	0.01445834439
1	Deaths	138	North Africa and Middle East	2	Female	22	All ages	465	Ovarian cancer	126	Occupational risks	1	Number	2000	68.8223281392075	130.944122750452	26.8968137954058
1	Deaths	138	North Africa and Middle East	2	Female	22	All ages	465	Ovarian cancer	126	Occupational risks	3	Rate	2000	0.03358214522	0.06389473685	0.01312441371
1	Deaths	138	North Africa and Middle East	2	Female	22	All ages	465	Ovarian cancer	126	Occupational risks	1	Number	2001	69.203523348325	129.677008301376	26.9448354661811
1	Deaths	138	North Africa and Middle East	2	Female	22	All ages	465	Ovarian cancer	126	Occupational risks	3	Rate	2001	0.03313124351	0.06208297399	0.01289986206
1	Deaths	138	North Africa and Middle East	2	Female	22	All ages	465	Ovarian cancer	126	Occupational risks	1	Number	2002	69.6073975878684	127.326050387621	27.4457557469079
1	Deaths	138	North Africa and Middle East	2	Female	22	All ages	465	Ovarian cancer	126	Occupational risks	3	Rate	2002	0.03268129606	0.05978072005	0.01288602792
1	Deaths	138	North Africa and Middle East	2	Female	22	All ages	465	Ovarian cancer	126	Occupational risks	1	Number	2003	68.3628587907546	126.415920120939	27.8305062015824
1	Deaths	138	North Africa and Middle East	2	Female	22	All ages	465	Ovarian cancer	126	Occupational risks	3	Rate	2003	0.03146434651	0.05818355735	0.0128091292
1	Deaths	138	North Africa and Middle East	2	Female	22	All ages	465	Ovarian cancer	126	Occupational risks	1	Number	2004	68.1382218312258	126.993103726048	26.8824777992499
1	Deaths	138	North Africa and Middle East	2	Female	22	All ages	465	Ovarian cancer	126	Occupational risks	3	Rate	2004	0.03074921593	0.05730907357	0.01213144535
1	Deaths	138	North Africa and Middle East	2	Female	22	All ages	465	Ovarian cancer	126	Occupational risks	1	Number	2005	70.0138947891612	125.815873717135	27.9942625827462
1	Deaths	138	North Africa and Middle East	2	Female	22	All ages	465	Ovarian cancer	126	Occupational risks	3	Rate	2005	0.03097511037	0.05566267363	0.01238504694
1	Deaths	138	North Africa and Middle East	2	Female	22	All ages	465	Ovarian cancer	126	Occupational risks	1	Number	2006	70.6730658589928	123.227026781658	28.7774449653385
1	Deaths	138	North Africa and Middle East	2	Female	22	All ages	465	Ovarian cancer	126	Occupational risks	3	Rate	2006	0.0306388621	0.05342255688	0.01247587263
1	Deaths	138	North Africa and Middle East	2	Female	22	All ages	465	Ovarian cancer	126	Occupational risks	1	Number	2007	75.0017668461769	131.572065574831	30.5604728983657
1	Deaths	138	North Africa and Middle East	2	Female	22	All ages	465	Ovarian cancer	126	Occupational risks	3	Rate	2007	0.03186704324	0.05590285242	0.01298465293
1	Deaths	138	North Africa and Middle East	2	Female	22	All ages	465	Ovarian cancer	126	Occupational risks	1	Number	2008	83.5702500100047	144.228130297304	34.3172775814548
1	Deaths	138	North Africa and Middle East	2	Female	22	All ages	465	Ovarian cancer	126	Occupational risks	3	Rate	2008	0.03479659346	0.06005304058	0.01428886902
1	Deaths	138	North Africa and Middle East	2	Female	22	All ages	465	Ovarian cancer	126	Occupational risks	1	Number	2009	95.0055897485811	165.383301257343	40.289837282015
1	Deaths	138	North Africa and Middle East	2	Female	22	All ages	465	Ovarian cancer	126	Occupational risks	3	Rate	2009	0.03876086962	0.06747393068	0.01643765524
1	Deaths	138	North Africa and Middle East	2	Female	22	All ages	465	Ovarian cancer	126	Occupational risks	1	Number	2010	103.00626509056	178.944262565634	43.0958238246254
1	Deaths	138	North Africa and Middle East	2	Female	22	All ages	465	Ovarian cancer	126	Occupational risks	3	Rate	2010	0.04120336578	0.07157919859	0.01723868923
1	Deaths	138	North Africa and Middle East	2	Female	22	All ages	465	Ovarian cancer	126	Occupational risks	1	Number	2011	105.120209223988	185.975732691299	41.4875926311851
1	Deaths	138	North Africa and Middle East	2	Female	22	All ages	465	Ovarian cancer	126	Occupational risks	3	Rate	2011	0.0412500885	0.07297850232	0.01628009381
1	Deaths	138	North Africa and Middle East	2	Female	22	All ages	465	Ovarian cancer	126	Occupational risks	1	Number	2012	105.062503760954	185.698756645994	41.0231591309698
1	Deaths	138	North Africa and Middle East	2	Female	22	All ages	465	Ovarian cancer	126	Occupational risks	3	Rate	2012	0.0404665791	0.07152497946	0.01580075531
1	Deaths	138	North Africa and Middle East	2	Female	22	All ages	465	Ovarian cancer	126	Occupational risks	1	Number	2013	110.874954995624	194.107600737566	44.3069628644133
1	Deaths	138	North Africa and Middle East	2	Female	22	All ages	465	Ovarian cancer	126	Occupational risks	3	Rate	2013	0.04195978077	0.07345854051	0.01676763204
1	Deaths	138	North Africa and Middle East	2	Female	22	All ages	465	Ovarian cancer	126	Occupational risks	1	Number	2014	114.607857330439	196.263248883979	45.1521844728317
1	Deaths	138	North Africa and Middle East	2	Female	22	All ages	465	Ovarian cancer	126	Occupational risks	3	Rate	2014	0.04264612088	0.0730304748	0.01680133947
1	Deaths	138	North Africa and Middle East	2	Female	22	All ages	465	Ovarian cancer	126	Occupational risks	1	Number	2015	116.085450783436	199.606562437384	46.6843338493947
1	Deaths	138	North Africa and Middle East	2	Female	22	All ages	465	Ovarian cancer	126	Occupational risks	3	Rate	2015	0.04247124054	0.07302843095	0.01708001786
1	Deaths	138	North Africa and Middle East	2	Female	22	All ages	465	Ovarian cancer	126	Occupational risks	1	Number	2016	117.976439153739	203.721020799173	47.3306879667135
1	Deaths	138	North Africa and Middle East	2	Female	22	All ages	465	Ovarian cancer	126	Occupational risks	3	Rate	2016	0.04245822518	0.07331661335	0.01703371471
1	Deaths	138	North Africa and Middle East	2	Female	22	All ages	465	Ovarian cancer	126	Occupational risks	1	Number	2017	118.959495744707	212.499994948856	46.9835966200631
1	Deaths	138	North Africa and Middle East	2	Female	22	All ages	465	Ovarian cancer	126	Occupational risks	3	Rate	2017	0.0421242766	0.07524753286	0.0166371756
1	Deaths	138	North Africa and Middle East	2	Female	22	All ages	465	Ovarian cancer	126	Occupational risks	1	Number	2018	116.518809914986	206.82916949226	44.80892705234
1	Deaths	138	North Africa and Middle East	2	Female	22	All ages	465	Ovarian cancer	126	Occupational risks	3	Rate	2018	0.04059773333	0.07206386226	0.01561242234
1	Deaths	138	North Africa and Middle East	2	Female	22	All ages	465	Ovarian cancer	126	Occupational risks	1	Number	2019	119.551349448006	219.120599635164	43.4398012172438
1	Deaths	138	North Africa and Middle East	2	Female	22	All ages	465	Ovarian cancer	126	Occupational risks	3	Rate	2019	0.04101077989	0.07516691968	0.01490154762
1	Deaths	138	North Africa and Middle East	2	Female	22	All ages	465	Ovarian cancer	126	Occupational risks	1	Number	2020	125.281006038838	242.39454590988	42.7818344766927
1	Deaths	138	North Africa and Middle East	2	Female	22	All ages	465	Ovarian cancer	126	Occupational risks	3	Rate	2020	0.04236619057	0.08197039479	0.01446750317
1	Deaths	138	North Africa and Middle East	2	Female	22	All ages	465	Ovarian cancer	126	Occupational risks	1	Number	2021	128.109672496357	255.412505248833	42.7908203161449
1	Deaths	138	North Africa and Middle East	2	Female	22	All ages	465	Ovarian cancer	126	Occupational risks	3	Rate	2021	0.0427559233	0.08524256811	0.01428120918
1	Deaths	138	North Africa and Middle East	2	Female	27	Age-standardized	465	Ovarian cancer	126	Occupational risks	3	Rate	1990	0.07631923731	0.14771841457	0.02778809079
1	Deaths	138	North Africa and Middle East	2	Female	27	Age-standardized	465	Ovarian cancer	126	Occupational risks	3	Rate	1991	0.07899940047	0.15224133102	0.02788389511
1	Deaths	138	North Africa and Middle East	2	Female	27	Age-standardized	465	Ovarian cancer	126	Occupational risks	3	Rate	1992	0.08017230091	0.14779833541	0.02617780242
1	Deaths	138	North Africa and Middle East	2	Female	27	Age-standardized	465	Ovarian cancer	126	Occupational risks	3	Rate	1993	0.08229750082	0.15222369779	0.02767251105
1	Deaths	138	North Africa and Middle East	2	Female	27	Age-standardized	465	Ovarian cancer	126	Occupational risks	3	Rate	1994	0.08486290771	0.16291677	0.03041340826
1	Deaths	138	North Africa and Middle East	2	Female	27	Age-standardized	465	Ovarian cancer	126	Occupational risks	3	Rate	1995	0.08561124241	0.17000559513	0.0315947428
1	Deaths	138	North Africa and Middle East	2	Female	27	Age-standardized	465	Ovarian cancer	126	Occupational risks	3	Rate	1996	0.08232985038	0.15990919507	0.03127491975
1	Deaths	138	North Africa and Middle East	2	Female	27	Age-standardized	465	Ovarian cancer	126	Occupational risks	3	Rate	1997	0.08094305441	0.15428622021	0.03057106148
1	Deaths	138	North Africa and Middle East	2	Female	27	Age-standardized	465	Ovarian cancer	126	Occupational risks	3	Rate	1998	0.07811718105	0.14781869813	0.03187172964
1	Deaths	138	North Africa and Middle East	2	Female	27	Age-standardized	465	Ovarian cancer	126	Occupational risks	3	Rate	1999	0.07275349376	0.13968072364	0.02955433372
1	Deaths	138	North Africa and Middle East	2	Female	27	Age-standardized	465	Ovarian cancer	126	Occupational risks	3	Rate	2000	0.06641518089	0.12627263666	0.02646911382
1	Deaths	138	North Africa and Middle East	2	Female	27	Age-standardized	465	Ovarian cancer	126	Occupational risks	3	Rate	2001	0.06498978841	0.12231725438	0.02520990328
1	Deaths	138	North Africa and Middle East	2	Female	27	Age-standardized	465	Ovarian cancer	126	Occupational risks	3	Rate	2002	0.06359342778	0.11762509694	0.024816313
1	Deaths	138	North Africa and Middle East	2	Female	27	Age-standardized	465	Ovarian cancer	126	Occupational risks	3	Rate	2003	0.06070009353	0.11306439978	0.02474253519
1	Deaths	138	North Africa and Middle East	2	Female	27	Age-standardized	465	Ovarian cancer	126	Occupational risks	3	Rate	2004	0.05871973657	0.1111090774	0.02362731128
1	Deaths	138	North Africa and Middle East	2	Female	27	Age-standardized	465	Ovarian cancer	126	Occupational risks	3	Rate	2005	0.05857860219	0.10566661671	0.0236214268
1	Deaths	138	North Africa and Middle East	2	Female	27	Age-standardized	465	Ovarian cancer	126	Occupational risks	3	Rate	2006	0.0575949067	0.10200894856	0.02346785636
1	Deaths	138	North Africa and Middle East	2	Female	27	Age-standardized	465	Ovarian cancer	126	Occupational risks	3	Rate	2007	0.05964928371	0.1063433652	0.02442329251
1	Deaths	138	North Africa and Middle East	2	Female	27	Age-standardized	465	Ovarian cancer	126	Occupational risks	3	Rate	2008	0.06484733782	0.1133745344	0.02677968
1	Deaths	138	North Africa and Middle East	2	Female	27	Age-standardized	465	Ovarian cancer	126	Occupational risks	3	Rate	2009	0.07156039974	0.12454253856	0.03086397677
1	Deaths	138	North Africa and Middle East	2	Female	27	Age-standardized	465	Ovarian cancer	126	Occupational risks	3	Rate	2010	0.07473876228	0.12980671574	0.03224237108
1	Deaths	138	North Africa and Middle East	2	Female	27	Age-standardized	465	Ovarian cancer	126	Occupational risks	3	Rate	2011	0.07360186497	0.1285140942	0.03001417649
1	Deaths	138	North Africa and Middle East	2	Female	27	Age-standardized	465	Ovarian cancer	126	Occupational risks	3	Rate	2012	0.07142910438	0.12426818783	0.02882481893
1	Deaths	138	North Africa and Middle East	2	Female	27	Age-standardized	465	Ovarian cancer	126	Occupational risks	3	Rate	2013	0.07341268727	0.12877012138	0.03033143335
1	Deaths	138	North Africa and Middle East	2	Female	27	Age-standardized	465	Ovarian cancer	126	Occupational risks	3	Rate	2014	0.07379081501	0.12679080758	0.0301333969
1	Deaths	138	North Africa and Middle East	2	Female	27	Age-standardized	465	Ovarian cancer	126	Occupational risks	3	Rate	2015	0.07273915438	0.12444722469	0.02956900462
1	Deaths	138	North Africa and Middle East	2	Female	27	Age-standardized	465	Ovarian cancer	126	Occupational risks	3	Rate	2016	0.07178890818	0.12417764722	0.02876289437
1	Deaths	138	North Africa and Middle East	2	Female	27	Age-standardized	465	Ovarian cancer	126	Occupational risks	3	Rate	2017	0.07008087176	0.12321670953	0.02819389574
1	Deaths	138	North Africa and Middle East	2	Female	27	Age-standardized	465	Ovarian cancer	126	Occupational risks	3	Rate	2018	0.06625505821	0.11704872594	0.02548243075
1	Deaths	138	North Africa and Middle East	2	Female	27	Age-standardized	465	Ovarian cancer	126	Occupational risks	3	Rate	2019	0.06576776975	0.11994183619	0.02397576187
1	Deaths	138	North Africa and Middle East	2	Female	27	Age-standardized	465	Ovarian cancer	126	Occupational risks	3	Rate	2020	0.06674822291	0.12849019862	0.0230433399
1	Deaths	138	North Africa and Middle East	2	Female	27	Age-standardized	465	Ovarian cancer	126	Occupational risks	3	Rate	2021	0.06608200525	0.12991980342	0.02189486473
1	Deaths	159	South Asia	2	Female	22	All ages	465	Ovarian cancer	126	Occupational risks	1	Number	1990	15.0053252209542	37.4017474282332	4.43771866792656
1	Deaths	159	South Asia	2	Female	22	All ages	465	Ovarian cancer	126	Occupational risks	3	Rate	1990	0.00285759164	0.00712273271	0.00084511249
1	Deaths	159	South Asia	2	Female	22	All ages	465	Ovarian cancer	126	Occupational risks	1	Number	1991	15.5300683417844	39.9733886952681	4.58260811395152
1	Deaths	159	South Asia	2	Female	22	All ages	465	Ovarian cancer	126	Occupational risks	3	Rate	1991	0.00290217976	0.00747002247	0.00085637437
1	Deaths	159	South Asia	2	Female	22	All ages	465	Ovarian cancer	126	Occupational risks	1	Number	1992	16.5231398644237	39.2790183753446	4.91891754541348
1	Deaths	159	South Asia	2	Female	22	All ages	465	Ovarian cancer	126	Occupational risks	3	Rate	1992	0.00302960634	0.00720201876	0.00090190992
1	Deaths	159	South Asia	2	Female	22	All ages	465	Ovarian cancer	126	Occupational risks	1	Number	1993	17.4605278330157	41.9831737555228	5.38191831432677
1	Deaths	159	South Asia	2	Female	22	All ages	465	Ovarian cancer	126	Occupational risks	3	Rate	1993	0.00314035435	0.00755086236	0.00096796218
1	Deaths	159	South Asia	2	Female	22	All ages	465	Ovarian cancer	126	Occupational risks	1	Number	1994	19.8733746951848	45.3880766317819	6.36457279711067
1	Deaths	159	South Asia	2	Female	22	All ages	465	Ovarian cancer	126	Occupational risks	3	Rate	1994	0.00350527455	0.00800556887	0.00112258614
1	Deaths	159	South Asia	2	Female	22	All ages	465	Ovarian cancer	126	Occupational risks	1	Number	1995	21.0094873822862	47.5114212013243	6.44506323092667
1	Deaths	159	South Asia	2	Female	22	All ages	465	Ovarian cancer	126	Occupational risks	3	Rate	1995	0.00363376054	0.00821748404	0.00111472574
1	Deaths	159	South Asia	2	Female	22	All ages	465	Ovarian cancer	126	Occupational risks	1	Number	1996	21.9518674325463	49.9013679623378	7.08709503589562
1	Deaths	159	South Asia	2	Female	22	All ages	465	Ovarian cancer	126	Occupational risks	3	Rate	1996	0.00372274533	0.00846260962	0.00120187724
1	Deaths	159	South Asia	2	Female	22	All ages	465	Ovarian cancer	126	Occupational risks	1	Number	1997	23.7442033411151	55.4618433554114	7.63386498197692
1	Deaths	159	South Asia	2	Female	22	All ages	465	Ovarian cancer	126	Occupational risks	3	Rate	1997	0.00394774897	0.00922117419	0.00126921852
1	Deaths	159	South Asia	2	Female	22	All ages	465	Ovarian cancer	126	Occupational risks	1	Number	1998	25.3385226977739	57.7598054082624	8.18248774903165
1	Deaths	159	South Asia	2	Female	22	All ages	465	Ovarian cancer	126	Occupational risks	3	Rate	1998	0.00413027417	0.00941506477	0.00133377617
1	Deaths	159	South Asia	2	Female	22	All ages	465	Ovarian cancer	126	Occupational risks	1	Number	1999	26.3683064401795	57.5419791872351	8.36757169032593
1	Deaths	159	South Asia	2	Female	22	All ages	465	Ovarian cancer	126	Occupational risks	3	Rate	1999	0.00421406048	0.00919609233	0.00133726651
1	Deaths	159	South Asia	2	Female	22	All ages	465	Ovarian cancer	126	Occupational risks	1	Number	2000	28.2068757522607	61.78464016416	9.45519588202212
1	Deaths	159	South Asia	2	Female	22	All ages	465	Ovarian cancer	126	Occupational risks	3	Rate	2000	0.00441970397	0.0096809665	0.00148152412
1	Deaths	159	South Asia	2	Female	22	All ages	465	Ovarian cancer	126	Occupational risks	1	Number	2001	30.5526501546017	65.276332021701	10.1265051489417
1	Deaths	159	South Asia	2	Female	22	All ages	465	Ovarian cancer	126	Occupational risks	3	Rate	2001	0.00469375601	0.01002830111	0.0015557192
1	Deaths	159	South Asia	2	Female	22	All ages	465	Ovarian cancer	126	Occupational risks	1	Number	2002	32.8779221920208	72.040844154287	10.6347900005508
1	Deaths	159	South Asia	2	Female	22	All ages	465	Ovarian cancer	126	Occupational risks	3	Rate	2002	0.00495253079	0.01085179582	0.00160196026
1	Deaths	159	South Asia	2	Female	22	All ages	465	Ovarian cancer	126	Occupational risks	1	Number	2003	33.946651869317	72.2788625699637	11.2432262211259
1	Deaths	159	South Asia	2	Female	22	All ages	465	Ovarian cancer	126	Occupational risks	3	Rate	2003	0.00501402334	0.010675807	0.00166065858
1	Deaths	159	South Asia	2	Female	22	All ages	465	Ovarian cancer	126	Occupational risks	1	Number	2004	34.1669681981697	69.0887906565509	11.3991051538919
1	Deaths	159	South Asia	2	Female	22	All ages	465	Ovarian cancer	126	Occupational risks	3	Rate	2004	0.00494865624	0.01000664364	0.00165101722
1	Deaths	159	South Asia	2	Female	22	All ages	465	Ovarian cancer	126	Occupational risks	1	Number	2005	37.001775593026	77.9438765846414	12.3568014472834
1	Deaths	159	South Asia	2	Female	22	All ages	465	Ovarian cancer	126	Occupational risks	3	Rate	2005	0.00525615053	0.01107202943	0.00175529978
1	Deaths	159	South Asia	2	Female	22	All ages	465	Ovarian cancer	126	Occupational risks	1	Number	2006	39.8943849368775	81.225227376392	13.4595480731992
1	Deaths	159	South Asia	2	Female	22	All ages	465	Ovarian cancer	126	Occupational risks	3	Rate	2006	0.0055594343	0.01131904441	0.00187563922
1	Deaths	159	South Asia	2	Female	22	All ages	465	Ovarian cancer	126	Occupational risks	1	Number	2007	42.2950162544864	87.8765724034875	15.139262015019
1	Deaths	159	South Asia	2	Female	22	All ages	465	Ovarian cancer	126	Occupational risks	3	Rate	2007	0.00578365227	0.01201672401	0.00207022564
1	Deaths	159	South Asia	2	Female	22	All ages	465	Ovarian cancer	126	Occupational risks	1	Number	2008	44.3772820320923	90.6736759777715	15.9604199893243
1	Deaths	159	South Asia	2	Female	22	All ages	465	Ovarian cancer	126	Occupational risks	3	Rate	2008	0.0059565724	0.01217073898	0.00214229878
1	Deaths	159	South Asia	2	Female	22	All ages	465	Ovarian cancer	126	Occupational risks	1	Number	2009	44.6092484343149	92.1815939820844	15.7929773465641
1	Deaths	159	South Asia	2	Female	22	All ages	465	Ovarian cancer	126	Occupational risks	3	Rate	2009	0.00587894617	0.01214839182	0.00208131872
1	Deaths	159	South Asia	2	Female	22	All ages	465	Ovarian cancer	126	Occupational risks	1	Number	2010	46.7972774641281	96.3916914627674	16.4510868078651
1	Deaths	159	South Asia	2	Female	22	All ages	465	Ovarian cancer	126	Occupational risks	3	Rate	2010	0.0060571931	0.01247643281	0.00212934202
1	Deaths	159	South Asia	2	Female	22	All ages	465	Ovarian cancer	126	Occupational risks	1	Number	2011	50.419563359209	104.700951393226	17.5777479857208
1	Deaths	159	South Asia	2	Female	22	All ages	465	Ovarian cancer	126	Occupational risks	3	Rate	2011	0.00641252475	0.01331620897	0.0022355954
1	Deaths	159	South Asia	2	Female	22	All ages	465	Ovarian cancer	126	Occupational risks	1	Number	2012	53.7253938648429	108.196549622478	18.3087966599315
1	Deaths	159	South Asia	2	Female	22	All ages	465	Ovarian cancer	126	Occupational risks	3	Rate	2012	0.00671830123	0.01352985917	0.00228949482
1	Deaths	159	South Asia	2	Female	22	All ages	465	Ovarian cancer	126	Occupational risks	1	Number	2013	58.260557032088	118.560105867506	20.2053340886756
1	Deaths	159	South Asia	2	Female	22	All ages	465	Ovarian cancer	126	Occupational risks	3	Rate	2013	0.00716785506	0.01458656935	0.00248588262
1	Deaths	159	South Asia	2	Female	22	All ages	465	Ovarian cancer	126	Occupational risks	1	Number	2014	62.2080294310052	123.049943279225	22.6808219689871
1	Deaths	159	South Asia	2	Female	22	All ages	465	Ovarian cancer	126	Occupational risks	3	Rate	2014	0.00753454321	0.01490362456	0.00274706714
1	Deaths	159	South Asia	2	Female	22	All ages	465	Ovarian cancer	126	Occupational risks	1	Number	2015	68.8617025845777	134.821294325565	24.054161565685
1	Deaths	159	South Asia	2	Female	22	All ages	465	Ovarian cancer	126	Occupational risks	3	Rate	2015	0.00821541972	0.0160846084	0.00286973783
1	Deaths	159	South Asia	2	Female	22	All ages	465	Ovarian cancer	126	Occupational risks	1	Number	2016	74.6892096267921	152.075265666022	27.1758062530663
1	Deaths	159	South Asia	2	Female	22	All ages	465	Ovarian cancer	126	Occupational risks	3	Rate	2016	0.00878213901	0.01788137977	0.00319539742
1	Deaths	159	South Asia	2	Female	22	All ages	465	Ovarian cancer	126	Occupational risks	1	Number	2017	81.405448471234	163.03882909121	28.6007177601105
1	Deaths	159	South Asia	2	Female	22	All ages	465	Ovarian cancer	126	Occupational risks	3	Rate	2017	0.00943947874	0.01890538765	0.00331643486
1	Deaths	159	South Asia	2	Female	22	All ages	465	Ovarian cancer	126	Occupational risks	1	Number	2018	88.4131873446126	167.495525906148	32.4160101540764
1	Deaths	159	South Asia	2	Female	22	All ages	465	Ovarian cancer	126	Occupational risks	3	Rate	2018	0.01011638644	0.01916512137	0.00370909471
1	Deaths	159	South Asia	2	Female	22	All ages	465	Ovarian cancer	126	Occupational risks	1	Number	2019	93.7198149911221	182.730948378064	32.7243265588647
1	Deaths	159	South Asia	2	Female	22	All ages	465	Ovarian cancer	126	Occupational risks	3	Rate	2019	0.01058764741	0.02064334903	0.00369690904
1	Deaths	159	South Asia	2	Female	22	All ages	465	Ovarian cancer	126	Occupational risks	1	Number	2020	97.7783130446656	186.638540783255	34.3014767789006
1	Deaths	159	South Asia	2	Female	22	All ages	465	Ovarian cancer	126	Occupational risks	3	Rate	2020	0.01091543174	0.02083529761	0.00382922774
1	Deaths	159	South Asia	2	Female	22	All ages	465	Ovarian cancer	126	Occupational risks	1	Number	2021	102.571793364712	199.99944564298	36.3421958534888
1	Deaths	159	South Asia	2	Female	22	All ages	465	Ovarian cancer	126	Occupational risks	3	Rate	2021	0.0113264483	0.02208485694	0.0040130721
1	Deaths	159	South Asia	2	Female	27	Age-standardized	465	Ovarian cancer	126	Occupational risks	3	Rate	1990	0.00660441243	0.01584887359	0.00203903525
1	Deaths	159	South Asia	2	Female	27	Age-standardized	465	Ovarian cancer	126	Occupational risks	3	Rate	1991	0.00659866232	0.01625911732	0.00203262196
1	Deaths	159	South Asia	2	Female	27	Age-standardized	465	Ovarian cancer	126	Occupational risks	3	Rate	1992	0.00682654125	0.01544497565	0.00214369087
1	Deaths	159	South Asia	2	Female	27	Age-standardized	465	Ovarian cancer	126	Occupational risks	3	Rate	1993	0.00701626617	0.01637655833	0.00227517307
1	Deaths	159	South Asia	2	Female	27	Age-standardized	465	Ovarian cancer	126	Occupational risks	3	Rate	1994	0.00787405373	0.01751692626	0.00260092596
1	Deaths	159	South Asia	2	Female	27	Age-standardized	465	Ovarian cancer	126	Occupational risks	3	Rate	1995	0.0081853467	0.01776858834	0.00261725076
1	Deaths	159	South Asia	2	Female	27	Age-standardized	465	Ovarian cancer	126	Occupational risks	3	Rate	1996	0.00825857396	0.01814004636	0.00272694348
1	Deaths	159	South Asia	2	Female	27	Age-standardized	465	Ovarian cancer	126	Occupational risks	3	Rate	1997	0.00852558163	0.01918713938	0.00284241837
1	Deaths	159	South Asia	2	Female	27	Age-standardized	465	Ovarian cancer	126	Occupational risks	3	Rate	1998	0.00874415465	0.01928728295	0.00292873146
1	Deaths	159	South Asia	2	Female	27	Age-standardized	465	Ovarian cancer	126	Occupational risks	3	Rate	1999	0.00876507162	0.01898282786	0.00284056093
1	Deaths	159	South Asia	2	Female	27	Age-standardized	465	Ovarian cancer	126	Occupational risks	3	Rate	2000	0.00900100502	0.01936131668	0.00305121923
1	Deaths	159	South Asia	2	Female	27	Age-standardized	465	Ovarian cancer	126	Occupational risks	3	Rate	2001	0.00935431159	0.01990581323	0.00317017332
1	Deaths	159	South Asia	2	Female	27	Age-standardized	465	Ovarian cancer	126	Occupational risks	3	Rate	2002	0.00967166153	0.02046069602	0.00320901578
1	Deaths	159	South Asia	2	Female	27	Age-standardized	465	Ovarian cancer	126	Occupational risks	3	Rate	2003	0.00960452808	0.01996703051	0.00326427
1	Deaths	159	South Asia	2	Female	27	Age-standardized	465	Ovarian cancer	126	Occupational risks	3	Rate	2004	0.00930506534	0.01865860564	0.00326008789
1	Deaths	159	South Asia	2	Female	27	Age-standardized	465	Ovarian cancer	126	Occupational risks	3	Rate	2005	0.00968981973	0.02002056168	0.00334680998
1	Deaths	159	South Asia	2	Female	27	Age-standardized	465	Ovarian cancer	126	Occupational risks	3	Rate	2006	0.0100554992	0.02036578123	0.00340651834
1	Deaths	159	South Asia	2	Female	27	Age-standardized	465	Ovarian cancer	126	Occupational risks	3	Rate	2007	0.01026340192	0.02079916904	0.0037357073
1	Deaths	159	South Asia	2	Female	27	Age-standardized	465	Ovarian cancer	126	Occupational risks	3	Rate	2008	0.01036450395	0.02065193765	0.00372852345
1	Deaths	159	South Asia	2	Female	27	Age-standardized	465	Ovarian cancer	126	Occupational risks	3	Rate	2009	0.0099755063	0.0204744741	0.00358874604
1	Deaths	159	South Asia	2	Female	27	Age-standardized	465	Ovarian cancer	126	Occupational risks	3	Rate	2010	0.01000771485	0.01994271886	0.00355418862
1	Deaths	159	South Asia	2	Female	27	Age-standardized	465	Ovarian cancer	126	Occupational risks	3	Rate	2011	0.01032568575	0.02133015476	0.00369934942
1	Deaths	159	South Asia	2	Female	27	Age-standardized	465	Ovarian cancer	126	Occupational risks	3	Rate	2012	0.01057179209	0.0211154676	0.00368010662
1	Deaths	159	South Asia	2	Female	27	Age-standardized	465	Ovarian cancer	126	Occupational risks	3	Rate	2013	0.01114960839	0.02272736275	0.00392603273
1	Deaths	159	South Asia	2	Female	27	Age-standardized	465	Ovarian cancer	126	Occupational risks	3	Rate	2014	0.01156283129	0.02294312118	0.0042555514
1	Deaths	159	South Asia	2	Female	27	Age-standardized	465	Ovarian cancer	126	Occupational risks	3	Rate	2015	0.01229515905	0.02388040054	0.0043762814
1	Deaths	159	South Asia	2	Female	27	Age-standardized	465	Ovarian cancer	126	Occupational risks	3	Rate	2016	0.01280857931	0.02550865858	0.00471540043
1	Deaths	159	South Asia	2	Female	27	Age-standardized	465	Ovarian cancer	126	Occupational risks	3	Rate	2017	0.01344349055	0.02665236281	0.00479151875
1	Deaths	159	South Asia	2	Female	27	Age-standardized	465	Ovarian cancer	126	Occupational risks	3	Rate	2018	0.01408385495	0.02667384062	0.00520948841
1	Deaths	159	South Asia	2	Female	27	Age-standardized	465	Ovarian cancer	126	Occupational risks	3	Rate	2019	0.01440136161	0.02791049052	0.00509541039
1	Deaths	159	South Asia	2	Female	27	Age-standardized	465	Ovarian cancer	126	Occupational risks	3	Rate	2020	0.01456595851	0.02776769203	0.00519358074
1	Deaths	159	South Asia	2	Female	27	Age-standardized	465	Ovarian cancer	126	Occupational risks	3	Rate	2021	0.01485107106	0.02881266637	0.00532786962
1	Deaths	167	Central Sub-Saharan Africa	2	Female	22	All ages	465	Ovarian cancer	126	Occupational risks	1	Number	1990	0.0000076319038397	0.0000030052162425	0
1	Deaths	167	Central Sub-Saharan Africa	2	Female	22	All ages	465	Ovarian cancer	126	Occupational risks	3	Rate	1990	0.00000002753	0.00000001084	0
1	Deaths	167	Central Sub-Saharan Africa	2	Female	22	All ages	465	Ovarian cancer	126	Occupational risks	1	Number	1991	0.0000070786289296	0.0000051002634943	0
1	Deaths	167	Central Sub-Saharan Africa	2	Female	22	All ages	465	Ovarian cancer	126	Occupational risks	3	Rate	1991	0.00000002482	0.00000001788	0
1	Deaths	167	Central Sub-Saharan Africa	2	Female	22	All ages	465	Ovarian cancer	126	Occupational risks	1	Number	1992	0.0000072203629691	0.0000061869229166	0
1	Deaths	167	Central Sub-Saharan Africa	2	Female	22	All ages	465	Ovarian cancer	126	Occupational risks	3	Rate	1992	0.0000000246	0.00000002108	0
1	Deaths	167	Central Sub-Saharan Africa	2	Female	22	All ages	465	Ovarian cancer	126	Occupational risks	1	Number	1993	0.0000081755231545	0.000011474938908	0
1	Deaths	167	Central Sub-Saharan Africa	2	Female	22	All ages	465	Ovarian cancer	126	Occupational risks	3	Rate	1993	0.00000002707	0.00000003799	0
1	Deaths	167	Central Sub-Saharan Africa	2	Female	22	All ages	465	Ovarian cancer	126	Occupational risks	1	Number	1994	0.0000100513742954	0.0000221571096299	0
1	Deaths	167	Central Sub-Saharan Africa	2	Female	22	All ages	465	Ovarian cancer	126	Occupational risks	3	Rate	1994	0.00000003233	0.00000007127	0
1	Deaths	167	Central Sub-Saharan Africa	2	Female	22	All ages	465	Ovarian cancer	126	Occupational risks	1	Number	1995	0.0000117116242854	0.0000273714099045	0
1	Deaths	167	Central Sub-Saharan Africa	2	Female	22	All ages	465	Ovarian cancer	126	Occupational risks	3	Rate	1995	0.0000000366	0.00000008554	0
1	Deaths	167	Central Sub-Saharan Africa	2	Female	22	All ages	465	Ovarian cancer	126	Occupational risks	1	Number	1996	0.0000130630703143	0.0000280427806099	0
1	Deaths	167	Central Sub-Saharan Africa	2	Female	22	All ages	465	Ovarian cancer	126	Occupational risks	3	Rate	1996	0.00000003967	0.00000008516	0
1	Deaths	167	Central Sub-Saharan Africa	2	Female	22	All ages	465	Ovarian cancer	126	Occupational risks	1	Number	1997	0.0000120709733013	0.0000342106203851	0
1	Deaths	167	Central Sub-Saharan Africa	2	Female	22	All ages	465	Ovarian cancer	126	Occupational risks	3	Rate	1997	0.00000003562	0.00000010095	0
1	Deaths	167	Central Sub-Saharan Africa	2	Female	22	All ages	465	Ovarian cancer	126	Occupational risks	1	Number	1998	0.0000102384079618	0.0000265361045641	0
1	Deaths	167	Central Sub-Saharan Africa	2	Female	22	All ages	465	Ovarian cancer	126	Occupational risks	3	Rate	1998	0.00000002934	0.00000007606	0
1	Deaths	167	Central Sub-Saharan Africa	2	Female	22	All ages	465	Ovarian cancer	126	Occupational risks	1	Number	1999	0.0000104837173088	0.0000261202871734	0
1	Deaths	167	Central Sub-Saharan Africa	2	Female	22	All ages	465	Ovarian cancer	126	Occupational risks	3	Rate	1999	0.00000002918	0.0000000727	0
1	Deaths	167	Central Sub-Saharan Africa	2	Female	22	All ages	465	Ovarian cancer	126	Occupational risks	1	Number	2000	0.0000100922794506	0.0000201217546887	0
1	Deaths	167	Central Sub-Saharan Africa	2	Female	22	All ages	465	Ovarian cancer	126	Occupational risks	3	Rate	2000	0.00000002727	0.00000005437	0
1	Deaths	167	Central Sub-Saharan Africa	2	Female	22	All ages	465	Ovarian cancer	126	Occupational risks	1	Number	2001	0.0000083801213926	0.0000208453856544	0
1	Deaths	167	Central Sub-Saharan Africa	2	Female	22	All ages	465	Ovarian cancer	126	Occupational risks	3	Rate	2001	0.00000002198	0.00000005468	0
1	Deaths	167	Central Sub-Saharan Africa	2	Female	22	All ages	465	Ovarian cancer	126	Occupational risks	1	Number	2002	0.0000070304885757	0.0000242224777189	0
1	Deaths	167	Central Sub-Saharan Africa	2	Female	22	All ages	465	Ovarian cancer	126	Occupational risks	3	Rate	2002	0.0000000179	0.00000006167	0
1	Deaths	167	Central Sub-Saharan Africa	2	Female	22	All ages	465	Ovarian cancer	126	Occupational risks	1	Number	2003	0.0000064676187609	0.0000239869554576	0
1	Deaths	167	Central Sub-Saharan Africa	2	Female	22	All ages	465	Ovarian cancer	126	Occupational risks	3	Rate	2003	0.00000001598	0.00000005927	0
1	Deaths	167	Central Sub-Saharan Africa	2	Female	22	All ages	465	Ovarian cancer	126	Occupational risks	1	Number	2004	0.0000076230492243	0.0000132357835365	0
1	Deaths	167	Central Sub-Saharan Africa	2	Female	22	All ages	465	Ovarian cancer	126	Occupational risks	3	Rate	2004	0.00000001827	0.00000003173	0
1	Deaths	167	Central Sub-Saharan Africa	2	Female	22	All ages	465	Ovarian cancer	126	Occupational risks	1	Number	2005	0.0000082647733418	0.0000303913566329	0
1	Deaths	167	Central Sub-Saharan Africa	2	Female	22	All ages	465	Ovarian cancer	126	Occupational risks	3	Rate	2005	0.00000001922	0.00000007066	0
1	Deaths	167	Central Sub-Saharan Africa	2	Female	22	All ages	465	Ovarian cancer	126	Occupational risks	1	Number	2006	0.0000103609928574	0.0000479183873868	0
1	Deaths	167	Central Sub-Saharan Africa	2	Female	22	All ages	465	Ovarian cancer	126	Occupational risks	3	Rate	2006	0.00000002336	0.00000010804	0
1	Deaths	167	Central Sub-Saharan Africa	2	Female	22	All ages	465	Ovarian cancer	126	Occupational risks	1	Number	2007	0.0000135413489502	0.00005065887398	0
1	Deaths	167	Central Sub-Saharan Africa	2	Female	22	All ages	465	Ovarian cancer	126	Occupational risks	3	Rate	2007	0.00000002961	0.00000011076	0
1	Deaths	167	Central Sub-Saharan Africa	2	Female	22	All ages	465	Ovarian cancer	126	Occupational risks	1	Number	2008	0.0000131523818435	0.0000407220112325	0
1	Deaths	167	Central Sub-Saharan Africa	2	Female	22	All ages	465	Ovarian cancer	126	Occupational risks	3	Rate	2008	0.00000002788	0.00000008632	0
1	Deaths	167	Central Sub-Saharan Africa	2	Female	22	All ages	465	Ovarian cancer	126	Occupational risks	1	Number	2009	0.0000136858085815	0.0000461720052642	0
1	Deaths	167	Central Sub-Saharan Africa	2	Female	22	All ages	465	Ovarian cancer	126	Occupational risks	3	Rate	2009	0.00000002812	0.00000009488	0
1	Deaths	167	Central Sub-Saharan Africa	2	Female	22	All ages	465	Ovarian cancer	126	Occupational risks	1	Number	2010	0.0000161563235431	0.0000511197183903	0
1	Deaths	167	Central Sub-Saharan Africa	2	Female	22	All ages	465	Ovarian cancer	126	Occupational risks	3	Rate	2010	0.00000003218	0.00000010183	0
1	Deaths	167	Central Sub-Saharan Africa	2	Female	22	All ages	465	Ovarian cancer	126	Occupational risks	1	Number	2011	0.0000196151325365	0.0000636690730351	0
1	Deaths	167	Central Sub-Saharan Africa	2	Female	22	All ages	465	Ovarian cancer	126	Occupational risks	3	Rate	2011	0.00000003788	0.00000012296	0
1	Deaths	167	Central Sub-Saharan Africa	2	Female	22	All ages	465	Ovarian cancer	126	Occupational risks	1	Number	2012	0.0000257767866017	0.0000714961319336	0
1	Deaths	167	Central Sub-Saharan Africa	2	Female	22	All ages	465	Ovarian cancer	126	Occupational risks	3	Rate	2012	0.00000004827	0.00000013388	0
1	Deaths	167	Central Sub-Saharan Africa	2	Female	22	All ages	465	Ovarian cancer	126	Occupational risks	1	Number	2013	0.0000334401125998	0.0000962244255074	0
1	Deaths	167	Central Sub-Saharan Africa	2	Female	22	All ages	465	Ovarian cancer	126	Occupational risks	3	Rate	2013	0.00000006075	0.00000017481	0
1	Deaths	167	Central Sub-Saharan Africa	2	Female	22	All ages	465	Ovarian cancer	126	Occupational risks	1	Number	2014	0.0000345238732234	0.0000973520086786	0
1	Deaths	167	Central Sub-Saharan Africa	2	Female	22	All ages	465	Ovarian cancer	126	Occupational risks	3	Rate	2014	0.00000006091	0.00000017174	0
1	Deaths	167	Central Sub-Saharan Africa	2	Female	22	All ages	465	Ovarian cancer	126	Occupational risks	1	Number	2015	0.0000337921554373	0.0001148827290768	0
1	Deaths	167	Central Sub-Saharan Africa	2	Female	22	All ages	465	Ovarian cancer	126	Occupational risks	3	Rate	2015	0.00000005794	0.00000019697	0
1	Deaths	167	Central Sub-Saharan Africa	2	Female	22	All ages	465	Ovarian cancer	126	Occupational risks	1	Number	2016	0.0000381892681106	0.0001766562429147	0
1	Deaths	167	Central Sub-Saharan Africa	2	Female	22	All ages	465	Ovarian cancer	126	Occupational risks	3	Rate	2016	0.00000006364	0.00000029438	0
1	Deaths	167	Central Sub-Saharan Africa	2	Female	22	All ages	465	Ovarian cancer	126	Occupational risks	1	Number	2017	0.000045078191989	0.0002400297347451	0
1	Deaths	167	Central Sub-Saharan Africa	2	Female	22	All ages	465	Ovarian cancer	126	Occupational risks	3	Rate	2017	0.00000007303	0.00000038887	0
1	Deaths	167	Central Sub-Saharan Africa	2	Female	22	All ages	465	Ovarian cancer	126	Occupational risks	1	Number	2018	0.0000548886929956	0.0003222838780466	0
1	Deaths	167	Central Sub-Saharan Africa	2	Female	22	All ages	465	Ovarian cancer	126	Occupational risks	3	Rate	2018	0.00000008651	0.00000050797	0
1	Deaths	167	Central Sub-Saharan Africa	2	Female	22	All ages	465	Ovarian cancer	126	Occupational risks	1	Number	2019	0.0000680575524979	0.0003720762659238	0
1	Deaths	167	Central Sub-Saharan Africa	2	Female	22	All ages	465	Ovarian cancer	126	Occupational risks	3	Rate	2019	0.00000010443	0.00000057093	0
1	Deaths	167	Central Sub-Saharan Africa	2	Female	22	All ages	465	Ovarian cancer	126	Occupational risks	1	Number	2020	0.0000683287660119	0.0003634415825919	0
1	Deaths	167	Central Sub-Saharan Africa	2	Female	22	All ages	465	Ovarian cancer	126	Occupational risks	3	Rate	2020	0.00000010215	0.00000054336	0
1	Deaths	167	Central Sub-Saharan Africa	2	Female	22	All ages	465	Ovarian cancer	126	Occupational risks	1	Number	2021	0.0000634380498782	0.0002894825030071	0
1	Deaths	167	Central Sub-Saharan Africa	2	Female	22	All ages	465	Ovarian cancer	126	Occupational risks	3	Rate	2021	0.00000009251	0.00000042217	0
1	Deaths	167	Central Sub-Saharan Africa	2	Female	27	Age-standardized	465	Ovarian cancer	126	Occupational risks	3	Rate	1990	0.00000019495	0.0000001633	0
1	Deaths	167	Central Sub-Saharan Africa	2	Female	27	Age-standardized	465	Ovarian cancer	126	Occupational risks	3	Rate	1991	0.0000001732	0.00000027103	0
1	Deaths	167	Central Sub-Saharan Africa	2	Female	27	Age-standardized	465	Ovarian cancer	126	Occupational risks	3	Rate	1992	0.00000017514	0.0000002776	0
1	Deaths	167	Central Sub-Saharan Africa	2	Female	27	Age-standardized	465	Ovarian cancer	126	Occupational risks	3	Rate	1993	0.00000018503	0.00000055854	0
1	Deaths	167	Central Sub-Saharan Africa	2	Female	27	Age-standardized	465	Ovarian cancer	126	Occupational risks	3	Rate	1994	0.00000020725	0.0000006563	0
1	Deaths	167	Central Sub-Saharan Africa	2	Female	27	Age-standardized	465	Ovarian cancer	126	Occupational risks	3	Rate	1995	0.00000022446	0.0000009186	0
1	Deaths	167	Central Sub-Saharan Africa	2	Female	27	Age-standardized	465	Ovarian cancer	126	Occupational risks	3	Rate	1996	0.00000023636	0.00000126264	0
1	Deaths	167	Central Sub-Saharan Africa	2	Female	27	Age-standardized	465	Ovarian cancer	126	Occupational risks	3	Rate	1997	0.00000021272	0.00000101976	0
1	Deaths	167	Central Sub-Saharan Africa	2	Female	27	Age-standardized	465	Ovarian cancer	126	Occupational risks	3	Rate	1998	0.00000018247	0.00000107311	0
1	Deaths	167	Central Sub-Saharan Africa	2	Female	27	Age-standardized	465	Ovarian cancer	126	Occupational risks	3	Rate	1999	0.00000017697	0.0000007664	0
1	Deaths	167	Central Sub-Saharan Africa	2	Female	27	Age-standardized	465	Ovarian cancer	126	Occupational risks	3	Rate	2000	0.00000016411	0.00000067154	0
1	Deaths	167	Central Sub-Saharan Africa	2	Female	27	Age-standardized	465	Ovarian cancer	126	Occupational risks	3	Rate	2001	0.00000013346	0.00000060065	0
1	Deaths	167	Central Sub-Saharan Africa	2	Female	27	Age-standardized	465	Ovarian cancer	126	Occupational risks	3	Rate	2002	0.0000001083	0.00000067784	0
1	Deaths	167	Central Sub-Saharan Africa	2	Female	27	Age-standardized	465	Ovarian cancer	126	Occupational risks	3	Rate	2003	0.00000009697	0.00000051796	0
1	Deaths	167	Central Sub-Saharan Africa	2	Female	27	Age-standardized	465	Ovarian cancer	126	Occupational risks	3	Rate	2004	0.00000010516	0.00000037185	0
1	Deaths	167	Central Sub-Saharan Africa	2	Female	27	Age-standardized	465	Ovarian cancer	126	Occupational risks	3	Rate	2005	0.00000010754	0.00000064502	0
1	Deaths	167	Central Sub-Saharan Africa	2	Female	27	Age-standardized	465	Ovarian cancer	126	Occupational risks	3	Rate	2006	0.00000012844	0.00000071805	0
1	Deaths	167	Central Sub-Saharan Africa	2	Female	27	Age-standardized	465	Ovarian cancer	126	Occupational risks	3	Rate	2007	0.00000016377	0.00000077779	0
1	Deaths	167	Central Sub-Saharan Africa	2	Female	27	Age-standardized	465	Ovarian cancer	126	Occupational risks	3	Rate	2008	0.00000015023	0.00000087609	0
1	Deaths	167	Central Sub-Saharan Africa	2	Female	27	Age-standardized	465	Ovarian cancer	126	Occupational risks	3	Rate	2009	0.00000015256	0.00000087658	0
1	Deaths	167	Central Sub-Saharan Africa	2	Female	27	Age-standardized	465	Ovarian cancer	126	Occupational risks	3	Rate	2010	0.00000017263	0.00000081418	0
1	Deaths	167	Central Sub-Saharan Africa	2	Female	27	Age-standardized	465	Ovarian cancer	126	Occupational risks	3	Rate	2011	0.00000019913	0.0000008107	0
1	Deaths	167	Central Sub-Saharan Africa	2	Female	27	Age-standardized	465	Ovarian cancer	126	Occupational risks	3	Rate	2012	0.00000024402	0.00000107102	0
1	Deaths	167	Central Sub-Saharan Africa	2	Female	27	Age-standardized	465	Ovarian cancer	126	Occupational risks	3	Rate	2013	0.0000002979	0.0000010131	0
1	Deaths	167	Central Sub-Saharan Africa	2	Female	27	Age-standardized	465	Ovarian cancer	126	Occupational risks	3	Rate	2014	0.00000029897	0.00000091528	0
1	Deaths	167	Central Sub-Saharan Africa	2	Female	27	Age-standardized	465	Ovarian cancer	126	Occupational risks	3	Rate	2015	0.00000029384	0.00000108564	0
1	Deaths	167	Central Sub-Saharan Africa	2	Female	27	Age-standardized	465	Ovarian cancer	126	Occupational risks	3	Rate	2016	0.00000032252	0.00000163554	0
1	Deaths	167	Central Sub-Saharan Africa	2	Female	27	Age-standardized	465	Ovarian cancer	126	Occupational risks	3	Rate	2017	0.00000037136	0.00000204167	0
1	Deaths	167	Central Sub-Saharan Africa	2	Female	27	Age-standardized	465	Ovarian cancer	126	Occupational risks	3	Rate	2018	0.00000042934	0.00000249719	0
1	Deaths	167	Central Sub-Saharan Africa	2	Female	27	Age-standardized	465	Ovarian cancer	126	Occupational risks	3	Rate	2019	0.00000051145	0.00000338518	0
1	Deaths	167	Central Sub-Saharan Africa	2	Female	27	Age-standardized	465	Ovarian cancer	126	Occupational risks	3	Rate	2020	0.00000050908	0.00000265796	0
1	Deaths	167	Central Sub-Saharan Africa	2	Female	27	Age-standardized	465	Ovarian cancer	126	Occupational risks	3	Rate	2021	0.00000048621	0.00000224626	0
1	Deaths	174	Eastern Sub-Saharan Africa	2	Female	22	All ages	465	Ovarian cancer	126	Occupational risks	1	Number	1990	0.0001375477476182	0.000607666852486	0
1	Deaths	174	Eastern Sub-Saharan Africa	2	Female	22	All ages	465	Ovarian cancer	126	Occupational risks	3	Rate	1990	0.00000014303	0.00000063188	0
1	Deaths	174	Eastern Sub-Saharan Africa	2	Female	22	All ages	465	Ovarian cancer	126	Occupational risks	1	Number	1991	0.0001467593375408	0.0006114353521835	0
1	Deaths	174	Eastern Sub-Saharan Africa	2	Female	22	All ages	465	Ovarian cancer	126	Occupational risks	3	Rate	1991	0.0000001484	0.00000061827	0
1	Deaths	174	Eastern Sub-Saharan Africa	2	Female	22	All ages	465	Ovarian cancer	126	Occupational risks	1	Number	1992	0.0001800277395071	0.0007790619305204	0
1	Deaths	174	Eastern Sub-Saharan Africa	2	Female	22	All ages	465	Ovarian cancer	126	Occupational risks	3	Rate	1992	0.00000017717	0.00000076669	0
1	Deaths	174	Eastern Sub-Saharan Africa	2	Female	22	All ages	465	Ovarian cancer	126	Occupational risks	1	Number	1993	0.0002198076161245	0.0010801293302468	0
1	Deaths	174	Eastern Sub-Saharan Africa	2	Female	22	All ages	465	Ovarian cancer	126	Occupational risks	3	Rate	1993	0.0000002107	0.00000103536	0
1	Deaths	174	Eastern Sub-Saharan Africa	2	Female	22	All ages	465	Ovarian cancer	126	Occupational risks	1	Number	1994	0.0002440276712217	0.0014302921119482	0
1	Deaths	174	Eastern Sub-Saharan Africa	2	Female	22	All ages	465	Ovarian cancer	126	Occupational risks	3	Rate	1994	0.0000002286	0.00000133984	0
1	Deaths	174	Eastern Sub-Saharan Africa	2	Female	22	All ages	465	Ovarian cancer	126	Occupational risks	1	Number	1995	0.0002911806652653	0.0017086126071088	0
1	Deaths	174	Eastern Sub-Saharan Africa	2	Female	22	All ages	465	Ovarian cancer	126	Occupational risks	3	Rate	1995	0.00000026658	0.00000156426	0
1	Deaths	174	Eastern Sub-Saharan Africa	2	Female	22	All ages	465	Ovarian cancer	126	Occupational risks	1	Number	1996	0.0003162134564726	0.0020669588872417	0
1	Deaths	174	Eastern Sub-Saharan Africa	2	Female	22	All ages	465	Ovarian cancer	126	Occupational risks	3	Rate	1996	0.00000028136	0.00000183914	0
1	Deaths	174	Eastern Sub-Saharan Africa	2	Female	22	All ages	465	Ovarian cancer	126	Occupational risks	1	Number	1997	0.0003412615298478	0.0022918474555721	0
1	Deaths	174	Eastern Sub-Saharan Africa	2	Female	22	All ages	465	Ovarian cancer	126	Occupational risks	3	Rate	1997	0.00000029456	0.00000197821	0
1	Deaths	174	Eastern Sub-Saharan Africa	2	Female	22	All ages	465	Ovarian cancer	126	Occupational risks	1	Number	1998	0.0003554330642151	0.0032309265244946	0
1	Deaths	174	Eastern Sub-Saharan Africa	2	Female	22	All ages	465	Ovarian cancer	126	Occupational risks	3	Rate	1998	0.00000029807	0.0000027095	0
1	Deaths	174	Eastern Sub-Saharan Africa	2	Female	22	All ages	465	Ovarian cancer	126	Occupational risks	1	Number	1999	0.0003780436442883	0.0021405632358564	0
1	Deaths	174	Eastern Sub-Saharan Africa	2	Female	22	All ages	465	Ovarian cancer	126	Occupational risks	3	Rate	1999	0.00000030853	0.00000174697	0
1	Deaths	174	Eastern Sub-Saharan Africa	2	Female	22	All ages	465	Ovarian cancer	126	Occupational risks	1	Number	2000	0.0004078449087196	0.0031044857991393	0
1	Deaths	174	Eastern Sub-Saharan Africa	2	Female	22	All ages	465	Ovarian cancer	126	Occupational risks	3	Rate	2000	0.00000032413	0.00000246723	0
1	Deaths	174	Eastern Sub-Saharan Africa	2	Female	22	All ages	465	Ovarian cancer	126	Occupational risks	1	Number	2001	0.0003853840343657	0.0028966969947825	0
1	Deaths	174	Eastern Sub-Saharan Africa	2	Female	22	All ages	465	Ovarian cancer	126	Occupational risks	3	Rate	2001	0.00000029826	0.00000224187	0
1	Deaths	174	Eastern Sub-Saharan Africa	2	Female	22	All ages	465	Ovarian cancer	126	Occupational risks	1	Number	2002	0.0004494015408197	0.0034210972777418	0
1	Deaths	174	Eastern Sub-Saharan Africa	2	Female	22	All ages	465	Ovarian cancer	126	Occupational risks	3	Rate	2002	0.00000033862	0.00000257776	0
1	Deaths	174	Eastern Sub-Saharan Africa	2	Female	22	All ages	465	Ovarian cancer	126	Occupational risks	1	Number	2003	0.0004996879636315	0.0043298896875599	0
1	Deaths	174	Eastern Sub-Saharan Africa	2	Female	22	All ages	465	Ovarian cancer	126	Occupational risks	3	Rate	2003	0.00000036648	0.0000031756	0
1	Deaths	174	Eastern Sub-Saharan Africa	2	Female	22	All ages	465	Ovarian cancer	126	Occupational risks	1	Number	2004	0.0005901765465948	0.0046843914295689	0
1	Deaths	174	Eastern Sub-Saharan Africa	2	Female	22	All ages	465	Ovarian cancer	126	Occupational risks	3	Rate	2004	0.00000042126	0.00000334369	0
1	Deaths	174	Eastern Sub-Saharan Africa	2	Female	22	All ages	465	Ovarian cancer	126	Occupational risks	1	Number	2005	0.0006314123703232	0.0054082710892152	0
1	Deaths	174	Eastern Sub-Saharan Africa	2	Female	22	All ages	465	Ovarian cancer	126	Occupational risks	3	Rate	2005	0.00000043876	0.00000375811	0
1	Deaths	174	Eastern Sub-Saharan Africa	2	Female	22	All ages	465	Ovarian cancer	126	Occupational risks	1	Number	2006	0.0007207124965424	0.0051173281143587	0
1	Deaths	174	Eastern Sub-Saharan Africa	2	Female	22	All ages	465	Ovarian cancer	126	Occupational risks	3	Rate	2006	0.00000048768	0.0000034627	0
1	Deaths	174	Eastern Sub-Saharan Africa	2	Female	22	All ages	465	Ovarian cancer	126	Occupational risks	1	Number	2007	0.0007520354649408	0.0064037775971988	0
1	Deaths	174	Eastern Sub-Saharan Africa	2	Female	22	All ages	465	Ovarian cancer	126	Occupational risks	3	Rate	2007	0.00000049548	0.00000421912	0
1	Deaths	174	Eastern Sub-Saharan Africa	2	Female	22	All ages	465	Ovarian cancer	126	Occupational risks	1	Number	2008	0.0008181424367337	0.0067201016728877	0
1	Deaths	174	Eastern Sub-Saharan Africa	2	Female	22	All ages	465	Ovarian cancer	126	Occupational risks	3	Rate	2008	0.00000052476	0.00000431031	0
1	Deaths	174	Eastern Sub-Saharan Africa	2	Female	22	All ages	465	Ovarian cancer	126	Occupational risks	1	Number	2009	0.0008749108859173	0.0073083788915044	0
1	Deaths	174	Eastern Sub-Saharan Africa	2	Female	22	All ages	465	Ovarian cancer	126	Occupational risks	3	Rate	2009	0.00000054634	0.00000456373	0
1	Deaths	174	Eastern Sub-Saharan Africa	2	Female	22	All ages	465	Ovarian cancer	126	Occupational risks	1	Number	2010	0.0010484661480683	0.0097085136638759	0
1	Deaths	174	Eastern Sub-Saharan Africa	2	Female	22	All ages	465	Ovarian cancer	126	Occupational risks	3	Rate	2010	0.00000063756	0.00000590366	0
1	Deaths	174	Eastern Sub-Saharan Africa	2	Female	22	All ages	465	Ovarian cancer	126	Occupational risks	1	Number	2011	0.001252978851125	0.0110344964418895	0
1	Deaths	174	Eastern Sub-Saharan Africa	2	Female	22	All ages	465	Ovarian cancer	126	Occupational risks	3	Rate	2011	0.00000074254	0.00000653925	0
1	Deaths	174	Eastern Sub-Saharan Africa	2	Female	22	All ages	465	Ovarian cancer	126	Occupational risks	1	Number	2012	0.0014352841716916	0.0121167593384704	0
1	Deaths	174	Eastern Sub-Saharan Africa	2	Female	22	All ages	465	Ovarian cancer	126	Occupational risks	3	Rate	2012	0.00000082929	0.00000700092	0
1	Deaths	174	Eastern Sub-Saharan Africa	2	Female	22	All ages	465	Ovarian cancer	126	Occupational risks	1	Number	2013	0.0016795822852842	0.0132110327398307	0
1	Deaths	174	Eastern Sub-Saharan Africa	2	Female	22	All ages	465	Ovarian cancer	126	Occupational risks	3	Rate	2013	0.00000094576	0.00000743904	0
1	Deaths	174	Eastern Sub-Saharan Africa	2	Female	22	All ages	465	Ovarian cancer	126	Occupational risks	1	Number	2014	0.001861786595532	0.0163091897546788	0
1	Deaths	174	Eastern Sub-Saharan Africa	2	Female	22	All ages	465	Ovarian cancer	126	Occupational risks	3	Rate	2014	0.00000102183	0.00000895116	0
1	Deaths	174	Eastern Sub-Saharan Africa	2	Female	22	All ages	465	Ovarian cancer	126	Occupational risks	1	Number	2015	0.0020829919960981	0.0139725593079827	0
1	Deaths	174	Eastern Sub-Saharan Africa	2	Female	22	All ages	465	Ovarian cancer	126	Occupational risks	3	Rate	2015	0.00000111532	0.00000748146	0
1	Deaths	174	Eastern Sub-Saharan Africa	2	Female	22	All ages	465	Ovarian cancer	126	Occupational risks	1	Number	2016	0.0023199839738791	0.0178645354370375	0
1	Deaths	174	Eastern Sub-Saharan Africa	2	Female	22	All ages	465	Ovarian cancer	126	Occupational risks	3	Rate	2016	0.00000121306	0.00000934094	0
1	Deaths	174	Eastern Sub-Saharan Africa	2	Female	22	All ages	465	Ovarian cancer	126	Occupational risks	1	Number	2017	0.0027073960251036	0.022317796972808	0
1	Deaths	174	Eastern Sub-Saharan Africa	2	Female	22	All ages	465	Ovarian cancer	126	Occupational risks	3	Rate	2017	0.00000138365	0.00001140583	0
1	Deaths	174	Eastern Sub-Saharan Africa	2	Female	22	All ages	465	Ovarian cancer	126	Occupational risks	1	Number	2018	0.0031893172374334	0.0260454345132939	0
1	Deaths	174	Eastern Sub-Saharan Africa	2	Female	22	All ages	465	Ovarian cancer	126	Occupational risks	3	Rate	2018	0.00000159283	0.00001300778	0
1	Deaths	174	Eastern Sub-Saharan Africa	2	Female	22	All ages	465	Ovarian cancer	126	Occupational risks	1	Number	2019	0.0036949351976043	0.029143135406408	0
1	Deaths	174	Eastern Sub-Saharan Africa	2	Female	22	All ages	465	Ovarian cancer	126	Occupational risks	3	Rate	2019	0.00000180169	0.00001421049	0
1	Deaths	174	Eastern Sub-Saharan Africa	2	Female	22	All ages	465	Ovarian cancer	126	Occupational risks	1	Number	2020	0.0041107895441829	0.0327949779323034	0
1	Deaths	174	Eastern Sub-Saharan Africa	2	Female	22	All ages	465	Ovarian cancer	126	Occupational risks	3	Rate	2020	0.00000195756	0.00001561702	0
1	Deaths	174	Eastern Sub-Saharan Africa	2	Female	22	All ages	465	Ovarian cancer	126	Occupational risks	1	Number	2021	0.0044294722783444	0.0351951504936027	0
1	Deaths	174	Eastern Sub-Saharan Africa	2	Female	22	All ages	465	Ovarian cancer	126	Occupational risks	3	Rate	2021	0.00000206204	0.00001638428	0
1	Deaths	174	Eastern Sub-Saharan Africa	2	Female	27	Age-standardized	465	Ovarian cancer	126	Occupational risks	3	Rate	1990	0.00000070379	0.00000281334	0
1	Deaths	174	Eastern Sub-Saharan Africa	2	Female	27	Age-standardized	465	Ovarian cancer	126	Occupational risks	3	Rate	1991	0.00000073175	0.00000284537	0
1	Deaths	174	Eastern Sub-Saharan Africa	2	Female	27	Age-standardized	465	Ovarian cancer	126	Occupational risks	3	Rate	1992	0.0000008633	0.00000355796	0
1	Deaths	174	Eastern Sub-Saharan Africa	2	Female	27	Age-standardized	465	Ovarian cancer	126	Occupational risks	3	Rate	1993	0.0000009847	0.00000559218	0
1	Deaths	174	Eastern Sub-Saharan Africa	2	Female	27	Age-standardized	465	Ovarian cancer	126	Occupational risks	3	Rate	1994	0.00000106304	0.00000662823	0
1	Deaths	174	Eastern Sub-Saharan Africa	2	Female	27	Age-standardized	465	Ovarian cancer	126	Occupational risks	3	Rate	1995	0.00000121896	0.00000746635	0
1	Deaths	174	Eastern Sub-Saharan Africa	2	Female	27	Age-standardized	465	Ovarian cancer	126	Occupational risks	3	Rate	1996	0.00000128141	0.00000862468	0
1	Deaths	174	Eastern Sub-Saharan Africa	2	Female	27	Age-standardized	465	Ovarian cancer	126	Occupational risks	3	Rate	1997	0.00000134	0.00000854475	0
1	Deaths	174	Eastern Sub-Saharan Africa	2	Female	27	Age-standardized	465	Ovarian cancer	126	Occupational risks	3	Rate	1998	0.00000139583	0.00001242148	0
1	Deaths	174	Eastern Sub-Saharan Africa	2	Female	27	Age-standardized	465	Ovarian cancer	126	Occupational risks	3	Rate	1999	0.00000146905	0.00000862836	0
1	Deaths	174	Eastern Sub-Saharan Africa	2	Female	27	Age-standardized	465	Ovarian cancer	126	Occupational risks	3	Rate	2000	0.00000157557	0.00001197379	0
1	Deaths	174	Eastern Sub-Saharan Africa	2	Female	27	Age-standardized	465	Ovarian cancer	126	Occupational risks	3	Rate	2001	0.00000146981	0.00001101085	0
1	Deaths	174	Eastern Sub-Saharan Africa	2	Female	27	Age-standardized	465	Ovarian cancer	126	Occupational risks	3	Rate	2002	0.00000167674	0.00001261927	0
1	Deaths	174	Eastern Sub-Saharan Africa	2	Female	27	Age-standardized	465	Ovarian cancer	126	Occupational risks	3	Rate	2003	0.0000018242	0.00001547532	0
1	Deaths	174	Eastern Sub-Saharan Africa	2	Female	27	Age-standardized	465	Ovarian cancer	126	Occupational risks	3	Rate	2004	0.000002105	0.00001637984	0
1	Deaths	174	Eastern Sub-Saharan Africa	2	Female	27	Age-standardized	465	Ovarian cancer	126	Occupational risks	3	Rate	2005	0.00000220805	0.00001732696	0
1	Deaths	174	Eastern Sub-Saharan Africa	2	Female	27	Age-standardized	465	Ovarian cancer	126	Occupational risks	3	Rate	2006	0.00000243508	0.00001855215	0
1	Deaths	174	Eastern Sub-Saharan Africa	2	Female	27	Age-standardized	465	Ovarian cancer	126	Occupational risks	3	Rate	2007	0.00000246109	0.00002052331	0
1	Deaths	174	Eastern Sub-Saharan Africa	2	Female	27	Age-standardized	465	Ovarian cancer	126	Occupational risks	3	Rate	2008	0.00000258052	0.00002074698	0
1	Deaths	174	Eastern Sub-Saharan Africa	2	Female	27	Age-standardized	465	Ovarian cancer	126	Occupational risks	3	Rate	2009	0.00000267867	0.00002316818	0
1	Deaths	174	Eastern Sub-Saharan Africa	2	Female	27	Age-standardized	465	Ovarian cancer	126	Occupational risks	3	Rate	2010	0.00000309725	0.00002685041	0
1	Deaths	174	Eastern Sub-Saharan Africa	2	Female	27	Age-standardized	465	Ovarian cancer	126	Occupational risks	3	Rate	2011	0.00000355287	0.00002950465	0
1	Deaths	174	Eastern Sub-Saharan Africa	2	Female	27	Age-standardized	465	Ovarian cancer	126	Occupational risks	3	Rate	2012	0.00000393076	0.00003258336	0
1	Deaths	174	Eastern Sub-Saharan Africa	2	Female	27	Age-standardized	465	Ovarian cancer	126	Occupational risks	3	Rate	2013	0.0000044255	0.0000335607	0
1	Deaths	174	Eastern Sub-Saharan Africa	2	Female	27	Age-standardized	465	Ovarian cancer	126	Occupational risks	3	Rate	2014	0.00000473271	0.00003814931	0
1	Deaths	174	Eastern Sub-Saharan Africa	2	Female	27	Age-standardized	465	Ovarian cancer	126	Occupational risks	3	Rate	2015	0.00000507649	0.00003245013	0
1	Deaths	174	Eastern Sub-Saharan Africa	2	Female	27	Age-standardized	465	Ovarian cancer	126	Occupational risks	3	Rate	2016	0.00000544321	0.0000407887	0
1	Deaths	174	Eastern Sub-Saharan Africa	2	Female	27	Age-standardized	465	Ovarian cancer	126	Occupational risks	3	Rate	2017	0.00000610332	0.00004989647	0
1	Deaths	174	Eastern Sub-Saharan Africa	2	Female	27	Age-standardized	465	Ovarian cancer	126	Occupational risks	3	Rate	2018	0.0000069337	0.00005972335	0
1	Deaths	174	Eastern Sub-Saharan Africa	2	Female	27	Age-standardized	465	Ovarian cancer	126	Occupational risks	3	Rate	2019	0.00000773744	0.00006005794	0
1	Deaths	174	Eastern Sub-Saharan Africa	2	Female	27	Age-standardized	465	Ovarian cancer	126	Occupational risks	3	Rate	2020	0.00000835294	0.00006607024	0
1	Deaths	174	Eastern Sub-Saharan Africa	2	Female	27	Age-standardized	465	Ovarian cancer	126	Occupational risks	3	Rate	2021	0.00000888656	0.00006902189	0
1	Deaths	192	Southern Sub-Saharan Africa	2	Female	22	All ages	465	Ovarian cancer	126	Occupational risks	1	Number	1990	13.3371070524594	26.1542731590444	5.72107441622576
1	Deaths	192	Southern Sub-Saharan Africa	2	Female	22	All ages	465	Ovarian cancer	126	Occupational risks	3	Rate	1990	0.04940488005	0.09688373373	0.02119267651
1	Deaths	192	Southern Sub-Saharan Africa	2	Female	22	All ages	465	Ovarian cancer	126	Occupational risks	1	Number	1991	14.1715432833717	28.046669233763	6.12101743882537
1	Deaths	192	Southern Sub-Saharan Africa	2	Female	22	All ages	465	Ovarian cancer	126	Occupational risks	3	Rate	1991	0.05126516174	0.10145804207	0.02214260951
1	Deaths	192	Southern Sub-Saharan Africa	2	Female	22	All ages	465	Ovarian cancer	126	Occupational risks	1	Number	1992	16.923856551556	32.9675696821973	7.49061410307062
1	Deaths	192	Southern Sub-Saharan Africa	2	Female	22	All ages	465	Ovarian cancer	126	Occupational risks	3	Rate	1992	0.05983365298	0.11655559228	0.02648278207
1	Deaths	192	Southern Sub-Saharan Africa	2	Female	22	All ages	465	Ovarian cancer	126	Occupational risks	1	Number	1993	15.9727336853034	31.108529434256	6.71832717377845
1	Deaths	192	Southern Sub-Saharan Africa	2	Female	22	All ages	465	Ovarian cancer	126	Occupational risks	3	Rate	1993	0.05523126845	0.10756853361	0.02323094713
1	Deaths	192	Southern Sub-Saharan Africa	2	Female	22	All ages	465	Ovarian cancer	126	Occupational risks	1	Number	1994	19.1320338458239	36.3359693491507	8.51843134026794
1	Deaths	192	Southern Sub-Saharan Africa	2	Female	22	All ages	465	Ovarian cancer	126	Occupational risks	3	Rate	1994	0.06474368581	0.12296259781	0.02882676493
1	Deaths	192	Southern Sub-Saharan Africa	2	Female	22	All ages	465	Ovarian cancer	126	Occupational risks	1	Number	1995	20.1708539633877	37.4934574054132	8.94761314798448
1	Deaths	192	Southern Sub-Saharan Africa	2	Female	22	All ages	465	Ovarian cancer	126	Occupational risks	3	Rate	1995	0.0668433554	0.12424801166	0.02965112368
1	Deaths	192	Southern Sub-Saharan Africa	2	Female	22	All ages	465	Ovarian cancer	126	Occupational risks	1	Number	1996	23.4778019404839	42.8742054290086	11.0552640336382
1	Deaths	192	Southern Sub-Saharan Africa	2	Female	22	All ages	465	Ovarian cancer	126	Occupational risks	3	Rate	1996	0.07623264115	0.13921294358	0.03589654509
1	Deaths	192	Southern Sub-Saharan Africa	2	Female	22	All ages	465	Ovarian cancer	126	Occupational risks	1	Number	1997	33.289831754638	56.2009676616023	16.0108663558297
1	Deaths	192	Southern Sub-Saharan Africa	2	Female	22	All ages	465	Ovarian cancer	126	Occupational risks	3	Rate	1997	0.10600529152	0.17896155212	0.05098363272
1	Deaths	192	Southern Sub-Saharan Africa	2	Female	22	All ages	465	Ovarian cancer	126	Occupational risks	1	Number	1998	32.6600716329805	54.6082484428774	15.9970475414302
1	Deaths	192	Southern Sub-Saharan Africa	2	Female	22	All ages	465	Ovarian cancer	126	Occupational risks	3	Rate	1998	0.10211168697	0.17073264363	0.05001475592
1	Deaths	192	Southern Sub-Saharan Africa	2	Female	22	All ages	465	Ovarian cancer	126	Occupational risks	1	Number	1999	33.4230471734248	56.4170613118708	15.7596565283146
1	Deaths	192	Southern Sub-Saharan Africa	2	Female	22	All ages	465	Ovarian cancer	126	Occupational risks	3	Rate	1999	0.10272910999	0.17340353399	0.04843889549
1	Deaths	192	Southern Sub-Saharan Africa	2	Female	22	All ages	465	Ovarian cancer	126	Occupational risks	1	Number	2000	36.8680769076491	62.1461046484164	17.4617710249678
1	Deaths	192	Southern Sub-Saharan Africa	2	Female	22	All ages	465	Ovarian cancer	126	Occupational risks	3	Rate	2000	0.11157739197	0.18807870818	0.05284622995
1	Deaths	192	Southern Sub-Saharan Africa	2	Female	22	All ages	465	Ovarian cancer	126	Occupational risks	1	Number	2001	35.5557276930534	59.9126665107979	16.9041499197648
1	Deaths	192	Southern Sub-Saharan Africa	2	Female	22	All ages	465	Ovarian cancer	126	Occupational risks	3	Rate	2001	0.10613424616	0.17883998185	0.0504590772
1	Deaths	192	Southern Sub-Saharan Africa	2	Female	22	All ages	465	Ovarian cancer	126	Occupational risks	1	Number	2002	36.0931903879129	60.4157380918226	17.0156665657062
1	Deaths	192	Southern Sub-Saharan Africa	2	Female	22	All ages	465	Ovarian cancer	126	Occupational risks	3	Rate	2002	0.10645092071	0.17818626937	0.05018490615
1	Deaths	192	Southern Sub-Saharan Africa	2	Female	22	All ages	465	Ovarian cancer	126	Occupational risks	1	Number	2003	37.3362787770998	63.5337062465053	17.7056999976613
1	Deaths	192	Southern Sub-Saharan Africa	2	Female	22	All ages	465	Ovarian cancer	126	Occupational risks	3	Rate	2003	0.10897373124	0.18543639741	0.05167778515
1	Deaths	192	Southern Sub-Saharan Africa	2	Female	22	All ages	465	Ovarian cancer	126	Occupational risks	1	Number	2004	38.6400198963893	64.6185222164769	18.2178531745937
1	Deaths	192	Southern Sub-Saharan Africa	2	Female	22	All ages	465	Ovarian cancer	126	Occupational risks	3	Rate	2004	0.11173924634	0.1868639041	0.05268240516
1	Deaths	192	Southern Sub-Saharan Africa	2	Female	22	All ages	465	Ovarian cancer	126	Occupational risks	1	Number	2005	39.552014009572	65.7894765175589	18.743663616058
1	Deaths	192	Southern Sub-Saharan Africa	2	Female	22	All ages	465	Ovarian cancer	126	Occupational risks	3	Rate	2005	0.1133925492	0.18861331439	0.05373662637
1	Deaths	192	Southern Sub-Saharan Africa	2	Female	22	All ages	465	Ovarian cancer	126	Occupational risks	1	Number	2006	42.514369530035	69.6360439319251	20.197925212252
1	Deaths	192	Southern Sub-Saharan Africa	2	Female	22	All ages	465	Ovarian cancer	126	Occupational risks	3	Rate	2006	0.12086692542	0.1979729353	0.05742202336
1	Deaths	192	Southern Sub-Saharan Africa	2	Female	22	All ages	465	Ovarian cancer	126	Occupational risks	1	Number	2007	43.3451166131808	71.4426906535213	20.2840882545618
1	Deaths	192	Southern Sub-Saharan Africa	2	Female	22	All ages	465	Ovarian cancer	126	Occupational risks	3	Rate	2007	0.12218955866	0.20139640915	0.05718069267
1	Deaths	192	Southern Sub-Saharan Africa	2	Female	22	All ages	465	Ovarian cancer	126	Occupational risks	1	Number	2008	45.1224949398123	73.6566357674125	20.9740018128947
1	Deaths	192	Southern Sub-Saharan Africa	2	Female	22	All ages	465	Ovarian cancer	126	Occupational risks	3	Rate	2008	0.12608549325	0.20581825681	0.05860751644
1	Deaths	192	Southern Sub-Saharan Africa	2	Female	22	All ages	465	Ovarian cancer	126	Occupational risks	1	Number	2009	47.9456030673471	79.0995353694873	22.2131389840696
1	Deaths	192	Southern Sub-Saharan Africa	2	Female	22	All ages	465	Ovarian cancer	126	Occupational risks	3	Rate	2009	0.13274152247	0.21899386138	0.06149898424
1	Deaths	192	Southern Sub-Saharan Africa	2	Female	22	All ages	465	Ovarian cancer	126	Occupational risks	1	Number	2010	50.5566993367021	81.6087877203776	23.0148374563856
1	Deaths	192	Southern Sub-Saharan Africa	2	Female	22	All ages	465	Ovarian cancer	126	Occupational risks	3	Rate	2010	0.13859284826	0.22371702428	0.06309137893
1	Deaths	192	Southern Sub-Saharan Africa	2	Female	22	All ages	465	Ovarian cancer	126	Occupational risks	1	Number	2011	51.3299419035172	83.7765547828594	23.3005884700533
1	Deaths	192	Southern Sub-Saharan Africa	2	Female	22	All ages	465	Ovarian cancer	126	Occupational risks	3	Rate	2011	0.13921823694	0.22722067903	0.06319638648
1	Deaths	192	Southern Sub-Saharan Africa	2	Female	22	All ages	465	Ovarian cancer	126	Occupational risks	1	Number	2012	51.1799530725472	81.8304118884386	23.2768595453714
1	Deaths	192	Southern Sub-Saharan Africa	2	Female	22	All ages	465	Ovarian cancer	126	Occupational risks	3	Rate	2012	0.13724307237	0.21943469009	0.06241873092
1	Deaths	192	Southern Sub-Saharan Africa	2	Female	22	All ages	465	Ovarian cancer	126	Occupational risks	1	Number	2013	50.9895565541022	83.1472404026895	22.6767709905347
1	Deaths	192	Southern Sub-Saharan Africa	2	Female	22	All ages	465	Ovarian cancer	126	Occupational risks	3	Rate	2013	0.13513581176	0.22036217977	0.0600994412
1	Deaths	192	Southern Sub-Saharan Africa	2	Female	22	All ages	465	Ovarian cancer	126	Occupational risks	1	Number	2014	53.6929698892482	86.8210763803613	23.5088449652025
1	Deaths	192	Southern Sub-Saharan Africa	2	Female	22	All ages	465	Ovarian cancer	126	Occupational risks	3	Rate	2014	0.14063681824	0.22740854088	0.06157620193
1	Deaths	192	Southern Sub-Saharan Africa	2	Female	22	All ages	465	Ovarian cancer	126	Occupational risks	1	Number	2015	55.0519554056052	89.3309610744248	24.1102929189681
1	Deaths	192	Southern Sub-Saharan Africa	2	Female	22	All ages	465	Ovarian cancer	126	Occupational risks	3	Rate	2015	0.14254247312	0.23129888891	0.06242722452
1	Deaths	192	Southern Sub-Saharan Africa	2	Female	22	All ages	465	Ovarian cancer	126	Occupational risks	1	Number	2016	55.4883023244114	89.8238210868373	24.8753238696516
1	Deaths	192	Southern Sub-Saharan Africa	2	Female	22	All ages	465	Ovarian cancer	126	Occupational risks	3	Rate	2016	0.14205312783	0.22995395794	0.06368220712
1	Deaths	192	Southern Sub-Saharan Africa	2	Female	22	All ages	465	Ovarian cancer	126	Occupational risks	1	Number	2017	55.17305170471	93.6524132487924	24.8283052257647
1	Deaths	192	Southern Sub-Saharan Africa	2	Female	22	All ages	465	Ovarian cancer	126	Occupational risks	3	Rate	2017	0.1396691126	0.23707859267	0.06285219416
1	Deaths	192	Southern Sub-Saharan Africa	2	Female	22	All ages	465	Ovarian cancer	126	Occupational risks	1	Number	2018	52.5098820712699	89.9624707019669	23.4438362053953
1	Deaths	192	Southern Sub-Saharan Africa	2	Female	22	All ages	465	Ovarian cancer	126	Occupational risks	3	Rate	2018	0.13146080591	0.22522501354	0.05869267802
1	Deaths	192	Southern Sub-Saharan Africa	2	Female	22	All ages	465	Ovarian cancer	126	Occupational risks	1	Number	2019	51.3721636965066	89.8175817857751	22.7319612826339
1	Deaths	192	Southern Sub-Saharan Africa	2	Female	22	All ages	465	Ovarian cancer	126	Occupational risks	3	Rate	2019	0.12722203755	0.22243127289	0.05629520393
1	Deaths	192	Southern Sub-Saharan Africa	2	Female	22	All ages	465	Ovarian cancer	126	Occupational risks	1	Number	2020	54.5257194407725	95.8645437827581	23.8052765943891
1	Deaths	192	Southern Sub-Saharan Africa	2	Female	22	All ages	465	Ovarian cancer	126	Occupational risks	3	Rate	2020	0.13372162542	0.23510304396	0.0583812614
1	Deaths	192	Southern Sub-Saharan Africa	2	Female	22	All ages	465	Ovarian cancer	126	Occupational risks	1	Number	2021	54.7684584161337	98.3354692859804	23.3423730178145
1	Deaths	192	Southern Sub-Saharan Africa	2	Female	22	All ages	465	Ovarian cancer	126	Occupational risks	3	Rate	2021	0.13325161589	0.23925011878	0.05679197504
1	Deaths	192	Southern Sub-Saharan Africa	2	Female	27	Age-standardized	465	Ovarian cancer	126	Occupational risks	3	Rate	1990	0.09734782009	0.19049665229	0.04203286052
1	Deaths	192	Southern Sub-Saharan Africa	2	Female	27	Age-standardized	465	Ovarian cancer	126	Occupational risks	3	Rate	1991	0.09958842007	0.19584179371	0.04316569758
1	Deaths	192	Southern Sub-Saharan Africa	2	Female	27	Age-standardized	465	Ovarian cancer	126	Occupational risks	3	Rate	1992	0.11486666891	0.22259299863	0.05090663554
1	Deaths	192	Southern Sub-Saharan Africa	2	Female	27	Age-standardized	465	Ovarian cancer	126	Occupational risks	3	Rate	1993	0.10508711857	0.2044912557	0.0441688561
1	Deaths	192	Southern Sub-Saharan Africa	2	Female	27	Age-standardized	465	Ovarian cancer	126	Occupational risks	3	Rate	1994	0.12150373745	0.22873082928	0.0541671564
1	Deaths	192	Southern Sub-Saharan Africa	2	Female	27	Age-standardized	465	Ovarian cancer	126	Occupational risks	3	Rate	1995	0.12422077164	0.2296360475	0.05519070606
1	Deaths	192	Southern Sub-Saharan Africa	2	Female	27	Age-standardized	465	Ovarian cancer	126	Occupational risks	3	Rate	1996	0.13973122028	0.25097047085	0.06604981773
1	Deaths	192	Southern Sub-Saharan Africa	2	Female	27	Age-standardized	465	Ovarian cancer	126	Occupational risks	3	Rate	1997	0.19129049262	0.32312598118	0.09215073351
1	Deaths	192	Southern Sub-Saharan Africa	2	Female	27	Age-standardized	465	Ovarian cancer	126	Occupational risks	3	Rate	1998	0.18288241159	0.30319561251	0.08943705637
1	Deaths	192	Southern Sub-Saharan Africa	2	Female	27	Age-standardized	465	Ovarian cancer	126	Occupational risks	3	Rate	1999	0.1824915518	0.30444161457	0.08604912246
1	Deaths	192	Southern Sub-Saharan Africa	2	Female	27	Age-standardized	465	Ovarian cancer	126	Occupational risks	3	Rate	2000	0.1962426171	0.32785325238	0.09317390648
1	Deaths	192	Southern Sub-Saharan Africa	2	Female	27	Age-standardized	465	Ovarian cancer	126	Occupational risks	3	Rate	2001	0.18486693325	0.30901641561	0.08818846186
1	Deaths	192	Southern Sub-Saharan Africa	2	Female	27	Age-standardized	465	Ovarian cancer	126	Occupational risks	3	Rate	2002	0.18346860092	0.30358778675	0.08653739522
1	Deaths	192	Southern Sub-Saharan Africa	2	Female	27	Age-standardized	465	Ovarian cancer	126	Occupational risks	3	Rate	2003	0.1857859783	0.31215432118	0.08817034
1	Deaths	192	Southern Sub-Saharan Africa	2	Female	27	Age-standardized	465	Ovarian cancer	126	Occupational risks	3	Rate	2004	0.18774886471	0.31151566784	0.08855514056
1	Deaths	192	Southern Sub-Saharan Africa	2	Female	27	Age-standardized	465	Ovarian cancer	126	Occupational risks	3	Rate	2005	0.18800562506	0.31213159181	0.08903915442
1	Deaths	192	Southern Sub-Saharan Africa	2	Female	27	Age-standardized	465	Ovarian cancer	126	Occupational risks	3	Rate	2006	0.19704841354	0.32307915028	0.09374266887
1	Deaths	192	Southern Sub-Saharan Africa	2	Female	27	Age-standardized	465	Ovarian cancer	126	Occupational risks	3	Rate	2007	0.19719659094	0.32244707045	0.09221071779
1	Deaths	192	Southern Sub-Saharan Africa	2	Female	27	Age-standardized	465	Ovarian cancer	126	Occupational risks	3	Rate	2008	0.20119396131	0.32552982908	0.0937571393
1	Deaths	192	Southern Sub-Saharan Africa	2	Female	27	Age-standardized	465	Ovarian cancer	126	Occupational risks	3	Rate	2009	0.20946279893	0.34513341025	0.09584234705
1	Deaths	192	Southern Sub-Saharan Africa	2	Female	27	Age-standardized	465	Ovarian cancer	126	Occupational risks	3	Rate	2010	0.2164804487	0.3506778476	0.09886417173
1	Deaths	192	Southern Sub-Saharan Africa	2	Female	27	Age-standardized	465	Ovarian cancer	126	Occupational risks	3	Rate	2011	0.2148053346	0.35032601953	0.0976783178
1	Deaths	192	Southern Sub-Saharan Africa	2	Female	27	Age-standardized	465	Ovarian cancer	126	Occupational risks	3	Rate	2012	0.20920167913	0.33526435557	0.09525450541
1	Deaths	192	Southern Sub-Saharan Africa	2	Female	27	Age-standardized	465	Ovarian cancer	126	Occupational risks	3	Rate	2013	0.20328454722	0.32897553855	0.09055165149
1	Deaths	192	Southern Sub-Saharan Africa	2	Female	27	Age-standardized	465	Ovarian cancer	126	Occupational risks	3	Rate	2014	0.20873075788	0.33760098331	0.09228106766
1	Deaths	192	Southern Sub-Saharan Africa	2	Female	27	Age-standardized	465	Ovarian cancer	126	Occupational risks	3	Rate	2015	0.20933829848	0.33770495004	0.0925037932
1	Deaths	192	Southern Sub-Saharan Africa	2	Female	27	Age-standardized	465	Ovarian cancer	126	Occupational risks	3	Rate	2016	0.20541159436	0.33308244281	0.0926408579
1	Deaths	192	Southern Sub-Saharan Africa	2	Female	27	Age-standardized	465	Ovarian cancer	126	Occupational risks	3	Rate	2017	0.19896211616	0.33787306394	0.08888832089
1	Deaths	192	Southern Sub-Saharan Africa	2	Female	27	Age-standardized	465	Ovarian cancer	126	Occupational risks	3	Rate	2018	0.18450394641	0.31627384724	0.08248903789
1	Deaths	192	Southern Sub-Saharan Africa	2	Female	27	Age-standardized	465	Ovarian cancer	126	Occupational risks	3	Rate	2019	0.17575928435	0.30696126757	0.07828294207
1	Deaths	192	Southern Sub-Saharan Africa	2	Female	27	Age-standardized	465	Ovarian cancer	126	Occupational risks	3	Rate	2020	0.18298992075	0.32142631497	0.08029198275
1	Deaths	192	Southern Sub-Saharan Africa	2	Female	27	Age-standardized	465	Ovarian cancer	126	Occupational risks	3	Rate	2021	0.18207006773	0.32601201482	0.07855863464
1	Deaths	199	Western Sub-Saharan Africa	2	Female	22	All ages	465	Ovarian cancer	126	Occupational risks	1	Number	1990	0	0	0
1	Deaths	199	Western Sub-Saharan Africa	2	Female	22	All ages	465	Ovarian cancer	126	Occupational risks	3	Rate	1990	0	0	0
1	Deaths	199	Western Sub-Saharan Africa	2	Female	22	All ages	465	Ovarian cancer	126	Occupational risks	1	Number	1991	0	0	0
1	Deaths	199	Western Sub-Saharan Africa	2	Female	22	All ages	465	Ovarian cancer	126	Occupational risks	3	Rate	1991	0	0	0
1	Deaths	199	Western Sub-Saharan Africa	2	Female	22	All ages	465	Ovarian cancer	126	Occupational risks	1	Number	1992	0	0	0
1	Deaths	199	Western Sub-Saharan Africa	2	Female	22	All ages	465	Ovarian cancer	126	Occupational risks	3	Rate	1992	0	0	0
1	Deaths	199	Western Sub-Saharan Africa	2	Female	22	All ages	465	Ovarian cancer	126	Occupational risks	1	Number	1993	0	0	0
1	Deaths	199	Western Sub-Saharan Africa	2	Female	22	All ages	465	Ovarian cancer	126	Occupational risks	3	Rate	1993	0	0	0
1	Deaths	199	Western Sub-Saharan Africa	2	Female	22	All ages	465	Ovarian cancer	126	Occupational risks	1	Number	1994	0	0	0
1	Deaths	199	Western Sub-Saharan Africa	2	Female	22	All ages	465	Ovarian cancer	126	Occupational risks	3	Rate	1994	0	0	0
1	Deaths	199	Western Sub-Saharan Africa	2	Female	22	All ages	465	Ovarian cancer	126	Occupational risks	1	Number	1995	0	0	0
1	Deaths	199	Western Sub-Saharan Africa	2	Female	22	All ages	465	Ovarian cancer	126	Occupational risks	3	Rate	1995	0	0	0
1	Deaths	199	Western Sub-Saharan Africa	2	Female	22	All ages	465	Ovarian cancer	126	Occupational risks	1	Number	1996	0	0	0
1	Deaths	199	Western Sub-Saharan Africa	2	Female	22	All ages	465	Ovarian cancer	126	Occupational risks	3	Rate	1996	0	0	0
1	Deaths	199	Western Sub-Saharan Africa	2	Female	22	All ages	465	Ovarian cancer	126	Occupational risks	1	Number	1997	0	0	0
1	Deaths	199	Western Sub-Saharan Africa	2	Female	22	All ages	465	Ovarian cancer	126	Occupational risks	3	Rate	1997	0	0	0
1	Deaths	199	Western Sub-Saharan Africa	2	Female	22	All ages	465	Ovarian cancer	126	Occupational risks	1	Number	1998	0	0	0
1	Deaths	199	Western Sub-Saharan Africa	2	Female	22	All ages	465	Ovarian cancer	126	Occupational risks	3	Rate	1998	0	0	0
1	Deaths	199	Western Sub-Saharan Africa	2	Female	22	All ages	465	Ovarian cancer	126	Occupational risks	1	Number	1999	0	0	0
1	Deaths	199	Western Sub-Saharan Africa	2	Female	22	All ages	465	Ovarian cancer	126	Occupational risks	3	Rate	1999	0	0	0
1	Deaths	199	Western Sub-Saharan Africa	2	Female	22	All ages	465	Ovarian cancer	126	Occupational risks	1	Number	2000	0	0	0
1	Deaths	199	Western Sub-Saharan Africa	2	Female	22	All ages	465	Ovarian cancer	126	Occupational risks	3	Rate	2000	0	0	0
1	Deaths	199	Western Sub-Saharan Africa	2	Female	22	All ages	465	Ovarian cancer	126	Occupational risks	1	Number	2001	0	0	0
1	Deaths	199	Western Sub-Saharan Africa	2	Female	22	All ages	465	Ovarian cancer	126	Occupational risks	3	Rate	2001	0	0	0
1	Deaths	199	Western Sub-Saharan Africa	2	Female	22	All ages	465	Ovarian cancer	126	Occupational risks	1	Number	2002	0	0	0
1	Deaths	199	Western Sub-Saharan Africa	2	Female	22	All ages	465	Ovarian cancer	126	Occupational risks	3	Rate	2002	0	0	0
1	Deaths	199	Western Sub-Saharan Africa	2	Female	22	All ages	465	Ovarian cancer	126	Occupational risks	1	Number	2003	0	0	0
1	Deaths	199	Western Sub-Saharan Africa	2	Female	22	All ages	465	Ovarian cancer	126	Occupational risks	3	Rate	2003	0	0	0
1	Deaths	199	Western Sub-Saharan Africa	2	Female	22	All ages	465	Ovarian cancer	126	Occupational risks	1	Number	2004	0	0	0
1	Deaths	199	Western Sub-Saharan Africa	2	Female	22	All ages	465	Ovarian cancer	126	Occupational risks	3	Rate	2004	0	0	0
1	Deaths	199	Western Sub-Saharan Africa	2	Female	22	All ages	465	Ovarian cancer	126	Occupational risks	1	Number	2005	0	0	0
1	Deaths	199	Western Sub-Saharan Africa	2	Female	22	All ages	465	Ovarian cancer	126	Occupational risks	3	Rate	2005	0	0	0
1	Deaths	199	Western Sub-Saharan Africa	2	Female	22	All ages	465	Ovarian cancer	126	Occupational risks	1	Number	2006	0	0	0
1	Deaths	199	Western Sub-Saharan Africa	2	Female	22	All ages	465	Ovarian cancer	126	Occupational risks	3	Rate	2006	0	0	0
1	Deaths	199	Western Sub-Saharan Africa	2	Female	22	All ages	465	Ovarian cancer	126	Occupational risks	1	Number	2007	0	0	0
1	Deaths	199	Western Sub-Saharan Africa	2	Female	22	All ages	465	Ovarian cancer	126	Occupational risks	3	Rate	2007	0	0	0
1	Deaths	199	Western Sub-Saharan Africa	2	Female	22	All ages	465	Ovarian cancer	126	Occupational risks	1	Number	2008	0	0	0
1	Deaths	199	Western Sub-Saharan Africa	2	Female	22	All ages	465	Ovarian cancer	126	Occupational risks	3	Rate	2008	0	0	0
1	Deaths	199	Western Sub-Saharan Africa	2	Female	22	All ages	465	Ovarian cancer	126	Occupational risks	1	Number	2009	0	0	0
1	Deaths	199	Western Sub-Saharan Africa	2	Female	22	All ages	465	Ovarian cancer	126	Occupational risks	3	Rate	2009	0	0	0
1	Deaths	199	Western Sub-Saharan Africa	2	Female	22	All ages	465	Ovarian cancer	126	Occupational risks	1	Number	2010	0	0	0
1	Deaths	199	Western Sub-Saharan Africa	2	Female	22	All ages	465	Ovarian cancer	126	Occupational risks	3	Rate	2010	0	0	0
1	Deaths	199	Western Sub-Saharan Africa	2	Female	22	All ages	465	Ovarian cancer	126	Occupational risks	1	Number	2011	0	0	0
1	Deaths	199	Western Sub-Saharan Africa	2	Female	22	All ages	465	Ovarian cancer	126	Occupational risks	3	Rate	2011	0	0	0
1	Deaths	199	Western Sub-Saharan Africa	2	Female	22	All ages	465	Ovarian cancer	126	Occupational risks	1	Number	2012	0	0	0
1	Deaths	199	Western Sub-Saharan Africa	2	Female	22	All ages	465	Ovarian cancer	126	Occupational risks	3	Rate	2012	0	0	0
1	Deaths	199	Western Sub-Saharan Africa	2	Female	22	All ages	465	Ovarian cancer	126	Occupational risks	1	Number	2013	0	0	0
1	Deaths	199	Western Sub-Saharan Africa	2	Female	22	All ages	465	Ovarian cancer	126	Occupational risks	3	Rate	2013	0	0	0
1	Deaths	199	Western Sub-Saharan Africa	2	Female	22	All ages	465	Ovarian cancer	126	Occupational risks	1	Number	2014	0	0	0
1	Deaths	199	Western Sub-Saharan Africa	2	Female	22	All ages	465	Ovarian cancer	126	Occupational risks	3	Rate	2014	0	0	0
1	Deaths	199	Western Sub-Saharan Africa	2	Female	22	All ages	465	Ovarian cancer	126	Occupational risks	1	Number	2015	0	0	0
1	Deaths	199	Western Sub-Saharan Africa	2	Female	22	All ages	465	Ovarian cancer	126	Occupational risks	3	Rate	2015	0	0	0
1	Deaths	199	Western Sub-Saharan Africa	2	Female	22	All ages	465	Ovarian cancer	126	Occupational risks	1	Number	2016	0	0	0
1	Deaths	199	Western Sub-Saharan Africa	2	Female	22	All ages	465	Ovarian cancer	126	Occupational risks	3	Rate	2016	0	0	0
1	Deaths	199	Western Sub-Saharan Africa	2	Female	22	All ages	465	Ovarian cancer	126	Occupational risks	1	Number	2017	0	0	0
1	Deaths	199	Western Sub-Saharan Africa	2	Female	22	All ages	465	Ovarian cancer	126	Occupational risks	3	Rate	2017	0	0	0
1	Deaths	199	Western Sub-Saharan Africa	2	Female	22	All ages	465	Ovarian cancer	126	Occupational risks	1	Number	2018	0	0	0
1	Deaths	199	Western Sub-Saharan Africa	2	Female	22	All ages	465	Ovarian cancer	126	Occupational risks	3	Rate	2018	0	0	0
1	Deaths	199	Western Sub-Saharan Africa	2	Female	22	All ages	465	Ovarian cancer	126	Occupational risks	1	Number	2019	0	0	0
1	Deaths	199	Western Sub-Saharan Africa	2	Female	22	All ages	465	Ovarian cancer	126	Occupational risks	3	Rate	2019	0	0	0
1	Deaths	199	Western Sub-Saharan Africa	2	Female	22	All ages	465	Ovarian cancer	126	Occupational risks	1	Number	2020	0	0	0
1	Deaths	199	Western Sub-Saharan Africa	2	Female	22	All ages	465	Ovarian cancer	126	Occupational risks	3	Rate	2020	0	0	0
1	Deaths	199	Western Sub-Saharan Africa	2	Female	22	All ages	465	Ovarian cancer	126	Occupational risks	1	Number	2021	0	0	0
1	Deaths	199	Western Sub-Saharan Africa	2	Female	22	All ages	465	Ovarian cancer	126	Occupational risks	3	Rate	2021	0	0	0
1	Deaths	199	Western Sub-Saharan Africa	2	Female	27	Age-standardized	465	Ovarian cancer	126	Occupational risks	3	Rate	1990	0	0	0
1	Deaths	199	Western Sub-Saharan Africa	2	Female	27	Age-standardized	465	Ovarian cancer	126	Occupational risks	3	Rate	1991	0	0	0
1	Deaths	199	Western Sub-Saharan Africa	2	Female	27	Age-standardized	465	Ovarian cancer	126	Occupational risks	3	Rate	1992	0	0	0
1	Deaths	199	Western Sub-Saharan Africa	2	Female	27	Age-standardized	465	Ovarian cancer	126	Occupational risks	3	Rate	1993	0	0	0
1	Deaths	199	Western Sub-Saharan Africa	2	Female	27	Age-standardized	465	Ovarian cancer	126	Occupational risks	3	Rate	1994	0	0	0
1	Deaths	199	Western Sub-Saharan Africa	2	Female	27	Age-standardized	465	Ovarian cancer	126	Occupational risks	3	Rate	1995	0	0	0
1	Deaths	199	Western Sub-Saharan Africa	2	Female	27	Age-standardized	465	Ovarian cancer	126	Occupational risks	3	Rate	1996	0	0	0
1	Deaths	199	Western Sub-Saharan Africa	2	Female	27	Age-standardized	465	Ovarian cancer	126	Occupational risks	3	Rate	1997	0	0	0
1	Deaths	199	Western Sub-Saharan Africa	2	Female	27	Age-standardized	465	Ovarian cancer	126	Occupational risks	3	Rate	1998	0	0	0
1	Deaths	199	Western Sub-Saharan Africa	2	Female	27	Age-standardized	465	Ovarian cancer	126	Occupational risks	3	Rate	1999	0	0	0
1	Deaths	199	Western Sub-Saharan Africa	2	Female	27	Age-standardized	465	Ovarian cancer	126	Occupational risks	3	Rate	2000	0	0	0
1	Deaths	199	Western Sub-Saharan Africa	2	Female	27	Age-standardized	465	Ovarian cancer	126	Occupational risks	3	Rate	2001	0	0	0
1	Deaths	199	Western Sub-Saharan Africa	2	Female	27	Age-standardized	465	Ovarian cancer	126	Occupational risks	3	Rate	2002	0	0	0
1	Deaths	199	Western Sub-Saharan Africa	2	Female	27	Age-standardized	465	Ovarian cancer	126	Occupational risks	3	Rate	2003	0	0	0
1	Deaths	199	Western Sub-Saharan Africa	2	Female	27	Age-standardized	465	Ovarian cancer	126	Occupational risks	3	Rate	2004	0	0	0
[truncated: 18,737 more rows]
