# Supplementary material for: Global burden and trends in ovarian cancer attributable to environmental risks and occupational risks in females aged 20–49 from 1990 to 2021, with projections to 2050: a cross-sectional study
Source: BMC Public Health. 2025 Jul 25;25:2547. doi: 10.1186/s12889-025-23303-0 (PMC12291373; doi:10.1186/s12889-025-23303-0)
Supplement: Supplementary file 20 — Supplementary Material 20. Table S1. The number of deaths cases and the age-standardized deaths rate of ovarian cancer attributable to environmental risks in 1990 and 2021, and its trends from 1990 to 2021 globally [file 12889_2025_23303_MOESM20_ESM.csv]

	Number of Deaths cases (95% UI) in 1990	The age-standardized Deaths rate/100000 (95% UI) in 1990	Number of Deaths cases (95% UI) in 2021	The age-standardized Deaths rate/100000 (95% UI) in 2021	EAPC (95% CI)
Global	31 (14-54)	0 (0-0.01)	38 (17-69)	0 (0-0)	-1.36 (-1.59--1.14)
Sex
Female	31 (14-54)	0 (0-0.01)	38 (17-69)	0 (0-0)	-1.83 (-2.07--1.6)
Age
20-24 years	0 (0-0)	0 (0-0)	0 (0-0)	0 (0-0)	-0.64 (-1.58-0.3)
25-29 years	0 (0-0)	0 (0-0)	0 (0-0)	0 (0-0)	-1.42 (-2.08--0.75)
30-34 years	0 (0-1)	0 (0-0)	0 (0-1)	0 (0-0)	-1.08 (-1.58--0.58)
35-39 years	2 (1-4)	0 (0-0)	3 (1-5)	0 (0-0)	-1.75 (-2--1.5)
40-44 years	8 (3-13)	0.01 (0-0.01)	10 (4-18)	0 (0-0.01)	-1.34 (-1.51--1.17)
45-49 years	20 (9-35)	0.02 (0.01-0.03)	25 (11-45)	0.01 (0-0.02)	-2.04 (-2.32--1.76)
SDI region
High-middle SDI	14 (6-25)	0.01 (0-0.01)	14 (6-26)	0 (0-0.01)	-2.34 (-2.64--2.05)
High SDI	10 (5-17)	0 (0-0.01)	6 (3-11)	0 (0-0)	-2.43 (-2.6--2.26)
Low-middle SDI	1 (0-2)	0 (0-0)	4 (2-7)	0 (0-0)	1.37 (1.16-1.58)
Low SDI	0 (0-0)	0 (0-0)	0 (0-1)	0 (0-0)	1.3 (1.17-1.42)
Middle SDI	6 (2-11)	0 (0-0)	14 (6-26)	0 (0-0)	0.1 (-0.07-0.26)
GBD region
Advanced Health System	22 (10-36)	0.01 (0-0.01)	16 (7-29)	0 (0-0.01)	-1.77 (-2.13--1.41)
Africa	0 (0-1)	0 (0-0)	1 (0-2)	0 (0-0)	0.08 (-0.93-1.11)
African Region	0 (0-1)	0 (0-0)	1 (0-2)	0 (0-0)	-0.04 (-1.08-1.01)
America	7 (3-12)	0 (0-0.01)	13 (6-22)	0 (0-0.01)	0.29 (0.15-0.44)
Andean Latin America	0 (0-0)	0 (0-0.01)	0 (0-1)	0 (0-0.01)	-0.02 (-0.43-0.4)
Asia	6 (2-13)	0 (0-0)	10 (3-21)	0 (0-0)	0.1 (-0.14-0.34)
Australasia	0 (0-1)	0.01 (0-0.02)	0 (0-1)	0 (0-0.01)	-1.78 (-2.32--1.23)
Basic Health System	9 (4-17)	0 (0-0)	20 (9-38)	0 (0-0)	0.91 (0.67-1.15)
Caribbean	0 (0-0)	0 (0-0.01)	1 (0-1)	0 (0-0.01)	1.05 (0.81-1.29)
Central Asia	0 (0-1)	0 (0-0.01)	1 (0-2)	0 (0-0.01)	0.01 (-0.4-0.42)
Central Europe	2 (1-4)	0.01 (0-0.01)	2 (1-4)	0.01 (0-0.01)	-0.02 (-0.37-0.33)
Central Latin America	1 (0-1)	0 (0-0)	3 (1-6)	0 (0-0.01)	2.71 (2.39-3.04)
Commonwealth High Income	2 (1-4)	0.01 (0-0.01)	2 (1-3)	0 (0-0.01)	-1.91 (-2.24--1.58)
Commonwealth Low Income	0 (0-0)	0 (0-0)	0 (0-0)	0 (0-0)	1.47 (0.71-2.23)
Commonwealth Middle Income	0 (0-1)	0 (0-0)	1 (0-3)	0 (0-0)	0.53 (-0.19-1.26)
East Asia	3 (1-8)	0 (0-0)	5 (1-11)	0 (0-0)	0.23 (-0.14-0.61)
East Asia & Pacific - WB	5 (2-12)	0 (0-0)	9 (2-19)	0 (0-0)	0.6 (0.34-0.86)
Eastern Africa	0 (0-0)	0 (0-0)	0 (0-0)	0 (0-0)	-0.08 (-0.81-0.65)
Eastern Europe	6 (3-10)	0.01 (0-0.02)	6 (2-11)	0.01 (0-0.02)	-0.91 (-1.37--0.43)
Eastern Mediterranean Region	0 (0-0)	0 (0-0)	0 (0-1)	0 (0-0)	1.02 (0.53-1.51)
Europe	18 (8-30)	0.01 (0-0.01)	14 (6-25)	0.01 (0-0.01)	-1.55 (-1.91--1.19)
Europe & Central Asia - WB	18 (8-30)	0.01 (0-0.01)	15 (7-26)	0.01 (0-0.01)	-1.57 (-1.92--1.22)
European Region	18 (8-30)	0.01 (0-0.01)	15 (7-26)	0.01 (0-0.01)	-1.61 (-1.95--1.27)
High-income Asia Pacific	1 (0-1)	0 (0-0)	0 (0-1)	0 (0-0)	-0.52 (-0.91--0.12)
High-income North America	3 (1-5)	0 (0-0.01)	2 (1-3)	0 (0-0)	-2.75 (-3.16--2.35)
Latin America & Caribbean - WB	4 (2-7)	0.01 (0-0.01)	11 (5-20)	0.01 (0-0.01)	1.02 (0.8-1.24)
Limited Health System	0 (0-1)	0 (0-0)	1 (0-4)	0 (0-0)	1.84 (1.48-2.2)
Middle East & North Africa - WB	0 (0-0)	0 (0-0)	0 (0-1)	0 (0-0)	-0.59 (-1.03--0.14)
Minimal Health System	0 (0-0)	0 (0-0)	0 (0-0)	0 (0-0)	2.37 (1.3-3.45)
North Africa and Middle East	2 (1-5)	0 (0-0.01)	3 (1-6)	0 (0-0)	-3.03 (-3.44--2.63)
North America	3 (1-5)	0 (0-0.01)	2 (1-3)	0 (0-0)	-2.76 (-3.16--2.35)
Northern Africa	0 (0-0)	0 (0-0)	0 (0-0)	0 (0-0)	2.37 (1.98-2.75)
Oceania	0 (0-0)	0 (0-0)	0 (0-0)	0 (0-0)	-0.01 (-1.23-1.22)
Region of the Americas	7 (3-12)	0 (0-0.01)	13 (6-22)	0 (0-0.01)	0.29 (0.15-0.44)
South-East Asia Region	1 (0-2)	0 (0-0)	3 (0-6)	0 (0-0)	1.42 (1.09-1.75)
South Asia	0 (0-0)	0 (0-0)	0 (0-1)	0 (0-0)	4.14 (3.71-4.57)
South Asia - WB	0 (0-0)	0 (0-0)	0 (0-1)	0 (0-0)	1.05 (0.72-1.37)
Southeast Asia	1 (0-2)	0 (0-0)	4 (1-8)	0 (0-0)	1.84 (1.57-2.11)
Southern Africa	0 (0-1)	0 (0-0)	1 (0-2)	0 (0-0)	0.62 (-0.37-1.62)
Southern Latin America	1 (0-1)	0.01 (0-0.01)	1 (1-2)	0.01 (0-0.01)	1.73 (1.43-2.03)
Southern Sub-Saharan Africa	0 (0-1)	0 (0-0.01)	1 (0-2)	0 (0-0.01)	1.2 (0.31-2.1)
Sub-Saharan Africa - WB	0 (0-1)	0 (0-0)	1 (0-2)	0 (0-0)	0.18 (-0.9-1.28)
Tropical Latin America	3 (1-4)	0.01 (0-0.01)	6 (3-10)	0.01 (0-0.02)	0.39 (0.19-0.59)
Western Europe	8 (4-13)	0.01 (0-0.01)	4 (2-6)	0 (0-0)	-2.71 (-3.1--2.32)
Western Pacific Region	5 (1-10)	0 (0-0)	7 (2-14)	0 (0-0)	0.19 (-0.11-0.49)
Country
Afghanistan	0 (0-0)	0 (0-0)	0 (0-0)	0 (0-0)	1.46 (0.57-2.36)
Albania	0 (0-0)	0 (0-0)	0 (0-0)	0 (0-0.01)	1.89 (1.52-2.26)
Algeria	0 (0-0)	0 (0-0)	0 (0-0)	0 (0-0)	1.86 (1.31-2.41)
American Samoa	0 (0-0)	0 (0-0)	0 (0-0)	0 (0-0)	5.1 (3.32-6.9)
Andorra	0 (0-0)	0 (0-0.01)	0 (0-0)	0 (0-0)	-0.78 (-1.21--0.34)
Antigua and Barbuda	0 (0-0)	0 (0-0)	0 (0-0)	0 (0-0)	-2.7 (-3.37--2.03)
Argentina	0 (0-1)	0.01 (0-0.01)	1 (0-2)	0.01 (0-0.02)	2.18 (1.83-2.53)
Armenia	0 (0-0)	0.02 (0.01-0.05)	0 (0-0)	0.02 (0.01-0.03)	-0.56 (-0.9--0.22)
Australia	0 (0-1)	0.01 (0-0.02)	0 (0-1)	0 (0-0.01)	-1.84 (-2.43--1.25)
Austria	0 (0-0)	0.01 (0-0.02)	0 (0-0)	0 (0-0)	-3.98 (-4.5--3.45)
Azerbaijan	0 (0-0)	0 (0-0)	0 (0-0)	0 (0-0)	6.36 (5.44-7.28)
Bahamas	0 (0-0)	0.01 (0-0.03)	0 (0-0)	0.01 (0-0.03)	0.67 (0.38-0.96)
Bahrain	0 (0-0)	0 (0-0)	0 (0-0)	0 (0-0)	15.88 (14-17.8)
Bangladesh	0 (0-0)	0 (0-0)	0 (0-0)	0 (0-0)	1.59 (0.87-2.31)
Barbados	0 (0-0)	0.01 (0-0.02)	0 (0-0)	0.01 (0-0.02)	-0.44 (-0.78--0.09)
Belarus	0 (0-0)	0 (0-0.01)	0 (0-0)	0 (0-0.01)	1.11 (0.38-1.84)
Belgium	0 (0-0)	0.01 (0-0.01)	0 (0-0)	0 (0-0.01)	-1.81 (-2.21--1.41)
Belize	0 (0-0)	0 (0-0.01)	0 (0-0)	0.01 (0-0.01)	1.2 (0.58-1.82)
Bermuda	0 (0-0)	0.04 (0.01-0.07)	0 (0-0)	0.01 (0-0.02)	-5.17 (-5.74--4.59)
Bhutan	0 (0-0)	0 (0-0)	0 (0-0)	0 (0-0)	3.23 (2.71-3.76)
Bolivia (Plurinational State of)	0 (0-0)	0 (0-0.01)	0 (0-0)	0 (0-0.01)	3.3 (2.95-3.64)
Bosnia and Herzegovina	0 (0-0)	0 (0-0)	0 (0-0)	0 (0-0)	0.83 (0.32-1.34)
Botswana	0 (0-0)	0 (0-0)	0 (0-0)	0 (0-0)	0 (-0.9-0.91)
Brazil	3 (1-4)	0.01 (0-0.01)	6 (3-10)	0.01 (0-0.02)	0.39 (0.19-0.59)
Brunei Darussalam	0 (0-0)	0 (0-0.01)	0 (0-0)	0 (0-0.01)	1.41 (0.85-1.97)
Bulgaria	0 (0-0)	0 (0-0.01)	0 (0-0)	0 (0-0.01)	1.91 (1.32-2.5)
Cambodia	0 (0-0)	0 (0-0)	0 (0-0)	0 (0-0.01)	5.39 (5.11-5.67)
Canada	0 (0-1)	0 (0-0.01)	0 (0-1)	0 (0-0.01)	-1.32 (-1.73--0.9)
Chile	0 (0-0)	0 (0-0.01)	0 (0-0)	0 (0-0.01)	0.18 (-0.18-0.55)
China	3 (1-8)	0 (0-0)	5 (1-11)	0 (0-0)	0.14 (-0.24-0.53)
Colombia	0 (0-0)	0 (0-0.01)	1 (0-1)	0 (0-0.01)	2.23 (1.88-2.58)
Costa Rica	0 (0-0)	0 (0-0)	0 (0-0)	0 (0-0)	3.09 (1.03-5.18)
Croatia	0 (0-0)	0 (0-0.01)	0 (0-0)	0.01 (0-0.01)	1.7 (0.64-2.77)
Cuba	0 (0-0)	0 (0-0)	0 (0-0)	0 (0-0.01)	-0.26 (-0.86-0.34)
Cyprus	0 (0-0)	0 (0-0.01)	0 (0-0)	0 (0-0)	-7.11 (-7.64--6.58)
Czechia	0 (0-1)	0.01 (0-0.02)	0 (0-0)	0 (0-0.01)	-3.59 (-4.09--3.08)
Democratic People's Republic of Korea	0 (0-0)	0 (0-0)	0 (0-1)	0 (0-0.01)	2.66 (2.35-2.97)
Denmark	0 (0-0)	0.01 (0-0.02)	0 (0-0)	0 (0-0.01)	-3.66 (-4.31--3)
Dominican Republic	0 (0-0)	0 (0-0)	0 (0-0)	0 (0-0)	4.15 (3.31-5)
Ecuador	0 (0-0)	0 (0-0)	0 (0-0)	0 (0-0)	10.27 (8.82-11.74)
Egypt	0 (0-0)	0 (0-0)	0 (0-0)	0 (0-0)	0.03 (-0.36-0.42)
Estonia	0 (0-0)	0 (0-0)	0 (0-0)	0 (0-0)	1.54 (-0.92-4.06)
Eswatini	0 (0-0)	0 (0-0)	0 (0-0)	0 (0-0.01)	3.45 (2.13-4.8)
Fiji	0 (0-0)	0 (0-0)	0 (0-0)	0 (0-0)	-0.7 (-1.16--0.23)
Finland	0 (0-0)	0 (0-0.01)	0 (0-0)	0 (0-0)	-4.97 (-5.56--4.38)
France	0 (0-1)	0 (0-0.01)	0 (0-1)	0 (0-0)	-1.45 (-1.86--1.04)
Georgia	0 (0-0)	0 (0-0)	0 (0-0)	0 (0-0.01)	145.74 (108.47-189.67)
Germany	1 (0-3)	0.01 (0-0.01)	0 (0-1)	0 (0-0)	-2.94 (-3.45--2.42)
Greece	0 (0-0)	0 (0-0)	0 (0-0)	0 (0-0)	-1.16 (-1.6--0.71)
Greenland	0 (0-0)	0 (0-0.01)	0 (0-0)	0 (0-0.01)	1.44 (0.31-2.58)
Grenada	0 (0-0)	0.03 (0.01-0.05)	0 (0-0)	0.03 (0.01-0.05)	0.9 (0.62-1.18)
Guatemala	0 (0-0)	0 (0-0)	0 (0-0)	0 (0-0)	2.55 (2.01-3.08)
Guyana	0 (0-0)	0.01 (0-0.02)	0 (0-0)	0.02 (0.01-0.04)	2.27 (1.69-2.85)
Haiti	0 (0-0)	0.01 (0-0.02)	0 (0-1)	0.01 (0-0.03)	1.19 (0.77-1.61)
Honduras	0 (0-0)	0 (0-0.01)	0 (0-0)	0 (0-0.02)	3.34 (2.78-3.9)
Hungary	0 (0-1)	0.01 (0-0.02)	0 (0-0)	0 (0-0.01)	-3.42 (-3.92--2.91)
Iceland	0 (0-0)	0 (0-0.01)	0 (0-0)	0 (0-0)	-3.68 (-4.04--3.32)
India	0 (0-0)	0 (0-0)	0 (0-1)	0 (0-0)	4.6 (4.05-5.15)
Indonesia	0 (0-1)	0 (0-0)	2 (0-4)	0 (0-0)	2.86 (2.51-3.21)
Iran (Islamic Republic of)	0 (0-0)	0 (0-0)	0 (0-0)	0 (0-0)	-3.38 (-4.3--2.45)
Iraq	0 (0-0)	0 (0-0.01)	0 (0-1)	0 (0-0.01)	0.58 (0.04-1.12)
Ireland	0 (0-0)	0.01 (0-0.01)	0 (0-0)	0 (0-0)	-5.98 (-6.44--5.52)
Israel	0 (0-0)	0.01 (0-0.01)	0 (0-0)	0 (0-0)	-3.6 (-4.04--3.16)
Italy	2 (1-4)	0.01 (0.01-0.02)	1 (0-1)	0 (0-0.01)	-3.22 (-3.7--2.73)
Jamaica	0 (0-0)	0 (0-0)	0 (0-0)	0 (0-0)	-12.97 (-15.36--10.52)
Japan	1 (0-1)	0 (0-0)	0 (0-1)	0 (0-0)	-0.39 (-0.83-0.06)
Jordan	0 (0-0)	0 (0-0)	0 (0-0)	0 (0-0)	-11.63 (-13.17--10.06)
Kazakhstan	0 (0-0)	0 (0-0.01)	0 (0-0)	0 (0-0.01)	-1.9 (-2.64--1.17)
Kyrgyzstan	0 (0-0)	0 (0-0)	0 (0-0)	0 (0-0)	21.36 (18.94-23.82)
Lao People's Democratic Republic	0 (0-0)	0 (0-0)	0 (0-0)	0 (0-0.01)	2.68 (2.3-3.06)
Latvia	0 (0-0)	0 (0-0.01)	0 (0-0)	0 (0-0.01)	-1.52 (-2.45--0.59)
Lebanon	0 (0-0)	0 (0-0.01)	0 (0-0)	0 (0-0.01)	-0.57 (-0.76--0.37)
Lesotho	0 (0-0)	0 (0-0)	0 (0-0)	0 (0-0.01)	8.4 (7.45-9.36)
Libya	0 (0-0)	0 (0-0)	0 (0-0)	0 (0-0)	5.77 (5.12-6.43)
Lithuania	0 (0-0)	0.01 (0.01-0.03)	0 (0-0)	0.01 (0-0.01)	-4.08 (-4.83--3.33)
Luxembourg	0 (0-0)	0 (0-0.01)	0 (0-0)	0 (0-0)	-2.98 (-3.45--2.5)
Malaysia	0 (0-0)	0 (0-0)	0 (0-0)	0 (0-0)	6.29 (5.67-6.91)
Maldives	0 (0-0)	0 (0-0.01)	0 (0-0)	0 (0-0)	-5.06 (-5.71--4.41)
Malta	0 (0-0)	0 (0-0)	0 (0-0)	0 (0-0)	-0.66 (-1.08--0.25)
Marshall Islands	0 (0-0)	0 (0-0)	0 (0-0)	0 (0-0)	-9.02 (-11.95--6)
Mauritius	0 (0-0)	0 (0-0)	0 (0-0)	0 (0-0)	2.23 (1.4-3.08)
Mexico	1 (0-1)	0 (0-0.01)	2 (1-4)	0.01 (0-0.01)	3.01 (2.63-3.39)
Micronesia (Federated States of)	0 (0-0)	0 (0-0)	0 (0-0)	0 (0-0)	-11.77 (-18.62--4.35)
Monaco	0 (0-0)	0 (0-0)	0 (0-0)	0 (0-0)	-3.28 (-3.95--2.6)
Mongolia	0 (0-0)	0.01 (0-0.02)	0 (0-0)	0.01 (0-0.02)	0.6 (0.14-1.07)
Montenegro	0 (0-0)	0.01 (0-0.01)	0 (0-0)	0 (0-0.01)	0.05 (-0.44-0.55)
Morocco	0 (0-0)	0 (0-0)	0 (0-0)	0 (0-0)	3.88 (3.51-4.26)
Myanmar	0 (0-1)	0 (0-0.01)	0 (0-1)	0 (0-0.01)	0.82 (0.5-1.14)
Namibia	0 (0-0)	0 (0-0)	0 (0-0)	0 (0-0.01)	0.33 (-0.57-1.24)
Nepal	0 (0-0)	0 (0-0)	0 (0-0)	0 (0-0)	3.76 (2.96-4.57)
Netherlands	0 (0-1)	0.01 (0-0.02)	0 (0-0)	0 (0-0.01)	-3.82 (-4.36--3.27)
New Zealand	0 (0-0)	0.01 (0-0.01)	0 (0-0)	0 (0-0.01)	-1.31 (-1.7--0.91)
Nicaragua	0 (0-0)	0 (0-0)	0 (0-0)	0 (0-0)	12.06 (10.96-13.17)
North Macedonia	0 (0-0)	0 (0-0.01)	0 (0-0)	0 (0-0)	-0.55 (-0.94--0.16)
Northern Mariana Islands	0 (0-0)	0 (0-0)	0 (0-0)	0 (0-0)	0.88 (-5.83-8.07)
Norway	0 (0-0)	0.01 (0-0.02)	0 (0-0)	0 (0-0)	-4.16 (-4.83--3.48)
Oman	0 (0-0)	0 (0-0)	0 (0-0)	0 (0-0)	6.28 (4.9-7.66)
Pakistan	0 (0-0)	0 (0-0)	0 (0-0)	0 (0-0)	3.04 (2.31-3.77)
Palestine	0 (0-0)	0 (0-0)	0 (0-0)	0 (0-0)	-8.93 (-14.89--2.54)
Panama	0 (0-0)	0 (0-0)	0 (0-0)	0 (0-0)	0.25 (-0.69-1.2)
Paraguay	0 (0-0)	0 (0-0)	0 (0-0)	0 (0-0.01)	4.76 (4.32-5.2)
Peru	0 (0-0)	0 (0-0.01)	0 (0-1)	0 (0-0.01)	-2.42 (-2.92--1.92)
Philippines	0 (0-0)	0 (0-0)	1 (0-2)	0 (0-0.01)	1.28 (1.03-1.53)
Poland	1 (0-1)	0.01 (0-0.01)	1 (0-2)	0.01 (0-0.02)	1.91 (1.48-2.35)
Portugal	0 (0-0)	0 (0-0)	0 (0-0)	0 (0-0)	2.66 (1.57-3.77)
Puerto Rico	0 (0-0)	0 (0-0)	0 (0-0)	0 (0-0.01)	3.78 (3.2-4.37)
Qatar	0 (0-0)	0 (0-0)	0 (0-0)	0 (0-0)	7.3 (6.25-8.36)
Republic of Korea	0 (0-0)	0 (0-0)	0 (0-0)	0 (0-0)	7.57 (6.38-8.77)
Republic of Moldova	0 (0-0)	0 (0-0)	0 (0-0)	0 (0-0.01)	6.99 (5.54-8.47)
Romania	0 (0-1)	0.01 (0-0.02)	0 (0-1)	0.01 (0-0.01)	-0.37 (-0.77-0.02)
Russian Federation	4 (2-7)	0.01 (0.01-0.02)	4 (2-8)	0.01 (0-0.02)	-1.24 (-1.7--0.79)
Saint Kitts and Nevis	0 (0-0)	0.01 (0-0.02)	0 (0-0)	0 (0-0.01)	-3.13 (-3.64--2.62)
Saint Lucia	0 (0-0)	0.02 (0.01-0.05)	0 (0-0)	0.01 (0-0.03)	-0.62 (-1.02--0.22)
Saint Vincent and the Grenadines	0 (0-0)	0.02 (0.01-0.04)	0 (0-0)	0.02 (0.01-0.04)	1.11 (0.71-1.52)
San Marino	0 (0-0)	0 (0-0)	0 (0-0)	0 (0-0)	0.8 (0.27-1.32)
Saudi Arabia	0 (0-0)	0 (0-0)	0 (0-0)	0 (0-0)	3.6 (3.02-4.18)
Serbia	0 (0-0)	0.01 (0-0.01)	0 (0-0)	0.01 (0-0.02)	-0.59 (-1--0.19)
Seychelles	0 (0-0)	0 (0-0.01)	0 (0-0)	0 (0-0.01)	0.74 (0.45-1.04)
Slovakia	0 (0-0)	0.01 (0-0.02)	0 (0-0)	0 (0-0.01)	-1.74 (-2.11--1.37)
Slovenia	0 (0-0)	0.01 (0.01-0.03)	0 (0-0)	0.01 (0-0.02)	-0.85 (-1.52--0.16)
South Africa	0 (0-1)	0 (0-0.01)	1 (0-2)	0 (0-0.01)	1.05 (0.19-1.91)
Spain	0 (0-1)	0 (0-0.01)	0 (0-1)	0 (0-0)	-2.18 (-2.64--1.72)
Sri Lanka	0 (0-0)	0 (0-0.01)	0 (0-1)	0 (0-0.01)	0.77 (0.58-0.96)
Sudan	0 (0-0)	0 (0-0)	0 (0-0)	0 (0-0)	1.22 (0.24-2.22)
Suriname	0 (0-0)	0.01 (0-0.02)	0 (0-0)	0.01 (0-0.03)	2.39 (1.92-2.87)
Sweden	0 (0-0)	0.01 (0-0.01)	0 (0-0)	0 (0-0)	-3.92 (-4.32--3.52)
Switzerland	0 (0-0)	0.01 (0-0.01)	0 (0-0)	0 (0-0)	-2.8 (-3.41--2.19)
Taiwan (Province of China)	0 (0-0)	0 (0-0)	0 (0-0)	0 (0-0)	1.73 (1.09-2.37)
Tajikistan	0 (0-0)	0 (0-0)	0 (0-0)	0 (0-0)	5.19 (4.5-5.89)
Thailand	0 (0-1)	0 (0-0)	0 (0-2)	0 (0-0.01)	1.26 (0.8-1.72)
Timor-Leste	0 (0-0)	0 (0-0)	0 (0-0)	0 (0-0)	6.15 (5.22-7.08)
Trinidad and Tobago	0 (0-0)	0.01 (0-0.02)	0 (0-0)	0.01 (0-0.03)	0.27 (-0.01-0.54)
Tunisia	0 (0-0)	0 (0-0)	0 (0-0)	0 (0-0)	0.46 (0.03-0.9)
Turkey	2 (0-5)	0.02 (0-0.05)	2 (0-6)	0.01 (0-0.02)	-2.51 (-2.81--2.21)
Turkmenistan	0 (0-0)	0 (0-0)	0 (0-0)	0 (0-0.01)	10.32 (8.58-12.08)
Ukraine	1 (0-3)	0.01 (0-0.02)	1 (0-3)	0.01 (0-0.02)	-0.01 (-0.55-0.52)
United Arab Emirates	0 (0-0)	0 (0-0)	0 (0-0)	0 (0-0)	-2.1 (-2.94--1.25)
United Kingdom	1 (1-2)	0.01 (0-0.02)	1 (0-1)	0 (0-0.01)	-2.11 (-2.44--1.77)
United States of America	2 (1-4)	0 (0-0.01)	1 (1-2)	0 (0-0)	-2.98 (-3.4--2.56)
United States Virgin Islands	0 (0-0)	0.02 (0-0.04)	0 (0-0)	0.02 (0-0.05)	1.45 (0.94-1.96)
Uruguay	0 (0-0)	0 (0-0.01)	0 (0-0)	0 (0-0.01)	2.63 (1.96-3.31)
Uzbekistan	0 (0-0)	0 (0-0)	0 (0-0)	0 (0-0.01)	6.74 (5.82-7.66)
Venezuela (Bolivarian Republic of)	0 (0-0)	0 (0-0)	0 (0-0)	0 (0-0)	1.27 (0.31-2.24)
Viet Nam	0 (0-0)	0 (0-0)	0 (0-1)	0 (0-0)	3.11 (2.81-3.41)
Yemen	0 (0-0)	0 (0-0)	0 (0-0)	0 (0-0)	2.84 (2.1-3.59)
Zimbabwe	0 (0-0)	0 (0-0)	0 (0-0)	0 (0-0.01)	7.99 (6.57-9.42)
