# Supplementary material for: Global burden and trends in ovarian cancer attributable to environmental risks and occupational risks in females aged 20–49 from 1990 to 2021, with projections to 2050: a cross-sectional study
Source: BMC Public Health. 2025 Jul 25;25:2547. doi: 10.1186/s12889-025-23303-0 (PMC12291373; doi:10.1186/s12889-025-23303-0)
Supplement: Supplementary file 21 — Supplementary Material 21. Table S2. The number of DALYs cases and the age-standardized DALYs rate of ovarian cancer attributable to environmental risks in 1990 and 2021, and its trends from 1990 to 2021 globally [file 12889_2025_23303_MOESM21_ESM.csv]

	Number of DALYs cases (95% UI) in 1990	The age-standardized DALYs rate/100000 (95% UI) in 1990	Number of DALYs cases (95% UI) in 2021	The age-standardized DALYs rate/100000 (95% UI) in 2021	EAPC (95% CI)
Global	1438 (628-2512)	0.13 (0.06-0.23)	1786 (781-3233)	0.09 (0.04-0.16)	-1.34 (-1.57--1.12)
Sex
Female	1438 (628-2512)	0.13 (0.06-0.23)	1786 (781-3233)	0.09 (0.04-0.16)	-1.8 (-2.03--1.57)
Age
20-24 years	0 (0-2)	0 (0-0)	1 (0-3)	0 (0-0)	-0.63 (-1.57-0.31)
25-29 years	8 (2-18)	0 (0-0.01)	9 (2-22)	0 (0-0.01)	-1.38 (-2.04--0.71)
30-34 years	14 (4-33)	0.01 (0-0.02)	19 (5-44)	0.01 (0-0.01)	-1.06 (-1.56--0.55)
35-39 years	131 (57-232)	0.08 (0.03-0.13)	152 (65-280)	0.05 (0.02-0.1)	-1.72 (-1.97--1.47)
40-44 years	380 (168-663)	0.27 (0.12-0.47)	495 (212-900)	0.2 (0.09-0.36)	-1.32 (-1.49--1.14)
45-49 years	904 (397-1564)	0.79 (0.35-1.37)	1110 (498-1984)	0.47 (0.21-0.84)	-2.03 (-2.32--1.75)
SDI region
High-middle SDI	660 (292-1149)	0.28 (0.12-0.49)	661 (290-1194)	0.16 (0.07-0.29)	-2.32 (-2.61--2.03)
High SDI	456 (212-799)	0.2 (0.09-0.34)	290 (125-492)	0.09 (0.04-0.16)	-2.4 (-2.57--2.23)
Low-middle SDI	51 (21-106)	0.02 (0.01-0.05)	179 (74-334)	0.04 (0.02-0.07)	1.37 (1.16-1.59)
Low SDI	3 (0-13)	0 (0-0.02)	13 (2-43)	0.01 (0-0.02)	1.29 (1.17-1.41)
Middle SDI	264 (108-522)	0.08 (0.03-0.16)	641 (266-1230)	0.09 (0.04-0.18)	0.11 (-0.06-0.28)
GBD region
Advanced Health System	996 (451-1677)	0.29 (0.13-0.49)	766 (346-1354)	0.17 (0.08-0.3)	-1.76 (-2.12--1.41)
Africa	11 (3-31)	0.01 (0-0.03)	34 (8-86)	0.01 (0-0.03)	0.03 (-1-1.07)
African Region	11 (3-31)	0.01 (0-0.04)	34 (8-86)	0.02 (0-0.04)	-0.1 (-1.15-0.97)
America	324 (144-541)	0.2 (0.09-0.34)	598 (269-1025)	0.21 (0.09-0.36)	0.3 (0.16-0.44)
Andean Latin America	6 (1-17)	0.09 (0.01-0.24)	18 (3-50)	0.1 (0.02-0.3)	-0.01 (-0.42-0.41)
Asia	276 (83-607)	0.04 (0.01-0.1)	500 (135-1001)	0.04 (0.01-0.08)	0.12 (-0.11-0.35)
Australasia	21 (8-42)	0.4 (0.15-0.78)	15 (6-29)	0.17 (0.07-0.33)	-1.73 (-2.28--1.19)
Basic Health System	421 (168-815)	0.09 (0.04-0.18)	948 (398-1793)	0.1 (0.04-0.2)	0.91 (0.67-1.15)
Caribbean	11 (5-22)	0.15 (0.06-0.3)	26 (8-60)	0.21 (0.06-0.48)	1.03 (0.79-1.27)
Central Asia	16 (7-29)	0.14 (0.06-0.26)	37 (13-75)	0.15 (0.05-0.3)	-0.02 (-0.43-0.39)
Central Europe	108 (48-195)	0.34 (0.15-0.61)	102 (43-186)	0.27 (0.11-0.5)	-0.04 (-0.38-0.3)
Central Latin America	36 (16-64)	0.12 (0.06-0.22)	144 (56-283)	0.2 (0.08-0.4)	2.71 (2.39-3.03)
Commonwealth High Income	104 (47-176)	0.35 (0.16-0.59)	71 (32-123)	0.17 (0.08-0.3)	-1.85 (-2.18--1.52)
Commonwealth Low Income	0 (0-1)	0 (0-0)	0 (0-3)	0 (0-0)	1.52 (0.76-2.28)
Commonwealth Middle Income	18 (5-43)	0.01 (0-0.02)	53 (14-126)	0.01 (0-0.03)	0.48 (-0.26-1.23)
East Asia	159 (33-389)	0.06 (0.01-0.16)	229 (47-511)	0.05 (0.01-0.11)	0.21 (-0.16-0.59)
East Asia & Pacific - WB	256 (74-569)	0.07 (0.02-0.14)	442 (116-899)	0.06 (0.02-0.13)	0.64 (0.38-0.89)
Eastern Africa	0 (0-0)	0 (0-0)	0 (0-1)	0 (0-0)	-0.1 (-0.82-0.63)
Eastern Europe	270 (119-456)	0.49 (0.22-0.83)	271 (110-496)	0.41 (0.16-0.75)	-0.92 (-1.38--0.46)
Eastern Mediterranean Region	4 (1-12)	0.01 (0-0.02)	17 (2-55)	0.01 (0-0.03)	1.04 (0.54-1.53)
Europe	824 (377-1380)	0.41 (0.19-0.69)	651 (289-1182)	0.25 (0.11-0.46)	-1.54 (-1.9--1.19)
Europe & Central Asia - WB	831 (381-1392)	0.4 (0.18-0.67)	674 (303-1222)	0.25 (0.11-0.45)	-1.59 (-1.92--1.26)
European Region	834 (382-1397)	0.4 (0.18-0.67)	677 (304-1226)	0.24 (0.11-0.44)	-1.6 (-1.93--1.27)
High-income Asia Pacific	28 (11-54)	0.05 (0.02-0.1)	20 (7-40)	0.04 (0.01-0.07)	-0.48 (-0.87--0.09)
High-income North America	120 (51-208)	0.16 (0.07-0.28)	73 (31-133)	0.07 (0.03-0.13)	-2.76 (-3.16--2.35)
Latin America & Caribbean - WB	204 (94-337)	0.24 (0.11-0.39)	526 (234-917)	0.28 (0.12-0.49)	1.01 (0.79-1.22)
Limited Health System	18 (2-62)	0.01 (0-0.02)	69 (12-173)	0.01 (0-0.03)	1.81 (1.46-2.17)
Middle East & North Africa - WB	7 (2-15)	0.02 (0.01-0.04)	17 (3-53)	0.01 (0-0.04)	-0.54 (-0.99--0.1)
Minimal Health System	0 (0-1)	0 (0-0)	0 (0-3)	0 (0-0.01)	2.41 (1.35-3.47)
North Africa and Middle East	105 (24-241)	0.19 (0.04-0.44)	121 (28-294)	0.08 (0.02-0.19)	-3.02 (-3.42--2.62)
North America	120 (51-209)	0.16 (0.07-0.28)	73 (31-133)	0.07 (0.03-0.13)	-2.76 (-3.16--2.36)
Northern Africa	0 (0-0)	0 (0-0)	0 (0-0)	0 (0-0)	2.41 (2.02-2.79)
Oceania	0 (0-0)	0 (0-0)	0 (0-0)	0 (0-0)	-0.12 (-1.33-1.11)
Region of the Americas	324 (144-541)	0.2 (0.09-0.34)	598 (269-1025)	0.21 (0.09-0.36)	0.3 (0.16-0.44)
South-East Asia Region	42 (5-111)	0.02 (0-0.04)	142 (18-321)	0.03 (0-0.06)	1.37 (1.03-1.72)
South Asia	1 (0-10)	0 (0-0.01)	9 (0-40)	0 (0-0.01)	4.17 (3.74-4.6)
South Asia - WB	6 (1-21)	0 (0-0.01)	17 (1-55)	0 (0-0.01)	0.99 (0.67-1.31)
Southeast Asia	52 (8-124)	0.06 (0.01-0.13)	183 (28-396)	0.09 (0.01-0.2)	1.8 (1.53-2.08)
Southern Africa	11 (3-31)	0.07 (0.02-0.19)	33 (7-86)	0.09 (0.02-0.23)	0.56 (-0.45-1.59)
Southern Latin America	27 (10-55)	0.24 (0.09-0.47)	58 (23-112)	0.3 (0.12-0.58)	1.78 (1.48-2.07)
Southern Sub-Saharan Africa	11 (3-31)	0.12 (0.03-0.33)	33 (7-86)	0.17 (0.04-0.43)	1.15 (0.23-2.07)
Sub-Saharan Africa - WB	11 (3-31)	0.01 (0-0.04)	33 (8-86)	0.02 (0-0.04)	-0.09 (-1.16-0.98)
Tropical Latin America	124 (56-209)	0.4 (0.18-0.67)	281 (125-485)	0.41 (0.18-0.71)	0.37 (0.18-0.56)
Western Europe	343 (161-586)	0.33 (0.16-0.57)	166 (72-286)	0.13 (0.06-0.22)	-2.69 (-3.08--2.3)
Western Pacific Region	218 (69-480)	0.07 (0.02-0.15)	311 (80-660)	0.05 (0.01-0.12)	0.2 (-0.1-0.5)
Country
Afghanistan	0 (0-1)	0 (0-0.03)	0 (0-3)	0 (0-0.05)	1.48 (0.6-2.37)
Albania	0 (0-1)	0.08 (0.01-0.21)	1 (0-2)	0.08 (0-0.25)	1.88 (1.51-2.24)
Algeria	0 (0-0)	0 (0-0)	0 (0-0)	0 (0-0)	1.89 (1.35-2.44)
American Samoa	0 (0-0)	0 (0-0.01)	0 (0-0)	0.01 (0-0.07)	4.88 (3.12-6.66)
Andorra	0 (0-0)	0.14 (0.02-0.38)	0 (0-0)	0.08 (0.01-0.19)	-0.77 (-1.2--0.33)
Antigua and Barbuda	0 (0-0)	0.07 (0.01-0.17)	0 (0-0)	0.03 (0-0.1)	-2.78 (-3.45--2.1)
Argentina	20 (6-43)	0.25 (0.08-0.54)	45 (16-91)	0.35 (0.13-0.7)	2.23 (1.88-2.58)
Armenia	7 (3-14)	1.06 (0.42-2.14)	6 (3-12)	0.74 (0.3-1.46)	-0.64 (-0.97--0.31)
Australia	19 (7-38)	0.43 (0.15-0.85)	13 (5-26)	0.18 (0.06-0.36)	-1.8 (-2.39--1.21)
Austria	8 (3-16)	0.36 (0.13-0.73)	2 (1-5)	0.08 (0.03-0.18)	-3.97 (-4.49--3.44)
Azerbaijan	0 (0-1)	0.01 (0-0.07)	1 (0-5)	0.05 (0-0.19)	6.34 (5.43-7.25)
Bahamas	0 (0-1)	0.57 (0.19-1.21)	1 (0-2)	0.56 (0.14-1.41)	0.62 (0.34-0.91)
Bahrain	0 (0-0)	0 (0-0)	0 (0-0)	0.01 (0-0.06)	15.92 (14.05-17.82)
Bangladesh	0 (0-1)	0 (0-0.01)	0 (0-3)	0 (0-0.01)	1.64 (0.93-2.36)
Barbados	0 (0-1)	0.44 (0.14-0.96)	0 (0-1)	0.32 (0.08-0.77)	-0.5 (-0.84--0.17)
Belarus	3 (1-8)	0.14 (0.05-0.32)	5 (1-12)	0.18 (0.05-0.41)	1.12 (0.4-1.84)
Belgium	8 (3-17)	0.32 (0.1-0.67)	5 (2-11)	0.16 (0.05-0.33)	-1.79 (-2.19--1.39)
Belize	0 (0-0)	0.22 (0.07-0.45)	0 (0-1)	0.29 (0.1-0.62)	1.17 (0.55-1.78)
Bermuda	0 (0-1)	1.72 (0.6-3.48)	0 (0-0)	0.39 (0.12-0.86)	-5.19 (-5.76--4.62)
Bhutan	0 (0-0)	0 (0-0.01)	0 (0-0)	0 (0-0.02)	3.3 (2.78-3.82)
Bolivia (Plurinational State of)	1 (0-3)	0.08 (0.01-0.29)	5 (1-17)	0.19 (0.02-0.58)	3.32 (2.98-3.66)
Bosnia and Herzegovina	0 (0-0)	0 (0-0.03)	0 (0-0)	0 (0-0.03)	0.8 (0.29-1.3)
Botswana	0 (0-0)	0.03 (0-0.13)	0 (0-1)	0.04 (0-0.2)	0 (-0.91-0.91)
Brazil	124 (56-209)	0.41 (0.19-0.69)	279 (124-482)	0.42 (0.19-0.73)	0.37 (0.18-0.56)
Brunei Darussalam	0 (0-0)	0.11 (0-0.42)	0 (0-0)	0.1 (0-0.37)	1.35 (0.8-1.9)
Bulgaria	3 (1-7)	0.12 (0.02-0.28)	4 (1-11)	0.18 (0.03-0.48)	1.95 (1.36-2.55)
Cambodia	1 (0-3)	0.04 (0-0.17)	7 (0-24)	0.16 (0.01-0.58)	5.41 (5.14-5.69)
Canada	14 (4-29)	0.19 (0.06-0.4)	12 (4-26)	0.11 (0.04-0.25)	-1.31 (-1.72--0.9)
Chile	7 (2-14)	0.22 (0.08-0.45)	11 (4-22)	0.21 (0.08-0.41)	0.21 (-0.16-0.58)
China	154 (31-381)	0.07 (0.01-0.16)	216 (41-491)	0.05 (0.01-0.11)	0.12 (-0.26-0.5)
Colombia	9 (3-21)	0.15 (0.05-0.34)	28 (7-69)	0.21 (0.05-0.51)	2.3 (1.95-2.64)
Costa Rica	0 (0-0)	0 (0-0)	0 (0-0)	0 (0-0.01)	3.11 (1.05-5.2)
Croatia	3 (1-6)	0.21 (0.06-0.48)	3 (1-7)	0.26 (0.09-0.58)	1.72 (0.66-2.79)
Cuba	3 (1-6)	0.1 (0.03-0.21)	4 (1-9)	0.12 (0.02-0.28)	-0.3 (-0.9-0.31)
Cyprus	0 (0-1)	0.08 (0-0.42)	0 (0-0)	0.01 (0-0.1)	-7.06 (-7.59--6.53)
Czechia	16 (6-32)	0.52 (0.2-1.03)	7 (2-15)	0.17 (0.05-0.4)	-3.58 (-4.07--3.08)
Democratic People's Republic of Korea	4 (0-11)	0.07 (0-0.2)	9 (1-24)	0.11 (0.01-0.3)	2.69 (2.38-2.99)
Denmark	6 (2-12)	0.4 (0.16-0.79)	3 (1-5)	0.16 (0.05-0.32)	-3.62 (-4.27--2.97)
Dominican Republic	0 (0-1)	0.03 (0-0.11)	2 (0-6)	0.07 (0-0.22)	4.2 (3.35-5.05)
Ecuador	0 (0-0)	0.01 (0-0.02)	4 (0-10)	0.08 (0.01-0.23)	10.33 (8.88-11.81)
Egypt	0 (0-0)	0 (0-0)	0 (0-0)	0 (0-0)	0.03 (-0.36-0.42)
Estonia	0 (0-0)	0 (0-0)	0 (0-0)	0 (0-0.01)	1.57 (-0.9-4.1)
Eswatini	0 (0-0)	0.03 (0-0.18)	0 (0-1)	0.09 (0-0.47)	3.48 (2.15-4.83)
Fiji	0 (0-0)	0 (0-0)	0 (0-0)	0 (0-0)	-0.64 (-1.09--0.19)
Finland	3 (1-7)	0.21 (0.07-0.44)	1 (0-2)	0.06 (0.02-0.14)	-4.97 (-5.56--4.38)
France	22 (7-50)	0.16 (0.05-0.36)	16 (5-35)	0.08 (0.03-0.19)	-1.39 (-1.8--0.99)
Georgia	0 (0-0)	0 (0-0)	2 (0-5)	0.19 (0.04-0.45)	145.99 (108.67-189.97)
Germany	62 (22-134)	0.28 (0.1-0.62)	20 (6-44)	0.09 (0.03-0.2)	-2.97 (-3.48--2.46)
Greece	1 (0-3)	0.04 (0.01-0.1)	1 (0-3)	0.03 (0-0.08)	-1.16 (-1.6--0.71)
Greenland	0 (0-0)	0.06 (0-0.32)	0 (0-0)	0.08 (0-0.47)	1.41 (0.28-2.56)
Grenada	0 (0-0)	1.31 (0.47-2.63)	0 (0-1)	1.29 (0.47-2.65)	0.81 (0.54-1.08)
Guatemala	0 (0-1)	0.04 (0.01-0.09)	2 (0-7)	0.07 (0.01-0.18)	2.51 (1.98-3.05)
Guyana	1 (0-1)	0.49 (0.18-1.01)	1 (0-4)	0.77 (0.25-1.88)	2.24 (1.67-2.82)
Haiti	3 (0-11)	0.3 (0.04-1.01)	12 (2-36)	0.38 (0.05-1.17)	1.19 (0.77-1.6)
Honduras	1 (0-2)	0.08 (0-0.28)	5 (0-17)	0.2 (0-0.72)	3.31 (2.76-3.87)
Hungary	17 (5-35)	0.58 (0.18-1.18)	7 (2-18)	0.22 (0.06-0.54)	-3.49 (-3.99--2.99)
Iceland	0 (0-0)	0.18 (0.05-0.41)	0 (0-0)	0.07 (0.02-0.18)	-3.64 (-4--3.28)
India	1 (0-8)	0 (0-0.01)	7 (0-33)	0 (0-0.01)	4.63 (4.08-5.18)
Indonesia	16 (1-46)	0.04 (0-0.12)	75 (6-201)	0.09 (0.01-0.25)	2.87 (2.52-3.22)
Iran (Islamic Republic of)	0 (0-0)	0 (0-0)	0 (0-0)	0 (0-0)	-3.39 (-4.32--2.46)
Iraq	3 (0-8)	0.12 (0.01-0.33)	13 (1-46)	0.14 (0.01-0.49)	0.6 (0.06-1.14)
Ireland	2 (1-4)	0.25 (0.09-0.51)	1 (0-1)	0.04 (0.01-0.08)	-5.97 (-6.43--5.51)
Israel	3 (1-6)	0.28 (0.1-0.59)	2 (1-5)	0.09 (0.03-0.19)	-3.58 (-4.02--3.15)
Italy	98 (44-172)	0.62 (0.28-1.09)	40 (18-68)	0.2 (0.09-0.33)	-3.21 (-3.69--2.72)
Jamaica	0 (0-0)	0.04 (0-0.13)	0 (0-0)	0 (0-0.03)	-12.94 (-15.33--10.49)
Japan	27 (11-52)	0.06 (0.02-0.12)	18 (6-35)	0.05 (0.02-0.09)	-0.36 (-0.8-0.08)
Jordan	0 (0-0)	0.01 (0-0.04)	0 (0-0)	0 (0-0)	-11.6 (-13.14--10.03)
Kazakhstan	7 (2-15)	0.22 (0.08-0.47)	10 (2-22)	0.18 (0.05-0.42)	-1.96 (-2.7--1.22)
Kyrgyzstan	0 (0-0)	0 (0-0.01)	1 (0-4)	0.07 (0-0.23)	21.44 (19.01-23.92)
Lao People's Democratic Republic	0 (0-2)	0.04 (0-0.22)	2 (0-6)	0.09 (0-0.34)	2.73 (2.36-3.11)
Latvia	1 (0-2)	0.08 (0-0.25)	0 (0-1)	0.08 (0-0.26)	-1.51 (-2.43--0.59)
Lebanon	1 (0-2)	0.11 (0.01-0.37)	1 (0-4)	0.09 (0.01-0.27)	-0.57 (-0.76--0.37)
Lesotho	0 (0-0)	0.01 (0-0.1)	1 (0-2)	0.15 (0-0.57)	8.45 (7.5-9.41)
Libya	0 (0-0)	0 (0-0)	0 (0-0)	0 (0-0)	5.79 (5.14-6.44)
Lithuania	6 (2-12)	0.63 (0.24-1.25)	2 (1-5)	0.25 (0.07-0.6)	-4.12 (-4.86--3.37)
Luxembourg	0 (0-0)	0.09 (0.02-0.25)	0 (0-0)	0.03 (0-0.08)	-2.98 (-3.45--2.5)
Malaysia	0 (0-1)	0 (0-0.02)	1 (0-6)	0.01 (0-0.08)	6.35 (5.72-6.98)
Maldives	0 (0-0)	0.06 (0-0.44)	0 (0-0)	0.02 (0-0.09)	-4.97 (-5.61--4.32)
Malta	0 (0-0)	0.08 (0.02-0.19)	0 (0-0)	0.07 (0.01-0.18)	-0.6 (-1.01--0.19)
Marshall Islands	0 (0-0)	0 (0-0)	0 (0-0)	0 (0-0)	-8.97 (-11.91--5.94)
Mauritius	0 (0-0)	0.01 (0-0.06)	0 (0-0)	0.03 (0-0.12)	2.27 (1.44-3.11)
Mexico	25 (11-43)	0.17 (0.07-0.29)	105 (40-206)	0.28 (0.11-0.55)	2.99 (2.61-3.37)
Micronesia (Federated States of)	0 (0-0)	0 (0-0)	0 (0-0)	0 (0-0)	-11.72 (-18.58--4.28)
Monaco	0 (0-0)	0.02 (0-0.13)	0 (0-0)	0.01 (0-0.06)	-3.26 (-3.93--2.58)
Mongolia	1 (0-3)	0.37 (0.08-0.99)	3 (1-9)	0.36 (0.08-0.96)	0.59 (0.13-1.05)
Montenegro	0 (0-1)	0.24 (0.04-0.66)	0 (0-1)	0.19 (0.02-0.56)	0.03 (-0.46-0.53)
Morocco	0 (0-0)	0 (0-0)	0 (0-0)	0 (0-0)	3.94 (3.56-4.32)
Myanmar	6 (0-26)	0.08 (0-0.34)	16 (0-63)	0.11 (0-0.42)	0.82 (0.51-1.14)
Namibia	0 (0-0)	0.03 (0-0.12)	0 (0-1)	0.05 (0-0.24)	0.35 (-0.55-1.25)
Nepal	0 (0-0)	0 (0-0.01)	0 (0-1)	0 (0-0.02)	3.81 (3.01-4.62)
Netherlands	19 (7-37)	0.45 (0.17-0.9)	8 (3-16)	0.16 (0.05-0.35)	-3.83 (-4.37--3.28)
New Zealand	2 (1-5)	0.27 (0.1-0.55)	2 (1-4)	0.14 (0.05-0.29)	-1.29 (-1.68--0.9)
Nicaragua	0 (0-0)	0 (0-0)	0 (0-0)	0 (0-0.03)	12.25 (11.14-13.37)
North Macedonia	0 (0-1)	0.06 (0-0.23)	0 (0-1)	0.05 (0-0.19)	-0.55 (-0.94--0.17)
Northern Mariana Islands	0 (0-0)	0 (0-0)	0 (0-0)	0 (0-0)	0.88 (-5.84-8.08)
Norway	5 (2-9)	0.45 (0.18-0.79)	1 (1-2)	0.07 (0.03-0.13)	-4.15 (-4.82--3.47)
Oman	0 (0-0)	0 (0-0)	0 (0-0)	0 (0-0)	6.36 (4.99-7.75)
Pakistan	0 (0-2)	0 (0-0.01)	2 (0-14)	0 (0-0.03)	3.07 (2.35-3.81)
Palestine	0 (0-0)	0 (0-0)	0 (0-0)	0 (0-0)	-8.89 (-14.86--2.51)
Panama	0 (0-0)	0.03 (0.01-0.09)	0 (0-1)	0.03 (0-0.13)	0.17 (-0.8-1.14)
Paraguay	0 (0-1)	0.03 (0-0.14)	2 (0-6)	0.1 (0.01-0.33)	4.79 (4.35-5.23)
Peru	5 (0-14)	0.14 (0.01-0.36)	8 (0-29)	0.09 (0-0.3)	-2.42 (-2.92--1.92)
Philippines	11 (2-23)	0.09 (0.02-0.19)	35 (6-89)	0.13 (0.02-0.33)	1.22 (0.98-1.47)
Poland	31 (14-54)	0.35 (0.16-0.6)	49 (19-93)	0.4 (0.16-0.76)	1.93 (1.5-2.36)
Portugal	1 (0-4)	0.05 (0-0.15)	3 (1-6)	0.07 (0.02-0.16)	2.7 (1.61-3.81)
Puerto Rico	0 (0-1)	0.05 (0.01-0.11)	1 (0-3)	0.13 (0.02-0.35)	3.81 (3.23-4.4)
Qatar	0 (0-0)	0 (0-0.01)	0 (0-0)	0.01 (0-0.04)	7.25 (6.21-8.3)
Republic of Korea	0 (0-4)	0 (0-0.04)	2 (0-8)	0.01 (0-0.05)	7.54 (6.37-8.73)
Republic of Moldova	1 (0-2)	0.05 (0.01-0.16)	2 (1-5)	0.18 (0.05-0.38)	6.6 (5.21-8)
Romania	20 (6-44)	0.36 (0.11-0.77)	17 (4-40)	0.27 (0.07-0.66)	-0.42 (-0.8--0.03)
Russian Federation	197 (87-329)	0.56 (0.25-0.94)	192 (74-364)	0.42 (0.16-0.79)	-1.25 (-1.69--0.81)
Saint Kitts and Nevis	0 (0-0)	0.32 (0.1-0.74)	0 (0-0)	0.13 (0.03-0.35)	-3.24 (-3.75--2.73)
Saint Lucia	0 (0-0)	1.07 (0.39-2.14)	0 (0-1)	0.68 (0.23-1.48)	-0.7 (-1.1--0.31)
Saint Vincent and the Grenadines	0 (0-0)	0.84 (0.3-1.69)	0 (0-1)	0.97 (0.35-2)	1.04 (0.64-1.44)
San Marino	0 (0-0)	0.05 (0-0.21)	0 (0-0)	0.03 (0-0.13)	0.82 (0.3-1.35)
Saudi Arabia	0 (0-0)	0 (0-0)	0 (0-0)	0 (0-0)	3.66 (3.08-4.25)
Serbia	7 (2-18)	0.29 (0.06-0.69)	7 (1-19)	0.26 (0.04-0.7)	-0.61 (-1.02--0.21)
Seychelles	0 (0-0)	0.13 (0-0.45)	0 (0-0)	0.12 (0-0.44)	0.72 (0.43-1.01)
Slovakia	4 (1-10)	0.3 (0.06-0.71)	3 (0-8)	0.15 (0.02-0.45)	-1.76 (-2.13--1.38)
Slovenia	4 (1-7)	0.68 (0.25-1.35)	2 (1-5)	0.38 (0.13-0.86)	-0.83 (-1.5--0.16)
South Africa	10 (3-30)	0.15 (0.04-0.42)	31 (7-82)	0.21 (0.05-0.54)	1 (0.12-1.89)
Spain	22 (7-46)	0.22 (0.08-0.47)	17 (5-35)	0.1 (0.03-0.22)	-2.21 (-2.67--1.74)
Sri Lanka	4 (1-11)	0.11 (0.02-0.29)	8 (0-25)	0.12 (0.01-0.39)	0.78 (0.59-0.97)
Sudan	0 (0-0)	0 (0-0)	0 (0-0)	0 (0-0)	1.28 (0.3-2.27)
Suriname	0 (0-1)	0.31 (0.06-0.8)	1 (0-2)	0.5 (0.11-1.3)	2.35 (1.89-2.82)
Sweden	9 (4-17)	0.34 (0.14-0.66)	3 (1-5)	0.1 (0.04-0.19)	-3.89 (-4.29--3.5)
Switzerland	5 (2-10)	0.25 (0.09-0.5)	3 (1-5)	0.1 (0.04-0.21)	-2.8 (-3.41--2.18)
Taiwan (Province of China)	1 (0-3)	0.02 (0-0.07)	4 (0-12)	0.04 (0-0.15)	1.76 (1.13-2.39)
Tajikistan	0 (0-1)	0.01 (0-0.09)	1 (0-3)	0.05 (0-0.15)	5.18 (4.49-5.86)
Thailand	11 (0-32)	0.08 (0-0.23)	26 (0-83)	0.14 (0-0.44)	1.24 (0.76-1.73)
Timor-Leste	0 (0-0)	0.01 (0-0.06)	0 (0-1)	0.06 (0-0.24)	6.19 (5.26-7.13)
Trinidad and Tobago	1 (0-3)	0.52 (0.18-1.07)	2 (0-5)	0.51 (0.12-1.28)	0.26 (-0.01-0.54)
Tunisia	0 (0-0)	0 (0-0)	0 (0-0)	0 (0-0)	0.51 (0.07-0.94)
Turkey	101 (23-237)	0.95 (0.22-2.22)	106 (22-264)	0.42 (0.09-1.04)	-2.49 (-2.79--2.2)
Turkmenistan	0 (0-0)	0.02 (0-0.06)	2 (0-6)	0.17 (0.04-0.47)	10.31 (8.58-12.08)
Ukraine	62 (23-124)	0.45 (0.16-0.9)	68 (20-157)	0.48 (0.14-1.12)	-0.05 (-0.57-0.48)
United Arab Emirates	0 (0-0)	0 (0-0)	0 (0-0)	0 (0-0)	-2.08 (-2.91--1.24)
United Kingdom	67 (31-110)	0.43 (0.2-0.71)	40 (18-68)	0.21 (0.1-0.36)	-2.02 (-2.35--1.69)
United States of America	106 (45-185)	0.16 (0.07-0.28)	61 (26-110)	0.07 (0.03-0.12)	-2.99 (-3.41--2.57)
United States Virgin Islands	0 (0-1)	0.81 (0.2-2.11)	0 (0-0)	0.81 (0.18-2.2)	1.43 (0.94-1.92)
Uruguay	1 (0-3)	0.14 (0.03-0.35)	2 (1-5)	0.24 (0.08-0.48)	2.69 (2.02-3.37)
Uzbekistan	1 (0-2)	0.02 (0-0.07)	10 (2-24)	0.11 (0.03-0.26)	6.72 (5.8-7.65)
Venezuela (Bolivarian Republic of)	1 (0-2)	0.02 (0-0.06)	4 (0-14)	0.05 (0-0.18)	1.22 (0.27-2.19)
Viet Nam	2 (0-9)	0.02 (0-0.08)	13 (0-46)	0.04 (0-0.16)	3.08 (2.8-3.37)
Yemen	0 (0-0)	0 (0-0)	0 (0-0)	0 (0-0)	2.86 (2.12-3.61)
Zimbabwe	0 (0-1)	0 (0-0.05)	1 (0-7)	0.03 (0-0.24)	8.01 (6.6-9.45)
