# Supplementary material for: Global burden and trends in ovarian cancer attributable to environmental risks and occupational risks in females aged 20–49 from 1990 to 2021, with projections to 2050: a cross-sectional study
Source: BMC Public Health. 2025 Jul 25;25:2547. doi: 10.1186/s12889-025-23303-0 (PMC12291373; doi:10.1186/s12889-025-23303-0)
Supplement: Supplementary file 22 — Supplementary Material 22. Table S3. The number of YLDs cases and the age-standardized YLDs rate of ovarian cancer attributable to environmental risks in 1990 and 2021, and its trends from 1990 to 2021 globally [file 12889_2025_23303_MOESM22_ESM.csv]

	Number of YLDs cases (95% UI) in 1990	The age-standardized YLDs rate/100000 (95% UI) in 1990	Number of YLDs cases (95% UI) in 2021	The age-standardized YLDs rate/100000 (95% UI) in 2021	EAPC (95% CI)
Global	46 (18-82)	0 (0-0.01)	66 (26-125)	0 (0-0.01)	-0.85 (-1.08--0.62)
Sex
Female	46 (18-82)	0 (0-0.01)	66 (26-125)	0 (0-0.01)	-1.3 (-1.55--1.05)
Age
20-24 years	0 (0-0)	0 (0-0)	0 (0-0)	0 (0-0)	-0.42 (-1.43-0.6)
25-29 years	0 (0-1)	0 (0-0)	0 (0-1)	0 (0-0)	-0.59 (-1.33-0.15)
30-34 years	0 (0-1)	0 (0-0)	1 (0-2)	0 (0-0)	-0.46 (-1.03-0.11)
35-39 years	5 (2-8)	0 (0-0)	6 (2-13)	0 (0-0)	-1.07 (-1.32--0.83)
40-44 years	13 (5-23)	0.01 (0-0.02)	20 (8-38)	0.01 (0-0.02)	-0.7 (-0.89--0.51)
45-49 years	28 (11-49)	0.02 (0.01-0.04)	38 (16-71)	0.02 (0.01-0.03)	-1.64 (-1.95--1.34)
SDI region
High-middle SDI	21 (8-37)	0.01 (0-0.02)	24 (10-45)	0.01 (0-0.01)	-1.74 (-2.01--1.46)
High SDI	16 (7-29)	0.01 (0-0.01)	12 (5-22)	0 (0-0.01)	-1.83 (-2.06--1.61)
Low-middle SDI	2 (1-3)	0 (0-0)	6 (2-13)	0 (0-0)	2 (1.77-2.24)
Low SDI	0 (0-0)	0 (0-0)	0 (0-1)	0 (0-0)	1.7 (1.56-1.84)
Middle SDI	8 (3-15)	0 (0-0)	23 (9-47)	0 (0-0.01)	0.84 (0.62-1.05)
GBD region
Advanced Health System	34 (14-58)	0.01 (0-0.02)	30 (12-52)	0.01 (0-0.01)	-1.25 (-1.61--0.89)
Africa	0 (0-1)	0 (0-0)	1 (0-3)	0 (0-0)	0.18 (-0.85-1.22)
African Region	0 (0-1)	0 (0-0)	1 (0-3)	0 (0-0)	0.05 (-1-1.11)
America	10 (4-18)	0.01 (0-0.01)	20 (8-36)	0.01 (0-0.01)	0.44 (0.27-0.6)
Andean Latin America	0 (0-0)	0 (0-0.01)	1 (0-2)	0 (0-0.01)	0.77 (0.34-1.21)
Asia	9 (2-19)	0 (0-0)	21 (5-44)	0 (0-0)	1.08 (0.83-1.33)
Australasia	1 (0-2)	0.01 (0-0.03)	1 (0-1)	0.01 (0-0.02)	-0.95 (-1.52--0.37)
Basic Health System	12 (4-24)	0 (0-0.01)	34 (13-68)	0 (0-0.01)	1.66 (1.42-1.9)
Caribbean	0 (0-1)	0 (0-0.01)	1 (0-2)	0.01 (0-0.01)	1.2 (0.92-1.48)
Central Asia	0 (0-1)	0 (0-0.01)	1 (0-2)	0 (0-0.01)	0.28 (-0.11-0.67)
Central Europe	3 (1-6)	0.01 (0-0.02)	3 (1-6)	0.01 (0-0.02)	0.51 (0.15-0.87)
Central Latin America	1 (0-2)	0 (0-0.01)	5 (2-9)	0.01 (0-0.01)	3.2 (2.87-3.52)
Commonwealth High Income	4 (1-7)	0.01 (0-0.02)	3 (1-6)	0.01 (0-0.01)	-0.91 (-1.26--0.56)
Commonwealth Low Income	0 (0-0)	0 (0-0)	0 (0-0)	0 (0-0)	2.39 (1.6-3.19)
Commonwealth Middle Income	1 (0-1)	0 (0-0)	2 (0-4)	0 (0-0)	0.72 (0.01-1.43)
East Asia	4 (1-11)	0 (0-0)	9 (2-19)	0 (0-0)	1.27 (0.9-1.64)
East Asia & Pacific - WB	8 (2-18)	0 (0-0)	19 (4-40)	0 (0-0.01)	1.63 (1.37-1.89)
Eastern Africa	0 (0-0)	0 (0-0)	0 (0-0)	0 (0-0)	0.4 (-0.32-1.13)
Eastern Europe	8 (3-15)	0.02 (0.01-0.03)	9 (3-17)	0.01 (0.01-0.03)	-0.5 (-0.93--0.07)
Eastern Mediterranean Region	0 (0-0)	0 (0-0)	1 (0-2)	0 (0-0)	1.7 (1.22-2.19)
Europe	27 (11-47)	0.01 (0.01-0.02)	25 (10-44)	0.01 (0-0.02)	-1.03 (-1.38--0.68)
Europe & Central Asia - WB	27 (11-48)	0.01 (0.01-0.02)	25 (10-45)	0.01 (0-0.02)	-1.17 (-1.51--0.83)
European Region	28 (11-48)	0.01 (0.01-0.02)	25 (10-46)	0.01 (0-0.02)	-1.11 (-1.44--0.78)
High-income Asia Pacific	1 (0-2)	0 (0-0)	1 (0-2)	0 (0-0)	0.64 (0.23-1.06)
High-income North America	5 (2-8)	0.01 (0-0.01)	3 (1-6)	0 (0-0.01)	-2.44 (-2.86--2.02)
Latin America & Caribbean - WB	6 (2-10)	0.01 (0-0.01)	17 (7-31)	0.01 (0-0.02)	1.54 (1.32-1.76)
Limited Health System	1 (0-2)	0 (0-0)	3 (0-7)	0 (0-0)	2.33 (1.97-2.68)
Middle East & North Africa - WB	0 (0-0)	0 (0-0)	1 (0-2)	0 (0-0)	-0.01 (-0.45-0.44)
Minimal Health System	0 (0-0)	0 (0-0)	0 (0-0)	0 (0-0)	2.82 (1.76-3.89)
North Africa and Middle East	3 (1-7)	0.01 (0-0.01)	4 (1-11)	0 (0-0.01)	-2.04 (-2.44--1.63)
North America	5 (2-8)	0.01 (0-0.01)	3 (1-6)	0 (0-0.01)	-2.44 (-2.87--2.02)
Northern Africa	0 (0-0)	0 (0-0)	0 (0-0)	0 (0-0)	3.25 (2.83-3.67)
Oceania	0 (0-0)	0 (0-0)	0 (0-0)	0 (0-0)	0.23 (-1.02-1.49)
Region of the Americas	10 (4-18)	0.01 (0-0.01)	20 (8-36)	0.01 (0-0.01)	0.44 (0.27-0.6)
South-East Asia Region	2 (0-4)	0 (0-0)	7 (1-17)	0 (0-0)	1.94 (1.54-2.34)
South Asia	0 (0-0)	0 (0-0)	0 (0-1)	0 (0-0)	4.71 (4.28-5.15)
South Asia - WB	0 (0-1)	0 (0-0)	1 (0-2)	0 (0-0)	1.15 (0.83-1.47)
Southeast Asia	2 (0-5)	0 (0-0.01)	9 (1-22)	0 (0-0.01)	2.39 (2.07-2.71)
Southern Africa	0 (0-1)	0 (0-0.01)	1 (0-3)	0 (0-0.01)	0.71 (-0.3-1.73)
Southern Latin America	1 (0-2)	0.01 (0-0.02)	2 (1-5)	0.01 (0-0.02)	2.43 (2.12-2.74)
Southern Sub-Saharan Africa	0 (0-1)	0 (0-0.01)	1 (0-3)	0 (0-0.01)	1.3 (0.38-2.23)
Sub-Saharan Africa - WB	0 (0-1)	0 (0-0)	1 (0-3)	0 (0-0)	0.05 (-1.01-1.12)
Tropical Latin America	3 (1-6)	0.01 (0-0.02)	9 (4-17)	0.01 (0.01-0.02)	0.92 (0.73-1.12)
Western Europe	13 (5-24)	0.01 (0.01-0.02)	8 (3-14)	0.01 (0-0.01)	-1.99 (-2.39--1.58)
Western Pacific Region	6 (2-15)	0 (0-0)	12 (3-26)	0 (0-0)	1.21 (0.91-1.5)
Country
Afghanistan	0 (0-0)	0 (0-0)	0 (0-0)	0 (0-0)	1.88 (0.99-2.77)
Albania	0 (0-0)	0 (0-0.01)	0 (0-0)	0 (0-0.01)	2.7 (2.29-3.1)
Algeria	0 (0-0)	0 (0-0)	0 (0-0)	0 (0-0)	2.6 (1.99-3.21)
American Samoa	0 (0-0)	0 (0-0)	0 (0-0)	0 (0-0)	4.96 (3.2-6.75)
Andorra	0 (0-0)	0.01 (0-0.02)	0 (0-0)	0 (0-0.01)	-0.27 (-0.71-0.17)
Antigua and Barbuda	0 (0-0)	0 (0-0.01)	0 (0-0)	0 (0-0)	-2.6 (-3.27--1.92)
Argentina	1 (0-1)	0.01 (0-0.02)	1 (0-4)	0.01 (0-0.03)	2.85 (2.49-3.21)
Armenia	0 (0-0)	0.03 (0.01-0.06)	0 (0-0)	0.02 (0.01-0.05)	-0.29 (-0.61-0.03)
Australia	1 (0-1)	0.01 (0-0.03)	1 (0-1)	0.01 (0-0.02)	-0.97 (-1.59--0.35)
Austria	0 (0-1)	0.01 (0-0.03)	0 (0-0)	0 (0-0.01)	-3.32 (-3.85--2.79)
Azerbaijan	0 (0-0)	0 (0-0)	0 (0-0)	0 (0-0.01)	6.86 (5.96-7.76)
Bahamas	0 (0-0)	0.02 (0-0.04)	0 (0-0)	0.02 (0-0.05)	1.02 (0.74-1.31)
Bahrain	0 (0-0)	0 (0-0)	0 (0-0)	0 (0-0)	16.83 (14.9-18.8)
Bangladesh	0 (0-0)	0 (0-0)	0 (0-0)	0 (0-0)	2.52 (1.76-3.28)
Barbados	0 (0-0)	0.01 (0-0.03)	0 (0-0)	0.01 (0-0.03)	-0.12 (-0.46-0.21)
Belarus	0 (0-0)	0 (0-0.01)	0 (0-0)	0.01 (0-0.01)	1.69 (1.02-2.37)
Belgium	0 (0-1)	0.01 (0-0.03)	0 (0-1)	0.01 (0-0.02)	-1.19 (-1.58--0.79)
Belize	0 (0-0)	0.01 (0-0.01)	0 (0-0)	0.01 (0-0.02)	1.53 (0.91-2.15)
Bermuda	0 (0-0)	0.05 (0.01-0.13)	0 (0-0)	0.02 (0-0.04)	-4.41 (-4.95--3.87)
Bhutan	0 (0-0)	0 (0-0)	0 (0-0)	0 (0-0)	4.16 (3.64-4.69)
Bolivia (Plurinational State of)	0 (0-0)	0 (0-0.01)	0 (0-1)	0.01 (0-0.02)	4.04 (3.7-4.39)
Bosnia and Herzegovina	0 (0-0)	0 (0-0)	0 (0-0)	0 (0-0)	1.19 (0.68-1.71)
Botswana	0 (0-0)	0 (0-0)	0 (0-0)	0 (0-0.01)	0.33 (-0.6-1.26)
Brazil	3 (1-6)	0.01 (0-0.02)	9 (4-17)	0.01 (0.01-0.03)	0.92 (0.73-1.11)
Brunei Darussalam	0 (0-0)	0 (0-0.01)	0 (0-0)	0 (0-0.01)	2.21 (1.74-2.68)
Bulgaria	0 (0-0)	0 (0-0.01)	0 (0-0)	0.01 (0-0.02)	2.2 (1.6-2.8)
Cambodia	0 (0-0)	0 (0-0.01)	0 (0-1)	0.01 (0-0.03)	6.24 (5.97-6.52)
Canada	1 (0-1)	0.01 (0-0.02)	1 (0-1)	0.01 (0-0.01)	-0.75 (-1.17--0.32)
Chile	0 (0-0)	0.01 (0-0.01)	0 (0-1)	0.01 (0-0.02)	1.06 (0.69-1.43)
China	4 (1-11)	0 (0-0)	8 (1-18)	0 (0-0)	1.15 (0.76-1.53)
Colombia	0 (0-1)	0 (0-0.01)	1 (0-3)	0.01 (0-0.02)	3.1 (2.77-3.42)
Costa Rica	0 (0-0)	0 (0-0)	0 (0-0)	0 (0-0)	3.52 (1.46-5.63)
Croatia	0 (0-0)	0.01 (0-0.02)	0 (0-0)	0.01 (0-0.03)	2.24 (1.18-3.31)
Cuba	0 (0-0)	0 (0-0.01)	0 (0-0)	0 (0-0.01)	0.15 (-0.47-0.77)
Cyprus	0 (0-0)	0 (0-0.01)	0 (0-0)	0 (0-0)	-6.09 (-6.6--5.59)
Czechia	1 (0-1)	0.02 (0-0.04)	0 (0-1)	0.01 (0-0.02)	-3.04 (-3.57--2.51)
Democratic People's Republic of Korea	0 (0-0)	0 (0-0.01)	0 (0-1)	0.01 (0-0.02)	3.42 (3.13-3.72)
Denmark	0 (0-0)	0.01 (0-0.03)	0 (0-0)	0.01 (0-0.01)	-2.27 (-2.94--1.59)
Dominican Republic	0 (0-0)	0 (0-0)	0 (0-0)	0 (0-0.01)	4.76 (3.92-5.61)
Ecuador	0 (0-0)	0 (0-0)	0 (0-0)	0 (0-0.01)	11.14 (9.65-12.64)
Egypt	0 (0-0)	0 (0-0)	0 (0-0)	0 (0-0)	0.89 (0.42-1.36)
Estonia	0 (0-0)	0 (0-0)	0 (0-0)	0 (0-0)	2.16 (-0.36-4.75)
Eswatini	0 (0-0)	0 (0-0)	0 (0-0)	0 (0-0.01)	3.75 (2.4-5.11)
Fiji	0 (0-0)	0 (0-0)	0 (0-0)	0 (0-0)	0.03 (-0.48-0.56)
Finland	0 (0-0)	0.01 (0-0.02)	0 (0-0)	0 (0-0.01)	-4.18 (-4.8--3.56)
France	1 (0-2)	0.01 (0-0.02)	1 (0-2)	0 (0-0.01)	-0.35 (-0.77-0.07)
Georgia	0 (0-0)	0 (0-0)	0 (0-0)	0.01 (0-0.02)	144.32 (107.53-187.63)
Germany	2 (1-6)	0.01 (0-0.03)	1 (0-2)	0 (0-0.01)	-2.77 (-3.31--2.22)
Greece	0 (0-0)	0 (0-0)	0 (0-0)	0 (0-0)	-0.85 (-1.3--0.39)
Greenland	0 (0-0)	0 (0-0.01)	0 (0-0)	0 (0-0.02)	2.11 (0.94-3.28)
Grenada	0 (0-0)	0.04 (0.01-0.09)	0 (0-0)	0.04 (0.01-0.1)	1.02 (0.78-1.27)
Guatemala	0 (0-0)	0 (0-0)	0 (0-0)	0 (0-0.01)	3.2 (2.67-3.73)
Guyana	0 (0-0)	0.01 (0-0.03)	0 (0-0)	0.02 (0.01-0.05)	2.42 (1.85-2.99)
Haiti	0 (0-0)	0.01 (0-0.02)	0 (0-1)	0.01 (0-0.03)	1.57 (1.16-1.97)
Honduras	0 (0-0)	0 (0-0.01)	0 (0-1)	0.01 (0-0.02)	3.7 (3.15-4.26)
Hungary	1 (0-1)	0.02 (0-0.04)	0 (0-1)	0.01 (0-0.02)	-3.01 (-3.52--2.5)
Iceland	0 (0-0)	0.01 (0-0.02)	0 (0-0)	0 (0-0.01)	-3.03 (-3.38--2.67)
India	0 (0-0)	0 (0-0)	0 (0-1)	0 (0-0)	5.24 (4.69-5.8)
Indonesia	1 (0-2)	0 (0-0.01)	3 (0-10)	0 (0-0.01)	3.51 (3.14-3.89)
Iran (Islamic Republic of)	0 (0-0)	0 (0-0)	0 (0-0)	0 (0-0)	-2.74 (-3.68--1.79)
Iraq	0 (0-0)	0 (0-0.01)	0 (0-2)	0 (0-0.02)	1.36 (0.83-1.89)
Ireland	0 (0-0)	0.01 (0-0.02)	0 (0-0)	0 (0-0)	-5.3 (-5.78--4.81)
Israel	0 (0-0)	0.01 (0-0.02)	0 (0-0)	0 (0-0.01)	-2.79 (-3.24--2.33)
Italy	4 (2-7)	0.02 (0.01-0.05)	2 (1-4)	0.01 (0-0.02)	-2.6 (-3.11--2.08)
Jamaica	0 (0-0)	0 (0-0)	0 (0-0)	0 (0-0)	-12.7 (-15.1--10.24)
Japan	1 (0-2)	0 (0-0)	1 (0-1)	0 (0-0)	0.76 (0.27-1.24)
Jordan	0 (0-0)	0 (0-0)	0 (0-0)	0 (0-0)	-11.09 (-12.67--9.48)
Kazakhstan	0 (0-0)	0.01 (0-0.01)	0 (0-1)	0.01 (0-0.01)	-1.55 (-2.25--0.84)
Kyrgyzstan	0 (0-0)	0 (0-0)	0 (0-0)	0 (0-0.01)	21.78 (19.36-24.26)
Lao People's Democratic Republic	0 (0-0)	0 (0-0.01)	0 (0-0)	0 (0-0.02)	3.63 (3.26-4.01)
Latvia	0 (0-0)	0 (0-0.01)	0 (0-0)	0 (0-0.01)	-1.17 (-2.08--0.26)
Lebanon	0 (0-0)	0 (0-0.01)	0 (0-0)	0 (0-0.01)	0.26 (0.04-0.47)
Lesotho	0 (0-0)	0 (0-0)	0 (0-0)	0 (0-0.02)	8.71 (7.75-9.67)
Libya	0 (0-0)	0 (0-0)	0 (0-0)	0 (0-0)	5.95 (5.28-6.62)
Lithuania	0 (0-0)	0.02 (0.01-0.04)	0 (0-0)	0.01 (0-0.02)	-3.88 (-4.61--3.14)
Luxembourg	0 (0-0)	0 (0-0.01)	0 (0-0)	0 (0-0)	-2.21 (-2.7--1.72)
Malaysia	0 (0-0)	0 (0-0)	0 (0-0)	0 (0-0)	7.42 (6.8-8.04)
Maldives	0 (0-0)	0 (0-0.02)	0 (0-0)	0 (0-0.01)	-3.71 (-4.37--3.04)
Malta	0 (0-0)	0 (0-0.01)	0 (0-0)	0 (0-0.01)	0.07 (-0.35-0.48)
Marshall Islands	0 (0-0)	0 (0-0)	0 (0-0)	0 (0-0)	-7.77 (-10.96--4.47)
Mauritius	0 (0-0)	0 (0-0)	0 (0-0)	0 (0-0.01)	2.84 (2.04-3.63)
Mexico	1 (0-1)	0 (0-0.01)	3 (1-7)	0.01 (0-0.02)	3.4 (3.02-3.79)
Micronesia (Federated States of)	0 (0-0)	0 (0-0)	0 (0-0)	0 (0-0)	-10.85 (-17.95--3.13)
Monaco	0 (0-0)	0 (0-0)	0 (0-0)	0 (0-0)	-2.75 (-3.42--2.07)
Mongolia	0 (0-0)	0.01 (0-0.03)	0 (0-0)	0.01 (0-0.03)	1.14 (0.7-1.59)
Montenegro	0 (0-0)	0.01 (0-0.02)	0 (0-0)	0.01 (0-0.02)	0.35 (-0.13-0.83)
Morocco	0 (0-0)	0 (0-0)	0 (0-0)	0 (0-0)	5.04 (4.62-5.46)
Myanmar	0 (0-1)	0 (0-0.01)	1 (0-3)	0 (0-0.02)	1.75 (1.43-2.07)
Namibia	0 (0-0)	0 (0-0)	0 (0-0)	0 (0-0.01)	0.83 (-0.1-1.77)
Nepal	0 (0-0)	0 (0-0)	0 (0-0)	0 (0-0)	4.53 (3.75-5.32)
Netherlands	1 (0-2)	0.02 (0-0.04)	0 (0-1)	0.01 (0-0.01)	-3.49 (-4.05--2.92)
New Zealand	0 (0-0)	0.01 (0-0.02)	0 (0-0)	0.01 (0-0.01)	-0.77 (-1.16--0.38)
Nicaragua	0 (0-0)	0 (0-0)	0 (0-0)	0 (0-0)	13.24 (12.08-14.41)
North Macedonia	0 (0-0)	0 (0-0.01)	0 (0-0)	0 (0-0.01)	0.03 (-0.38-0.44)
Northern Mariana Islands	0 (0-0)	0 (0-0)	0 (0-0)	0 (0-0)	0.93 (-5.83-8.19)
Norway	0 (0-0)	0.02 (0.01-0.03)	0 (0-0)	0 (0-0.01)	-3.52 (-4.19--2.84)
Oman	0 (0-0)	0 (0-0)	0 (0-0)	0 (0-0)	7.38 (5.9-8.89)
Pakistan	0 (0-0)	0 (0-0)	0 (0-0)	0 (0-0)	3.22 (2.49-3.96)
Palestine	0 (0-0)	0 (0-0)	0 (0-0)	0 (0-0)	-7.72 (-13.73--1.29)
Panama	0 (0-0)	0 (0-0)	0 (0-0)	0 (0-0)	0.59 (-0.41-1.6)
Paraguay	0 (0-0)	0 (0-0)	0 (0-0)	0 (0-0.01)	5.32 (4.88-5.76)
Peru	0 (0-0)	0 (0-0.01)	0 (0-1)	0 (0-0.01)	-1.46 (-1.97--0.94)
Philippines	0 (0-1)	0 (0-0.01)	2 (0-4)	0.01 (0-0.02)	1.52 (1.27-1.77)
Poland	1 (0-2)	0.01 (0-0.02)	2 (1-3)	0.01 (0-0.03)	2.75 (2.3-3.2)
Portugal	0 (0-0)	0 (0-0)	0 (0-0)	0 (0-0.01)	3.33 (2.22-4.45)
Puerto Rico	0 (0-0)	0 (0-0)	0 (0-0)	0.01 (0-0.01)	4.46 (3.85-5.08)
Qatar	0 (0-0)	0 (0-0)	0 (0-0)	0 (0-0)	8.12 (7.08-9.17)
Republic of Korea	0 (0-0)	0 (0-0)	0 (0-0)	0 (0-0)	9.25 (8.07-10.44)
Republic of Moldova	0 (0-0)	0 (0-0)	0 (0-0)	0.01 (0-0.01)	6.8 (5.47-8.16)
Romania	1 (0-1)	0.01 (0-0.02)	1 (0-1)	0.01 (0-0.02)	0.28 (-0.12-0.68)
Russian Federation	6 (2-11)	0.02 (0.01-0.03)	7 (2-13)	0.01 (0.01-0.03)	-0.75 (-1.16--0.34)
Saint Kitts and Nevis	0 (0-0)	0.01 (0-0.02)	0 (0-0)	0 (0-0.01)	-2.68 (-3.21--2.15)
Saint Lucia	0 (0-0)	0.03 (0.01-0.07)	0 (0-0)	0.02 (0-0.05)	-0.41 (-0.79--0.02)
Saint Vincent and the Grenadines	0 (0-0)	0.02 (0.01-0.05)	0 (0-0)	0.03 (0.01-0.07)	1.25 (0.86-1.63)
San Marino	0 (0-0)	0 (0-0.01)	0 (0-0)	0 (0-0.01)	1.26 (0.73-1.79)
Saudi Arabia	0 (0-0)	0 (0-0)	0 (0-0)	0 (0-0)	4.67 (4.07-5.28)
Serbia	0 (0-1)	0.01 (0-0.02)	0 (0-1)	0.01 (0-0.02)	-0.01 (-0.41-0.4)
Seychelles	0 (0-0)	0.01 (0-0.02)	0 (0-0)	0.01 (0-0.03)	1.31 (1.01-1.62)
Slovakia	0 (0-0)	0.01 (0-0.02)	0 (0-0)	0 (0-0.02)	-1.23 (-1.6--0.85)
Slovenia	0 (0-0)	0.02 (0.01-0.05)	0 (0-0)	0.01 (0-0.03)	-0.28 (-0.98-0.42)
South Africa	0 (0-1)	0 (0-0.01)	1 (0-3)	0.01 (0-0.02)	1.17 (0.28-2.06)
Spain	1 (0-3)	0.01 (0-0.03)	1 (0-2)	0.01 (0-0.01)	-1.94 (-2.41--1.48)
Sri Lanka	0 (0-1)	0 (0-0.01)	0 (0-1)	0.01 (0-0.02)	1.66 (1.45-1.86)
Sudan	0 (0-0)	0 (0-0)	0 (0-0)	0 (0-0)	2.23 (1.28-3.19)
Suriname	0 (0-0)	0.01 (0-0.02)	0 (0-0)	0.01 (0-0.04)	2.71 (2.26-3.17)
Sweden	0 (0-1)	0.01 (0-0.03)	0 (0-0)	0 (0-0.01)	-3.4 (-3.78--3.01)
Switzerland	0 (0-1)	0.01 (0-0.03)	0 (0-0)	0 (0-0.01)	-2.32 (-2.95--1.69)
Taiwan (Province of China)	0 (0-0)	0 (0-0)	0 (0-1)	0 (0-0.01)	2.72 (2.14-3.29)
Tajikistan	0 (0-0)	0 (0-0)	0 (0-0)	0 (0-0)	5.39 (4.71-6.07)
Thailand	1 (0-2)	0 (0-0.01)	2 (0-6)	0.01 (0-0.03)	2.03 (1.47-2.6)
Timor-Leste	0 (0-0)	0 (0-0)	0 (0-0)	0 (0-0.01)	7.05 (6.14-7.96)
Trinidad and Tobago	0 (0-0)	0.01 (0-0.03)	0 (0-0)	0.02 (0-0.04)	0.76 (0.48-1.04)
Tunisia	0 (0-0)	0 (0-0)	0 (0-0)	0 (0-0)	1.27 (0.78-1.76)
Turkey	3 (1-7)	0.03 (0.01-0.06)	4 (1-10)	0.02 (0-0.04)	-1.47 (-1.77--1.16)
Turkmenistan	0 (0-0)	0 (0-0)	0 (0-0)	0 (0-0.01)	10.51 (8.76-12.28)
Ukraine	2 (1-4)	0.01 (0-0.03)	2 (0-6)	0.02 (0-0.04)	0.16 (-0.36-0.68)
United Arab Emirates	0 (0-0)	0 (0-0)	0 (0-0)	0 (0-0)	-1.62 (-2.5--0.74)
United Kingdom	2 (1-4)	0.02 (0.01-0.03)	2 (1-4)	0.01 (0-0.02)	-0.86 (-1.2--0.52)
United States of America	4 (2-8)	0.01 (0-0.01)	3 (1-5)	0 (0-0.01)	-2.71 (-3.15--2.27)
United States Virgin Islands	0 (0-0)	0.02 (0-0.07)	0 (0-0)	0.03 (0-0.09)	1.78 (1.31-2.24)
Uruguay	0 (0-0)	0 (0-0.01)	0 (0-0)	0.01 (0-0.02)	3.37 (2.67-4.07)
Uzbekistan	0 (0-0)	0 (0-0)	0 (0-1)	0 (0-0.01)	7.02 (6.09-7.97)
Venezuela (Bolivarian Republic of)	0 (0-0)	0 (0-0)	0 (0-0)	0 (0-0.01)	1.56 (0.58-2.56)
Viet Nam	0 (0-0)	0 (0-0)	1 (0-3)	0 (0-0.01)	4.06 (3.75-4.38)
Yemen	0 (0-0)	0 (0-0)	0 (0-0)	0 (0-0)	3.17 (2.36-3.99)
Zimbabwe	0 (0-0)	0 (0-0)	0 (0-0)	0 (0-0.01)	7.69 (6.28-9.12)
