# Supplementary material for: Global burden and trends in ovarian cancer attributable to environmental risks and occupational risks in females aged 20–49 from 1990 to 2021, with projections to 2050: a cross-sectional study
Source: BMC Public Health. 2025 Jul 25;25:2547. doi: 10.1186/s12889-025-23303-0 (PMC12291373; doi:10.1186/s12889-025-23303-0)
Supplement: Supplementary file 23 — Supplementary Material 23. Table S4. The number of YLLs cases and the age-standardized YLLs rate of ovarian cancer attributable to environmental risks in 1990 and 2021, and its trends from 1990 to 2021 globally [file 12889_2025_23303_MOESM23_ESM.csv]

	Number of YLLs cases (95% UI) in 1990	The age-standardized YLLs rate/100000 (95% UI) in 1990	Number of YLLs cases (95% UI) in 2021	The age-standardized YLLs rate/100000 (95% UI) in 2021	EAPC (95% CI)
Global	1391 (609-2432)	0.13 (0.06-0.23)	1720 (752-3109)	0.08 (0.04-0.15)	-1.36 (-1.58--1.14)
Sex
Female	1391 (609-2432)	0.13 (0.06-0.23)	1720 (752-3109)	0.08 (0.04-0.15)	-1.82 (-2.05--1.59)
Age
20-24 years	0 (0-2)	0 (0-0)	1 (0-3)	0 (0-0)	-0.64 (-1.58-0.3)
25-29 years	7 (2-17)	0 (0-0.01)	8 (2-21)	0 (0-0.01)	-1.42 (-2.08--0.76)
30-34 years	14 (4-32)	0.01 (0-0.02)	18 (5-42)	0.01 (0-0.01)	-1.08 (-1.58--0.58)
35-39 years	127 (55-224)	0.07 (0.03-0.13)	146 (62-269)	0.05 (0.02-0.1)	-1.75 (-1.99--1.5)
40-44 years	367 (163-641)	0.26 (0.12-0.46)	475 (204-862)	0.19 (0.08-0.35)	-1.34 (-1.51--1.17)
45-49 years	876 (384-1516)	0.77 (0.34-1.33)	1072 (479-1912)	0.45 (0.2-0.81)	-2.04 (-2.33--1.76)
SDI region
High-middle SDI	639 (282-1113)	0.27 (0.12-0.48)	636 (279-1149)	0.16 (0.07-0.28)	-2.34 (-2.63--2.05)
High SDI	440 (205-768)	0.19 (0.09-0.33)	277 (120-472)	0.09 (0.04-0.15)	-2.42 (-2.59--2.25)
Low-middle SDI	50 (20-103)	0.02 (0.01-0.05)	173 (72-320)	0.04 (0.02-0.07)	1.35 (1.14-1.56)
Low SDI	3 (0-12)	0 (0-0.02)	13 (2-42)	0.01 (0-0.02)	1.28 (1.16-1.4)
Middle SDI	257 (105-506)	0.08 (0.03-0.15)	618 (257-1184)	0.09 (0.04-0.17)	0.09 (-0.08-0.26)
GBD region
Advanced Health System	963 (436-1618)	0.28 (0.13-0.48)	736 (333-1302)	0.16 (0.07-0.29)	-1.78 (-2.14--1.43)
Africa	10 (3-30)	0.01 (0-0.03)	33 (7-84)	0.01 (0-0.03)	0.02 (-1.01-1.07)
African Region	10 (3-30)	0.01 (0-0.04)	33 (7-84)	0.02 (0-0.04)	-0.1 (-1.16-0.96)
America	313 (140-525)	0.2 (0.09-0.33)	578 (261-988)	0.2 (0.09-0.35)	0.29 (0.15-0.43)
Andean Latin America	6 (1-16)	0.09 (0.01-0.24)	17 (3-49)	0.1 (0.02-0.29)	-0.03 (-0.44-0.39)
Asia	268 (81-589)	0.04 (0.01-0.09)	479 (130-962)	0.04 (0.01-0.08)	0.08 (-0.15-0.32)
Australasia	21 (8-40)	0.39 (0.15-0.75)	15 (6-28)	0.17 (0.06-0.32)	-1.77 (-2.31--1.22)
Basic Health System	409 (164-792)	0.09 (0.04-0.18)	914 (385-1728)	0.1 (0.04-0.19)	0.89 (0.65-1.12)
Caribbean	11 (4-22)	0.15 (0.06-0.29)	26 (8-58)	0.2 (0.06-0.46)	1.02 (0.78-1.26)
Central Asia	15 (6-28)	0.14 (0.06-0.25)	36 (13-73)	0.14 (0.05-0.29)	-0.03 (-0.44-0.38)
Central Europe	105 (46-190)	0.33 (0.15-0.6)	99 (42-179)	0.26 (0.11-0.48)	-0.06 (-0.4-0.29)
Central Latin America	35 (15-62)	0.12 (0.05-0.22)	140 (55-275)	0.2 (0.08-0.39)	2.7 (2.38-3.02)
Commonwealth High Income	101 (45-170)	0.34 (0.15-0.57)	68 (30-117)	0.16 (0.07-0.28)	-1.89 (-2.22--1.56)
Commonwealth Low Income	0 (0-1)	0 (0-0)	0 (0-3)	0 (0-0)	1.5 (0.74-2.25)
Commonwealth Middle Income	17 (5-42)	0.01 (0-0.02)	51 (13-122)	0.01 (0-0.02)	0.47 (-0.27-1.22)
East Asia	154 (32-379)	0.06 (0.01-0.15)	220 (45-493)	0.05 (0.01-0.11)	0.18 (-0.19-0.55)
East Asia & Pacific - WB	248 (71-551)	0.06 (0.02-0.14)	423 (111-860)	0.06 (0.02-0.12)	0.6 (0.34-0.85)
Eastern Africa	0 (0-0)	0 (0-0)	0 (0-1)	0 (0-0)	-0.12 (-0.84-0.61)
Eastern Europe	261 (116-443)	0.48 (0.21-0.81)	261 (106-480)	0.39 (0.16-0.73)	-0.93 (-1.39--0.47)
Eastern Mediterranean Region	4 (1-11)	0.01 (0-0.02)	16 (2-54)	0.01 (0-0.03)	1.02 (0.52-1.51)
Europe	796 (365-1334)	0.4 (0.18-0.67)	626 (279-1138)	0.24 (0.11-0.44)	-1.56 (-1.92--1.21)
Europe & Central Asia - WB	803 (368-1345)	0.39 (0.18-0.65)	649 (293-1178)	0.24 (0.11-0.43)	-1.59 (-1.93--1.25)
European Region	806 (370-1350)	0.39 (0.18-0.65)	651 (294-1182)	0.23 (0.11-0.43)	-1.62 (-1.95--1.29)
High-income Asia Pacific	27 (11-52)	0.05 (0.02-0.1)	19 (6-38)	0.03 (0.01-0.07)	-0.52 (-0.92--0.13)
High-income North America	115 (49-200)	0.16 (0.07-0.27)	70 (30-127)	0.07 (0.03-0.13)	-2.77 (-3.17--2.37)
Latin America & Caribbean - WB	199 (91-328)	0.23 (0.11-0.38)	509 (227-891)	0.27 (0.12-0.48)	0.99 (0.78-1.21)
Limited Health System	17 (2-60)	0.01 (0-0.02)	67 (11-166)	0.01 (0-0.03)	1.8 (1.44-2.15)
Middle East & North Africa - WB	6 (2-14)	0.02 (0.01-0.04)	16 (3-51)	0.01 (0-0.04)	-0.56 (-1.01--0.11)
Minimal Health System	0 (0-1)	0 (0-0)	0 (0-3)	0 (0-0.01)	2.4 (1.34-3.46)
North Africa and Middle East	102 (23-235)	0.19 (0.04-0.43)	117 (27-283)	0.07 (0.02-0.18)	-3.05 (-3.45--2.65)
North America	116 (49-201)	0.16 (0.07-0.27)	70 (30-127)	0.07 (0.03-0.13)	-2.77 (-3.18--2.37)
Northern Africa	0 (0-0)	0 (0-0)	0 (0-0)	0 (0-0)	2.38 (2-2.77)
Oceania	0 (0-0)	0 (0-0)	0 (0-0)	0 (0-0)	-0.13 (-1.35-1.09)
Region of the Americas	313 (140-525)	0.2 (0.09-0.33)	578 (261-988)	0.2 (0.09-0.35)	0.29 (0.15-0.43)
South-East Asia Region	41 (5-107)	0.02 (0-0.04)	135 (17-305)	0.02 (0-0.06)	1.35 (1.01-1.69)
South Asia	1 (0-10)	0 (0-0.01)	9 (0-39)	0 (0-0.01)	4.16 (3.73-4.58)
South Asia - WB	5 (1-20)	0 (0-0.01)	16 (1-53)	0 (0-0.01)	0.98 (0.66-1.3)
Southeast Asia	50 (7-118)	0.05 (0.01-0.13)	174 (27-375)	0.09 (0.01-0.19)	1.78 (1.51-2.05)
Southern Africa	10 (3-30)	0.07 (0.02-0.19)	32 (7-83)	0.09 (0.02-0.22)	0.56 (-0.45-1.58)
Southern Latin America	27 (10-54)	0.23 (0.09-0.46)	56 (22-108)	0.29 (0.11-0.56)	1.76 (1.46-2.05)
Southern Sub-Saharan Africa	10 (3-30)	0.11 (0.03-0.32)	32 (7-83)	0.16 (0.04-0.42)	1.14 (0.22-2.07)
Sub-Saharan Africa - WB	10 (3-30)	0.01 (0-0.04)	33 (7-84)	0.02 (0-0.04)	-0.1 (-1.16-0.98)
Tropical Latin America	121 (55-203)	0.39 (0.18-0.65)	272 (122-468)	0.4 (0.18-0.69)	0.35 (0.16-0.55)
Western Europe	330 (154-565)	0.32 (0.15-0.55)	158 (68-269)	0.12 (0.05-0.21)	-2.72 (-3.11--2.33)
Western Pacific Region	212 (67-466)	0.07 (0.02-0.14)	299 (77-636)	0.05 (0.01-0.11)	0.17 (-0.13-0.46)
Country
Afghanistan	0 (0-1)	0 (0-0.03)	0 (0-3)	0 (0-0.05)	1.47 (0.59-2.36)
Albania	0 (0-1)	0.08 (0.01-0.21)	1 (0-2)	0.08 (0-0.24)	1.85 (1.48-2.22)
Algeria	0 (0-0)	0 (0-0)	0 (0-0)	0 (0-0)	1.87 (1.33-2.42)
American Samoa	0 (0-0)	0 (0-0.01)	0 (0-0)	0.01 (0-0.06)	4.88 (3.12-6.66)
Andorra	0 (0-0)	0.13 (0.02-0.37)	0 (0-0)	0.07 (0.01-0.18)	-0.79 (-1.23--0.36)
Antigua and Barbuda	0 (0-0)	0.06 (0.01-0.17)	0 (0-0)	0.03 (0-0.09)	-2.78 (-3.46--2.11)
Argentina	19 (6-42)	0.24 (0.08-0.53)	43 (16-87)	0.33 (0.12-0.68)	2.21 (1.86-2.56)
Armenia	7 (3-13)	1.03 (0.4-2.09)	6 (2-12)	0.71 (0.29-1.4)	-0.65 (-0.98--0.32)
Australia	18 (7-36)	0.41 (0.15-0.82)	13 (5-25)	0.17 (0.06-0.34)	-1.83 (-2.42--1.24)
Austria	8 (3-16)	0.35 (0.12-0.7)	2 (1-5)	0.08 (0.02-0.17)	-4 (-4.52--3.47)
Azerbaijan	0 (0-1)	0.01 (0-0.07)	1 (0-5)	0.05 (0-0.18)	6.32 (5.41-7.24)
Bahamas	0 (0-1)	0.56 (0.18-1.18)	1 (0-2)	0.54 (0.14-1.36)	0.61 (0.33-0.9)
Bahrain	0 (0-0)	0 (0-0)	0 (0-0)	0.01 (0-0.05)	15.89 (14.02-17.79)
Bangladesh	0 (0-1)	0 (0-0.01)	0 (0-3)	0 (0-0.01)	1.62 (0.9-2.34)
Barbados	0 (0-1)	0.43 (0.14-0.93)	0 (0-1)	0.31 (0.08-0.74)	-0.52 (-0.85--0.18)
Belarus	3 (1-8)	0.14 (0.05-0.31)	5 (1-12)	0.18 (0.05-0.4)	1.1 (0.38-1.83)
Belgium	8 (2-16)	0.31 (0.1-0.65)	5 (2-10)	0.15 (0.05-0.32)	-1.82 (-2.21--1.42)
Belize	0 (0-0)	0.21 (0.07-0.43)	0 (0-1)	0.28 (0.1-0.6)	1.15 (0.54-1.77)
Bermuda	0 (0-1)	1.66 (0.58-3.38)	0 (0-0)	0.37 (0.11-0.83)	-5.22 (-5.8--4.64)
Bhutan	0 (0-0)	0 (0-0.01)	0 (0-0)	0 (0-0.02)	3.28 (2.76-3.8)
Bolivia (Plurinational State of)	1 (0-3)	0.08 (0.01-0.29)	5 (1-16)	0.19 (0.02-0.56)	3.3 (2.96-3.64)
Bosnia and Herzegovina	0 (0-0)	0 (0-0.03)	0 (0-0)	0 (0-0.03)	0.78 (0.28-1.29)
Botswana	0 (0-0)	0.03 (0-0.13)	0 (0-1)	0.04 (0-0.2)	-0.01 (-0.91-0.9)
Brazil	121 (55-202)	0.4 (0.18-0.67)	270 (121-464)	0.41 (0.18-0.7)	0.35 (0.16-0.55)
Brunei Darussalam	0 (0-0)	0.11 (0-0.41)	0 (0-0)	0.1 (0-0.35)	1.32 (0.78-1.87)
Bulgaria	3 (1-7)	0.11 (0.02-0.27)	4 (1-10)	0.18 (0.03-0.47)	1.95 (1.36-2.54)
Cambodia	1 (0-3)	0.04 (0-0.16)	6 (0-23)	0.15 (0.01-0.56)	5.38 (5.1-5.65)
Canada	13 (4-28)	0.18 (0.06-0.38)	11 (4-25)	0.11 (0.03-0.24)	-1.33 (-1.74--0.92)
Chile	6 (2-13)	0.22 (0.08-0.44)	11 (4-21)	0.2 (0.07-0.39)	0.18 (-0.19-0.55)
China	150 (31-371)	0.06 (0.01-0.16)	208 (40-475)	0.05 (0.01-0.11)	0.09 (-0.29-0.47)
Colombia	9 (3-20)	0.15 (0.04-0.33)	27 (7-66)	0.2 (0.05-0.5)	2.27 (1.92-2.62)
Costa Rica	0 (0-0)	0 (0-0)	0 (0-0)	0 (0-0.01)	3.09 (1.04-5.18)
Croatia	3 (1-6)	0.2 (0.06-0.46)	3 (1-7)	0.25 (0.08-0.56)	1.69 (0.63-2.77)
Cuba	3 (1-6)	0.09 (0.03-0.21)	4 (1-9)	0.11 (0.02-0.27)	-0.31 (-0.91-0.29)
Cyprus	0 (0-1)	0.08 (0-0.41)	0 (0-0)	0.01 (0-0.1)	-7.1 (-7.63--6.57)
Czechia	15 (6-31)	0.5 (0.19-1)	6 (2-15)	0.17 (0.04-0.39)	-3.6 (-4.09--3.1)
Democratic People's Republic of Korea	4 (0-11)	0.06 (0-0.2)	8 (1-23)	0.1 (0.01-0.29)	2.65 (2.35-2.96)
Denmark	6 (2-12)	0.39 (0.15-0.76)	3 (1-5)	0.15 (0.05-0.31)	-3.66 (-4.31--3.01)
Dominican Republic	0 (0-1)	0.03 (0-0.11)	2 (0-6)	0.07 (0-0.22)	4.18 (3.33-5.03)
Ecuador	0 (0-0)	0.01 (0-0.02)	4 (0-10)	0.08 (0.01-0.22)	10.31 (8.86-11.78)
Egypt	0 (0-0)	0 (0-0)	0 (0-0)	0 (0-0)	0.01 (-0.38-0.4)
Estonia	0 (0-0)	0 (0-0)	0 (0-0)	0 (0-0.01)	1.55 (-0.92-4.07)
Eswatini	0 (0-0)	0.03 (0-0.18)	0 (0-1)	0.09 (0-0.45)	3.47 (2.14-4.82)
Fiji	0 (0-0)	0 (0-0)	0 (0-0)	0 (0-0)	-0.68 (-1.13--0.23)
Finland	3 (1-6)	0.2 (0.06-0.43)	1 (0-2)	0.05 (0.02-0.13)	-5.01 (-5.6--4.41)
France	21 (6-48)	0.16 (0.05-0.35)	15 (5-33)	0.08 (0.03-0.18)	-1.44 (-1.85--1.04)
Georgia	0 (0-0)	0 (0-0)	2 (0-4)	0.19 (0.04-0.44)	146.05 (108.71-190.06)
Germany	60 (21-128)	0.27 (0.1-0.59)	20 (6-41)	0.09 (0.03-0.19)	-2.98 (-3.49--2.47)
Greece	1 (0-3)	0.04 (0.01-0.1)	1 (0-3)	0.03 (0-0.08)	-1.17 (-1.62--0.73)
Greenland	0 (0-0)	0.06 (0-0.31)	0 (0-0)	0.08 (0-0.46)	1.39 (0.26-2.53)
Grenada	0 (0-0)	1.27 (0.46-2.57)	0 (0-1)	1.25 (0.46-2.57)	0.8 (0.53-1.07)
Guatemala	0 (0-1)	0.03 (0.01-0.09)	2 (0-7)	0.06 (0.01-0.18)	2.49 (1.96-3.03)
Guyana	1 (0-1)	0.48 (0.17-0.99)	1 (0-4)	0.75 (0.24-1.83)	2.23 (1.66-2.81)
Haiti	3 (0-11)	0.29 (0.03-0.98)	11 (2-35)	0.37 (0.05-1.14)	1.18 (0.76-1.59)
Honduras	1 (0-2)	0.08 (0-0.27)	4 (0-16)	0.19 (0-0.7)	3.3 (2.75-3.86)
Hungary	17 (5-34)	0.56 (0.17-1.15)	7 (2-17)	0.21 (0.06-0.53)	-3.51 (-4.01--3.01)
Iceland	0 (0-0)	0.17 (0.05-0.39)	0 (0-0)	0.07 (0.02-0.17)	-3.67 (-4.03--3.3)
India	1 (0-8)	0 (0-0.01)	7 (0-32)	0 (0-0.01)	4.61 (4.07-5.16)
Indonesia	15 (1-44)	0.04 (0-0.12)	72 (5-192)	0.09 (0.01-0.24)	2.84 (2.49-3.19)
Iran (Islamic Republic of)	0 (0-0)	0 (0-0)	0 (0-0)	0 (0-0)	-3.41 (-4.34--2.48)
Iraq	3 (0-8)	0.11 (0.01-0.32)	13 (1-44)	0.14 (0.01-0.47)	0.58 (0.04-1.12)
Ireland	2 (1-4)	0.24 (0.09-0.49)	1 (0-1)	0.04 (0.01-0.08)	-5.99 (-6.45--5.53)
Israel	3 (1-6)	0.27 (0.1-0.57)	2 (1-5)	0.08 (0.03-0.18)	-3.61 (-4.05--3.18)
Italy	94 (42-166)	0.6 (0.27-1.05)	38 (17-64)	0.19 (0.08-0.32)	-3.24 (-3.72--2.75)
Jamaica	0 (0-0)	0.03 (0-0.12)	0 (0-0)	0 (0-0.03)	-12.95 (-15.33--10.5)
Japan	26 (10-51)	0.06 (0.02-0.12)	17 (6-33)	0.05 (0.02-0.09)	-0.4 (-0.84-0.04)
Jordan	0 (0-0)	0.01 (0-0.04)	0 (0-0)	0 (0-0)	-11.61 (-13.16--10.04)
Kazakhstan	7 (2-14)	0.22 (0.07-0.46)	9 (2-21)	0.17 (0.04-0.4)	-1.97 (-2.71--1.23)
Kyrgyzstan	0 (0-0)	0 (0-0.01)	1 (0-4)	0.07 (0-0.22)	21.43 (19-23.91)
Lao People's Democratic Republic	0 (0-1)	0.04 (0-0.21)	1 (0-6)	0.09 (0-0.33)	2.7 (2.32-3.07)
Latvia	1 (0-2)	0.08 (0-0.25)	0 (0-1)	0.08 (0-0.26)	-1.52 (-2.44--0.6)
Lebanon	1 (0-2)	0.11 (0.01-0.36)	1 (0-4)	0.09 (0.01-0.26)	-0.6 (-0.79--0.4)
Lesotho	0 (0-0)	0.01 (0-0.1)	1 (0-2)	0.15 (0-0.55)	8.44 (7.49-9.4)
Libya	0 (0-0)	0 (0-0)	0 (0-0)	0 (0-0)	5.78 (5.13-6.44)
Lithuania	6 (2-12)	0.62 (0.23-1.21)	2 (1-5)	0.25 (0.07-0.58)	-4.12 (-4.87--3.38)
Luxembourg	0 (0-0)	0.09 (0.02-0.24)	0 (0-0)	0.02 (0-0.07)	-3.01 (-3.48--2.54)
Malaysia	0 (0-1)	0 (0-0.02)	1 (0-6)	0.01 (0-0.07)	6.3 (5.67-6.93)
Maldives	0 (0-0)	0.06 (0-0.43)	0 (0-0)	0.02 (0-0.09)	-5.03 (-5.67--4.38)
Malta	0 (0-0)	0.07 (0.02-0.19)	0 (0-0)	0.06 (0.01-0.17)	-0.63 (-1.04--0.22)
Marshall Islands	0 (0-0)	0 (0-0)	0 (0-0)	0 (0-0)	-9.02 (-11.95--6)
Mauritius	0 (0-0)	0.01 (0-0.06)	0 (0-0)	0.03 (0-0.12)	2.24 (1.41-3.08)
Mexico	24 (10-42)	0.16 (0.07-0.28)	102 (39-199)	0.27 (0.1-0.53)	2.98 (2.6-3.36)
Micronesia (Federated States of)	0 (0-0)	0 (0-0)	0 (0-0)	0 (0-0)	-11.77 (-18.62--4.34)
Monaco	0 (0-0)	0.02 (0-0.12)	0 (0-0)	0.01 (0-0.05)	-3.28 (-3.95--2.6)
Mongolia	1 (0-3)	0.36 (0.08-0.97)	3 (1-9)	0.35 (0.07-0.94)	0.57 (0.12-1.03)
Montenegro	0 (0-1)	0.23 (0.04-0.64)	0 (0-1)	0.18 (0.02-0.54)	0.02 (-0.47-0.52)
Morocco	0 (0-0)	0 (0-0)	0 (0-0)	0 (0-0)	3.91 (3.53-4.29)
Myanmar	6 (0-25)	0.08 (0-0.32)	16 (0-60)	0.1 (0-0.4)	0.79 (0.47-1.11)
Namibia	0 (0-0)	0.03 (0-0.12)	0 (0-1)	0.05 (0-0.23)	0.33 (-0.57-1.24)
Nepal	0 (0-0)	0 (0-0.01)	0 (0-1)	0 (0-0.02)	3.79 (2.99-4.6)
Netherlands	18 (7-36)	0.44 (0.16-0.86)	7 (2-15)	0.15 (0.05-0.33)	-3.84 (-4.39--3.3)
New Zealand	2 (1-5)	0.26 (0.1-0.53)	2 (1-4)	0.14 (0.05-0.28)	-1.31 (-1.7--0.92)
Nicaragua	0 (0-0)	0 (0-0)	0 (0-0)	0 (0-0.03)	12.22 (11.11-13.33)
North Macedonia	0 (0-1)	0.06 (0-0.22)	0 (0-1)	0.05 (0-0.19)	-0.57 (-0.96--0.18)
Northern Mariana Islands	0 (0-0)	0 (0-0)	0 (0-0)	0 (0-0)	0.88 (-5.85-8.08)
Norway	5 (2-8)	0.43 (0.17-0.76)	1 (1-2)	0.07 (0.03-0.13)	-4.18 (-4.85--3.5)
Oman	0 (0-0)	0 (0-0)	0 (0-0)	0 (0-0)	6.33 (4.96-7.72)
Pakistan	0 (0-2)	0 (0-0.01)	2 (0-14)	0 (0-0.03)	3.07 (2.34-3.8)
Palestine	0 (0-0)	0 (0-0)	0 (0-0)	0 (0-0)	-8.93 (-14.89--2.54)
Panama	0 (0-0)	0.03 (0.01-0.09)	0 (0-1)	0.03 (0-0.13)	0.15 (-0.81-1.12)
Paraguay	0 (0-1)	0.03 (0-0.14)	2 (0-5)	0.1 (0.01-0.32)	4.78 (4.34-5.22)
Peru	5 (0-14)	0.14 (0.01-0.35)	8 (0-28)	0.08 (0-0.29)	-2.45 (-2.95--1.95)
Philippines	10 (2-22)	0.09 (0.02-0.19)	34 (6-84)	0.13 (0.02-0.31)	1.21 (0.96-1.46)
Poland	30 (13-52)	0.34 (0.15-0.58)	48 (19-90)	0.39 (0.15-0.74)	1.9 (1.47-2.33)
Portugal	1 (0-4)	0.05 (0-0.14)	3 (1-6)	0.07 (0.02-0.16)	2.68 (1.59-3.79)
Puerto Rico	0 (0-1)	0.04 (0.01-0.1)	1 (0-3)	0.13 (0.02-0.34)	3.79 (3.21-4.38)
Qatar	0 (0-0)	0 (0-0.01)	0 (0-0)	0.01 (0-0.04)	7.22 (6.18-8.27)
Republic of Korea	0 (0-4)	0 (0-0.04)	2 (0-8)	0.01 (0-0.05)	7.48 (6.31-8.67)
Republic of Moldova	1 (0-2)	0.05 (0.01-0.15)	2 (1-4)	0.17 (0.05-0.37)	6.59 (5.2-8)
Romania	20 (6-43)	0.35 (0.11-0.75)	16 (4-39)	0.26 (0.07-0.64)	-0.44 (-0.83--0.05)
Russian Federation	191 (84-319)	0.55 (0.24-0.91)	185 (71-352)	0.4 (0.15-0.76)	-1.27 (-1.71--0.82)
Saint Kitts and Nevis	0 (0-0)	0.31 (0.1-0.72)	0 (0-0)	0.13 (0.03-0.34)	-3.26 (-3.77--2.75)
Saint Lucia	0 (0-0)	1.04 (0.38-2.09)	0 (0-1)	0.66 (0.22-1.43)	-0.71 (-1.11--0.32)
Saint Vincent and the Grenadines	0 (0-0)	0.82 (0.29-1.65)	0 (0-1)	0.94 (0.33-1.95)	1.03 (0.63-1.43)
San Marino	0 (0-0)	0.05 (0-0.21)	0 (0-0)	0.03 (0-0.13)	0.8 (0.28-1.33)
Saudi Arabia	0 (0-0)	0 (0-0)	0 (0-0)	0 (0-0)	3.63 (3.05-4.22)
Serbia	7 (2-17)	0.28 (0.06-0.67)	7 (1-18)	0.25 (0.04-0.68)	-0.63 (-1.04--0.23)
Seychelles	0 (0-0)	0.13 (0-0.43)	0 (0-0)	0.11 (0-0.42)	0.69 (0.4-0.98)
Slovakia	4 (1-9)	0.29 (0.06-0.7)	3 (0-8)	0.15 (0.02-0.43)	-1.77 (-2.15--1.4)
Slovenia	3 (1-7)	0.66 (0.25-1.3)	2 (1-5)	0.37 (0.12-0.82)	-0.85 (-1.52--0.18)
South Africa	10 (2-29)	0.15 (0.04-0.41)	30 (7-79)	0.2 (0.04-0.52)	0.99 (0.11-1.89)
Spain	21 (7-44)	0.21 (0.07-0.45)	16 (5-33)	0.1 (0.03-0.2)	-2.22 (-2.68--1.76)
Sri Lanka	4 (1-11)	0.11 (0.02-0.28)	7 (0-23)	0.11 (0.01-0.37)	0.74 (0.55-0.92)
Sudan	0 (0-0)	0 (0-0)	0 (0-0)	0 (0-0)	1.25 (0.27-2.24)
Suriname	0 (0-1)	0.3 (0.06-0.78)	1 (0-2)	0.48 (0.1-1.27)	2.34 (1.88-2.81)
Sweden	9 (4-17)	0.33 (0.14-0.63)	3 (1-5)	0.1 (0.04-0.19)	-3.92 (-4.31--3.52)
Switzerland	5 (2-10)	0.24 (0.09-0.48)	3 (1-5)	0.1 (0.04-0.2)	-2.82 (-3.43--2.21)
Taiwan (Province of China)	1 (0-3)	0.02 (0-0.07)	3 (0-12)	0.04 (0-0.14)	1.7 (1.06-2.34)
Tajikistan	0 (0-1)	0.01 (0-0.08)	1 (0-3)	0.05 (0-0.15)	5.17 (4.49-5.86)
Thailand	11 (0-31)	0.08 (0-0.22)	25 (0-77)	0.13 (0-0.4)	1.2 (0.72-1.68)
Timor-Leste	0 (0-0)	0.01 (0-0.06)	0 (0-1)	0.06 (0-0.23)	6.16 (5.23-7.1)
Trinidad and Tobago	1 (0-3)	0.5 (0.17-1.04)	2 (0-5)	0.49 (0.12-1.24)	0.25 (-0.03-0.52)
Tunisia	0 (0-0)	0 (0-0)	0 (0-0)	0 (0-0)	0.48 (0.05-0.92)
Turkey	98 (22-231)	0.92 (0.21-2.16)	102 (21-255)	0.4 (0.08-1.01)	-2.53 (-2.82--2.23)
Turkmenistan	0 (0-0)	0.02 (0-0.05)	2 (0-6)	0.17 (0.04-0.45)	10.31 (8.57-12.08)
Ukraine	60 (22-120)	0.43 (0.16-0.87)	66 (20-152)	0.47 (0.14-1.08)	-0.05 (-0.58-0.48)
United Arab Emirates	0 (0-0)	0 (0-0)	0 (0-0)	0 (0-0)	-2.09 (-2.92--1.25)
United Kingdom	65 (30-106)	0.42 (0.19-0.68)	38 (17-65)	0.2 (0.09-0.34)	-2.07 (-2.41--1.74)
United States of America	102 (44-178)	0.15 (0.07-0.27)	59 (25-105)	0.07 (0.03-0.12)	-3 (-3.42--2.58)
United States Virgin Islands	0 (0-1)	0.79 (0.2-2.06)	0 (0-0)	0.78 (0.17-2.14)	1.42 (0.93-1.91)
Uruguay	1 (0-3)	0.14 (0.03-0.34)	2 (1-4)	0.23 (0.07-0.46)	2.67 (2-3.34)
Uzbekistan	1 (0-2)	0.02 (0-0.07)	10 (2-23)	0.11 (0.03-0.26)	6.72 (5.8-7.64)
Venezuela (Bolivarian Republic of)	1 (0-2)	0.02 (0-0.06)	4 (0-14)	0.05 (0-0.17)	1.21 (0.26-2.18)
Viet Nam	2 (0-9)	0.02 (0-0.08)	12 (0-44)	0.04 (0-0.15)	3.03 (2.75-3.32)
Yemen	0 (0-0)	0 (0-0)	0 (0-0)	0 (0-0)	2.85 (2.11-3.6)
Zimbabwe	0 (0-1)	0 (0-0.05)	1 (0-7)	0.03 (0-0.23)	8.02 (6.61-9.46)
